# Supplementary material for: gRNA validation for wheat genome editing with the CRISPR-Cas9 system
Source: BMC Biotechnol. 2019 Oct 30;19:71. doi: 10.1186/s12896-019-0565-z (PMC6829922; doi:10.1186/s12896-019-0565-z)
Supplement: Supplementary file 10 — Additional file 10. Forward and reverse Sanger sequence reads of homoeoallele-specific amplicons derived from protoplasts treated with a non-targeting (random guide sequence) negative control gRNA. [file 12896_2019_565_MOESM10_ESM.zip]

Archive with 18 entries (18 files):
- EPSPS-4AL-negative-rep3-R.ab1
- EPSPS-7AS-negative-rep1-F.ab1
- EPSPS-7AS-negative-rep1-R.ab1
- EPSPS-7AS-negative-rep2-F.ab1
- EPSPS-7AS-negative-rep2-R.ab1
- EPSPS-7AS-negative-rep3-F.ab1
- EPSPS-7AS-negative-rep3-R.ab1
- EPSPS-7DS-negative-rep1-F.ab1
- EPSPS-7DS-negative-rep1-R.ab1
- EPSPS-7DS-negative-rep2-F.ab1
- EPSPS-7DS-negative-rep2-R.ab1
- EPSPS-7DS-negative-rep3-F.ab1
- EPSPS-7DS-negative-rep3-R.ab1
- EPSPS-4AL-negative-rep1-F.ab1
- EPSPS-4AL-negative-rep1-R.ab1
- EPSPS-4AL-negative-rep2-F.ab1
- EPSPS-4AL-negative-rep2-R.ab1
- EPSPS-4AL-negative-rep3-F.ab1
