# Supplementary material for: gRNA validation for wheat genome editing with the CRISPR-Cas9 system
Source: BMC Biotechnol. 2019 Oct 30;19:71. doi: 10.1186/s12896-019-0565-z (PMC6829922; doi:10.1186/s12896-019-0565-z)
Supplement: Supplementary file 13 — Additional file 13. CRISPResso allele frequency tables used for analysis of indels induced by gRNA2 in replicate 1. [file 12896_2019_565_MOESM13_ESM.zip]

Archive with 3 entries (3 files):
- CRISPResso_gRNA2-rep1-7DS-Alleles_frequency_table.xls
- CRISPResso_gRNA2-rep1-4AL-Alleles_frequency_table.xls
- CRISPResso_gRNA2-rep1-7AS-Alleles_frequency_table.xls
