# Supplementary material for: gRNA validation for wheat genome editing with the CRISPR-Cas9 system
Source: BMC Biotechnol. 2019 Oct 30;19:71. doi: 10.1186/s12896-019-0565-z (PMC6829922; doi:10.1186/s12896-019-0565-z)
Supplement: Supplementary file 13 — Additional file 13. CRISPResso allele frequency tables used for analysis of indels induced by gRNA2 in replicate 1. [file 12896_2019_565_MOESM13_ESM.zip › CRISPResso_gRNA2-rep1-4AL-Alleles_frequency_table.xls]

## Sheet: Alleles_frequency_table 4AL
Aligned_Sequence	NHEJ	UNMODIFIED	HDR	n_deleted	n_inserted	n_mutated	#Reads	%Reads
GTGGAAGCAGATAAAGTTGCAAAAAGAGCTGTGGTTGTTGGCTGTGGCGGCAGGTTCCCGGTCGAAAAGGACGCCAAAGAGGAAGTAAAGCTCTTCTTGGGTAATGCTGGAACTGCAATGCGGCCATT-ACGGCAGCTGTAGTTGCTGCTGGTGGAAATGCAACGTATGTTTTCTTTATCCTAGTGAAATAAGTATGAGATCCATGGGTATGTTTGGAGACTGATCATGTCTTTTATGTAAAAAAAAAACTTCAGTTATGTGCTTGATGG	TRUE	FALSE	FALSE	1	0	0	1	0.007227
GTGGAAGCAGATAAAGTTGCAAAAAGAGCTGTGGTTGTTGGCTGTGGCGGCAGGTTCCCGGTCGAAAAGGACGCCAAAGAGGAAGTAAAGCTCTTCTTGGGTAATGCTGGAACTGCAATGCGGCCATT---GGCAGCTGTAGTAGCTGCTGGTGGAAATGCAACGTATGTTTTCTTTATCCTAGTGAAATAAGTATGAGATCCATGGGTATGTTTGGAGACTGATCATGTCTTTTATTTAAAAAAAAAACTTCAGTTATGTGCTTGATGG	TRUE	FALSE	FALSE	3	0	0	1	0.007227
GTGGAAGCAGATAAAGTTGCAAAAAGAGCTGTGGTTGTTGGCTGTGGCGGCAGGTTCCCGGTCGAAAAGGACGCCAAAGAGGAAGTAAAGCTCTTCTTGGGTAATGCTGGAACTGCAATGC-GCCATTGACGGCAGCTGTAGTTGCTGCTGGTGGAAATGCAACGTATGTTTTCTTTATCCTAGTGAAATAAGTATGAGATCCATGGGTATGTTTGGAGACTGATCATGTCTTTTATTTAAAAAAAAAACTTCAGTTATGTGCTTGATGG	TRUE	FALSE	FALSE	1	0	0	1	0.007227
GTGGAAGCAGATAAAGTTGCAAAAAGAGCTGTGGTTGTTGGCTGTGGCGGCAGGTTCCCGGTCGAAAAGGACGCCAAAGAGGAAGTAAAGCTCTTCTTGGGTAATGCTGGAACTGCAATGCGGCCATTGACGGCAGCTGTAGTTGCTGCTGGTGGAAATGCAACGTATGTTTTCTTTATCCTAGTGAAATAAGTATGAGATCCATGGGTATGTTTGGAGACTGATCATGTCTTTTATTTAAAAAAAAAACTTCAGTTATGTGCTTGATGG	FALSE	TRUE	FALSE	0	0	0	7021	50.7408
GTGGAAGCAGATAAAGTTGCAAAAAGAGCTGTGGTTGTTGGCTGTGGCGGCAGGTTCCCGGTCGAAAAGGACGCCAAAGAGGAAGTAAAGCTCTTCTTGGGTAATGCTGGAACTGCAATGCGGCCATTGACGGCAGCTGTAGTTGCTGCTGGTGGAAATGCAACGTATGTTTTCTTTATCCTAGTGAAATAAGTATGAGATCCATGGGTATGTTTGGAGACTGATCATGTCTTTTA-TTAAAAAAAAAACTTCAGTTATGTGCTTGATGG	FALSE	TRUE	FALSE	0	0	0	615	4.44461
GTGGAAGCAGATAAAGTTGCAAAAAGAGCTGTGGTTGTTGGCTGTGGCGGCAGGTTCCCAGTCGAAAAGGACGCCAAAGAGGAAGTAAAGCTCTTCTTGGGTAATGCTGGAACTGCAATGCGGCCATTGACGGCAGCTGTAGTTGCTGCTGGTGGAAATGCAACGTATGTTTTCTTTATCCTAGTGAAATAAGTATGAGATCCATGGGTATGTTTGGAGACTGATCATGTCTTTTATTTAAAAAAAAAACTTCAGTTATGTGCTTGATGG	FALSE	TRUE	FALSE	0	0	0	558	4.03267
GTGGAAGCAGATAAAGTTGCAAAAAGAGCTGTGGTTGTTGGCTGTGGCGGCAGGTTCCCGGTCGAAAAGGACGCCAAAGAGGAAGTAAAGCTCTTCTTGGGTAATGCTGGAACTGCAATGCGGCCATTGACGGCAGCTGTAGTTGCTGCTGGTGGAAATGCAACGTATGTTTTCTTTATCCTAGTGAAATAAGTATGAGATCCATGGGTATGTTTGGAGACTGATCGTGTCTTTTA-TTAAAAAAAAAACTTCAGTTATGTGCTTGATGG	FALSE	TRUE	FALSE	0	0	0	384	2.77517
GTGGAAGCAGATAAAGTTGCAAAAAGAGCTGTGGTTGTTGGCTGTGGCGGCAGGTTCCCGGTCGAAAAGGACGCCAAAGAGGAAGTAAAGCTCTTCTTGGGTAATGCTGGAACTGCAATGCGGCCATTGACGGCAGCTGTAGTTGCTGCTGGTGGAAATGCAACGTATGTTTTCTTTATCCTAGTGAAATAAGTATGAGATCCATGGGTATGTTTGGAGACTGATCATGTCTTTTATTT-AAAAAAAAACTTCAGTTATGTGCTTGATGG	FALSE	TRUE	FALSE	0	0	0	381	2.75349
GTGGAAGCAGATAAAGTTGCAAAAAGAGTTGTGGTTGTTGGCTGTGGCGGCAGGTTCCCGGTCGAAAAGGACGCCAAAGAGGAAGTAAAGCTCTTCTTGGGTAATGCTGGAACTGCAATGCGGCCATTGACGGCAGCTGTAGTTGCTGCTGGTGGAAATGCAACGTATGTTTTCTTTATCCTAGTGAAATAAGTATGAGATCCATGGGTATGTTTGGAGACTGATCATGTCTTTTATTTAAAAAAAAAACTTCAGTTATGTGCTTGATGG	FALSE	TRUE	FALSE	0	0	0	206	1.48876
GTGGAAGCAGATAAAGTTGCAAAAAGAGCTGTGGTTGTTGGCTGTGGCGGCAGGTTCCCGGTCGAAAAGGACGCCAAAGAGGAAGTAAAGCTCTTCTTGGGTAATGCTGGAACTGCAATGCGGCCATTGACGGCAGCTGTAGTTGCTGCTGGTGGAAATGCAACGTATGTTTTCTTTATCCTAGTGAAATAAGTATGAGATCCATGGGTATGTTTGGAGACTGATCATGTCTTTTATT--AAAAAAAAACTTCAGTTATGTGCTTGATGG	FALSE	TRUE	FALSE	0	0	0	176	1.27195
GTGGAAGCAGATAAAGTTGCAAAAAGAGCTGTGGTTGTTGGCTGTGGCGGCAGGTTCCCGGTCGAAAAGGACGCCAAAGAGGAAGTAAAGCTCTTCTTGGGTAATGCTGGAACTGCAATGCGGCCATTGACGGCAGCTGTAGTTGCTGCTGGTGGAAATGCAACGTATGTTTTCTTTATCCTAGTGAAATAAGTATGAGATCCATGGGTATGTTTGGAGACTGATCATGTCTTTTATTTAAAAAAAAAACTTCAGTTATGTTCTTGATGG	FALSE	TRUE	FALSE	0	0	0	99	0.715473
GTGGAAGCAGATAAAGTTGCAAAAAGAGCTGTGGTTGTTGGCTGTGGCGGCAGGTTCCCGGTCGAAAAGGACGCCAAAGAGGAAGTAAAGCTCTTCTTGGGTAATGCTGGAACTGCAATGCGGCCATTGACGGCAGCTGTAGTTGCTGCTGGTGGAAATGCAACGTATGTTTTCTTTATCCTAGTGAAATAAGTATGAGATCCATGGGTATGTTTGGAGACTGATCATGTCTTTTATTTAAAAAAAAAACTTCAGTTATGTGCTTGATGT	FALSE	TRUE	FALSE	0	0	0	88	0.635976
GTGGAAGCAGATAAAGTTGCAAAAAGAGCTGTGGTTGTTGGCTGTGGCGGCAGGTTCCCGGTCGAAAAGGACGCCAAAGAGGAAGTAAAGCTCTTCTTGGGTAATGCTGGAACTGCAATGCGTCCATTGACGGCAGCTGTAGTTGCTGCTGGTGGAAATGCAACGTATGTTTTCTTTATCCTAGTGAAATAAGTATGAGATCCATGGGTATGTTTGGAGACTGATCATGTCTTTTATTTAAAAAAAAAACTTCAGTTATGTGCTTGATGG	FALSE	TRUE	FALSE	0	0	0	82	0.592614
GTGGAAGCAGATAAAGTTGCAAAAAGAGCTGTGGTTGTTGGCTGTGGCGGCAGGTTCCCGGTCGAAAAGGACGCCAAAGAGGAAGTAAAGCTCTTCTTGGGTAATGCTGGAACTGCAATGCGGCCATTGACGGCAGCTGTAGTTGCTGCTGGTGGAAATGCAACGTATGTTTTCTTTATCCTAGTGAAATAAGTATGAGATCCATGGGTATGTTTGGAGACTGATCATGTCTTTTATTTAAAAAAAAAACTTCAGTTATGTGCTTGATTG	FALSE	TRUE	FALSE	0	0	0	74	0.534798
GTGGAAGCAGATAAAGTTGCAAAAAGAGCTGTGGTTGTTGGCTGTGGCGGCAGGTTCCCGGTCGAAAAGGACGCCAAAGAGGAAGTAAAGCTCTTCTTGGGTAATGCTGGAACTGCAATGCGGCCATTGACGGCAGCTGTAGTTGCTGCTGGTGGAAATGCAACGTATGTTTTCTTTATCCTAGTGGAAATAAGTATGAGATCCATGGGTATGTTTGGAGACTGATCATGTCTTTTATTTAAAAAAAAAACTTCAGTTATGTGCTTGATGG	FALSE	TRUE	FALSE	0	0	0	70	0.50589
GTGGAAGCAGATAAAGTTGCAAAAAGAGCTGTGGTTGTTGGCTGTGGCGGCAGGTTCCCGGTCGAAAAGGACGCCAAAGAGGAAGTAAAGCTCTTCTTGGGTAATGCTGGAACTGCAATGCGGCCATTGACGGCAGCTGTAGTTGCTGCTGGTGGAAATGCAACGTATGTTTTCTTTATCCTAGTGAAATAAGTATGAGATCCATGGGTATGTTTTGAGACTGATCATGTCTTTTATTTAAAAAAAAAACTTCAGTTATGTGCTTGATGG	FALSE	TRUE	FALSE	0	0	0	66	0.476982
GTGGAAGCAGATAAAGTTGCAAAAAGAGCTGTGGTTGTTGGCTGTGGCGGCAGGTTCCCGGTCGAAAAGGACGCCAAAGAGGAAGTAAAGCTCTTCTTGGGTAATGCTGGAACTGCAATGCGGCCATTGACGGCAGCTGTAGTTGCTGCTGGTGGAAATGCAACGTATGTTTTCTTTATCCTAGTGAAATAAGTATGAGATCCATGGGTATGTTAGGAGACTGATCATGTCTTTTATTTAAAAAAAAAACTTCAGTTATGTGCTTGATGG	FALSE	TRUE	FALSE	0	0	0	65	0.469755
GTGGAAGCAGATAAAGTTGCAAAAAGAGCTGTGGTTGTTGGCTGTGGCGGCAGGTTCCCGGTCGAAAAGGACGCCAAAGAGGAAGTAAAGCTCTTCTTGGGTAATGCTGGAACTGCAATGCGGCCATTGACGGCAGCTGTAGTTGCTGCTGGTGGAAATGCAACGTATGTTTTCTTTATCCTAGTTGAAATAAGTATGAGATCCATGGGTATGTTTGGAGACTGATCATGTCTTTTATTTAAAAAAAAAACTTCAGTTATGTGCTTGATGG	FALSE	TRUE	FALSE	0	0	0	62	0.448074
GTGGAAGCAGATAAAGTTGCAAAAAGAGCTGTGGTTGTTGGCTGTGGCGGCAGGTTCCCGGTCGAAAAGGACGCCAAAGAGGAAGTAAAGCTCTTCTTGGGTAATGCTGGAACTGCAATGCGGCCATTGACGGCAGCTGTAGTTGCTGCTGGTGGAAATGCAACGTATGTTTTCTTTATCCTAGTGAAATAAGTATGAGATCCATGGGTATGTTTGGAGACTGATCGTGTCTTTTATT--AAAAAAAAACTTCAGTTATGTGCTTGATGG	FALSE	TRUE	FALSE	0	0	0	59	0.426393
GTGGAAGCAGATAAAGTTGCAAAAAGAGCTGTGGTTGTTGGCTGTGGCGGCAGGTTCCCGGTCGAAAAGGACGCCAAAGAGGAAGTAAAGCTCTTCTTGGGTAATGCTGGAACTGCAATGCGGCCATTGACGGCAGCTGTAGTTGCTGCTGGTGGAAATGCAACGTATGTTTTCTTTATCCTAGTTGAAATAAGTATGAGATCCATGGGTATGTTTGGAGACTGATCGTGTCTTTTATTTAAAAAAAAAACTTCAGTTATGTGCTTGATGG	FALSE	TRUE	FALSE	0	0	0	55	0.397485
GTGGAAGCAGATAAAGTTGCAAAAAGAGCTGTGGTTGTTGGCTGTGGCGGCAGGTTCCCGGTCGAAAAGGACGCCAAAGAGGAAGTAAAGCTCTTCTTGGGTAATGCTGGAACTGCAATGCGGCCATTGACGGCAGCTGTAGTTGCTGCTGGTGGAAATGCAACGTATGTTTTCTTTATCCTAGTGAAATAAGTATGAGATCCATGGGTATGTTTGGAGACTGATCATGTCTTTTATTTAAAAAAAAAACTTCATTTATGTGCTTGATGG	FALSE	TRUE	FALSE	0	0	0	54	0.390258
GTGGAAGCAGATAAAGTTGCAAAAAGAGCTGTGGTTGTTGGCTGTGGCGGCAGGTTCCCGGTCGAAAAGGACGCCAAAGAGGAAGTAAAGCTCTTCTTGGGTAATGCTGGAACTGCAATGCGGCCATTGACGGCAGCTGTAGTTGCTGCTGGTGGAAATGCAACGTATGTTTTCTTTATCCTAGTGAAATAAGTATGAGATCCATGGGTATGTTTGGAGACTGATCATGTCTTTTATTTAAAAAAAAAACTTCAGTTATTTGCTTGATGG	FALSE	TRUE	FALSE	0	0	0	47	0.339669
GTGGAAGCAGATAAAGTTGCAAAAAGAGCTGTGGTTGTTGGCTGTGGCGGCAGGTTCCCGGTCGAAAAGGACGCCAAAGAGGAAGTAAAGCTCTTCTTGGGTAATGCTGGAACTGCAATGCGGCCATTGACGGCAGCTGTAGTTGCTGCTGGTGGAAATGCAACGTATGTTTTCTTTATCCTAGTGAAATAAGTATGAGATCCATGGGTATGTTTGGAGACTGATCATGTCTTTTATTTAAAAAAAAAACTTCAGTTATGTGCTTTATGG	FALSE	TRUE	FALSE	0	0	0	46	0.332442
GTGGAAGCAGATAAAGTTGCAAAAAGAGCTGTGGTTGTTGGCTGTGGCGGCAGGTTCCCGGTCGAAAAGGACGCCAAAGAGGAAGTAAAGCTCTTCTTGGGTAATGCTGGAACTGCAATGCGGCCATTGACGGCAGCTGTAGTTGCTGCTGGTGGAAATGCAACGTATGTTTTCTTTATCCTAGTGAAATAAGTATGAGATCCATGGGTATGTTCGGAGACTGATCATGTCTTTTATTTAAAAAAAAAACTTCAGTTATGTGCTTGATGG	FALSE	TRUE	FALSE	0	0	0	44	0.317988
GTGGAAGCAGATAAAGTTGCAAAAAGAGCTGTGGTTGTTGGCTGTGGCGGCAGGTTCCCGGTCGAAAAGGACGCCAAAGAGGAAGTAAAGCTCTTCTTGGGTAATGCTGGAACTGCAATGCGGCCATTGACGGCAGCTGTAGTTGCTGCTGGTGGAAATGCAACGTATGTTTTCTTTATCCTAGTGAAATAAGTATGAGATCCATGGGTATGTTTGGAGACTGATCATGTCTTTTATTTAAAAAAAAAAACTTCAGTTATGTGCTTGATGG	FALSE	TRUE	FALSE	0	0	0	43	0.310761
GTGGAAGCAGATAAAGTTGCAAAAAGAGCTGTGGTTGTTGGCTGTGGCGGCAGGTTCCCGGTCGAAAAGGACGCCAAAGAGGAAGTAAAGCTCTTCTTGGGTAATGCTGGAACTGCAATGCGGCCATTGACGGCAGCTGTAGTTGCTGCTGGTGGAAATGCAACGTATGTTTTCTTTATCCTAGTGAAATAAGTATGAGATCCATGGGTATGTTTGGAGACTGATCATGTCTTTTATTTAAAAAAAAAACTTCAGTTATGGGCTTGATGG	FALSE	TRUE	FALSE	0	0	0	43	0.310761
CTGGAAGCAGATAAAGTTGCAAAAAGAGCTGTGGTTGTTGGCTGTGGCGGCAGGTTCCCGGTCGAAAAGGACGCCAAAGAGGAAGTAAAGCTCTTCTTGGGTAATGCTGGAACTGCAATGCGGCCATTGACGGCAGCTGTAGTTGCTGCTGGTGGAAATGCAACGTATGTTTTCTTTATCCTAGTGAAATAAGTATGAGATCCATGGGTATGTTTGGAGACTGATCATGTCTTTTATTTAAAAAAAAAACTTCAGTTATGTGCTTGATGG	FALSE	TRUE	FALSE	0	0	0	40	0.28908
GTGGAAGCAGATAAAGTTGCAAAAAGAGCTGTGGTTGTTGGCTGTGGCGGCAGGTTCCCGGTCGAAAAGGACGCCAAAGAGGAAGTAAAGCTCTTCTTGGGTAATGCTGGAACTGCAATGCGGCCATTGACGGCAGCTGTAGTTGCTGCTGGTGGAAATGCAACGTATGTTTTCTTTATCCTAGTGAAATAAGTATGAGATCCATGGGTATGTTTGGAGACTGATCATGTCTTTTATTT--AAAAAAAACTTCAGTTATGTGCTTGATGG	FALSE	TRUE	FALSE	0	0	0	35	0.252945
GTGGAAGCAGATAAAGTTGCAAAAAGAGCTGTGGTTGTTGGCTGTGGCGGCAGGTTCCCGGTCGAAAAGGACGCCAAAGAGGAAGTAAAGCTCTTCTTGGGTAATGCTGGAACTGCAATGCGGCCATTGACGGCAGCTGTAGTTGCTGCTGGTGGAAATGCAACGTATGTTTTCTTTATCCTAGTGAAATAAGTATGAGATCCATGGGTATGTTTGGAGACTGATCATGTCTTTTATTTAAAAAAAAAACTTCAGTTATGTGTTTGATGG	FALSE	TRUE	FALSE	0	0	0	34	0.245718
GTGGAAGCAGATAAAGTTGCAAAAAGAGCTGTGGTTGTTGGCTGTGGCGGCAGGTTCCCAGTCGAAAAGGACGCCAAAGAGGAAGTAAAGCTCTTCTTGGGTAATGCTGGAACTGCAATGCGGCCATTGACGGCAGCTGTAGTTGCTGCTGGTGGAAATGCAACGTATGTTTTCTTTATCCTAGTGAAATAAGTATGAGATCCATGGGTATGTTTGGAGACTGATCATGTCTTTTA-TTAAAAAAAAAACTTCAGTTATGTGCTTGATGG	FALSE	TRUE	FALSE	0	0	0	32	0.231264
GTGGAAGCAGATAAAGTTGCAAAAAGAGCTGTGGTTGTTGGCTGTGGCGGCAGGTTCCCAGTCGAAAAGGACGCCAAAGAGGAAGTAAAGCTCTTCTTGGGTAATGCTGGAACTGCAATGCGGCCATTGACGGCAGCTGTAGTTGCTGCTGGTGGAAATGCAACGTATGTTTTCTTTATCCTAGTGAAATAAGTATGAGATCCATGGGTATGTTTGGAGACTGATCATGTCTTTTATTT-AAAAAAAAACTTCAGTTATGTGCTTGATGG	FALSE	TRUE	FALSE	0	0	0	31	0.224037
GTGGAAGCAGATAAAGTTGCAAAAAGAGCTGTGGTTGTTGGCTGTGGCGGCAGGTTCCCGGTCGAAAAGGACGCCAAAGAGGAAGTAAAGCTCTTCTTGGGTAATGCTGGAACTGCAATGCGGCCATTGACGGCAGCTGTAGTTGCTGCTGGTGGAAATGCAACGTATGTTTTCTTTATCCTAGTGAAATAAGTATGAGATCCATGGGTATGTTTGGAGACTGATCATGTCTTTTATTTAAAAAAAAAACTTCAGTTAGGTGCTTGATGG	FALSE	TRUE	FALSE	0	0	0	30	0.21681
-TGGAAGCAGATAAAGTTGCAAAAAGAGCTGTGGTTGTTGGCTGTGGCGGCAGGTTCCCGGTCGAAAAGGACGCCAAAGAGGAAGTAAAGCTCTTCTTGGGTAATGCTGGAACTGCAATGCGGCCATTGACGGCAGCTGTAGTTGCTGCTGGTGGAAATGCAACGTATGTTTTCTTTATCCTAGTGAAATAAGTATGAGATCCATGGGTATGTTTGGAGACTGATCATGTCTTTTATTTAAAAAAAAAACTTCAG	FALSE	TRUE	FALSE	0	0	0	28	0.202356
GTGGAAGCAGATAAAGTTGCAAAAAGAGCTGTGGTTGTTGGCTGTGGCGGCAGGTTCCCGGTCGAAAAGGACGCCAAAGAGGAAGTAAAGCTCTTCTTGGGTAATGCTGGAACTGCAATGCGGCCATTGACGGCAGCTGTAGTTGCTGCTGGTGGAAATGCAACGTATGTTTTCTTTATCCTAGTGAAATAAGTATGAGATCCATGGGTATGTTTGGAGACTGATCATGTCTTTTATTTAAAAAAAAAACTTCAGTTATGTGCTGGATGG	FALSE	TRUE	FALSE	0	0	0	27	0.195129
GTGGAAGCAGATAAAGTTGCAAAAAGAGCTGTGGTTGTTGGCTGTGGCGGCAGGTTCCCGGTCGAAAAGGACGCCAAAGAGGAAGTAAAGCTCTTCTTGGGTAATGCTGGAACTGCAATGCGGCCATTGACGGCAGCTGTAGTTGCTGCTGGTGGAAATGCAACGTATGTTTTCTTTATCCTAGTGAAATAAGTATGAGATCCATGGGTATGTTTGGAGACTGATCATGTCTTTTATTTAAAAAAAAAACTTCAGTTATGTGCTTGCTGG	FALSE	TRUE	FALSE	0	0	0	27	0.195129
GTGGAAGCAGATAAAGTTGCAAAAAGAGCTGTGGTTGTTGGCTGTGGCGGCAGGTTCCCGGTCGAAAAGGACGCCAAAGAGGAAGTAAAGCTCTTCTTGGGTAATGCTGGAACTGCAATGCGGCCATTGACGGCAGCTGTAGTTGCTGCTGGTGGAAATGCAACGTATGTTTTCTTTATCCTAGTGAAATAAGTATGAGATCCATGGGTAGGTTTGGAGACTGATCATGTCTTTTATTTAAAAAAAAAACTTCAGTTATGTGCTTGATGG	FALSE	TRUE	FALSE	0	0	0	27	0.195129
GTGGAAGCAGATAAAGTTGCAAAAAGAGCTGTGGTTGTTGGCTGTGGCGGCAGGTTCCCGGTCGAAAAGGACGCCAAAGAGGAAGTAAAGCTCTTCTTGGGTAATGCTGGAACTGCAATGCGGCCATTGACGGCAGCTGTAGTTGCTGCTGGTGGAAATGCAACGTATGTTTTCTTTATCCTAGTGAAATAAGTATGAGATCCATGGGTATGTTTGGAGACTGATCATGTCTTTTATTTAAAAAAAAAACTTCAGTTATGTACTTGATGG	FALSE	TRUE	FALSE	0	0	0	25	0.180675
GTGGAAGCAGATAAAGTTGCAAAAAGAGCTGTGGTTGTTGGCTGTGGCGGCAGGTTCCCGGTCGAAAAGGACGCCAAAGAGGAAGTAAAGCTCTTCTTGGGTAATGCTGGAACTGCAATGCGGCCATTGACGGCAGCTGTAGTTGCTGCTGGTGGAAATGCAACGTATGTTTTCTTTATCCTAGTGAAATAAGTATGAGATCCATGGGTATGTTTGGAGACTGATCATGTCTTTTATTTAAAAAAAAAACTTCAGTTATGTGATTGATGG	FALSE	TRUE	FALSE	0	0	0	25	0.180675
GTGGAAGCAGATAAAGTTGCAAAAAGAGCTGTGGTTGTTGGCTGTGGCGGCAGGTTCCCGGTCGAAAAGGACGCCAAAGAGGAAGTAAAGCTCTTCTTGGGTAATGCTGGAACTGCAATGCGGCCATTGACGGCAGCTGTAGTTGCTGCTGGTGGAAATGCAACGTATGTTTTCTTTATCCTAGTGAAATAAGTATGAGATCCATGGGTATGTTTGGAGACTGATCATTTCTTTTATTTAAAAAAAAAACTTCAGTTATGTGCTTGATGG	FALSE	TRUE	FALSE	0	0	0	24	0.173448
GTGGAAGCAGATAAAGTTGCAAAAAGAGCTGTGGTTGTTGGCTGTGGCGGCAGGTTCCCGGTCGAAAAGGACGCCAAAGAGGAAGTAAAGCTCTTCTTGGGTAATGCTGGAACTGCAATGCGGCCATTGACGGCAGCTGTAGTTGCTGCTGGTGGAAATGCAACGTATGTTTTCTTTATCCTAGTGAAATAAGTATGAGATCCATGGGTATGTTTGGAGACTGATCATGTCTTTTATTTAAAAAAAAAACTTCAGTTATGTGCTTGATGA	FALSE	TRUE	FALSE	0	0	0	24	0.173448
GTGGAAGCAGATAAAGTTGCAAAAAGAGCTGTGGTTGTTGGCTGTGGCGGCAGGTTCCCGGTCGAAAAGGACGCCAAAGAGGAAGTAAAGCTCTTCTTGGGTAATGCTGGAACTGCAATGCGGCCATTGACGGCAGCTGTAGTAGCTGCTGGTGGAAATGCAACGTATGTTTTCTTTATCCTAGTGAAATAAGTATGAGATCCATGGGTATGTTTGGAGACTGATCATGTCTTTTATTTAAAAAAAAAACTTCAGTTATGTGCTTGATGG	FALSE	TRUE	FALSE	0	0	0	23	0.166221
GTGGAAGCAGATAAAGTTGCAAAAAGAGCTGTGGTTGTTGGCTGTGGCGGCAGGTTCCCGGTCGAAAAGGACGCCAAAGAGGAAGTAAAGCTCTTCTTGGGTAATGCTGGAACTGCAATGCGGCCATTGACGGCAGCTGTAGTTGCTGCTGGTGGAAATGCAACGTATGTTTTCTTTATCCTAGTGAAATAAGTATGAGATCCATGGGTATGTTTGGAGACTGATCATGTCTTTTATTTAAAAAAAAAACTTCAGTTATGTGCTTGAGGG	FALSE	TRUE	FALSE	0	0	0	23	0.166221
GTGGAAGCAGATAAAGTTGCAAAAAGAGCTGTGGTTGTTGGCTGTGGCGGCAGGTTCCCGGTCGAAAAGGACGCCAAAGAGGAAGTAAAGCTCTTCTTGGGTAATGCTGGAACTGCAATGCGGCCATTGACGGCAGCTGTAGTTGCTGCTGGTGGAAATGCAACGTATGTTTTCTTTATCCTAGTGAAATAAGTATGAGATCCATGGGTATGTTTGGAGACTGATCATGTCTTTTATTTAAAAAAAAAACTTCAGGTATGTGCTTGATGG	FALSE	TRUE	FALSE	0	0	0	20	0.14454
GTGGAAGCAGATAAAGTTGCAAAAAGAGTTGTGGTTGTTGGCTGTGGCGGCAGGTTCCCGGTCGAAAAGGACGCCAAAGAGGAAGTAAAGCTCTTCTTGGGTAATGCTGGAACTGCAATGCGGCCATTGACGGCAGCTGTAGTTGCTGCTGGTGGAAATGCAACGTATGTTTTCTTTATCCTAGTGAAATAAGTATGAGATCCATGGGTATGTTTGGAGACTGATCATGTCTTTTA-TTAAAAAAAAAACTTCAGTTATGTGCTTGATGG	FALSE	TRUE	FALSE	0	0	0	20	0.14454
GTGGAAGCAGATAAAGTTGCAAAAAGAGCTGTGGTTGTTGGCTGTGGCGGCAGGTTCCCGGTCGAAAAGGACGCCAAAGAGGAAGTAAAGCTCTTCTTGGGTAATGCTGGAACTGCAATGCGGCCATTGACGGCAGCTGTAGTTGCTGCTGGTGGAAATGCAACGTATGTTTTCTTTATCCTAGTGAAATAAGTATGAGATCCATGGGTATGTTTGGAGACTGATCGTGTCTTTTATTTAAAAAAAAAACTTCAGTTATGTGCTTGATGG	FALSE	TRUE	FALSE	0	0	0	19	0.137313
GTGGAAGCAGATAAAGTTGCAAAAAGAGCTGTGGTTGTTGGCTGTGGCGGCAGGTTCCCGGTCGAAAAGGACGCCAAAGAGGAAGTAAAGCTCTTCTTGGGTAATGCTGGAACTGCAATGCGGCCATTGACGGCAGCTGTAGTTGCTGCTGGTGGAAATGCAACGTATGTTTTCTTTATCCTAGTGAAATAAGTATGAGATCCATGGGTATGTTTGGAGACTGATCATGTCTTTTATTTAAAAATAAAACTTCAGTTATGTGCTTGATGG	FALSE	TRUE	FALSE	0	0	0	19	0.137313
GTGGAAGCAGATAAAGTTGCAAAAAGAGCTGTGGTTGTTGGCTGTGGCGGCAGGTTCCCGGTCGAAAAGGACGCCAAAGAGGAAGTAAAGCTCTTCTTGGGTAATGCTGGAACTGCAATGCGGCCATTGACGGCAGCTGTAGTTGCTGCTGGTGGAAATGCAACGTATGTTTTCTTTATCCTAGTGAAATAAGTATGAGATCCATGGGTATGTTTGGAGACTGATCATGTCTTTTATTTAAAAAAAAAAATTCAGTTATGTGCTTGATGG	FALSE	TRUE	FALSE	0	0	0	18	0.130086
GTGGAAGCAGATAAAGTTGCAAAAAGAGCTGTGGTTGTTGGCTGTGGCGGCAGGTTCCCGGTCGAAAAGGACGCCAAAGAGGAAGTAAAGCTCTTCTTGGGTAATGCTGGAACTGCAATGCGGCCATTGACGGCAGCTGTAGTTGCTGCTGGTGGAAATGCAACGTATGTTTTCTTTATCCTAGTGAAATAAGTATGAGATCCATGGGTATGTTTGGAGACTGATCATGTCTTTTATTTAAAAAAAAAACTTAAGTTATGTGCTTGATGG	FALSE	TRUE	FALSE	0	0	0	17	0.122859
GTGGAAGCAGATAAAGTTGCAAAAAGAGCTGTGGTTGTTGGCTGTGGCGGCAGGTTCCCGGTCGAAAAGGACGCCAAAGAGGAAGTAAAGCTCTTCTTGGGTAATGCTGGAACTGCAATGCGGCCATTGACGGCAGCTGTAGTTGCTGCTGGTGGAAATGCAACGTATGTTTTCTTTATCCTAGTGAAATAAGTATGAGATCCATGGGTATGTTTGGAGACTGATCATGTCTTTTATTTAAAAAAAAAACTTCAGTTATGTGCTAGATGG	FALSE	TRUE	FALSE	0	0	0	17	0.122859
GTGGAAGCAGATAAAGTTGCAAAAAGAGCTGTGGTTGTTGGCTGTGGCGGCAGGTTCCCGGTCGAAAAGGACGCCAAAGAGGAAGTAAAGCTCTTCTTGGGTAATGCTGGAACTGCAATGCGGCCATTGACGGCAGCTGTAGTTGCTGCTGGTGGAAATGCAACGTATGTTTTCTTTATCCTAGTGAAATAAGTATGAGATCCATGGGTATGTTTGTAGACTGATCATGTCTTTTATTTAAAAAAAAAACTTCAGTTATGTGCTTGATGG	FALSE	TRUE	FALSE	0	0	0	16	0.115632
GTGGAAGCAGATAAAGTTGCAAAAAGAGCTGTGGTTGTTGGCTGTGGCGGCAGGTTCCCAGTCGAAAAGGACGCCAAAGAGGAAGTAAAGCTCTTCTTGGGTAATGCTGGAACTGCAATGCGGCCATTGACGGCAGCTGTAGTTGCTGCTGGTGGAAATGCAACGTATGTTTTCTTTATCCTAGTGAAATAAGTATGAGATCCATGGGTATGTTTGGAGACTGATCATGTCTTTTATT--AAAAAAAAACTTCAGTTATGTGCTTGATGG	FALSE	TRUE	FALSE	0	0	0	16	0.115632
GTGGAAGCAGATAAAGTTGCAAAAAGAGCTGTGGTTGTTGGCTGTGGCGGCAGGTTCCCGGTCGAAAAGGACGCCAAAGAGGAAGTAAAGCTCTTCTTGGGTAATGCTGGAACTGCAATGCGGCCATTGACGGCAGCTGTAGTTGCTGCTGGTGGAAATGCAACGTATGTTTTCTTTATCCTAGTGAAATAAGTATGAGATCCATGGGTATGTTTGGAGACTGATCATGTCTTTTATTTAAAAAGAAAACTTCAGTTATGTGCTTGATGG	FALSE	TRUE	FALSE	0	0	0	16	0.115632
GTGGAAGCAGATAAAGTTGCAAAAAGAGCTGTGGTTGTTGGCTGTGGCGGCAGGTTCCCGGTCGAAAAGGACGCCAAAGAGGAAGTAAAGCTCTTCTTGGGTAATGCTGGAACTGCAATGCGGCCATTGACGGCAGCTGTAGTTGCTGCTGGTGGAAATGCAACGTATGTTTTCTTTATCCTAGTGCAATAAGTATGAGATCCATGGGTATGTTTGGAGACTGATCATGTCTTTTATTTAAAAAAAAAACTTCAGTTATGTGCTTGATGG	FALSE	TRUE	FALSE	0	0	0	14	0.101178
GTGGAAGCAGATAAAGTTGCAAAAAGAGCTGTGGTTGTTGGCTGTGGCGGCAGGTTCCCGGTCGAAAAGGACGCCAAAGAGGAAGTAAAGCTCTTCTTGGGTAATGCTGGAACTGCAATGCGGCCACTGACGGCAGCTGTAGTTGCTGCTGGTGGAAATGCAACGTATGTTTTCTTTATCCTAGTGAAATAAGTATGAGATCCATGGGTATGTTTGGAGACTGATCATGTCTTTTATTTAAAAAAAAAACTTCAGTTATGTGCTTGATGG	FALSE	TRUE	FALSE	0	0	0	14	0.101178
GTGGAAGCAGATAAAGTTGCAAAAAGAGCTGTGGTTGTTGGCTGTGGCGGCAGGTTCCCGGTCGAAAAGGACGCCAAAGAGGAAGTAAAGCTCTTCTTGGGTAATGCTGGAACTGCAATGCGGCCATTGACGGCAGCTGTAGTTGCTGCTGGTGGAAATGCAACGTATGTTTTCTTTATCCTAGTGAAATAAGTATGAGATCCATGGGTATGTTTGGAGACTGATCATGTCTTTTATTTAAAAAAAAAACTTCAGATATGTGCTTGATGG	FALSE	TRUE	FALSE	0	0	0	14	0.101178
GTGGAAGCAGATAAAGTTGCAAAAAGAGCTGTGGTTGTTGGCTGTGGCGGCAGGTTCCCGGTCGAAAAGGACGCCAAAGAGGAAGTAAAGCTCTTCTTGGGTAATGCTGGAACTGCAATGCGGCCATTGACGGCAGCTGTAGTTGCTGCTGGTGGAAATGCAACGTATGTTTTCTTTATCCTAGTGAAATAAGTATGAGATCCATGGGTATGTTTGGAGACTGATCATGTCTTTTATTTAAAAAAAAAACTTCAGTTATGTGCGTGATGG	FALSE	TRUE	FALSE	0	0	0	13	0.093951
GTGGAAGCAGATAAAGTTGCAAAAAGAGCTGTGGTTGTTGGCTGTGGCGGCAGGTTCCCGGTCGAAAAGGACGCCAAAGAGGAAGTAAAGCTCTTCTTGGGTAATGCTGGAACTGCAATGCGGCCATTGACGGCAGCTGTAGTTGCTGCTGGTGGAAATGCAACGTATGTTTTCTTTATCCTAGTGAAATAAGTATGAGATCCATGGGTATGTTTGGAGACTGATCGTTTCTTTTATTTAAAAAAAAAACTTCAGTTATGTGCTTGATGG	FALSE	TRUE	FALSE	0	0	0	12	0.086724
GTGGAAGCAGATAAAAGTTGCAAAAAGAGCTGTGGTTGTTGGCTGTGGCGGCAGGTTCCCGGTCGAAAAGGACGCCAAAGAGGAAGTAAAGCTCTTCTTGGGTAATGCTGGAACTGCAATGCGGCCATTGACGGCAGCTGTAGTTGCTGCTGGTGGAAATGCAACGTATGTTTTCTTTATCCTAGTGAAATAAGTATGAGATCCATGGGTATGTTTGGAGACTGATCATGTCTTTTATTTAAAAAAAAAACTTCAGTTATGTGCTTGATGG	FALSE	TRUE	FALSE	0	0	0	12	0.086724
GTGGAAGCAGATAAAGTTGCAAAAAGAGCTGTGGTTGTTGGCTGTGGCGGCAGGTTCCCGGTCGAAAAGGACGCCAAAGAGGAAGTAAAGCTCTTCTTGGGTAATGCTGGAACTGCAATGCGGCCATTGACGGCAGCTGTAGTTGCTGCTGGTGGAAATGCAACGTATGTTTTCTTTATCCTAGTGAACTAAGTATGAGATCCATGGGTATGTTTGGAGACTGATCATGTCTTTTATTTAAAAAAAAAACTTCAGTTATGTGCTTGATGG	FALSE	TRUE	FALSE	0	0	0	12	0.086724
GTGG-AGCAGATAAAGTTGCAAAAAGAGCTGTGGTTGTTGGCTGTGGCGGCAGGTTCCCGGTCGAAAAGGACGCCAAAGAGGAAGTAAAGCTCTTCTTGGGTAATGCTGGAACTGCAATGCGGCCATTGACGGCAGCTGTAGTTGCTGCTGGTGGAAATGCAACGTATGTTTTCTTTATCCTAGTGAAATAAGTATGAGATCCATGGGTATGTTTGGAGACTGATCATGTCTTTTATTTAAAAAAAAAACTTCAGTTATGTGCTTGATGG	FALSE	TRUE	FALSE	0	0	0	12	0.086724
GTGGAAGCAGATAAAGTTGCAAAAAGAGCTGTGGTTGTTGGCTGTGGCGGCAGGTTCCCGGTCGAAAAGGACGCCAAAGAGGAAGTAAAGCTCTTCTTGGGTAATGCTGGAACTGCAATGCGGCCATTGACGGCAGCTGTAGTTGCTGCTGGTGGAAATGCAACGTATGTTTTCTTTATCCTAGTGAAATAAGTATGAGATCCATGGGGATGTTTGGAGACTGATCATGTCTTTTATTTAAAAAAAAAACTTCAGTTATGTGCTTGATGG	FALSE	TRUE	FALSE	0	0	0	12	0.086724
GTGGAAGCAGATAAAGTTGCAAAAAGAGCTGTGGTTGTTGGCTGTGGCGGCAGGTTCCCGGTCGAAAAGGACGCCAAAGAGGAAGTAAAGCTCTTCTTGGGTAATGCTGGAACTGCAATGCGGCCATTGACGGCAGCTGTAGTTGCTGCTGGTGGAAATGCAACGTATGTTTTCTTTATCCTAGTGAAATAAGTATGAGATCCATGGGTATGTTTGGAGACTGATCATGTCTTTTATTTAAAAACAAAACTTCAGTTATGTGCTTGATGG	FALSE	TRUE	FALSE	0	0	0	11	0.079497
GTGGAAGCAGATAAAGTTGCAAAAAGAGCTGTGGTTGTTGGCTGTGGCGGCAGGTTCCCGGTCGAAAAGGACGCCAAAGAGGAAGTAAAGCTCTTCTTGGGTAATGCTGGAACTGCAATGCGGCCATTGACGGCAGCTGTAGTTGCTGCTGGTGGAAATGCAACGTATGTTTTCTTTATCCTAGTGAAATAAGTATGAGATCCATGGGTATGTTTGGTGACTGATCATGTCTTTTATTTAAAAAAAAAACTTCAGTTATGTGCTTGATGG	FALSE	TRUE	FALSE	0	0	0	10	0.07227
GTGGAAGCAGATAAAGTTGCAAAAAGAGCTGTGGTTGTTGGCTGTGGCGGCAGGTTCCCGGTCGAAAAGGACGCCAAAGAGGAAGTAAAGCTCTTCTTGGGTAATGCTGGAACTGCAATGCGGCCATTGACGGCAGCTGTAGTTGCTGCTGGTGGAAATGCAACGTATGTTTTCTTTATCCTAGTGAAATAAGTATGAGATCCATGGGTATGTTTGGAGACTGATCATGTCTTTTATTTAAAAAAAAAACTTCAGTTATGTTCTTTATGG	FALSE	TRUE	FALSE	0	0	0	10	0.07227
GTGGAAGCAGATAAAGTTGCAAAAAGAGTTGTGGTTGTTGGCTGTGGCGGCAGGTTCCCGGTCGAAAAGGACGCCAAAGAGGAAGTAAAGCTCTTCTTGGGTAATGCTGGAACTGCAATGCGGCCATTGACGGCAGCTGTAGTTGCTGCTGGTGGAAATGCAACGTATGTTTTCTTTATCCTAGTGAAATAAGTATGAGATCCATGGGTATGTTTGGAGACTGATCATGTCTTTTATTT-AAAAAAAAACTTCAGTTATGTGCTTGATGG	FALSE	TRUE	FALSE	0	0	0	9	0.065043
GTGGAAGCAGATAAAGTTGCAAAAAGAGCTGTGGTTGTTGGCTGTGGCGGCAGGTTCCCGGTCGAAAAGGACGCCAAAGAGGAAGTAAAGCTCTTCTTGGGTAATGCTGGAACTGCAATGCGGCCATTGACGGCAGCTGTAGTTGCTGCTGGTGGAAATGCAACGTATGTTTTCTTTATCCTAGTGGAAATAAGTATGAGATCCATGGGTATGTTTGGAGACTGATCATGTCTTTTA-TTAAAAAAAAAACTTCAGTTATGTGCTTGATGG	FALSE	TRUE	FALSE	0	0	0	9	0.065043
GTGGAAGCAGATAAAGTTGCAAAAAGAGCTGTGGTTGTTGGCTGTGGCGGCAGGTTCCCGGTCGAAAAGGACGCCAAAGAGGAAGTAAAGCTCTTCTTGGGTAATGCTGGAACTGCAATGCGGCCATTGACGGCAGCTGTAGTTGCTGCTGGTGGAAATGCAACGTATGTTTTCTTTATCCTAGTGAAATAAGTATGAGATCCATGGGTATGTTTGGAGACTGATCATGTCTTTTATTTAAAAAAAAAACTTCAGTTATGTTCTTGATGT	FALSE	TRUE	FALSE	0	0	0	9	0.065043
GTGGAAGCAGATAAAGTTGCAAAAAGAGCTGTGGTTGTTGGCTGTGGCGGCAGGTTCCCGGTCGAAAAGGACGCCAAAGAGGAAGTAAAGCTCTTCTTGGGTAATGCTGGAACTGCAATGCGGCCATTGACGGCAGCTGTAGTTGCTGCTGGTGGAAATGCAACGTATGTTTTCTTTATCCTAGTGAAATAAGTATGAGATCCATGGGTATGTTTGGAGACTGATCATGTCTTTTATTAAAAAAAAAAACTTCAGTTATGTGCTTGATGG	FALSE	TRUE	FALSE	0	0	0	9	0.065043
GTGGAAGCAGATAAAGTTGCAAAAAGAGCTGTGGTTGTTGGCTGTGGCGGCAGGTTCCCGGTCGAAAAGGACGCCAAAGAGGAAGTAAAGCTCTTCTTGGGTAATGCTGGAACTGCAATGCGGCCATTGACGGCAGCTGTAGTTGCTGCTGGTGGAAATGCAACGTATGTTTTCTTTATCCTAGTGAAATAAGTATGAGATCCATGGGTATGTTTGGAGACTGATCATGTCTTTTATTTAAAAAAAAAACTTCAGTTATGAGCTTGATGG	FALSE	TRUE	FALSE	0	0	0	9	0.065043
GTGGAAGCAGATAAAGTTGCAAAAAGAGCTGTGGTTGTTGGCTGTGGCGGCAGGTTCCCGGTCGAAAAGGACGCCAAAGAGGAAGTAAAGCTCTTCTTGGGTAATGCTGGAACTGCAATGCGGCCATTGACGGCAGCTGTAGTTGCTGCTGGTGGAAATGCAACGTATGTTTTCTTTATCCTAGTGAAATAAGTATGAGATCCATGGGTATGTTTGGAGTCTGATCATGTCTTTTATTTAAAAAAAAAACTTCAGTTATGTGCTTGATGG	FALSE	TRUE	FALSE	0	0	0	8	0.057816
GTGGAAGCAGATAAAGTTGCAAAAAGAGCTGTGGTTGTTGGCTGTGGCGGCAGGTTCCCGGTCGAAAAGGACGCCAAAGAGGAAGTAAAGCTCTTCTTGGGTAATGCTGGAACTGCAATGCGGCCATTGACGGCAGCTGTAGTTGCTGCTGGTGGAAATGCAACGTATGTTTTCTTTATCCTAGTGAAATAAGTATGAGATCCATGGGTATGTTTGGAGACTGATCATGTCTTTTATTTACAAAAAAAACTTCAGTTATGTGCTTGATGG	FALSE	TRUE	FALSE	0	0	0	8	0.057816
GTGGAAGCAGATAAAGTTGCAAAAAGAGCTGTGGTTGTTGGCTGTGGCGGCAGGTTCCCGGTCGAAAAGGACGCCAAAGAGGAAGTAAAGCTCTTCTTGGGTAATGCTGGAACTGCAATGCGGCCATTGACGGCAGCTGTAGTTGCTGCTGGTGGAAATGCAACGTATGTTTTCTTTATCCTAGTGAAATAAGTATGAGATCCATGGGTATGTTTGGAGACTGATCATGTCTTTTATTTAAAAAAAAAACTTCAGTTATGTGCTCGATGG	FALSE	TRUE	FALSE	0	0	0	8	0.057816
GTGGAAGCAGATAAAGTTGCAAAAAGAGCTGTGGTTGTTGGCTGTGGCGGCAGGTTCCCGGTCGAAAAGGACGCCAAAGAGGAAGTAAAGCTCTTCTTGGGTAATGCTGGAACTGCAATGCGGCCATTGACGGCAGCTGTAGTTGCTGCTGGTGGAAATGCAACGTATGTTTTCTTTATCCTAGTGAAATAAGTATGAGATCCATGGGTATGTTTGGAGACTGCTCATGTCTTTTATTTAAAAAAAAAACTTCAGTTATGTGCTTGATGG	FALSE	TRUE	FALSE	0	0	0	8	0.057816
GTGGAAGCAGATAAAGTTGCAAAAAGAGCTGTGGTTGTTGGCTGTGGCGGCAGGTTCCCGGTCGAAAAGGACGCCAAAGAGGAAGTAAAGCTCTTCTTGGGTAATGCTGGAACTGCAATGCGGCCATTGACGGCAGCTGTAGTTGCTGCTGGTGGAAATGCAACGTATGTTTTCTTTATCCTAGTGAAATAAGTATGAGATCCATGGGTATGTTTTGAGACTGATCATGTCTTTTA-TTAAAAAAAAAACTTCAGTTATGTGCTTGATGG	FALSE	TRUE	FALSE	0	0	0	8	0.057816
GTGGAAGCAGATAAAGTTGCAAAAAGAGCTGTGGTTGTTGGCTGTGGCGGCAGGTTCCCGGTCGAAAAGGACGCCAAAGAGGAAGTAAAGCTCTTCTTGGGTAATGCTGGAACTGCAATGCGGCCATTGACGGCAGCTGTAGTTGCTGCTGGTGGAAATGCAACGTATGTTTTCTTTATCCTAGTGAAATAAGTATGAGATCCATGGGTATGTTTGGATACTGATCATGTCTTTTATTTAAAAAAAAAACTTCAGTTATGTGCTTGATGG	FALSE	TRUE	FALSE	0	0	0	8	0.057816
-GGGAAGCAGATAAAGTTGCAAAAAGAGCTGTGGTTGTTGGCTGTGGCGGCAGGTTCCCGGTCGAAAAGGACGCCAAAGAGGAAGTAAAGCTCTTCTTGGGTAATGCTGGAACTGCAATGCGGCCATTGACGGCAGCTGTAGTTGCTGCTGGTGGAAATGCAACGTATGTTTTCTTTATCCTAGTGAAATAAGTATGAGATCCATGGGTATGTTTGGAGACTGATCATGTCTTTTATTTAAAAAAAAAACTTCAG	FALSE	TRUE	FALSE	0	0	0	8	0.057816
GTGGAAGCAGATAAAGTTGCAAAAAGAGCTGTGGTTGTTGGCTGTGGCGGCAGGTTCCCGGTCGAAAAGGACGCCAAAGAGGAAGTAAAGCTCTTCTTGGGTAATGCTGGAACTGCAATGCGTCCATTGACGGCAGCTGTAGTTGCTGCTGGTGGAAATGCAACGTATGTTTTCTTTATCCTAGTGAAATAAGTATGAGATCCATGGGTATGTTTGGAGACTGATCATGTCTTTTA-TTAAAAAAAAAACTTCAGTTATGTGCTTGATGG	FALSE	TRUE	FALSE	0	0	0	8	0.057816
GTGGAAGCAGATAAAGTTGCAAAAAGAGCTGTGGTTGTTGGCTGTGGCGGCAGGTTCCCAGTCGAAAAGGACGCCAAAGAGGAAGTAAAGCTCTTCTTGGGTAATGCTGGAACTGCAATGCGGCCATTGACGGCAGCTGTAGTTGCTGCTGGTGGAAATGCAACGTATGTTTTCTTTATCCTAGTGAAATAAGTATGAGATCCATGGGTATGTTTGGAGACTGATCATGTCTTTTATTTAAAAAAAAAACTTCAGTTATGTTCTTGATGG	FALSE	TRUE	FALSE	0	0	0	8	0.057816
GTGGAAGCAGATAAAGTTGCAAAAAGAGCTGTGGTTGTTGGCTGTGGCGGCAGGTTCCCGGTCGAAAAGGACGCCAAAGAGGAAGTAAAGCTCTTCTTGGGTAATGCTGGAACTGCAATGCGGCCATTGACGGCAGCTGTAGTAGCTGCTGGTGGAAATGCAACGTATGTTTTCTTTATCCTAGTTGAAATAAGTATGAGATCCATGGGTATGTTTGGAGACTGATCATGTCTTTTATTTAAAAAAAAAACTTCAGTTATGTGCTTGATGG	FALSE	TRUE	FALSE	0	0	0	8	0.057816
GTGGAAGCAGATAAAGTTGCAAAAAGAGCTGTGGTTGTTGGCTGTGGCGGCAGGTTCCCGGTCGAAAAGGACGCCAAAGAGGAAGTAAAGCTCTTCTTGGGTAATGCTGGAACTGCAATGCGGCCATTGACGGCAGCTGTAGTTGCTGCTGGTGGAAATGCAACGTATGTTTTCTTTATCCTAGTGAAATACGTATGAGATCCATGGGTATGTTTGGAGACTGATCATGTCTTTTATTTAAAAAAAAAACTTCAGTTATGTGCTTGATGG	FALSE	TRUE	FALSE	0	0	0	7	0.050589
GTGGAAGCAGATAAAGTTGCAAAAAGAGCTGTGGTTGTTGGCTGTGGCGGCAGGTTCCCGGTCGAAAAGGACGCCAAAGAGGAAGTAAAGCTCTTCTTGGGTAATGCTGGAACTGCAATGCGACCATTGACGGCAGCTGTAGTTGCTGCTGGTGGAAATGCAACGTATGTTTTCTTTATCCTAGTGAAATAAGTATGAGATCCATGGGTATGTTTGGAGACTGATCATGTCTTTTATTTAAAAAAAAAACTTCAGTTATGTGCTTGATGG	FALSE	TRUE	FALSE	0	0	0	7	0.050589
GTGGAAGCAGATAAAGTTGCAAAAAGAGCTGTGGTTGTTGGCTGTGGCGGCAGGTTCCCGGTCGAAAAGGACGCCAAAGAGGAAGTAAAGCTCTTCTTGGGTAATGCTGGAACTGCAATGCGGCCATTGACGGCAGCTGTAGTTGCTGCTGGTGGAAATGCAACGTATGTTTTCTTTATCCTAGTGAAATAAGTATGAGATCCATGGGTATGTTTGGAGACTGATCATGTCTTTTA-TTAAAAAAAAAACTTCAGTTATGTGCTTGATTG	FALSE	TRUE	FALSE	0	0	0	7	0.050589
GTGGAAGCAGATAAAGTTGCAAAAAGAGCTGTGGTTGTTGGCTGTGGCGGCAGGTTCCCGGTCGAAAAGGACGCCAAAGAGGAAGTAAAGCTCTTCTTGGGTAATGCTGGAACTGCAATGCGGCCATTGACGGCAGCTGTAGTTGCTGCTGGTGGAAATGCAACGTATGTTTTCTTTATCCTAGTGAAATAAGTATGAGATCCATGGGTATGTTTGGAGACTGATCATGTCTTTTATTTAAAAAAAAAACTTCAGTTATTTTCTTGATGG	FALSE	TRUE	FALSE	0	0	0	7	0.050589
GTGGAAGCAGATAAAGTTGCAAAAAGAGCTGTGGTTGTTGGCTGTGGCGGCAGGTTCCCGGTCGAAAAGGACGCCAAAGAGGAAGTAAAGCTCTTCTTGGGTAATGCTGGAACTGCAATGCGGCCATTGACGGCAGCTGTAGTTGCTGCTGGTGGAAATGCAACGTATGTTTTCTTTATCCTAGTGAAATAAGTATGAGATCCATGGGTATGTTAGGAGACTGATCATGTCTTTTA-TTAAAAAAAAAACTTCAGTTATGTGCTTGATGG	FALSE	TRUE	FALSE	0	0	0	7	0.050589
GTGGAAGCAGATAAAGTTGCAAAAAGAGCTGTGGTTGTTGGCTGTGGCGGCAGGTTCCCGGTCGAAAAGGACGCCAAAGAGGAAGTAAAGCTCTTCTTGGGTAATGCTGGAACTGCAATGCGGCCATTGACGGCAGCTGTAGTTGCTGCTGGTGGAAATGCAACGTATGTTTTCTTTATCCTAGTGAAATAAGTATGAGATCCATGGGTATGTTTGGAGACTGATCATGTCTTTTATTTAAAAAAAAAATTTCAGTTATGTGCTTGATGG	FALSE	TRUE	FALSE	0	0	0	7	0.050589
GTGGAAGCAGATAAAGTTGCAAAAAGAGCTGTGGTTGTTGGCTGTGGCGGCAGGTTCCCGGTCGAAAAGGACGCCAAAGAGGAAGTAAAGCTCTTCTTGGGTAATGCTGGAACTGCAATGCGGCCATTGACGGCAGCTGTAGTTGCTGCTGGTGGAAATGCAACGTATGTTTTCTTTATCCTAGTGAAATAAGTATGAGATCCATGGGTATGTTTGGAGACTGATCATGTCTTTTATTTAAAAAAAAAACTTCAGTTACGTGCTTGATGG	FALSE	TRUE	FALSE	0	0	0	7	0.050589
GTGGAAGCAGATAAAGTTGCAAAAAGAGCTGTGGTTGTTGGCTGTGGCGGCAGGTTCCCAGTCGAAAAGGACGCCAAAGAGGAAGTAAAGCTCTTCTTGGGTAATGCTGGAACTGCAATGCGGCCATTGACGGCAGCTGTAGTTGCTGCTGGTGGAAATGCAACGTATGTTTTCTTTATCCTAGTTGAAATAAGTATGAGATCCATGGGTATGTTTGGAGACTGATCATGTCTTTTATTTAAAAAAAAAACTTCAGTTATGTGCTTGATGG	FALSE	TRUE	FALSE	0	0	0	7	0.050589
GTGGAAGCAGATAAAGTTGCAAAAAGAGCTGTGGTTGTTGGCTGTGGCGGCAGGTTCCCAGTCGAAAAGGACGCCAAAGAGGAAGTAAAGCTCTTCTTGGGTAATGCTGGAACTGCAATGCGGCCATTGACGGCAGCTGTAGTTGCTGCTGGTGGAAATGCAACGTATGTTTTCTTTATCCTAGTGAAATAAGTATGAGATCCATGGGTATGTTTGGAGACTGATCATGTCTTTTATTTAAAAAAAAAACTTCAGTTATGTGCTTTATGG	FALSE	TRUE	FALSE	0	0	0	7	0.050589
GTGGAAGCAGATAAAGTTGCAAAAAGAGCTGTGGTTGTTGGCTGTGGCGGCAGGTTCCCGGTCGAAAAGGACGCCAAAGAGGAAGTAAAGCTCTTCTTGGGTAATGCTGGAACTGCAATGCGGCCATTGACGGCAGCTGTAGTTGCTGCTGGTGGAAATGCAACGTATGTTTTCTTTATCCTAGTGAAATAAGTATGAGATCCATGGGTATGTTTGGAGACTGATAATGTCTTTTATTTAAAAAAAAAACTTCAGTTATGTGCTTGATGG	FALSE	TRUE	FALSE	0	0	0	7	0.050589
GTGGAAGCAGATAAAGTTGCAAAAAGAGCTGTGGTTGTTGGCTGTGGCGGCAGGTTCCCGGTCGAAAAGGACGCCAAAGAGGAAGTAAAGCTCTTCTTGGGTAATGCTGGAACTGCAATGCGGCCATTGACGGCAGCTGTAGTTGCTGCTGGTGGAAATGCAACGTATGTTTTCTTTATCCTAGTGAAATAAGTATGAGATCCATGGGTATGTTTGGAGACTGATCATGTCTTTTATTTAAAAAAACAACTTCAGTTATGTGCTTGATGG	FALSE	TRUE	FALSE	0	0	0	7	0.050589
GTGGAAGCAGATAAAGTTGCAAAAAGAGCTGTGGTTGTTGGCTGTGGCGGCAGGTTCCCGGTCGAAAAGGACGCCAAAGAGGAAGTAAAGCTCTTCTTGGGTAATGCTGGAACTGCAATGCGGCCATTGACGGCAGCTGTAGTTGCTGCTGGTGGAAATGCAACGTATGTTTTCTTTATCCTAGTGAAATAAGTATGAGATCCATGGGTATGTTTGGAGACTGATCATGTCTTTTA-TTAAAAAAAAAACTTCAGTTATGTGCTTGATGT	FALSE	TRUE	FALSE	0	0	0	7	0.050589
GTGGAAGCAGATAAAGGTTGCAAAAAGAGCTGTGGTTGTTGGCTGTGGCGGCAGGTTCCCGGTCGAAAAGGACGCCAAAGAGGAAGTAAAGCTCTTCTTGGGTAATGCTGGAACTGCAATGCGGCCATTGACGGCAGCTGTAGTTGCTGCTGGTGGAAATGCAACGTATGTTTTCTTTATCCTAGTGAAATAAGTATGAGATCCATGGGTATGTTTGGAGACTGATCATGTCTTTTATTTAAAAAAAAAACTTCAGTTATGTGCTTGATGG	FALSE	TRUE	FALSE	0	0	0	7	0.050589
GTGGAAGCAGATAAAGTTGCAAAAAGAGCTGTGGTTGTTGGCTGTGGCGGCAGGTTCCCGGTCGAAAAGGACGCCAAAGAGGAAGTAAAGCTCTTCTTGGGTAATGCTGGAACTGCAATGCGGCCATTGACGGCAGCTGTAGTTGCTGCTGGTGGAAATGCAACGTATGTTTTCTTTATCCTAGTGAAATAAGTATGAGATCCATGGGTATGTTTGGAGACTGATCATGTCTTTTA-TTAAAAAAAAAACTTCAGTTATGGGCTTGATGG	FALSE	TRUE	FALSE	0	0	0	7	0.050589
GTGGAAGCAGATAAAGTTGCAAAAAGAGCTGTGGTTGTTGGCTGTGGCGGCAGGTTCCCAGTCGAAAAGGACGCCAAAGAGGAAGTAAAGCTCTTCTTGGGTAATGCTGGAACTGCAATGCGGCCATTGACGGCAGCTGTAGTTGCTGCTGGTGGAAATGCAACGTATGTTTTCTTTATCCTAGTGAAATAAGTATGAGATCCATGGGTATGTTTGGAGACTGATCATGTCTTTTATTTAAAAAAAAAACTTCAGTTATGTGCTGGATGG	FALSE	TRUE	FALSE	0	0	0	6	0.043362
GTGGAAGCAGATAAAGTTGCAAAAAGAGCTGTGGTTGTTGGCTGTGGCGGCAGGTTCCCGGTCGAAAAGGACGCCAAAGAGGCAGTAAAGCTCTTCTTGGGTAATGCTGGAACTGCAATGCGGCCATTGACGGCAGCTGTAGTTGCTGCTGGTGGAAATGCAACGTATGTTTTCTTTATCCTAGTGAAATAAGTATGAGATCCATGGGTATGTTTGGAGACTGATCATGTCTTTTATTTAAAAAAAAAACTTCAGTTATGTGCTTGATGG	FALSE	TRUE	FALSE	0	0	0	6	0.043362
GTGGAAGCAGATAAAGTTGCAAAAAGAGCTGTGGTTGTTGGCTGTGGCGGCAGGTTCCCAGTCGAAAAGGACGCCAAAGAGGAAGTAAAGCTCTTCTTGGGTAATGCTGGAACTGCAATGCGGCCATTGACGGCAGCTGTAGTTGCTGCTGGTGGAAATGCAACGTATGTTTTCTTTATCCTAGTGGAAATAAGTATGAGATCCATGGGTATGTTTGGAGACTGATCATGTCTTTTATTTAAAAAAAAAACTTCAGTTATGTGCTTGATGG	FALSE	TRUE	FALSE	0	0	0	6	0.043362
GTGGAAGCAGATAAAGTTGCAAAAAGAGTTGTGGTTGTTGGCTGTGGCGGCAGGTTCCCGGTCGAAAAGGACGCCAAAGAGGAAGTAAAGCTCTTCTTGGGTAATGCTGGAACTGCAATGCGGCCATTGACGGCAGCTGTAGTTGCTGCTGGTGGAAATGCAACGTATGTTTTCTTTATCCTAGTGAAATAAGTATGAGATCCATGGGTATGTTTGGAGACTGATCATGTCTTTTATTTAAAAAAAAAACTTCAGTTATGTTCTTGATGG	FALSE	TRUE	FALSE	0	0	0	6	0.043362
GTGGAAGCAGATAAAGTTGCAAAAAGAGCTGTGGTTGTTGGCTGTGGCGGCAGGTTCCCAGTCGAAAAGGACGCCAAAGAGGAAGTAAAGCTCTTCTTGGGTAATGCTGGAACTGCAATGCGGCCATTGACGGCAGCTGTAGTTGCTGCTGGTGGAAATGCAACGTATGTTTTCTTTATCCTAGTGAAATAAGTATGAGATCCATGGGTATGTTTGGAGACTGATCATGTCTTTTATTTAAAAAAAAAACTTCAGTTATGTGCTTGATGT	FALSE	TRUE	FALSE	0	0	0	6	0.043362
GTGGAAGCAGATAAAGTTGCAAAAAGAGCTGTGGTTGTTGGCTGTGGCGGCAGGTTCCTGGTCGAAAAGGACGCCAAAGAGGAAGTAAAGCTCTTCTTGGGTAATGCTGGAACTGCAATGCGGCCATTGACGGCAGCTGTAGTTGCTGCTGGTGGAAATGCAACGTATGTTTTCTTTATCCTAGTGAAATAAGTATGAGATCCATGGGTATGTTTGGAGACTGATCATGTCTTTTATTTAAAAAAAAAACTTCAGTTATGTGCTTGATGG	FALSE	TRUE	FALSE	0	0	0	6	0.043362
GTGGAAGCAGATAAAGTTGCAAAAAGAGCTGTGGTTGTTGGCTGTGGCGGCAGGTTCCCGGTCGAAAAGGACGCCAAAGAGGAAGTAAAGCTCTTCTTGGGTAATGCTGGAACTGCAATGCGGCCATTGACGGCAGCTGTAGTTGCTGCTGGTGGAAATGCAACGTATGTTTTCTTTATCCTAGTGAAATAAGTATGAGATCCATGGGTCTGTTTGGAGACTGATCATGTCTTTTATTTAAAAAAAAAACTTCAGTTATGTGCTTGATGG	FALSE	TRUE	FALSE	0	0	0	6	0.043362
GTGGAAGCAGATAAAGTTGCAAAAAGAGCTGTGGTTGTTGGCTGTGGCGGCAGGTTCCCGGTCGAAAAGGACGCCAAAGAGGAAGTAAAGCTCTTCTTGGGTAATGCTGGAACTGCAATGCGGCCATTGACGGCAGCTGTAGTTGCTGCTGGTGGAAATGCAACGTATGTTTTCTTTATCCTAGTGAAATAAGTATGAGATCCATGGGTATGTTTGGAGACTGATCATGTCTTTTATTTAAAAAAAAAACTTCAGTTCTGTGCTTGATGG	FALSE	TRUE	FALSE	0	0	0	6	0.043362
GTGGAAGCAGATAAAGTTGCAAAAAGAGCTGTGGTTGTTGGCTGTGGCGGCAGGTTCCCAGTCGAAAAGGACGCCAAAGAGGAAGTAAAGCTCTTCTTGGGTAATGCTGGAACTGCAATGCGGCCATTGACGGCAGCTGTAGTTGCTGCTGGTGGAAATGCAACGTATGTTTTCTTTATCCTAGTGAAATAAGTATGAGATCCATGGGTATGTTTGGAGACTGATCATGTCTTTTATTTAAAAAAAAAACTTCAGTTATGGGCTTGATGG	FALSE	TRUE	FALSE	0	0	0	6	0.043362
GTGGAAGCAGATAAAGTTGCAAAAAGAGCTGTGGTTGTTGGCTGTGGCGGCAGGTTCCCGGTCGAAAAGGACGCCAAAGAGGAAGTAAAGCTCTTCTTGGGTAATGCTGGAACTGCAATGCGGCCATTGACGGCAGCTGTAGTTGCTGCTGGTGGAAATGCAACGTATGTTTTCTTTATCCTAGTGAAATAAGTATGAGATCCATGGGTATGTTTGGAGACTGATCATGTCTTTTATTTAAAAAAAAAACTTCAGTTATGTGC-TGATGG	FALSE	TRUE	FALSE	0	0	0	6	0.043362
GTGGAAGCAGATAAAGTTGCAAAAAGAGCTGTGGTTGTTGGCTGTGGCGGCAGGTTCCCGGTCGAAAAGGACGCCAAAGAGGAAGTAAAGCTCTTCTTGGGTAATGCTGGAACTGCAATGCGGCCATTGACGGCAGCTGTAGTTGCTGCTGGTGGAAATGCAACGTATGTTTTCTTTATCCTAGTGAAATAAGTATGAGATCCATGGGTATGTTTGGAGACTGATCATGTCTTTTATTTAAAAAAAAAACTTCAGTGATGTGCTTGATGG	FALSE	TRUE	FALSE	0	0	0	6	0.043362
GTGGAAGCAGATAAAGTTGCAAAAAGAGCTGTGGTTGTTGGCTGTGGCGGCAGGTTCCCGGTCGAAAAGGACGCCAAAGAGGAAGTAAAGCTCTTCTTGGGTAATGCTGGAACTGCAATGCGGCCATTGACGGCAGCTGTAGTTGCTGCTGGTGGAAATGCAACGTATGTTTTCTTTATCCTAGTGAAATAAGTATGAGATCCATGGGTATGTTTGGAGACTGATCATGTCTTTTA-TTAAAAAAAAAACTTCAGTTATGTGCTGGATGG	FALSE	TRUE	FALSE	0	0	0	6	0.043362
GTGGAAGCAGATAAAGTTGCAAAAAGAGCTGTGGTTGTTGGCTGTGGCGGCAGGTTCCCGGTCGAAAAGGACGCCAAAGAGGAAGTAAAGCTCTTCTTGGGTAATGCTGGAACTGCAATGCGGCCATTGACGGCAGCTGTAGTTGCTGCTGGTGGAAATGCAACGTATGTTTTCTTTATCCTAGTGAAATAAGTATGAGATCTATGGGTATGTTTGGAGACTGATCATGTCTTTTATTTAAAAAAAAAACTTCAGTTATGTGCTTGATGG	FALSE	TRUE	FALSE	0	0	0	6	0.043362
GTGGAAGCAGATAAAGTTGCAAAAAGAGCTGTGGTTGTTGGCTGTGGCGGCAGGTTCCCGGTCGAAAAGGACGCCAAAGAGGAAGTAAAGCTCTTCTTGGGTAATGCTGGAACTGCAATGCGGCCATTGACGGCAGCTGTAGTAGCTGCTGGTGGAAATGCAACGTATGTTTTCTTTATCCTAGTGGAAATAAGTATGAGATCCATGGGTATGTTTGGAGACTGATCATGTCTTTTATTTAAAAAAAAAACTTCAGTTATGTGCTTGATGG	FALSE	TRUE	FALSE	0	0	0	6	0.043362
GTGGAAGCAGATAAAGTTGCAAAAAGAGCTGTGGTTGTTGGCTGTGGCGGCAGGTTCCCGGTCGAAAAGGACGCCAAAGAGGAAGTAAAGCTCTTCTTGGGTAATGCTGGAACTGCAATGCGGCCATTGACGGCAGCTGTAGTTGCTGCTGGTGGAAATGCAACGTATGTTTTCTTTATCCTAGTGAAATAAGTATGAGATCCCTGGGTATGTTTGGAGACTGATCATGTCTTTTATTTAAAAAAAAAACTTCAGTTATGTGCTTGATGG	FALSE	TRUE	FALSE	0	0	0	6	0.043362
GTGGAGGCAGATAAAGTTGCAAAAAGAGCTGTGGTTGTTGGCTGTGGCGGCAGGTTCCCGGTCGAAAAGGACGCCAAAGAGGAAGTAAAGCTCTTCTTGGGTAATGCTGGAACTGCAATGCGGCCATTGACGGCAGCTGTAGTTGCTGCTGGTGGAAATGCAACGTATGTTTTCTTTATCCTAGTGAAATAAGTATGAGATCCATGGGTATGTTTGGAGACTGATCATGTCTTTTATTTAAAAAAAAAACTTCAGTTATGTGCTTGATGG	FALSE	TRUE	FALSE	0	0	0	6	0.043362
GTGGAAGCAGATAAAGTTGCAAAAAGAGCTGTGGTTGTTGGCTGTGGCGGCAGGTTCCCGGTCGAAAAGGACGCCAAAGAGGAAGTAAAGCTCTTCTTGGGTAATGCTGGAACTGCAATGCGTCCATTGACGGCAGCTGTAGTAGCTGCTGGTGGAAATGCAACGTATGTTTTCTTTATCCTAGTGAAATAAGTATGAGATCCATGGGTATGTTTGGAGACTGATCATGTCTTTTATTTAAAAAAAAAACTTCAGTTATGTGCTTGATGG	FALSE	TRUE	FALSE	0	0	0	5	0.036135
GTAGAAGCAGATAAAGTTGCAAAAAGAGCTGTGGTTGTTGGCTGTGGCGGCAGGTTCCCGGTCGAAAAGGACGCCAAAGAGGAAGTAAAGCTCTTCTTGGGTAATGCTGGAACTGCAATGCGGCCATTGACGGCAGCTGTAGTTGCTGCTGGTGGAAATGCAACGTATGTTTTCTTTATCCTAGTGAAATAAGTATGAGATCCATGGGTATGTTTGGAGACTGATCATGTCTTTTATTTAAAAAAAAAACTTCAGTTATGTGCTTGATGG	FALSE	TRUE	FALSE	0	0	0	5	0.036135
GTGGAAGCAGATAAAGTTGCAAAAAGAGCTGTGGTTGTTGGCTGTGGCGGCAGGTTCCCGGTCGAAAAGGACGCCAAAGAGGAAGTAAAGCTCTTCTTGGGTAATGCTGGAACTGCAATGCGGCCATTGACGGCAGCTGTAGTTGCTGCTGGTGGAAATGCAACGTATGTTTTCTTTATCCTAGTGAAATAAGTATGAGATCCATGGGTATGTTTGGAGACTGATCATGTCTTTTATTTAAAAAAAAACCTTCAGTTATGTGCTTGATGG	FALSE	TRUE	FALSE	0	0	0	5	0.036135
GTGGAAGCAGATAAAGTTGCAAAAAGAGCTGTGGTTGTTGGCTGTGGCGGCAGGTTCCCGGTCGAAAAGGACGCCAAAGAGGAAGTAAAGCTCTTCTTGGGTAATGCTGGAACTGCAATGCGGCCATTGACGGCAGCTGTAGTTGCTGCTGGTGGAAATGCAACGTATGTTTTCTTTATCCTAGTGAAATAAGTATGAGATCCATGGGTATGTTTGGAGACTGATCATGTCTTTTATTTAAAAAAAAAACTTCAGTTATGTGCTTGATG-	FALSE	TRUE	FALSE	0	0	0	5	0.036135
GTGGAAGCAGATAAAGTTGCAAAAAGAGCTGTGGTTGTTGGCTGTGGCGGCAGGTTCCCGGTCGAAAAGGACGCCAAAGAGGAAGTAAAGCTCTTCTTGGGTAATGCTGGAACTGCAATGCGGCCATTGACGGCAGCTGTAGTTGCTGCTGGTGGAAATGCAACGTATGTTTTCTTTATCCTAGTGAAATAAGTATGAGATCCATGGGTATGTTTGGAGACTGATCATGTCTTTTA-TTAAAAAAAAAACTTCAGTTATGTGCTTGAGGG	FALSE	TRUE	FALSE	0	0	0	5	0.036135
GTGGAAGCAGATAAAGTTGCAAAAAGAGCTGTGGTTGTTGGCTGTGGCGGCAGGTTCCCGGTCGAAAAGGACGCCAAAGAGGAAGTAAAGCTCTTCTTGGGTAATGCTGGAACTGCAATGCAGCCATTGACGGCAGCTGTAGTTGCTGCTGGTGGAAATGCAACGTATGTTTTCTTTATCCTAGTGAAATAAGTATGAGATCCATGGGTATGTTTGGAGACTGATCATGTCTTTTATTTAAAAAAAAAACTTCAGTTATGTGCTTGATGG	FALSE	TRUE	FALSE	0	0	0	5	0.036135
GTGGAAGCAGATAAAGTTGCAAAAAGAGCTGTGGTTGTTGGCTGTGGCGGCAGGTTCCCGGTCGAAAAGGACGCCAAAGAGGAAGTAAAGCTCTTCTTGGGTAATGCTGGAACTGCAATGCGGCCATTGACTGCAGCTGTAGTTGCTGCTGGTGGAAATGCAACGTATGTTTTCTTTATCCTAGTGAAATAAGTATGAGATCCATGGGTATGTTTGGAGACTGATCATGTCTTTTATTTAAAAAAAAAACTTCAGTTATGTGCTTGATGG	FALSE	TRUE	FALSE	0	0	0	5	0.036135
GTGGAAGCAGATAAAGTTGCAAAAAGAGCTGTGGTTGTTGGCTGTGGCGGCAGGTTCCCGGTCGAAAAGGACGCCAAAGAGGAAGTAAAGCTCTTCTTGGGTAATGCTGGAACTGCAATGCGGCCATTGACGGCAGCTGTAGTTGCTGCTGGTGGAAATGCAACGTATGTTTTCTTTATCCTAGTGAAATAAGTATGAGATCCATGGGTATGTTTGGAGACTGATCATGTCTTTTCTTTAAAAAAAAAACTTCAGTTATGTGCTTGATGG	FALSE	TRUE	FALSE	0	0	0	5	0.036135
GTGGAAGCAGATAAAGTTGCAAAAAGAGTTGTGGTTGTTGGCTGTGGCGGCAGGTTCCCGGTCGAAAAGGACGCCAAAGAGGAAGTAAAGCTCTTCTTGGGTAATGCTGGAACTGCAATGCGGCCATTGACGGCAGCTGTAGTTGCTGCTGGTGGAAATGCAACGTATGTTTTCTTTATCCTAGTGAAATAAGTATGAGATCCATGGGTATGTTTGGAGACTGATCATGTCTTTTATT--AAAAAAAAACTTCAGTTATGTGCTTGATGG	FALSE	TRUE	FALSE	0	0	0	5	0.036135
GTGGAAGCAGATAAAGTTGCAAAAAGAGCTGTGGTTGTTGGCTGTGGCGGCAGGTTCCCGGTCGAAAAGGACGCCAAAGAGGAAGTAAAGCTCTTCTTGGGTAATGCTGGAACTGCAATGCGGCCATTGACGGCAGCTGTAGTTGCTGCTGGTGGAAATGCAACGTATGTTTTCTTTATCCTAGTGAAATAAGTATGAGATCCATGGGTATGTTTGGAGACTGATCATGTCTTTTATTTAAAAAAAAAACTTCAGTTATGTGCTTGAAGG	FALSE	TRUE	FALSE	0	0	0	5	0.036135
GTGGAAGCAGATAAAGTTGCAAAAAGAGCTGTGGTTGTTGGCTGTGGCGGCAGGTTCCCGGTCGAAAAGGACGCCAAAGAGGAAGTAAAGCTCTTCTTGGGTAATGCTGGAACTGCAATGCGGCCATTGACGGCAGCTGTAGTTGCTGCTGGTGGAAATGCAACGTATGTTTTCTTTATCCTAGTTGAAATAAGTATGAGATCCATGGGTATGTTTGGAGACTGATCATGTCTTTTATTT-AAAAAAAAACTTCAGTTATGTGCTTGATGG	FALSE	TRUE	FALSE	0	0	0	5	0.036135
GTGGAAGCAGATAAAGTTGCAAAAAGAGCTGTGGTTGTTGGCTGTGGCGGCAGGTTCCCGGTCGAAAAGGACGCCAAAGAGGAAGTAAAGCTCTTCTTGGGTAATGCTGGAACTGCAATGCGGCCATTGACGGCAGCTGTAGTTGCTGCTGGTGGAAATGCAACGTATGTTTTCTTTATCCTAGTGAAATAAGTATGAGATCCATGGGTATGTTTGGAGACTGATCATGTCTTTTATTTAAAAAAAAAACTTCAGTTATGCGCTTGATGG	FALSE	TRUE	FALSE	0	0	0	5	0.036135
ATGGAAGCAGATAAAGTTGCAAAAAGAGCTGTGGTTGTTGGCTGTGGCGGCAGGTTCCCGGTCGAAAAGGACGCCAAAGAGGAAGTAAAGCTCTTCTTGGGTAATGCTGGAACTGCAATGCGGCCATTGACGGCAGCTGTAGTTGCTGCTGGTGGAAATGCAACGTATGTTTTCTTTATCCTAGTGAAATAAGTATGAGATCCATGGGTATGTTTGGAGACTGATCATGTCTTTTATTTAAAAAAAAAACTTCAGTTATGTGCTTGATGG	FALSE	TRUE	FALSE	0	0	0	5	0.036135
GTGGAAGCAGATAAAGTTGCAAAAAGAGCTGTGGTTGTTGGCTGTGGCGGCAGGTTCCCAGTCGAAAAGGACGCCAAAGAGGAAGTAAAGCTCTTCTTGGGTAATGCTGGAACTGCAATGCGGCCATTGACGGCAGCTGTAGTTGCTGCTGGTGGAAATGCAACGTATGTTTTCTTTATCCTAGTGAAATAAGTATGAGATCCATGGGTATGTTTGGAGACTGATCATGTCTTTTATTTAAAAAAAAAACTTCAGTTATGTGCTTGCTGG	FALSE	TRUE	FALSE	0	0	0	5	0.036135
GTGGAAGCAGATAAAGTTGCAAAAAGAGCTGTGGTTGTTGGCTGTGGCGGCAGGTTCCCGGTCGAAAAGGACGCCAAAGAGGAAGTAAAGCTCTTCTTGGGTAATGCTGGAACTGCAATGCGGCCATTGACGGCAGCTGTAGTTGCTGCTGGTGGAAATGCAACGTATGTTTTCTTTATCCTAGTGAAATAAGTATGAGATCCATGGGTATGTTTGGAGACTGATCATGTCTTTTATTTAAAACAAAAACTTCAGTTATGTGCTTGATGG	FALSE	TRUE	FALSE	0	0	0	5	0.036135
GTGGAAGCAGATAAAGTTGCAAAAAGAGCTGTGGTTGTTGGCTGTGGCGGCAGGTTCCCGGTCGAAAAGGACGCCAAAGAGGAAGTAAAGCTCTTCTTGGGTAATGCTGGAACTGCAATGCGGCCATTGACGGCAGCTGTAGTTGCTGCTGGTGGAAATGCAACGTATGTTTTCTTTATCCTAGTGAAATAAGTATGAGATCCATGGGTATGTTTTGAGACTGATCATGTCTTTTATTT-AAAAAAAAACTTCAGTTATGTGCTTGATGG	FALSE	TRUE	FALSE	0	0	0	5	0.036135
GTGGAAGCAGATAAAGTTGCAAAAAGAGCTGTGGTTGTTGGCTGTGGCGGCAGGTTCCCGGTCGAAAAGGACGCCAAAGAGGAAGTAAAGCTCTTCTTGGGTAATGCTGGAACTGCAATGCGGCCATTGACGGCAGCTGTAGTTGCTGCTGGTGGAAATGCAACGTATGTTTTCTTTATCCTAGTGAAATAAGTATGAGATCCATGGGTATGTTTGGAGACTGATCATGTCTTTTATTTAAAAAAAAAACTTCAGTTAAGTGCTTGATGG	FALSE	TRUE	FALSE	0	0	0	5	0.036135
GTGGAAGCAGATAAAGTTGCAAAAAGAGCTGTGGTTGTTGGCTGTGGCGGCAGGTTCCCGGTCGAAAAGGACGCCAAAGAGGAAGTAAAGCTCTTCTTGGGTAATGCTGGAACTGCAATGCGGCCATTGACGGCAGCTGTAGTTGCTGCTGGTGGAAATGCAACGTATGTTTTCTTTATCCTAGTGAAATAAGTATGAGATCCTTGGGTATGTTTGGAGACTGATCATGTCTTTTATTTAAAAAAAAAACTTCAGTTATGTGCTTGATGG	FALSE	TRUE	FALSE	0	0	0	5	0.036135
GTGGAAGCAGATAAAGTTGCAAAAAGAGCTGTGGTTGTTGGCTGTGGCGGCAGGTTCCCGGTCGAAAAGGACGCCAAAGAGGAAGTAAAGCTCTTCTTGGGTAATGCTGGAACTGCAATGCGGCCATTGACGGCAGCTGTAGTTGCTGCTGGTGGAAATGCAACGTATGTTTTCTTTATCCTAGTGAAATAAGTATGAGATCCATGGGTATGTTTGGAGACTGATCATGTCTTTTATT--AAAAAAAAACTTCAGTTATGTGCTTGATGT	FALSE	TRUE	FALSE	0	0	0	5	0.036135
GTGGAAGCAGATAAAGTTGCAAAAAGAGCTGTGGTTGTTGGCTGTGGCGGCAGGTTCCCGGTCGAAAAGGACGCCAAAGAGGAAGTAAAGCTCTTCTTGGGTAATGCTGGAACTGCAATGCGGCCATTGACGGCAGCTGTAGTTGCTGCTGGTGGAAATGCAACGTATGTTTTCTTTATCCTAGTGAAATAAGTATGAGATCCATGGGTATGTTTGGAGACTGATCATGTCTTTTATTTAAAAAAAAAACTTCAGTTATGTGCTTGTTGG	FALSE	TRUE	FALSE	0	0	0	5	0.036135
GTGGAAGCAGATAAAGTTGCAAAAAGAGCTGTGGTTGTTGGCTGTGGCGGCAGGTTCCCGGTCGAAAAGGACGCCAAAGAGGAAGTAAAGCTCTTCTTGGGTAATGCCGGAACTGCAATGCGGCCATTGACGGCAGCTGTAGTTGCTGCTGGTGGAAATGCAACGTATGTTTTCTTTATCCTAGTGAAATAAGTATGAGATCCATGGGTATGTTTGGAGACTGATCATGTCTTTTATTTAAAAAAAAAACTTCAGTTATGTGCTTGATGG	FALSE	TRUE	FALSE	0	0	0	4	0.028908
GTGGAAGCAGATAAAGTTGCAAAAAGAGCTGTGGTCGTTGGCTGTGGCGGCAGGTTCCCGGTCGAAAAGGACGCCAAAGAGGAAGTAAAGCTCTTCTTGGGTAATGCTGGAACTGCAATGCGGCCATTGACGGCAGCTGTAGTTGCTGCTGGTGGAAATGCAACGTATGTTTTCTTTATCCTAGTGAAATAAGTATGAGATCCATGGGTATGTTTGGAGACTGATCATGTCTTTTATTTAAAAAAAAAACTTCAGTTATGTGCTTGATGG	FALSE	TRUE	FALSE	0	0	0	4	0.028908
GTGGAAGCAGATAAAGTTGCAAAAAGAGCTGTGGTTGTTGGCTGTGGCGGCAGGTTCCCGGTCGAAAAGGACGCCAAAGAGGAAGTAAAGCTCTTCTTGGGTAATGCTGGAACTGCAATGCGGCCATTGACGGCAGCTGTAGTTGCTGCTGGTGGAAATGCAACGTATGTTTTCTTTATCCCAGTGAAATAAGTATGAGATCCATGGGTATGTTTGGAGACTGATCATGTCTTTTATTTAAAAAAAAAACTTCAGTTATGTGCTTGATGG	FALSE	TRUE	FALSE	0	0	0	4	0.028908
GTGGAAGCAGATAAAGTTGCAAAAAGAGCTGTGGTTGTTGGCTGTGGCGGCAGGTTCCCGGTCGAAAAGGACGCCAAAGAGGAAGTAAAGCTCTTCTTGGGTAATGCTGGAACTGCAATGCGGCCATTGACGGCAGCTGTAGTTGCTGCTGGTGGAAATGCAACGTATGTTTTCTTTATCCTAGTGAAATAAGTATGAGATCCATGGGTATGTTTGGAGACTGATCATGTCTTTTATTTAAAAAAAAAACTTCAGTTATGTGCCTTGATGG	FALSE	TRUE	FALSE	0	0	0	4	0.028908
GTGGAAGCAGATAAAGTTGCAAAAAGAGCTGTGGTTGTTGGCTGTGGCGGCAGGTTCCCGGTCGAAAAGGACGCCAAAGAGGAAGTAAAGCTCTTCTTGGGTAATGCTGGAACTGCAATGCGTCCATTGACGGCAGCTGTAGTTGCTGCTGGTGGAAATGCAACGTATGTTTTCTTTATCCTAGTGAAATAAGTATGAGATCCATGGGTATGTTTGGAGACTGATCATGTCTTTTATTT-AAAAAAAAACTTCAGTTATGTGCTTGATGG	FALSE	TRUE	FALSE	0	0	0	4	0.028908
GTGGAAGCAGATAAAGTTGCAAAAAGAGCTGTGGTTGTTGGCTGTGGCGGCAGGTTCCCGGTCGAAAAGGACGCCAAAGAGGAAGTAAAGCTCTTCTTGGGTAATGCTGGAACTGCAATGCGGCCATTGACGGCAGCTGTAGTTGCTGCTGGTGGAAATGCAACGTATGTTTTCTTTATCCTAGTGAAATAAGTATGAGATCCATGGGTATGTTTGGAGACTGAGCATGTCTTTTATTTAAAAAAAAAACTTCAGTTATGTGCTTGATGG	FALSE	TRUE	FALSE	0	0	0	4	0.028908
GTGGAAGCAGATAAAGTTGCAAAAAGAGCTGTGGTTGTTGGCTGTGGCGGCAGGTTCCCGGTCGAAAAGGACGCCAAAGAGGAAGTAAAGCTCTTCTTGGGTAATGCTGGAACTGCAATGCGGCCATTGACGGCAGCTGTAGTTGCTGCTGGTGGAAATGCAACGTATGTTTTCTTTATCCTAGTGAAATAAGTATGAGATCCATGGGTATGTTTGGAGACTGATCATGTCTTTTATTTAACAAAAAAACTTCAGTTATGTGCTTGATGG	FALSE	TRUE	FALSE	0	0	0	4	0.028908
GTGGAAGCAGATAAGGTTGCAAAAAGAGCTGTGGTTGTTGGCTGTGGCGGCAGGTTCCCGGTCGAAAAGGACGCCAAAGAGGAAGTAAAGCTCTTCTTGGGTAATGCTGGAACTGCAATGCGGCCATTGACGGCAGCTGTAGTTGCTGCTGGTGGAAATGCAACGTATGTTTTCTTTATCCTAGTGAAATAAGTATGAGATCCATGGGTATGTTTGGAGACTGATCATGTCTTTTATTTAAAAAAAAAACTTCAGTTATGTGCTTGATGG	FALSE	TRUE	FALSE	0	0	0	4	0.028908
GTGGAAGCAGATAAAGTTGCAAAAAGAGCTGTGGTTGTTGGCTGTGGCGGCAGGTTCCCGGTCGAAAAGGACGCCAAAGAGGAAGTAAAGCTCTTCTTGGGTAATGCTGGAACTGCAATGCGGCCATTGACGGCAGCTGTAGTTGCTGCTGGTGGAAATGCAACGTATGTTTTCTTTATCCTAGTGAAATAAGTATGAGATCCATGGGTATGTTTGGAGACTGATCATGTCGTTTATTTAAAAAAAAAACTTCAGTTATGTGCTTGATGG	FALSE	TRUE	FALSE	0	0	0	4	0.028908
GTGGAAGCAGATAAAGTTGCAAAAAGAGCTGTGGTTGTTGGCTGTGGCGGCAGGTTCCCAGTCGAAAAGGACGCCAAAGAGGAAGTAAAGCTCTTCTTGGGTAATGCTGGAACTGCAATGCGGCCATTGACGGCAGCTGTAGTTGCTGCTGGTGGAAATGCAACGTATGTTTTCTTTATCCTAGTGAAATAAGTATGAGATCCATGGGTATGTTTGGAGACTGATCATGTCTTTTATTTAAAAAAAAAATTTCAGTTATGTGCTTGATGG	FALSE	TRUE	FALSE	0	0	0	4	0.028908
GTGGAAGCAGATAAAGTTGCAAAAAGAGCTGTGGTTGTTGGCTGTGGCGGCAGGTTCCCGGTCGAAAAGGACGCCAAAGAGGAAGTAAAGCTCTTCTTGGGTAATGCTGGAACTGCAATGCGGCCATTGACGGCAGCCGTAGTTGCTGCTGGTGGAAATGCAACGTATGTTTTCTTTATCCTAGTGAAATAAGTATGAGATCCATGGGTATGTTTGGAGACTGATCATGTCTTTTATTTAAAAAAAAAACTTCAGTTATGTGCTTGATGG	FALSE	TRUE	FALSE	0	0	0	4	0.028908
GTGGAAGCAGATAAAGTTGCAAAAAGAGCTGTGGTTGTTGGCTGTGGCGGCAGGTTCCCGGTCGAAAAGGACGCCAAAGAGGAAGTAAAGCTCTTCTTGGGTAATGCTGGAACTGCAATGCGGCCATTGACGGCAGCTGTAGTTGCTGCTGGTGGAAATGCAACGTATGTTTTCTTTATCCTAGTGAAATAAGTATGAGATCCATGGGTATGTTTGGAGACTGATCATGTCTTTTATTT-AAAAAAAAACTTCAGTTATGTGCTTGATGT	FALSE	TRUE	FALSE	0	0	0	4	0.028908
GTGGAAGCAGATAAAGTTGCAAAAAGAGCTGTGGTTGTTGGCTGTGGCGGCAGGTTCCCGGTCGAAAAGGACGCCAAAGAGGAAGTAAAGCTCTTCTTGGGTAATGCTGGAACTGCAATGCGGCCATTGACGGCAGCTGTAGTTGCTGCTGGTGGAAATGCAACGTATGTTTTCTTTATCCTAGTGAAATAAGTATGAGATCCATGGGTATGTTTGGAGACTGATCATGTCTTTTATTTTAAAAAAAAACTTCAGTTATGTGCTTGATGG	FALSE	TRUE	FALSE	0	0	0	4	0.028908
GTGGAAGCAGATAAAGTTGCAAAAAGAGCTGTGGTTGTTGGCTGTGGCGGCAGGTTCCCGGTCGAAAAGGACGCCAAAGAGGAAGTAAAGCTCTTCTTGGGTAATGCTGGAACTGCAATGCGGCCATTGACGGCAGCTGTAGTTGCTGCTGGTGGAAATGCAACGTATGTTTTCTTTATCCTAGTTGAAATAAGTATGAGATCCATGGGTATGTTTGGAGACTGATCGTGTCTTTTA-TTAAAAAAAAAACTTCAGTTATGTGCTTGATGG	FALSE	TRUE	FALSE	0	0	0	4	0.028908
GTGGAAGCAGATAAAGTTGCAAAAAGAGCTGTGGTTGTTGGCTGTGGCGGCAGGTTCCCGGTCGAAAAGGACGCCAAAGAGGAAGTAAAGCTCTTCTTGGGTAATGCTGGAACTGCAATGCGGCCATTGACGGCAGCTGTAGTTGCTGCTGGTGGAAATGCAACGTATGTTTTCTTTATCCTAGTGAAATAAGTATGAGATCCATGGGTATGTTTGGAGACTGATCATGTCTTTTATTTAATAAAAAAACTTCAGTTATGTGCTTGATGG	FALSE	TRUE	FALSE	0	0	0	4	0.028908
GTGGAAGCAGATAAAGTTGCAAAAAGAGCTGTGGTTGTTGGCTGTGGCGGCAGGTTCCCGGTCGAAAAGGACGCCAAAGAGGAAGTAAAGCTCTTCTTGGGTAATGCTGGAACTGCAATGCGGCCATTGACGGCAGCTGTAGTTGCTGCTGGTGGAAATGCAACGTATGTTTTCTTTATCCTAGTGAAATAAGTATGAGATCCATGGGTATGTTTGGAGACTGATCATGTCTTTTATTTAAAAAACAAACTTCAGTTATGTGCTTGATGG	FALSE	TRUE	FALSE	0	0	0	4	0.028908
GTGGAAGCAGATAAAGTTGCAAAAAGAGCTGTGGTTGTTGGCTGTGGCGGCAGGTTCCCGGTCGAAAAGGACGCCAAAGAGGAAGTAAAGCTCTTCTTGGGTAATGCTGGAACTGCAATGCGGCCATTGACGGCAGCTGTAGTTGCTGCTGGTGGAAATGCAACGTATGTTTTCTTTATCCTAGTGAAATAAGTATGAGATCCATGGGTATGTTTGGAGACTGATCATGTCTTTTATTT-AAAAAAAAACTTCAGTTATGTGCTTGATTG	FALSE	TRUE	FALSE	0	0	0	4	0.028908
GTGGAAGCAGATAAAGTTGCAAAAAGAGCTGTGGTTGTTGGCTGTGGCGGCAGGTTCCCGGTCGAAAAGGACGCCAAAGAGGAAGTAAAGCTCTTCTTGGGTAATGCTGGAACTGCAATGCGGCCATTGACGGCAGCTGTAGTTGCTGCTGGTGGAAATGCAACGTATGTTTTCTCTATCCTAGTGAAATAAGTATGAGATCCATGGGTATGTTTGGAGACTGATCATGTCTTTTATTTAAAAAAAAAACTTCAGTTATGTGCTTGATGG	FALSE	TRUE	FALSE	0	0	0	4	0.028908
GTGGAAGCAGATAAAGTTGCAAAAAGAGCTGTGGTTGTTGGCTGTGGCGGCAGGTTCCCGGTCGAAAAGGACGCCAAAGAGGAAGTAAAGCTCTTCTTGGGTAATGCTGGAACTGCAATGCGGCCATTGACGGCAGCTGTAGTTGCTGCTGGTGGAAATGCAACGTATGTTTTCTTTATCCTAGTGAAATAAGTATGAGATCCATGGGTATGTTTGGAGACTGATCATGTCTTTTA-TTAAAAAAAAAACTTCAGTTATGTGATTGATGG	FALSE	TRUE	FALSE	0	0	0	4	0.028908
GTGGAAGCAGATAAAGTTGCAAAAAGAGCTGTGGTTGTTGGCTGTGGCGGCAGGTTCCCGGTCGAAAAGGACGCCAAAGAGGAAGTAAAGCTCTTCTTGGGTAATGCTGGAACTGCAATGCGGCCATTGACGGCAGCTGTAGTTGCTGCTGGTGGAAATGCAACGTATGTTTTCTTTATCCTAGTGAAATAAGTATGAGATCCGTGGGTATGTTTGGAGACTGATCATGTCTTTTATTTAAAAAAAAAACTTCAGTTATGTGCTTGATGG	FALSE	TRUE	FALSE	0	0	0	4	0.028908
GTGGAAGCAGATAAAGTTGCAAAAAGAGCTGTGGTTGTTGGCTGTGGCGGCAGGTTCCCGGTCGAAAAGGACGCCAAAGAGGAAGTAAAGCTCTTCTTGGGTAATGCTGGAACTGCAATGCGGCCATTGACGGCAGCTGTAGTTGCTGCTGGTGGAAATGCAACGTATGTTTTCTTTATCCTAGTGAAATAAGTATGAGATCCATGGGTATGTTTGGAGACTGATCATGTCTTTTATTTAAAAAAAAAACTTCAGTTATGTTCTTGATTG	FALSE	TRUE	FALSE	0	0	0	4	0.028908
GTGGAAGCAGATAAAGTTGCAAAAAGAGCTGTGGTTGTTGGCTGTGGCGGCAGGTTCCCGGTCGAAAAGGACGCCAAAGAGGAAGTAAAGCTCTTCTTGGGTAATGCTGGAACTGCAATGCGGCCATTGACGGCAGCTGTAGTTGCTGCTGGTGGAAATGCAATGTATGTTTTCTTTATCCTAGTGAAATAAGTATGAGATCCATGGGTATGTTTGGAGACTGATCATGTCTTTTATTTAAAAAAAAAACTTCAGTTATGTGCTTGATGG	FALSE	TRUE	FALSE	0	0	0	4	0.028908
GTGGAAGCAGATAAAGTTGCAAAAAGAGCTGTGGTTGTTGGCTGTGGCGGCAGGTTCCCGGTCGAAAAGGACGCCAAAGAGGAAGTAAAGCTCTTCTTGGGTAATGCTGGAACTGCAATGCGGCCATTGACGGCAGCTGTAGTTGCTGCTGGTGGAAATGCAACGTATGTTTTCTTTATCCTAGTGAAATAAGTATGAGATCCATGGGTATGTTTGGAGACTGATCATGTCTTTTATTTAAAAAAAAAACTTCAGTTAGGGGCTTGATGG	FALSE	TRUE	FALSE	0	0	0	4	0.028908
GTGGAAGCAGATAAAGTTGCAAAAAGAGCTGTGGTTGTTGGCTGTGGCGGCAGGTTCCCGGTCGAAAAGGACGCCAAAGAGGAAGTAAAGCTCTTCTTGGGTAATGCTGGAACTGCAATGCGGCCATTGACGGCAGCTGTAGTTGCTGCTGGTGGAAATGCAACGTATGTTTTCTTTATCCTAGTGAAATAAGTATGAGATCCATGGGTATGTTTGGAGACTGATCATGTCTTTTATTTAAAAAAAAAACTTCAGTTATGTGCTTGAGG-	FALSE	TRUE	FALSE	0	0	0	4	0.028908
GTGGAAGCAGATAAAGTTGCAAAAAGAGCTGTGGTTGTTGGCTGTGGCGGCAGGTTCCCGGTCGAAAAGGACGCCAAAGAGGAAGTAAAGCTCTTCTTGGGTAATGCTGGCACTGCAATGCGGCCATTGACGGCAGCTGTAGTTGCTGCTGGTGGAAATGCAACGTATGTTTTCTTTATCCTAGTGAAATAAGTATGAGATCCATGGGTATGTTTGGAGACTGATCATGTCTTTTATTTAAAAAAAAAACTTCAGTTATGTGCTTGATGG	FALSE	TRUE	FALSE	0	0	0	4	0.028908
GTGGAAGCAGATAAAGTTGCAAAAAGAGCTGTGGTTGTTGGCTGTGGCGGCAGGTTCCCGGTCGAAAAGGACGCCAAAGAGGAAGTAAAGCTCTTCTTGGGTAATGCTGGAACTGCAATGCGGCCATTGACGGCAGCTGTAGTTGCTGCTGGTGGAAATGCAACGTATGTTTTCTTTATCCTAGTGAAATAAGTATGAGATCCATGGGTATGTTCGGAGACTGATCATGTCTTTTA-TTAAAAAAAAAACTTCAGTTATGTGCTTGATGG	FALSE	TRUE	FALSE	0	0	0	4	0.028908
GTGGAAGCAGATAAAGTTGCAAAAAGAGCTGTGGTTGTTGGCTGTGGCGGCAGGTTCCCGGTCGAAAAGGACGCCAAAGAGGAAGTAAAGCTCTTCTTGGGTAATGCTGGAACTGCAATGCGGCCATTGACGGCAGCTGTAGTTGCTGCTGGTGGAAACGCAACGTATGTTTTCTTTATCCTAGTGAAATAAGTATGAGATCCATGGGTATGTTTGGAGACTGATCATGTCTTTTATTTAAAAAAAAAACTTCAGTTATGTGCTTGATGG	FALSE	TRUE	FALSE	0	0	0	4	0.028908
GTGGAAGCAGATAAAGTTGCAAAAAGAGCTGTGGTTGTTGGCTGTGGCGGCAGGTTCCCGGTCGAAAAGGACGCCAAAGAGGAAGTAAAGCTCTTCTTGGGTAATGCTGGAACTGCAATGCGGCCATTGACGGCAGCTGTAGTTGCTGCTGGTGGAAATGCAACGTATGTTTTCTTTATCCTAGTGAAATAAGTATGAGATCCATGGTTATGTTTGGAGACTGATCATGTCTTTTATTTAAAAAAAAAACTTCAGTTATGTGCTTGATGG	FALSE	TRUE	FALSE	0	0	0	4	0.028908
GTGGAAGCAGATAAAGTTGCAAAAAGAGCTGTGGTTGTTGGCTGTGGCGGCAGGTTCCCGGTCGAAAAGGACGCCAAAGAGGAAGTAAAGCTCTTCTTGGGTAATGCTGGAACTGCAATGCGGCCATTGACGGCAGCTGTAGTTGCTGCTGGTGGAAATGCAACGTATGTTTTCTTTATCCTAGTGAAATAAGTATGAGATCCATGGGTATGTTTGGAGACTGATCATGTCTTTTATTTAAAAAAAAAACTTCAGTTATGTGCCTGATGG	FALSE	TRUE	FALSE	0	0	0	4	0.028908
GTGGAAGCAGATAAAGTTGCAAANAGAGCTGTGGTTGTTGGCTGTGGCGGCAGGTTCCCGGTCGAAAAGGACGCCAAAGAGGAAGTAAAGCTCTTCTTGGGTAATGCTGGAACTGCAATGCGGCCATTGACGGCAGCTGTAGTTGCTGCTGGTGGAAATGCAACGTATGTTTTCTTTATCCTAGTGAAATAAGTATGAGATCCATGGGTATGTTTGGAGACTGATCATGTCTTTTATTTAAAAAAAAAACTTCAGTTATGTGCTTGATGG	FALSE	TRUE	FALSE	0	0	0	4	0.028908
GTGGAAGCAGATAAAGTTGCAAAAAGAGCTGTGGTTGTTGGCTGTGGCGGCAGGTTCCCGGTCGAAAAGGACGCCAAAGAGGAAGTAAAGCTCTTCTTGGGTAATGCTGGAACTGCAATGCGGCCATTGACGGCAGCTGTAGTTGCTGCTGGTGGAAATGCAACGTATGTTTTCTTTATCCTAGTGAAATAAGTATGAGATCCATGGGTATGTTTGTAGACTGATCATGTCTTTTA-TTAAAAAAAAAACTTCAGTTATGTGCTTGATGG	FALSE	TRUE	FALSE	0	0	0	4	0.028908
GTGGAAGCAGATAAAGTTGCAAAAAGAGCTGTGGTTGTTGGCTGTGGCGGCAGGTTCCCGGTCGAAAAGGACGCCAAAGAGGAAGTAAAGCTCTTCTTGGGTAATGCTGGAACTGCAATGCGGCCATTGACGGCAGCTGTAGTTGCTGCTGGTGGAAATGCAACGTATGTTTTCTTTATCCTAGTGAAATAAGTATGAGATCCATGGGTATGTTAGGAGACTGATCATGTCTTTTATTT-AAAAAAAAACTTCAGTTATGTGCTTGATGG	FALSE	TRUE	FALSE	0	0	0	4	0.028908
GTGGAAGCAGATAAAGATGCAAAAAGAGCTGTGGTTGTTGGCTGTGGCGGCAGGTTCCCGGTCGAAAAGGACGCCAAAGAGGAAGTAAAGCTCTTCTTGGGTAATGCTGGAACTGCAATGCGGCCATTGACGGCAGCTGTAGTTGCTGCTGGTGGAAATGCAACGTATGTTTTCTTTATCCTAGTGAAATAAGTATGAGATCCATGGGTATGTTTGGAGACTGATCATGTCTTTTATTTAAAAAAAAAACTTCAGTTATGTGCTTGATGG	FALSE	TRUE	FALSE	0	0	0	4	0.028908
GTGGAAGCA-ATAAAGTTGCAAAAAGAGCTGTGGTTGTTGGCTGTGGCGGCAGGTTCCCGGTCGAAAAGGACGCCAAAGAGGAAGTAAAGCTCTTCTTGGGTAATGCTGGAACTGCAATGCGGCCATTGACGGCAGCTGTAGTTGCTGCTGGTGGAAATGCAACGTATGTTTTCTTTATCCTAGTGAAATAAGTATGAGATCCATGGGTATGTTTGGAGACTGATCATGTCTTTTATTTAAAAAAAAAACTTCAGTTATGTGCTTGATGG	FALSE	TRUE	FALSE	0	0	0	4	0.028908
GTGGAAGCAGATAAAGTTGCAAAAAGAGCTGTGGTTGTTGGCTGTGGCGGCAGGTTCCCGGTCGAAAAGGACGCCAAAGAGGAAGTAAAGCTCTTCTTGGGTAATGCTGGAACTGCAATGCGGCCATTGACGGCAGCTGTAGTTGCTGCTGGTGGAAATGCAACGTATGTTTTCTTTATCCTAGTGAAATAAGTATGAGATCCATTGGTATGTTTGGAGACTGATCATGTCTTTTATTTAAAAAAAAAACTTCAGTTATGTGCTTGATGG	FALSE	TRUE	FALSE	0	0	0	4	0.028908
GTGGAAG-AGATAAAGTTGCAAAAAGAGCTGTGGTTGTTGGCTGTGGCGGCAGGTTCCCGGTCGAAAAGGACGCCAAAGAGGAAGTAAAGCTCTTCTTGGGTAATGCTGGAACTGCAATGCGGCCATTGACGGCAGCTGTAGTTGCTGCTGGTGGAAATGCAACGTATGTTTTCTTTATCCTAGTGAAATAAGTATGAGATCCATGGGTATGTTTGGAGACTGATCATGTCTTTTATTTAAAAAAAAAACTTCAGTTATGTGCTTGATGG	FALSE	TRUE	FALSE	0	0	0	4	0.028908
GTGGAAGCAGATAAAGTTGCAAAAAGAGCTGTGGTTGTTGGCTGTGGCGGCAGGTTCCCGGTCGAAAAGGACGCCAAAGAGGAAGTAAAGCTCTTCTTGGGTAATGCTGGAACTGCAATGCGGCCATTGACGGCAGCTGTAGTTGCTGCTGGTGGAAATGCAACGTATGTTTTCTTTATCCTAGTGAAATAAGTATGAGATCCATGGGTATGGTTGGAGACTGATCATGTCTTTTATTTAAAAAAAAAACTTCAGTTATGTGCTTGATGG	FALSE	TRUE	FALSE	0	0	0	4	0.028908
GTGGAAGCAGATAAAGTTGCAAAAAGAGCTGTGGTTGTTGGCTGTGGCGGCAGGTTCCCGGTCGAAAAGGACGCCAAAGAGGAAGTAAAGCTCTTCTTGGGTAATGCTGGAACTGCAATGCGGCCATTGACGGCAGCTGTAGTTGCTGCTGGTGGAAATGCAACGTATGTTTTCTTTATCCTAGTGAAATCAGTATGAGATCCATGGGTATGTTTGGAGACTGATCATGTCTTTTATTTAAAAAAAAAACTTCAGTTATGTGCTTGATGG	FALSE	TRUE	FALSE	0	0	0	4	0.028908
GTGGAAGCAGATAAAGTTGCAAAAAGAGCTGTGGTTGTTGGCTGTGGCGGCAGGTTCCCGGTCGAAAAGGACGCCAAAGAGGAAGTAAAGCTCTTCTTGGGTAATGCTGGAACTGCAATGCGGCCATTGACGGCAGCTGTAGTTGCTGCTGGTGGAAATGCAACGTATGTTTTCTTTATCCTAGTGAAATAAGTATGAGATCCATGGGTATGTTTGGAGACTGATCATGTCTTTTATTTAAAAAAAAAACTTCAGTTATGTG-TTGATGG	FALSE	TRUE	FALSE	0	0	0	4	0.028908
GTGGAAGCAGATAAAGTTGCAAAAAGAGCTGTGGTTGTTGGCTGTGGCGGCAGGTTCCCGGTCGAAAAGGACGCCAAAGAGGAAGTAAAGCTCTTCTTGGGTAATGCTGGAACTGCAATGCGGCCATTGACGGCAGCTGTAGTTGCTGCTGGTGGAAATGCAACGTATGTTTTCTTTATCCTAGTGAAATAAGTATGAGATCCATGGGTATGTTTGGAGACTGATCATGTCTTTTATTTAAAAAAAAAACTTCAGTTATGTGCTTGACGG	FALSE	TRUE	FALSE	0	0	0	4	0.028908
GTGGAAGCAGATAAAGTTGCAAAAAGAGCTGTGGTTGTTGGCTGTGGCGGCAGGTTCCCGGTCGAAAAGGACGCCAAAGAGGAAGTAAAGCTCTTCTTGGGTAATGCTGGAACTGCAATGCGGCCATTGACGGCAGCTGTAGTTGCTGCTGGTGGAAATGCAACGTATGTTTTCTTTATCCTAGTGAAATAAGTATGAGATCCATGGGTATGTTTGGAGACTGATCATGTCTTTTATTTAAAAAAAAAACTTCAGTTATGGTCTTGATGG	FALSE	TRUE	FALSE	0	0	0	4	0.028908
GTGGAAGCAGATAAAGTTGCAAAAAGAGCTGTGGTTGTTGGCTGTGGCGGCAGGTTCCCGGTCGAAAAGGACGCCAAAGAGGAGGTAAAGCTCTTCTTGGGTAATGCTGGAACTGCAATGCGGCCATTGACGGCAGCTGTAGTTGCTGCTGGTGGAAATGCAACGTATGTTTTCTTTATCCTAGTGAAATAAGTATGAGATCCATGGGTATGTTTGGAGACTGATCATGTCTTTTATTTAAAAAAAAAACTTCAGTTATGTGCTTGATGG	FALSE	TRUE	FALSE	0	0	0	4	0.028908
GTGGAAGCAGATAAAGTTGCAAAAAGAGCTGTGGTTGTTGGCTGTGGCGGCAGGTTCCCGGTCGAAAAGGACGCCAAAGAGGAAGTAAAGCTCTTCTTGGGTAATGCTGGAACTGCAATGCGGCCATTGACGGCAGCTGTAGTTGCTGCTGGTGGAAATGCAACGTATGTTTTCTTTATCCTAGTGAAATAAGTATGAGATCCATGGGTATGTTTGGAGACTGATCATGTCTTTTATTTAAAAAAAAAACTTCAGCTATGTGCTTGATGG	FALSE	TRUE	FALSE	0	0	0	4	0.028908
GTGGAAGCAGATAAAGTTGCAAAAAGAGCTGTGGTTGTTGGCTGTGGCGGCAGGTTCCCGGTCGAAAAGGACGCCAAAGAGGAAGTAAAGCTCTTCTTGGGTAATGCTGGAACTGCAATGCGGCCATTGACGGCAGCTGTAGTTGCTGCTGGTGGAAATGCAACGTATGTTTTCTTTATCCTAGTGAAATAAGTATGAGATCCATGGGTATGTTTGGAGACTGATCATGTCTTTTA-TTAAAAAAAAAACTTCAGTTATGTGCTTTATGG	FALSE	TRUE	FALSE	0	0	0	4	0.028908
GTGGAAGCAGATAAAGTTGCAAAAAGAGCTGTGGTTGTTGGCTGTGGCGGCAGGTTCCCAGTCGAAAAGGACGCCAAAGAGGAAGTAAAGCTCTTCTTGGGTAATGCTGGAACTGCAATGCGGCCATTGACGGCAGCTGTAGTTGCTGCTGGTGGAAATGCAACGTATGTTTTCTTTATCCTAGTGAAATAAGTATGAGATCCATGGGTATGTTTGGAGACTGATCATGTCTTTTATTTAAAAAAAAAACTTCAGTTATGTGCTTGAGGG	FALSE	TRUE	FALSE	0	0	0	3	0.021681
GTGGAAGCAGATAAAGTTGCAAAAAGAGCTGTGGTTGTTGGCTGTGGCGGCAGGTTCCCGGTCGAAAAGGACGCCAAAGAGGAAGTAAAGCTCTTCTTGGGTAATGCTGGAACTGCAATGCGGCCATTGACGGCAGCTGTAGTTGCTGCTGGTGGAAATGCAACGTATGTTTTCTTTATCCTAGTGAAATAAGTATGAGATCCATGGGTATGTTTGGAGACTGATCATGTCTTTTATTTAAAAAAAAAACTCCAGTTATGTGCTTGATGG	FALSE	TRUE	FALSE	0	0	0	3	0.021681
GTGGAAGCAGATAAAGTTGCAAAAAGAGCTGTGGTTGTTGGCTGTGGCGGCAGGTTCCCGGTCGAAAAGGACGCCAAAGAGGAAGTAAAGCTCTTCTTGGGTAATGCTGGAACTGCAATGCGGCCATTGACGGCAGCTGTAGTTGCTGCTGGTGGAAATGCACCGTATGTTTTCTTTATCCTAGTGAAATAAGTATGAGATCCATGGGTATGTTTGGAGACTGATCATGTCTTTTATTTAAAAAAAAAACTTCAGTTATGTGCTTGATGG	FALSE	TRUE	FALSE	0	0	0	3	0.021681
GTGGAAGCAGATAAAGTTGCAAAAAGAGCTGTGGTTGTTGGCTGTGGCGGCAGGTTCCCGGTCGAAAAGGACGCCAAAGAGGAAGTAAAGCTCTTCTTGGGTAACGCTGGAACTGCAATGCGGCCATTGACGGCAGCTGTAGTTGCTGCTGGTGGAAATGCAACGTATGTTTTCTTTATCCTAGTGAAATAAGTATGAGATCCATGGGTATGTTTGGAGACTGATCATGTCTTTTATTTAAAAAAAAAACTTCAGTTATGTGCTTGATGG	FALSE	TRUE	FALSE	0	0	0	3	0.021681
GTGGAAGCAGATAAAGTTGCAAAAAGAGCTGTGGTTGTTGGCTGTGGCGGCAGGTTCCCGGTCGAAAAGGACGCCAAAGAGGAAGTAAAGCTCTTCTTGGGTAATGCTGGAACTGCAATGCGGCCATTGACGGCAGCTGTAGTTGCTGCTGGTGGAAATGCAACGTATGTTTTCTTTATCCTAGTGAAATAAGTATGAGATCCATGGGTATGTTTGGAGACTGATCATGTCTTTTATTTAAAAAAAAAACTTCAGTTAAGGGCTTGATGG	FALSE	TRUE	FALSE	0	0	0	3	0.021681
GTGGAAGCAGATAAAGTTGCAAAAAGAGCTGTGGTTGTTGGCTGTGGCGGCAGGTTCCCGGTCGAAAAGGACGCCAAAGAGGAAGTAAAGCTCTTCTTGGGTAATGCTGGAACTGCAATGCGGCCATTGACGGCAGCTGTAGTTGCTGCTGGTGGAAATGCAACGTATGTTTTCTTTATCCTAGTGAAATAAGTATGAGATCCATGGGTATGTTTGGAGACTGATCATGTCTTTTATTTAAAAAAAAAACTTCAGTTATGTGCATGATGG	FALSE	TRUE	FALSE	0	0	0	3	0.021681
GTGGAAGCAGATAAAGTTGCAAAAAGAGCTGTGGTTGTTGGCTGTGGCGGCAGGTTCCCAGTCGAAAAGGACGCCAAAGAGGAAGTAAAGCTCTTCTTGGGTAATGCTGGAACTGCAATGCGGCCATTGACGGCAGCTGTAGTTGCTGCTGGTGGAAATGCAACGTATGTTTTCTTTATCCTAGTGAAATAAGTATGAGATCCATGGGTATGTTTGGAGACTGATCATGTCTTTTATTTAAAAAAAAAACTTCAGTTATGTGCTAGATGG	FALSE	TRUE	FALSE	0	0	0	3	0.021681
GTGGAAGCAGATAAAGTTGCAAAAAGAGCTGTGGTTGTTGGCTGTGGCGGCAGGTTCCCGGTCGAAAAGGACGCCAAAGAGGAAGTAACGCTCTTCTTGGGTAATGCTGGAACTGCAATGCGGCCATTGACGGCAGCTGTAGTTGCTGCTGGTGGAAATGCAACGTATGTTTTCTTTATCCTAGTGAAATAAGTATGAGATCCATGGGTATGTTTGGAGACTGATCATGTCTTTTATTTAAAAAAAAAACTTCAGTTATGTGCTTGATGG	FALSE	TRUE	FALSE	0	0	0	3	0.021681
GTGGAAGCAGATAAAGTTGCAAAAAGAGCTGTGGTTGTTGGCTGTGGCGGCAGGTTCCCGGTCGAAAAGGACGCCAAAGAGGAAGTAAAGCTCTTCTTGGGTAATGCTGGAACTGCAATGCGGCCATTGACGGCGGCTGTAGTTGCTGCTGGTGGAAATGCAACGTATGTTTTCTTTATCCTAGTGAAATAAGTATGAGATCCATGGGTATGTTTGGAGACTGATCATGTCTTTTATTTAAAAAAAAAACTTCAGTTATGTGCTTGATGG	FALSE	TRUE	FALSE	0	0	0	3	0.021681
GTGGAAGCAGATAAAGTTGCAAAAAGAGCTGTGGTTGTTGGCTGTGGCGGCAGGTTCCCGGTCGAAAAGGACGCCAAAGAGGAAGTAAAGCTCTTCTTGGGTAATGCTGGAACTGCAATGCGGACATTGACGGCAGCTGTAGTTGCTGCTGGTGGAAATGCAACGTATGTTTTCTTTATCCTAGTGAAATAAGTATGAGATCCATGGGTATGTTTGGAGACTGATCATGTCTTTTATTTAAAAAAAAAACTTCAGTTATGTGCTTGATGG	FALSE	TRUE	FALSE	0	0	0	3	0.021681
GTGGAAGCAGATAAAGTTGCAAAAAGAGCTGTGGTTGTTGGCTGTGGCGGCAGGTTCCCGGTCGAAAAGGACGCCAAAGAGGAAGTAAAGCTCTTCTTGGGTAATGCTGGAACTGCAATGCGGCCATTGACGGCAGCTGTAGTTGCTGCTGGTGGAAATGCAACGTATGTTTTCTTTATCCTAGTGAAATAAGTATGAGATCCATGGGTATGTTTGGAGACTGATCATGTCTTTTATTTAAAAAAAAAACTTCAGTTATGTGCTTTATTG	FALSE	TRUE	FALSE	0	0	0	3	0.021681
GTGGAAGCAGATAAAGTTGCAAAAAGAGCTGTGGTTGTTGGCTGTGGCGGCAGGTTCCCGGTCGAAAAGGACGCCAAAGAGGAAGTAAAGCTCTTCTTGGGTAATGCTGGAACTGCAATGCGGCCATTGACGGCAGCTGTAGTTGCTGCTGGTGGAAATGCAACGTATGTTTCCTTTATCCTAGTGAAATAAGTATGAGATCCATGGGTATGTTTGGAGACTGATCATGTCTTTTATTTAAAAAAAAAACTTCAGTTATGTGCTTGATGG	FALSE	TRUE	FALSE	0	0	0	3	0.021681
GTGGAAGCAGATAAAGTTGCAAAAAGAGCTGTGGTTGTTGGCTGTGGCGGCAGGTTCCCGGTCGAAAAGGACGCC-AAGAGGAAGTAAAGCTCTTCTTGGGTAATGCTGGAACTGCAATGCGGCCATTGACGGCAGCTGTAGTTGCTGCTGGTGGAAATGCAACGTATGTTTTCTTTATCCTAGTGAAATAAGTATGAGATCCATGGGTATGTTTGGAGACTGATCATGTCTTTTATTTAAAAAAAAAACTTCAGTTATGTGCTTGATGG	FALSE	TRUE	FALSE	0	0	0	3	0.021681
GTGGAAGCAGATAAAGTTGCAAAAAGAGCTGTGGTTGTTGGCTGTGGCGGCAGGTTCCCGGTCGAAAAGGACGCCAAAGAGGAAGTAAAGCTCTTCTTGGGTAATGCTGGAACTGCAATGCGGCCATTGACGGCAGCTGTAGTTGCTGCTGGTGGAAATGCAACGTATGTTTTCTTTTTCCTAGTGAAATAAGTATGAGATCCATGGGTATGTTTGGAGACTGATCATGTCTTTTATTTAAAAAAAAAACTTCAGTTATGTGCTTGATGG	FALSE	TRUE	FALSE	0	0	0	3	0.021681
GTGGAAGCAGATAAAGTTGCAAAAAGAGCTGTGGTTGTTGGCTGTGGCGGCAGGTTCCCGGTCGAAAAGGACGCCAAAGAGGAAGTAAAGCTCTTCTTGGGTAATGCTGGAACTGCAATGCGGCCATTGACGGCAGCTGTAGTTGCTGCTGATGGAAATGCAACGTATGTTTTCTTTATCCTAGTGAAATAAGTATGAGATCCATGGGTATGTTTGGAGACTGATCATGTCTTTTATTTAAAAAAAAAACTTCAGTTATGTGCTTGATGG	FALSE	TRUE	FALSE	0	0	0	3	0.021681
GTGGAAGCAGATAAAGTTGCAAAAAGAGCTGTGGTTGTTGGCTGTGGCGGCAGGTTCCCGGTCGAAAAGGACGCCAAAGAGGAAGTAAAGCTCTTCTTGGGTGATGCTGGAACTGCAATGCGGCCATTGACGGCAGCTGTAGTTGCTGCTGGTGGAAATGCAACGTATGTTTTCTTTATCCTAGTGAAATAAGTATGAGATCCATGGGTATGTTTGGAGACTGATCATGTCTTTTATTTAAAAAAAAAACTTCAGTTATGTGCTTGATGG	FALSE	TRUE	FALSE	0	0	0	3	0.021681
GTGGAAGCAGATAAAGTTGCAAAAAGAGCTGTGGTTGTTGGCTGTGGCGGCAGGTTCCCGGTCGAAAAGGACGCCAAAGAGGAAGTAAAGCTCTTCTTGGGTAATGCTGGAACTGCAATGCGGCCATTGACGGCAGCTGTAGTTGCTGCTGGCGGAAATGCAACGTATGTTTTCTTTATCCTAGTGAAATAAGTATGAGATCCATGGGTATGTTTGGAGACTGATCATGTCTTTTATTTAAAAAAAAAACTTCAGTTATGTGCTTGATGG	FALSE	TRUE	FALSE	0	0	0	3	0.021681
GTGGAAGCAGATAAAGTTGCAAAAAGAGCTGTGGTTGTTGGCTGTGGCGGCAGGTTCCCGGTCGAAAAGGACGCCAAAGAGGAAGTAAAGCTCTTCTTGGGTAATGCTGGAACTGCAATGCGGCCATTGACGGCAGCTGTAGTTGCTGCTGGTGGAAATGCAACGTATGTTTTCTTTATCCTAGTGAAATAAGTATGAGATCCATGGGTATGTTTGGAGACTGATCATGTCTTTTATTTAAAAAAAAAACTTCAGTTATGTGCTTTATGT	FALSE	TRUE	FALSE	0	0	0	3	0.021681
GTGGAAGCAGATAAAGTTGCAAAAAGAGCTGTGGTTGTTGGCTGTGGCGGCAGGTTCCCGGTCGAAAAAGACGCCAAAGAGGAAGTAAAGCTCTTCTTGGGTAATGCTGGAACTGCAATGCGGCCATTGACGGCAGCTGTAGTTGCTGCTGGTGGAAATGCAACGTATGTTTTCTTTATCCTAGTGAAATAAGTATGAGATCCATGGGTATGTTTGGAGACTGATCATGTCTTTTATTTAAAAAAAAAACTTCAGTTATGTGCTTGATGG	FALSE	TRUE	FALSE	0	0	0	3	0.021681
GTGGAAGCAGATAAAGTTGCAAAAAGAGCTGTGGTTGTTGGCTGTGGCGGCAGGTTCCCGGTCGAAAAGGACGCCAAAGAGGAAGTAAAGCTCTTCTTGGGTAATGCTGGAACTGCAATGCGTCCATTGACGGCAGCTGTAGTTGCTGCTGGTGGAAATGCAACGTATGTTTTCTTTATCCTAGTGAAATAAGTATGAGATCCATGGGTATGTTTGGAGACTGATCATGTCTTTTATTTAAAAAAAAAACTTCAGTTATGTTCTTGATGG	FALSE	TRUE	FALSE	0	0	0	3	0.021681
GTGGAAGCAGATAAAGTTGCAAAAAGAGCTGTGGTTGTTGGCTGTGGCGGCAGGTTCCCGGTCGAAAAGGACGCCAAAGAGGAAGTAAAGCTCTTCTTGGGTAATGCTGGAACTGCAATGCGGCCATTGACGGCAGCTGTAGTTGCTGCTGGTGGAAATGCAACGCATGTTTTCTTTATCCTAGTGAAATAAGTATGAGATCCATGGGTATGTTTGGAGACTGATCATGTCTTTTATTTAAAAAAAAAACTTCAGTTATGTGCTTGATGG	FALSE	TRUE	FALSE	0	0	0	3	0.021681
GTGGAAGCAGATAAAGTTGCAAAAAGAGCTGTGGTTGTTGGCTGTGGCGGCAGGTTCCCGGTCGAAAAGGACGCCAAAGAGGAAGTAAAGCTCTTCTTGGGTAATGCTGGAACTGCAATGCGGCCATTGACGGCAGCTGTAGTTGCTGCTGGTGGAGATGCAACGTATGTTTTCTTTATCCTAGTGAAATAAGTATGAGATCCATGGGTATGTTTGGAGACTGATCATGTCTTTTATTTAAAAAAAAAACTTCAGTTATGTGCTTGATGG	FALSE	TRUE	FALSE	0	0	0	3	0.021681
GTGGAAGCAGATAAAGTTGCAAAAAGAGCTGTGGTTGTTGGCTGTGGCGGCAGGTTCCCGGTCGAAAAGGACACCAAAGAGGAAGTAAAGCTCTTCTTGGGTAATGCTGGAACTGCAATGCGGCCATTGACGGCAGCTGTAGTTGCTGCTGGTGGAAATGCAACGTATGTTTTCTTTATCCTAGTGAAATAAGTATGAGATCCATGGGTATGTTTGGAGACTGATCATGTCTTTTATTTAAAAAAAAAACTTCAGTTATGTGCTTGATGG	FALSE	TRUE	FALSE	0	0	0	3	0.021681
GTGGAAGCAGATAAAGTTGCAAAAAGAGCTGTGGTTGTTGGCTGTGGCGGCAGGTTCCCGGTCGAAAAGGACGCCAAAGAGGAAGTAAAGCTCTTCTTGGGTAATGCTGGAACTGCAATGCGGCCATTGACGGCAGCTGTAGTTGCTGCTGGTGGAAATGCAACGTATGTTTTCTTTATCCTAGTGAAATAAGTATGAGATCCATGGGTATGTTTGGAGACTGATCATGTCTTTTATTTAAAAAAAAAACTTCAGTCATGTGCTTGATGG	FALSE	TRUE	FALSE	0	0	0	3	0.021681
GTGGAAGCAGATAAAGTTGCAAAAAGAGCTGTGGTTGTTGGCTGTGGCGGCAGGTTCCCGGTCGAAAAGGACGCCAAAGAGGAAGTAAAGCTCTTCTTGGGTAATGCTGGAACTGCAATGCGGCCATTGACGGCAGCTGTAGTTGCTGCTGGTGGAAATGCAACGTATGTTTTCTTTATCCTAGTGAAATAAGTATGAGATCCATGGGTATGTTTGGAGACTGATCATGTCTTTTATTTAAAAAAAAAACTTCAGTTATGTGCTT-ATGG	FALSE	TRUE	FALSE	0	0	0	3	0.021681
GTGGAAGCAGATAAAGTTGCAAAAAGAGCTGTGGTTGTTGGCTGTGGCGGCAGGTTCCCGGTCGAAAAGGACGCCAAAGAGGAAGTAAAGCTCTTCTTGGGTAATGCTGGAACTACAATGCGGCCATTGACGGCAGCTGTAGTTGCTGCTGGTGGAAATGCAACGTATGTTTTCTTTATCCTAGTGAAATAAGTATGAGATCCATGGGTATGTTTGGAGACTGATCATGTCTTTTATTTAAAAAAAAAACTTCAGTTATGTGCTTGATGG	FALSE	TRUE	FALSE	0	0	0	3	0.021681
GTGGAAGCAGATAAAGTTGCAAAAAGAGCTGTGGTTGTTGGCTGTGGCGGCAGGTTCCCAGTCGAAAAGGACGCCAAAGAGGAAGTAAAGCTCTTCTTGGGTAATGCTGGAACTGCAATGCGGCCATTGACGGCAGCTGTAGTTGCTGCTGGTGGAAATGCAACGTATGTTTTCTTTATCCTAGTGAAATAAGTATGAGATCCATGGGTATGTTTTGAGACTGATCATGTCTTTTATTTAAAAAAAAAACTTCAGTTATGTGCTTGATGG	FALSE	TRUE	FALSE	0	0	0	3	0.021681
GTGGAAGCAGATAAAGTTGCAAAAAGAGCTGTGGTTGTTGGCTGTGGCGGCAGGTTCCCGGTCGAAAAGGACGCCAAAGAGGAAGTAAAGCTCTTCTTGGGTAATGCTGGAACTGCAATGCGGCCATTGACGGCAGCTGTAGTTGCTGCTGGTGGAAATGCAACGTATGTTTTCTTTATCCTAGTGAAATAAGTATGAGATCCATGGGTATGTTTGGAGACTGATCATGTCTTTTATTTAAAAAAAAAACTTCAGTAATGTGCTTGATGG	FALSE	TRUE	FALSE	0	0	0	3	0.021681
GTGGAAGCAGATAAAGTTGCAAAAAGAGCTGTGGTTGTTGGCTGTGGCGGCAGGTTCCCGGTCGAAAAGGACGCCAAAGAGGAAGTAAAGCTCTTCTTGGGTAATGCTGGAACTGCAATGCGGCCATTGACGGCAGCTGTAGTTGCTGCTGGTGGAAATGCAACGTATGTTTTCTTTATCCTAGTGAAATAAGTATGAGATCCATGGGTATGTTTGGAGACTGATCATGTCTTTTATTTAAAAAAAAAACTTCAGTTATGTGCTGTATGG	FALSE	TRUE	FALSE	0	0	0	3	0.021681
GTGGAAGCAGATAAAGTTGCAAAAAGAGCTGTGGTTGTTGGCTGTGGCGGCAGGTTCCCGGTCGAAAAGGACGCCAAAGAGGAAGTAAAGCTCTTCTTGGGTAATGCTGGAACTGCAATGCGGCCATTGACGGCAGCTGTAGTTGCTGCTGGTGGAAATGCAACGTATGTTTTCTTTATCCTAGTGAAATAAGTATGAGATCCATGGGTATGTTTGGAGACTGATCATGTCTTTTATTTAAAAAAAAAACTTCAGTTATGTGCTTGATGC	FALSE	TRUE	FALSE	0	0	0	3	0.021681
GTGGAAGCAGATAAAGTTGCAAAAAGAGCTGTGGTTGTTGGCTGTGGCGGCAGGTTCCCGGTCGAAAAGGACGCCAAAGAGGAAGTAAAGCTCTTCTTGGGTAATGCTGGAACTGCAATGCGGCCATTGACGGCATCTGTAGTTGCTGCTGGTGGAAATGCAACGTATGTTTTCTTTATCCTAGTGAAATAAGTATGAGATCCATGGGTATGTTTGGAGACTGATCATGTCTTTTATTTAAAAAAAAAACTTCAGTTATGTGCTTGATGG	FALSE	TRUE	FALSE	0	0	0	3	0.021681
GTGGAAGCAGATAAAGTTGCAAAAAGAGCTGTGGTTGTTGGCTGTGGCGGCAGGTTCCCGGTCGAAAAGGACGCCAAAGAGGAAGTAAAGCTCTTCTTGGGTAATGCTGGAACTGCAATGCGGCCATTGACGGCAGCTGTAGTTGCTGCTGGTGGAAATGCAACGTATGTTTTCTTTATCCTAGTGAAATAAGTATGAGATCCATGGGTATGTTTGGAGACTGATCATGTCTTTTATTTAAAAAAAAAACTTCAGTTATG-GCTTGATGG	FALSE	TRUE	FALSE	0	0	0	3	0.021681
GTGGAAGCAGATAAAGTTGCAAAAAGAGCTGTGGTTGTTGGCTGTGGCGGCAGGTTCCCGGTCGAAAAGGACGCCAAAGAGGAAGTAAAGCTCTTCTTGGGTAATGCTGGAACTGCAATGCGGCCATTGACAGCAGCTGTAGTTGCTGCTGGTGGAAATGCAACGTATGTTTTCTTTATCCTAGTGAAATAAGTATGAGATCCATGGGTATGTTTGGAGACTGATCATGTCTTTTATTTAAAAAAAAAACTTCAGTTATGTGCTTGATGG	FALSE	TRUE	FALSE	0	0	0	3	0.021681
GTGGAAGCAGATAAAGTTGCAAAAAGAGCTGTGGTTGTTGGCTGTGGCGGCAGGTTCCCGGTCGAAAAGGACGCCAAAGAGGAAGTAAAGCTCTTCTTGGGTAATGCTGGAACTGCAATGCGGCCATTGACGGCAGCTGTAGTTGCTGCTGGTGGAAATGCAACGTATGTTTTCTTTATCCTAGTGAAATAAGTATGAGATCCATGGGTATGTTTGGAGACTGATCATGTCTTTTATTTAAAAAAAAAACTTCAGTTATGTGCTTGATAG	FALSE	TRUE	FALSE	0	0	0	3	0.021681
GTGGAAGCAGATAAAGTTGCAAAAAGAGCTGTGGTTGTTGGCTGTGGCGGCAGGTTCCCGGTCGAAAAGGACGCCAAAGAGGAAGTAAAGCTCTTCTTGGGTAATGCTGGAACTGCAATGCGGCCATTGACGGCAGCTGTAGTTGCTGCTGGTGGAAATGCAACGTATGTTTTCTGTATCCTAGTGAAATAAGTATGAGATCCATGGGTATGTTTGGAGACTGATCATGTCTTTTATTTAAAAAAAAAACTTCAGTTATGTGCTTGATGG	FALSE	TRUE	FALSE	0	0	0	3	0.021681
GTGGAAGCAGATAAAGTTGCAAAAAGAGCTGTGGTTGTTGGCTGTGGCGGCAGGTTCCCGGTCGAAAAGGACGCCAAAGCGGAAGTAAAGCTCTTCTTGGGTAATGCTGGAACTGCAATGCGGCCATTGACGGCAGCTGTAGTTGCTGCTGGTGGAAATGCAACGTATGTTTTCTTTATCCTAGTGAAATAAGTATGAGATCCATGGGTATGTTTGGAGACTGATCATGTCTTTTATTTAAAAAAAAAACTTCAGTTATGTGCTTGATGG	FALSE	TRUE	FALSE	0	0	0	3	0.021681
GTGGAAGCAGATAAAGTTGCAAAAAGAGCTGTGGTTGTTGGCTGTGGCGGCAGGTTCCCGGTCGAAAAGGACGCCAAAGAGGAAGTAAAGCTCTTCTTGGGTAATGCTGGAACTGCAATGCGGCCATTGACGGCAGCTGTAGTTGCTGCTGGTGGAAATGCAACGTCTGTTTTCTTTATCCTAGTGAAATAAGTATGAGATCCATGGGTATGTTTGGAGACTGATCATGTCTTTTATTTAAAAAAAAAACTTCAGTTATGTGCTTGATGG	FALSE	TRUE	FALSE	0	0	0	3	0.021681
GTGGAAGCAGATAAAGTTGCAAAAAGAGCTGTGGTTGTTGGCTGTGGCGGCAGGTTCCCGGTCGAAAAGGACGCCAAAGAGGAAGTAAAGCTCTTCTTGGGTAATGCTGGAACTGCAATGCGGCCATTGACGGCAGCTGTAGTTGCTGCTGGTGGAAATGCAACGTATGTTTTCTTTATCCTAGTGAAATAAGTATGAGATCCATGGGTATGTTTGGAGACTGATCATGTCTTTTATTTAAAAAAAAAACTTCAGTTATGTGCTTGCTTG	FALSE	TRUE	FALSE	0	0	0	3	0.021681
GTGGAAGCAGATAAAGTTGCAAAAAGAGCTGTGGTTGTTGGCTGTGGCGGCAGGTTCCCGGTCGAAAAGGACGCCAAAGAGGAAGTAAAGCTCTTCTTGGGTAATGCTGGAACTGCAATGCGGCCATTGACGTCAGCTGTAGTTGCTGCTGGTGGAAATGCAACGTATGTTTTCTTTATCCTAGTGAAATAAGTATGAGATCCATGGGTATGTTTGGAGACTGATCATGTCTTTTATTTAAAAAAAAAACTTCAGTTATGTGCTTGATGG	FALSE	TRUE	FALSE	0	0	0	3	0.021681
GTGGAAGCAGATAAAGTTGCAAAAAGAGCTGTGGTTGTTGGCTGTGGCGGCAGGTTCCCGGTCGAAAAGGACGCCAAAGAGGAAGTAAAGCCCTTCTTGGGTAATGCTGGAACTGCAATGCGGCCATTGACGGCAGCTGTAGTTGCTGCTGGTGGAAATGCAACGTATGTTTTCTTTATCCTAGTGAAATAAGTATGAGATCCATGGGTATGTTTGGAGACTGATCATGTCTTTTATTTAAAAAAAAAACTTCAGTTATGTGCTTGATGG	FALSE	TRUE	FALSE	0	0	0	3	0.021681
GTGGAAGCAGATAAAGTTGCAAAAAGAGCTGTGGTTGTTGGCTGTGGCGGCAGGTTCCCGGTCGAAAAGGACGCCAAAGAGGAAGTAAAGCTCTTCTTGGGTAATGCTGGAACTGCAATGCGGCCATTGACGGCAGCTGTAGTTGCTGCTGGTGGAAATGCAACGTATGTTTTCTTTATCCTAGTGAAATAAGTATGAGATCCATGGGTATGTTTGGAGACTGATCATGTCTTTTATTTAAAAAAAAAACTTCAGTTAGTTGCTTGATGG	FALSE	TRUE	FALSE	0	0	0	3	0.021681
GTGGAAGCAGATAAAGTTGCAAAAAGAGCTGTGGTTGTTGGCTGTGGCGGCAGGTTCCCGGTCGAAAAGGATGCCAAAGAGGAAGTAAAGCTCTTCTTGGGTAATGCTGGAACTGCAATGCGGCCATTGACGGCAGCTGTAGTTGCTGCTGGTGGAAATGCAACGTATGTTTTCTTTATCCTAGTGAAATAAGTATGAGATCCATGGGTATGTTTGGAGACTGATCATGTCTTTTATTTAAAAAAAAAACTTCAGTTATGTGCTTGATGG	FALSE	TRUE	FALSE	0	0	0	3	0.021681
GTGGAAGCAGATAAAGTTGCAAAAAGAGCTGTGGTTGTTGGCTGTGGCGGCAGGTTCCCGGTCGAAAAGGACGCCAAAGAGGAAGTAAAGCTCTTCTTGGGTAATGCTGGAACTGCAATGCGGCCATTGACGGCAGCTGTAGTTGCTGCTGGTGGAAATGCAACGTATGTTTTCTTTATCCTAGTTGAAATAAGTATGAGATCCATGGGTATGTTTGGAGACTGATCATGTCTTTTA-TTAAAAAAAAAACTTCAGTTATGTGCTTGATGG	FALSE	TRUE	FALSE	0	0	0	3	0.021681
GTGGAAGCAAATAAAGTTGCAAAAAGAGCTGTGGTTGTTGGCTGTGGCGGCAGGTTCCCGGTCGAAAAGGACGCCAAAGAGGAAGTAAAGCTCTTCTTGGGTAATGCTGGAACTGCAATGCGGCCATTGACGGCAGCTGTAGTTGCTGCTGGTGGAAATGCAACGTATGTTTTCTTTATCCTAGTGAAATAAGTATGAGATCCATGGGTATGTTTGGAGACTGATCATGTCTTTTATTTAAAAAAAAAACTTCAGTTATGTGCTTGATGG	FALSE	TRUE	FALSE	0	0	0	3	0.021681
GTGGAAGCAGATAAAGTTGCAAAAAGAGCTGTGGTTGTTGGCTGTGGCGGCAGGTTCCCGGTCGAAAAGGACGCCAAAGAGGAAGTAAAGCTCTTCTTGGGTAATGCTGGAACTGCAATGCGGCCATTGACGGCAGCTGTAGTTGCTGCTGGTGGAAATGCAACGTATGTTTTCTTTATCCTAGTGATATAAGTATGAGATCCATGGGTATGTTTGGAGACTGATCATGTCTTTTATTTAAAAAAAAAACTTCAGTTATGTGCTTGATGG	FALSE	TRUE	FALSE	0	0	0	3	0.021681
GTGGAAGCAGATAAAGTTGCAAAAAGAGCTGTGGTTGTTGGCTGTGGCGGCAGGTTCCCGGTCGAAAAGGACGCCAAAGAGGAAGTAAAGCTCTTCTTGGGTAATGCTGGAACTGCAATGCGGCCATTGACGGCAGCTGTAGTTGCTGCTGGTGGAAATGCAACGTATGTTTTCTTTATCCTAGTGAAATAAGTATGAGATCCATGGGTATGTTTGGAGACTGATCATTTCTTTTATTT-AAAAAAAAACTTCAGTTATGTGCTTGATGG	FALSE	TRUE	FALSE	0	0	0	3	0.021681
GTGGAAGCAGATAAAGTTGCAAAAAGAGCTGTGGTTGTTGGCTGTGGCGGCAGGTTCCCGGTCGAAAAGGACGCCAAAGAGGAAGTAAAGCTCTTCTTGGGTAATGCTGGAACTGCAATGCGGCCATTGACGGCAGCTGTAGTTGCTGCTGGTGGAAATGCAACGTATGTTTTCTTTATCCTAGTGAAATAAGTATGAGATCCATGGGTATGTTTGGAGACTGATCATGTCTTTTATT--AAAAAAAAACGTCAGTTATGTGCTTGATGG	FALSE	TRUE	FALSE	0	0	0	3	0.021681
GTGGAAGCAGATAAAGTTGCAAAAGGAGCTGTGGTTGTTGGCTGTGGCGGCAGGTTCCCGGTCGAAAAGGACGCCAAAGAGGAAGTAAAGCTCTTCTTGGGTAATGCTGGAACTGCAATGCGGCCATTGACGGCAGCTGTAGTTGCTGCTGGTGGAAATGCAACGTATGTTTTCTTTATCCTAGTGAAATAAGTATGAGATCCATGGGTATGTTTGGAGACTGATCATGTCTTTTATTTAAAAAAAAAACTTCAGTTATGTGCTTGATGG	FALSE	TRUE	FALSE	0	0	0	3	0.021681
GTGGAAGCAGATAAAGTTGCAAAAAGAGCTGTGGTTGTTGGCTGTGGCGGCAGGTTCCCGGTCGAAAAGGACGCCAAAGAGGAAGTAAAGCTCTTCTTGGGTAATGCTGGAACTGCAATGCGGCCATTGACGGCAGCTGTAGTTGCTGCTGGTGGAAATGCAACGTATGTTTTCTTTATCCTAGTGAAATAAGTATGAGATCCATGGGTATGTTATGAGACTGATCATGTCTTTTATTTAAAAAAAAAACTTCAGTTATGTGCTTGATGG	FALSE	TRUE	FALSE	0	0	0	3	0.021681
GTGGAAGCAGATAAAGTTGCAAAAAGAGCTGTGGTTGTTGGCTGTGGCGGCAGGTTCCCGGTCGAAAAGGACGCCAAAGAGGAAGTAAAGCTCTTCTTGGGTAATGCTGGAACTGCAATGCGGCCATTGACGGCAGCTGTAGTTGCTGCTGGTGGAAATGCAACGTATGTTTTCTTTATCCTAGTGAAATAAGTATGAGATCCATGGGTATGTTTGGAGACTGATCATGTCTTTTATT--AAAAAAAAACTTCAGTTATGTGCTTGATGC	FALSE	TRUE	FALSE	0	0	0	3	0.021681
GTGGAAGCAGATAAAGTTGCAAAAAGAGTTGTGGTTGTTGGCTGTGGCGGCAGGTTCCCGGTCGAAAAGGACGCCAAAGAGGAAGTAAAGCTCTTCTTGGGTAATGCTGGAACTGCAATGCGGCCATTGACGGCAGCTGTAGTTGCTGCTGGTGGAAATGCAACGTATGTTTTCTTTATCCTAGTTGAAATAAGTATGAGATCCATGGGTATGTTTGGAGACTGATCATGTCTTTTATTTAAAAAAAAAACTTCAGTTATGTGCTTGATGG	FALSE	TRUE	FALSE	0	0	0	3	0.021681
GTGGAAGCAGATAAAGTTGCAAAAAGAGCTGTGGTTGTTGGCTGTGGCGGCAGGTTCCCGGTCGAAAAGGACGCCAAAGAGGAAGTAAAGCTCTTCTTGGGTAATGCTGGAACTGCAATGCGGCCATTGACGGCAGCTGTAGTTGCTGCTGGTGGAAATGCAACGTATGTTTTCTTTATCCTAGTGAAATAAGTATGAGATCCATGGGTATGTTTGGAGACTGATCATGTCTTTTATTTAAAAAAAAAACTTCGGTTATGTGCTTGATGG	FALSE	TRUE	FALSE	0	0	0	3	0.021681
GTGGAAGCAGATAAAGTTGCAAAAAGAGCTGTGGTTGTTGGCTGTGGCGGCAGGTTCCCGGTCGAAAAGGACGCCAAAGAGGAAGTAAAGCTCTTCTTGGGTAATGCTGGAACTGCAATGCGGCCATTGACGGCAGCTGTAGTTGCTGCTGGTGGAAATGCAACGTATGTTTTCTTTATCCTAGTGGAAATAAGTATGAGATCCATGGGTATGTTTGGAGACTGATCATGTCTTTTATTT-AAAAAAAAACTTCAGTTATGTGCTTGATGG	FALSE	TRUE	FALSE	0	0	0	3	0.021681
GTGGAAGCAGATAAAGTTGCAAAAAGAGCTGTGGTTGTTGGCTGTGGCGGCAGGTTCCCGGTCGAAAAGGACGCCAAAGAGGAAGTAAAGCTCTTCTTGGGTAATGCTGGAACTGCAATGCGGCCATTGACGGCAGCTGTAGTTGCTGCTGGTGGAAATGCAACGTATGTTTTCTTTATCCTAGTGAAATAAGTATGAGATCCATGGGTATGTTTGGAGACTGATCATGTCTTTTATTCAAAAAAAAAACTTCAGTTATGTGCTTGATGG	FALSE	TRUE	FALSE	0	0	0	3	0.021681
GTGGAAGCAGATAAAGTTGCAAAAAGAGCTGTGGTTGTTGGCTGTGGCGGCAGGTTCCCGGTCGAAAAGGACGCCAAAGAGGAAGTAAAGCTCTTCTTGGGTAATGCTGGAACTGCAATGCGGCCATTGACGGCAGCTGTAGTTGCTGCTGGTGGAAATGCAACGTATGTTTTCTTTATCCTAGTGGAAATAAGTATGAGATCCATGGGTATGTTTGGAGACTGATCGTGTCTTTTATTTAAAAAAAAAACTTCAGTTATGTGCTTGATGG	FALSE	TRUE	FALSE	0	0	0	3	0.021681
GTGGAAGCAGATAAAGTTGCAAAAAGAGCTGTGGTTGTTGGCTGTGGCGGCAGGTTCCCGGTCGAAAAGGACGCCAAAGAGGAAGTAAAGCTCTTCTTGGGTAATGCTGGAACTGCAATGCGGCCATTGACGGCAGCTGTAGTTGCTGCTGGTGGAAATGCAACGTATGTTTTCTTTATCCTAGTGAAATAAGTATGAGATCCATGGGTATGTTTGGAGACTGATCATGTCTTTTATTT--AAAAAAAACGTCAGTTATGTGCTTGATGG	FALSE	TRUE	FALSE	0	0	0	3	0.021681
GTGGAAGCAGATAAAGTTGCAAAAAGAGCTGTGGTTGTTGGCTGTGGCGGCAGGTTCCCGGTCGAAAAGGACGCCAAAGAGGAAGTAAAGCTCTTCTTGGGTAATGCTGGAACTGCAATGCGGCCATTGACGGCAGCTGTAGTTGCTGCTGGTGGAAATGCAACGTATGTTTTCTTTATCCTAGTGAAATAAGTATGAGATCCATGGGTAGGTTTGGAGACTGATCATGTCTTTTATTTAAAAAAAAAACTTCAGTTATGGGCTTGATGG	FALSE	TRUE	FALSE	0	0	0	3	0.021681
GTGGAAGCAGATAAAGTTGCAAAAAGAGCTGCGGTTGTTGGCTGTGGCGGCAGGTTCCCGGTCGAAAAGGACGCCAAAGAGGAAGTAAAGCTCTTCTTGGGTAATGCTGGAACTGCAATGCGGCCATTGACGGCAGCTGTAGTTGCTGCTGGTGGAAATGCAACGTATGTTTTCTTTATCCTAGTGAAATAAGTATGAGATCCATGGGTATGTTTGGAGACTGATCATGTCTTTTATTTAAAAAAAAAACTTCAGTTATGTGCTTGATGG	FALSE	TRUE	FALSE	0	0	0	3	0.021681
GTGGAAGCAGATAAAGTTGCAAAAAGAGCTGTGGTTGTTGGCTGTGGCGGCAGGTTCCCGGTCGAAAAGGACGCCAAAGAGGAAGTAAAGCTCTTCTTGGGTAATGCTGGAACTGCAATGCGGCCATTGACGGCAGCTGTAGTTGCTGCTGGTGGAAATGCAACGTATGTTTTCTTTATCCTAGTGAAATAAGTATGAGATCCATGGGTATGTTTGGAGACTGATCCTGTCTTTTATTTAAAAAAAAAACTTCAGTTATGTGCTTGATGG	FALSE	TRUE	FALSE	0	0	0	3	0.021681
GTGGAAGCAGATAAAGTTGCAAAAAGAGCTGTGGTTGTTGGCTGTGGCGGCAGGTTCCCGGTCGAAAAGGACGCCAAAGAGGAAGTAAAGCTCTTCTTGGGTAATGCTGGAACTGCAATGCGGCCATTGACGGCAGCTGTAGTTGCTGCTGGTGGAAATGCAACGTATGTTTTCTTTATCCTAGTTAAATAAGTATGAGATCCATGGGTATGTTTGGAGACTGATCATGTCTTTTATTTAAAAAAAAAACTTCAGTTATGTGCTTGATGG	FALSE	TRUE	FALSE	0	0	0	3	0.021681
GTGGAAGCAGATAAAGTTGCAAAAAGAGCTGTGGTTGTTGGCTGTGGCGGCAGGTTCCCGGTCGAAAAGGACGCCAAAGAGGAAGTAAAGCTCTTCTTGGGTAATGCTGGAACTGCAATGCGGCCATTGACGGCAGCTGTAGTTGCTGCTGGTGGAAATGCAACGTATGTTTTCTTTATCCTAGTGAAATAAGTATGAGATCCATGGGTATGTTTGGAGACTGATCATGTTTTTTATTTAAAAAAAAAACTTCAGTTATGTGCTTGATGG	FALSE	TRUE	FALSE	0	0	0	3	0.021681
GTGGAAGC-GATAAAGTTGCAAAAAGAGCTGTGGTTGTTGGCTGTGGCGGCAGGTTCCCGGTCGAAAAGGACGCCAAAGAGGAAGTAAAGCTCTTCTTGGGTAATGCTGGAACTGCAATGCGGCCATTGACGGCAGCTGTAGTTGCTGCTGGTGGAAATGCAACGTATGTTTTCTTTATCCTAGTGAAATAAGTATGAGATCCATGGGTATGTTTGGAGACTGATCATGTCTTTTATTTAAAAAAAAAACTTCAGTTATGTGCTTGATGG	FALSE	TRUE	FALSE	0	0	0	3	0.021681
GTGGAAGCAGATAAAGTTGCAAAAAGAGCTGTGGTTGTTGGCTGTGGCGGCAGGTTCCCGGTCGAAAAGGACGCCAAAGAGGAAGTAAAGCTCTTCTTGGGTAATGCTGGAACTGCAATGCGGCCATTGACGGCAGCTGTAGTTGCTGCTGGTGGAAATGCAACGTATGTTTTCTTTATCCTAGTGAAATAAGTATGAGATCCATGGGTATGTTTGGAGACTGATCATGTCTTTTA-TTAAAAAACAAACTTCAGTTATGTGCTTGATGG	FALSE	TRUE	FALSE	0	0	0	3	0.021681
GTGGAAGCAGATAAAGTTTCAAAAAGAGCTGTGGTTGTTGGCTGTGGCGGCAGGTTCCCGGTCGAAAAGGACGCCAAAGAGGAAGTAAAGCTCTTCTTGGGTAATGCTGGAACTGCAATGCGGCCATTGACGGCAGCTGTAGTTGCTGCTGGTGGAAATGCAACGTATGTTTTCTTTATCCTAGTGAAATAAGTATGAGATCCATGGGTATGTTTGGAGACTGATCATGTCTTTTATTTAAAAAAAAAACTTCAGTTATGTGCTTGATGG	FALSE	TRUE	FALSE	0	0	0	3	0.021681
-TGGAAGCAGATAAAGTTGCAAAAAGAGCTGTGGTTGTTGGCTGTGGCGGCAGGTTCCCAGTCGAAAAGGACGCCAAAGAGGAAGTAAAGCTCTTCTTGGGTAATGCTGGAACTGCAATGCGGCCATTGACGGCAGCTGTAGTTGCTGCTGGTGGAAATGCAACGTATGTTTTCTTTATCCTAGTGAAATAAGTATGAGATCCATGGGTATGTTTGGAGACTGATCATGTCTTTTATTTAAAAAAAAAACTTCAG	FALSE	TRUE	FALSE	0	0	0	3	0.021681
#NAME?	FALSE	TRUE	FALSE	0	0	0	3	0.021681
#NAME?	FALSE	TRUE	FALSE	0	0	0	3	0.021681
GTGGAAGCAGATAAAGTTGCAAAAAGAGCTGTGGTTGTTGGCTGTGGCGGCAGGTTCCCGGTCGAAAAGGACGCCAAAGAGGAAGTAAAGCTCTTCTTGGGTAATGCTGGAACTGCAATGCGGCCATTGACGGCAGCTGTAGTTGCTGCTGGTGGAAATGCAACGTATGTTTTCTTTATCCTAGTGAAATAAGTATGAGATCCATGGGTATGTTTGGAGACTGATCATGTCTTTTATTTATAAAAAAAACTTCAGTTATGTGCTTGATGG	FALSE	TRUE	FALSE	0	0	0	3	0.021681
GTGGAAGCGGATAAAGTTGCAAAAAGAGCTGTGGTTGTTGGCTGTGGCGGCAGGTTCCCGGTCGAAAAGGACGCCAAAGAGGAAGTAAAGCTCTTCTTGGGTAATGCTGGAACTGCAATGCGGCCATTGACGGCAGCTGTAGTTGCTGCTGGTGGAAATGCAACGTATGTTTTCTTTATCCTAGTGAAATAAGTATGAGATCCATGGGTATGTTTGGAGACTGATCATGTCTTTTATTTAAAAAAAAAACTTCAGTTATGTGCTTGATGG	FALSE	TRUE	FALSE	0	0	0	3	0.021681
CTGGAAGCAGATAAAGTTGCAAAAAGAGCTGTGGTTGTTGGCTGTGGCGGCAGGTTCCCGGTCGAAAAGGACGCCAAAGAGGAAGTAAAGCTCTTCTTGGGTAATGCTGGAACTGCAATGCGGCCATTGACGGCAGCTGTAGTTGCTGCTGGTGGAAATGCAACGTATGTTTTCTTTATCCTAGTGAAATAAGTATGAGATCCATGGGTATGTTTGGAGACTGATCATGTCTTTTA-TTAAAAAAAAAACTTCAGTTATGTGCTTGATGG	FALSE	TRUE	FALSE	0	0	0	3	0.021681
GTGGAAGCAGATAGAGTTGCAAAAAGAGCTGTGGTTGTTGGCTGTGGCGGCAGGTTCCCGGTCGAAAAGGACGCCAAAGAGGAAGTAAAGCTCTTCTTGGGTAATGCTGGAACTGCAATGCGGCCATTGACGGCAGCTGTAGTTGCTGCTGGTGGAAATGCAACGTATGTTTTCTTTATCCTAGTGAAATAAGTATGAGATCCATGGGTATGTTTGGAGACTGATCATGTCTTTTATTTAAAAAAAAAACTTCAGTTATGTGCTTGATGG	FALSE	TRUE	FALSE	0	0	0	3	0.021681
GTGG-AGCAGATAAAGTTGCAAAAAGAGCTGTGGTTGTTGGCTGTGGCGGCAGGTTCCCAGTCGAAAAGGACGCCAAAGAGGAAGTAAAGCTCTTCTTGGGTAATGCTGGAACTGCAATGCGGCCATTGACGGCAGCTGTAGTTGCTGCTGGTGGAAATGCAACGTATGTTTTCTTTATCCTAGTGAAATAAGTATGAGATCCATGGGTATGTTTGGAGACTGATCATGTCTTTTATTTAAAAAAAAAACTTCAGTTATGTGCTTGATGG	FALSE	TRUE	FALSE	0	0	0	3	0.021681
GTGGAAGCAGATAAAGTTGCAAAAAGAGCTGTGGTTGTTGGCTGTGGCGGCAGGTTCCCGGTCGAAAAGGACGCCAAAGAGGAAGTAAAGCTCTTCTTGGGTAATGCTGGAACTGCAATGCGGCCATTGACGGCAGCTGTAGTTGCTGCTGGTGGAAATGCAACGTATGTTTTCTTTATCCTAGTGAAATAAGTATGAGATCCATGGGTATGTTTGGAGACTGATCATGTCTTTTATTTAAAAAAAAACATTCAGTTATGTGCTTGATGG	FALSE	TRUE	FALSE	0	0	0	3	0.021681
GTGGAAGCAGATAAAGTTGCAAAAAGAGCTGTGGTTGTTGGCTGTGGCGGCAGGTTCCCGGTCGAAAAGGACGCCAAAGAGGAAGTAAAGCTCTTCTTGGGTAATGCTGGAACTGCAATGCGGCCATTGACGGCAGCTGTAGTTGCTGCTGGTGGAAATGCAACGTATGTTTTCTTTATCCTAGTGAAATAAGTATGAGATCCATGGGTATGTTTGGAGACTGATCATGTCTTTTA-TTAAAAAAAAAACTTCAGTTATGTGCTTGCTGG	FALSE	TRUE	FALSE	0	0	0	3	0.021681
GTGGAAGCAGATAAAGTTGCAAAAAGAGCTGTGGTTGTTGGCTGTGGCGGCAGGTTCCCGGTCGAAAAGGACGCCAAAGAGGAAGTAAAGCTCTTCTTGGGTAATGCTGGAACTGCAATGCGGCCATTGACGGCAGCTGTAGTTGCTGCTGGTGGAAATGCAACGTATGTTTTCTTTATCCTAGTGAAATAAGTATGAGATCCATGGGTATGTTTGGAGACTGAACATGTCTTTTATTTAAAAAAAAAACTTCAGTTATGTGCTTGATGG	FALSE	TRUE	FALSE	0	0	0	3	0.021681
GTGGAAGCAGATAAAGTTGCAAAAAGAGCTGTGGTTGTTGGCTGTGGCGGCAGGTTCCCGGTCGAAAAGGACGCCAAAGAGGAAGTAAAGCTCTTCTTGGGTAATGCTGGAACTGCAATGCGGCCATTGACGGCAGCTGTAGTTGCTGCTGGTGGAAATGCAACGTATGTTTTCTTTATCCTAGTGAAATAGGTATGAGATCCATGGGTATGTTTGGAGACTGATCATGTCTTTTATTTAAAAAAAAAACTTCAGTTATGTGCTTGATGG	FALSE	TRUE	FALSE	0	0	0	3	0.021681
GTGGAA-CAGATAAAGTTGCAAAAAGAGCTGTGGTTGTTGGCTGTGGCGGCAGGTTCCCGGTCGAAAAGGACGCCAAAGAGGAAGTAAAGCTCTTCTTGGGTAATGCTGGAACTGCAATGCGGCCATTGACGGCAGCTGTAGTTGCTGCTGGTGGAAATGCAACGTATGTTTTCTTTATCCTAGTGAAATAAGTATGAGATCCATGGGTATGTTTGGAGACTGATCATGTCTTTTATTTAAAAAAAAAACTTCAGTTATGTGCTTGATGG	FALSE	TRUE	FALSE	0	0	0	3	0.021681
GTGGAAGCAGATAAAGTTGCAAAAAGAGCTGTGGTTGTTGGCTGTGGCGGCAGGTTCCCGGTCGAAAAGGACGCCAAAGAGGAAGTAAAGCTCTTCTTGGGTAATGCTGGAACTGCAATGCGGCCATTGACGGCAGCTGTAGTTGCTGCTGGTGGAAATGCAACGTATGTTTTCTTTATCCTAGTGAAATAAGTATGAGATCCATGGGTATGTTTGGAGACTGATCATGTCTTTTA-TTAAAAAAAAAACTTCAGTTATGTTCTTGATGG	FALSE	TRUE	FALSE	0	0	0	3	0.021681
GTGGAAAGCAGATAAAGTTGCAAAAAGAGCTGTGGTTGTTGGCTGTGGCGGCAGGTTCCCGGTCGAAAAGGACGCCAAAGAGGAAGTAAAGCTCTTCTTGGGTAATGCTGGAACTGCAATGCGGCCATTGACGGCAGCTGTAGTTGCTGCTGGTGGAAATGCAACGTATGTTTTCTTTATCCTAGTGAAATAAGTATGAGATCCATGGGTATGTTTGGAGACTGATCATGTCTTTTATTTAAAAAAAAAACTTCAGTTATGTGCTTGATGG	FALSE	TRUE	FALSE	0	0	0	3	0.021681
GTGGAAGCAGATAAAGTTGCAAAAAGAGCTGTGGTTGTTGGCTGTGGCGGCAGGTTCCCGGTCGAAAAGGACGCCAAAGAGGAAGTAAAGCTCTTCTTGGGTAATGCTGGAACTGCAATGCGGCCATTGACGGCAGCTGTAGTTGCTGCTGGTGGAAATGCAACGTATGTTTTCTTTATCCTAGTGAAATAAGTATGAGATCCATGGGTATGTTTGGAGACTGATCATGTCTTTTA-TTAAAAAAAAAACTTCAGTTATTTGCTTGATGG	FALSE	TRUE	FALSE	0	0	0	3	0.021681
GTGGAAGCAGATAAAGTTGCAAAAAGAGCTGTGGTTGTTGGCTGTGGCGGCAGGTTCCCGGTCGAAAAGGACGCCAAAGAGGAAGTAAAGCTCTTCTTGGGTAATGCTGGAACTGCAATGCGGCCATTGACGGCAGCTGTAGTTGCTGCTGGTGGAAATGCAACGTATGTTTTCTTTATCCTAGTGAAATAAGTATGAGATCCATGGGTATGTTTTGAGACTGATCATTTCTTTTATTTAAAAAAAAAACTTCAGTTATTTGCTTGATGG	FALSE	TRUE	FALSE	0	0	0	3	0.021681
GTGGAAGCAGATAAAGTTGCAAAAAGAGCTGTGGTTGTTGGCTGTGGCGGCAGGTTCCCGGTCGAAAAGGACGCCAAAGAGGAAGTAAAGCTCTTCTTGGGTAATGCTGGAACTGCAATGCGGCCATTGACGGCAGCTGTAGTTGCTGCTGGTGGAAATGCAACGTATGTTTTCTTTATCCTAGTGGAAATAAGTATGAGATCCATGGGTATGTATGGAGACTGATCATGTCTTTTATTTAAAAAAAAAACTTCAGTTATGTGCTTGATGG	FALSE	TRUE	FALSE	0	0	0	3	0.021681
GTGGAAGCAGATAAAGTTGCAAAAAGAGCTGTGGTTGTTGGCTGTGGCGGCAGGTTCCCGGTCGAAAAGGACGCCAAAGAGGAAGTAAAGCTCTTCTTGGGTAATGCTGGAACTGCAATGCGGCCATTGACGGCAGCTGTAGTTGCTGCTGGTGGAAATGCAACGTATGTTTTCTTTATCCTAGTGAAATAAGTATGAGATCCATGGGTATGTTTTGAGACTGATCATGTCTTTTATTTAAAAAAAAAACTTCAGTTATGTGCTTTATGG	FALSE	TRUE	FALSE	0	0	0	3	0.021681
GTGGAAGCAGATAAAGTTGCAAAAAGAGCTGTGGTTGTTGGCTGTGGCGGCAGGTTACCGGTCGAAAAGGACGCCAAAGAGGAAGTAAAGCTCTTCTTGGGTAATGCTGGAACTGCAATGCGGCCATTGACGGCAGCTGTAGTTGCTGCTGGTGGAAATGCAACGTATGTTTTCTTTATCCTAGTGAAATAAGTATGAGATCCATGGGTATGTTTGGAGACTGATCATGTCTTTTATTTAAAAAAAAAACTTCAGTTATGTGCTTGATGG	FALSE	TRUE	FALSE	0	0	0	3	0.021681
GTGGAAGCAGATAAAGTTGCAAAAAGAGCTGTGGTTGTTGGCTGTGGCGGCAGGTTCCCGGTCGGAAAGGACGCCAAAGAGGAAGTAAAGCTCTTCTTGGGTAATGCTGGAACTGCAATGCGGCCATTGACGGCAGCTGTAGTTGCTGCTGGTGGAAATGCAACGTATGTTTTCTTTATCCTAGTGAAATAAGTATGAGATCCATGGGTATGTTTGGAGACTGATCATGTCTTTTATTTAAAAAAAAAACTTCAGTTATGTGCTTGATGG	FALSE	TRUE	FALSE	0	0	0	3	0.021681
GTGGAAGCAGATAAAGTTGCAAAAAGAGCTGTGGTTGTTGGCTGTGGCGGCAGGTTCCCGGTCGAAAAGGACGCCAAAGAGGAAGTAAAGCTCTTCTTGGGTAATGCTGGAACTGCAATGCGGCCATTGACGGCAGCTGTAGTTGCTGCTGGTGGAAATGCAACGTATGTTTTCTTTATCCTAGTGAAATAAGTAGGAGATCCATGGGTATGTTTGGAGACTGATCATGTCTTTTATTTAAAAAAAAAACTTCAGTTATGTGCTTGATGG	FALSE	TRUE	FALSE	0	0	0	3	0.021681
GTGGAAGCAGATAAAGTTGCAAAAAGAGCTGTGGTTGTTGGCTGTGGCGACAGGTTCCCGGTCGAAAAGGACGCCAAAGAGGAAGTAAAGCTCTTCTTGGGTAATGCTGGAACTGCAATGCGGCCATTGACGGCAGCTGTAGTTGCTGCTGGTGGAAATGCAACGTATGTTTTCTTTATCCTAGTGAAATAAGTATGAGATCCATGGGTATGTTTGGAGACTGATCATGTCTTTTATTTAAAAAAAAAACTTCAGTTATGTGCTTGATGG	FALSE	TRUE	FALSE	0	0	0	3	0.021681
GTGGAAGCAGATAAAGTTGCAAAAAGAGCTGTGGTTGTTGGCTGTGGCGGCAGGTTCCCGGTCGAAAAGGACGCCAAAGAGGAAGTAAAGCTCTTCTTGGGTAATGCTGGAACTGCAATGCGGCCATTGACGGCAGCTGTAGTTGCTGCTGGTGGAAATGCAACGTATGTTTTCTTTATCCTAGTGAAATAAGTATGAGATCAATGGGTATGTTTGGAGACTGATCATGTCTTTTATTTAAAAAAAAAACTTCAGTTATGTGCTTGATGG	FALSE	TRUE	FALSE	0	0	0	3	0.021681
GTGGAAGCAGATAAAGTTGCAAAAAGAGCTGTGGTTGTTGGCTGTGGCGGCAGGTTCCCAGTCGAAAAGGACGCCAAAGAGGAAGTAAAGCTCTTCTTGGGTAATGCTGGAACTGCAATGCGGCCATTGACGGCAGCTGTAGTTGCTGCTGGTGGAAATGCAACGTATGTTTTCTTTATCCTAGTGAAATAAGTATGAGATCCATGGGTATGTTTGGAGACTGATCATGTCTTTTATTTAAAAAAAAAAACTTCAGTTATGTGCTTGATGG	FALSE	TRUE	FALSE	0	0	0	3	0.021681
GTGGAAGCAGATAAAGTTGCAAAAAGAGCTGTGGTTGTTGGCTGTGGCGGCAGGTTCCCGGTCGAAAAGGACGCCAAAGAGGAAGTAAAGCTCTTCTTGGGTAATGCTGGAACTGCAATGCGGCCATTGACGGCAGCTGTAGTTGCTGCTGGTGGAAATGCAACGTATGTTTTCTTTATCCTAGTGAAATAAGTATGAGATCCATGGGTATGTTTGGAGACTGATCATGTCTTTTATTT-AAAAAAAAACTTCATTTATGTGCTTGATGG	FALSE	TRUE	FALSE	0	0	0	3	0.021681
GTGGAAGCAGATAAAGTTGCAAAAAGAGCTGTGGTTGTTGGCTGTGGCGGCAGGTTCCCGGTCGAAAAGGACGCCAAAGAGGAAGTAAAGCTCTTCTTGGGTAATGCTGGAACTGCAATGCGGCCATTGACGGCAGCTGTAGTTGCTGCTGGTGGAAATGCAACGTATGTTTTCTTTATCCTAGCGAAATAAGTATGAGATCCATGGGTATGTTTGGAGACTGATCATGTCTTTTATTTAAAAAAAAAACTTCAGTTATGTGCTTGATGG	FALSE	TRUE	FALSE	0	0	0	3	0.021681
GTGGAAGCAGATAAAGTTGCAAAAAGAGCTGTGGTTGTTGGCTGTGGCGGCAGGTTCCCGGTCGAAAAGGACGCCAAAGAGGAAGTAAAGCTCTTCTTGGGTAATGCTGGAACTGCAATGCGGCCATTGACGGCAGCTGTAGTTGCTGCTGGTGGAAATGCAACGTATGTTTTCTTTATCCTGGTGAAATAAGTATGAGATCCATGGGTATGTTTGGAGACTGATCATGTCTTTTATTTAAAAAAAAAACTTCAGTTATGTGCTTGATGG	FALSE	TRUE	FALSE	0	0	0	3	0.021681
GTGGAAGCAGATAAAGTTGCAAAAAGAGCTGTGGTTGTTGGCTATGGCGGCAGGTTCCCGGTCGAAAAGGACGCCAAAGAGGAAGTAAAGCTCTTCTTGGGTAATGCTGGAACTGCAATGCGGCCATTGACGGCAGCTGTAGTTGCTGCTGGTGGAAATGCAACGTATGTTTTCTTTATCCTAGTGAAATAAGTATGAGATCCATGGGTATGTTTGGAGACTGATCATGTCTTTTATTTAAAAAAAAAACTTCAGTTATGTGCTTGATGG	FALSE	TRUE	FALSE	0	0	0	3	0.021681
GTGGAAGCAGATAAAGTTGCAAAAAGAGCTGTGGTTGTTGGCTGTGGCGGCAGGTTCCCAGTCGAAAAGGACGCCAAAGAGGAAGTAAAGCTCTTCTTGGGTAATGCTGGAACTGCAATGCGGCCATTGACGGCAGCTGTAGTTGCTGCTGGTGGAAATGCAACGTATGTTTTCTTTATCCTAGTGAAATAAGTATGAGATCCATGGGTATGTTTGGAGACTGATCATGTCTTTTATTTAAAAAAAAAACTTCAGTTAGGTGCTTGATGG	FALSE	TRUE	FALSE	0	0	0	3	0.021681
GTGGAAGCAGATAAAGTTGCAAAAAGAGCTGTGGTTGTTGGCTGTGGCGGCAGGTCCCCGGTCGAAAAGGACGCCAAAGAGGAAGTAAAGCTCTTCTTGGGTAATGCTGGAACTGCAATGCGGCCATTGACGGCAGCTGTAGTTGCTGCTGGTGGAAATGCAACGTATGTTTTCTTTATCCTAGTGAAATAAGTATGAGATCCATGGGTATGTTTGGAGACTGATCATGTCTTTTATTTAAAAAAAAAACTTCAGTTATGTGCTTGATGG	FALSE	TRUE	FALSE	0	0	0	3	0.021681
GTGGAAGCAGATAAAGTTGCAAAAAGAGCTGTGGTTGTTGGCTGTGGCGGCAGGTTCCCGGTCGAAAAGGACGCCAAAGAGGAAGTAAAGCTCTTCTTGGGTAATGCTGGAACTGCAATGCGGCCATTGACGGCAGCTGTAGTTGCTGCTGGTGGAAATGCAACGTATGTTTTCTTTATCCTAGTGAAATAAGTATGAGATCCATGGGTATGTTTGGAGACTGATCATGTCTTTTATTTAAAAAAAAAA-TTCAGTTATGTGCTTGATGG	FALSE	TRUE	FALSE	0	0	0	3	0.021681
GTGGAAGCAGATAAAGTTGCAAAAAGAGCTGTGGTTGTTGGCTGTGGCGGCAGGTTCCCAGTCGAAAAGGACGCCAAAGAGGAAGTAAAGCTCTTCTTGGGTAATGCTGGAACTGCAATGCGGCCATTGACGGCAGCTGTAGTTGCTGCTGGTGGAAATGCAACGTATGTTTTCTTTATCCTAGTGAAATAAGTATGAGATCCATGGGTATGTTTGGAGACTGATCATGTCTTTTATTT--AAAAAAAACTTCAGTTATGTGCTTGATGG	FALSE	TRUE	FALSE	0	0	0	3	0.021681
GTGGAAGCAGATAAAGTTGCAAAAAGAGCTGTGGTTGTTGGCTGTGGCGGCAGGTTCCCGGTCGAAAAGGACGCCAAAGAGGAAGTAAAGCTCTTCTTGGGTAATGCTGGAACTGCAATGCGGCCATTGACGGCAGCTGTAGTTGCTGCTGGTGGAAATGCAACGTATGTTTTCTTTATCCTAGTGAAATAAGTATGAGATCCATGGGTATGTTTTGAGACTGATCATGTCTTTTATTTAAAAAAAAAACTTCATTTATGTGCTTGATGG	FALSE	TRUE	FALSE	0	0	0	3	0.021681
GTGGAAGCAGATAAAGTTGCAAAAAGAGCTGTGGTTGTTGGCTGTGGCGGCAGGTTCCCGGTCGAAAAGGACGCCAAAGAGGAAGTAAAGCTCTTCTTGGGTAATGCTGGAACTGCAATGCGGCCATTGACGGCAGCTGTAGTTGCTGCTGGTGGAAATGCAACGTATGTTTTCTTTATCCTAGTTGAAATAAGTATGAGATCCATGGGTATGTTTGGAGACTGATCATGTCTTTTATTTAAAAAAAAAACTTCAGTTATGTGCTTGATGT	FALSE	TRUE	FALSE	0	0	0	3	0.021681
GTGGAAGCAGATAAAGTTGCAAAAAGAGCTGTGGTTGTTGGCTGTGGCGGCAGGTTCCCGGTCGAAAAGGACGCCAAAGAGGAAGTAAAGCTCTTCTTGGGTAATGCTGGAACTGCAATGCGGCCATTGACGGCAGCTGTAGTTGCTGCTGGTGGAAATGCAACGTATGTTTTCTTTATCCTAGTGAAATAAGTATGAGATCCATGGGTATGTTTGGAGACTGATCATGTCTTTTATTT-AAAAAAAAACTTCAGTTATGTGATTGATGG	FALSE	TRUE	FALSE	0	0	0	3	0.021681
GTGGAAGCAGATAAAGTTGCAAAAAGAGCTGTGGTTGTTGGCTGTGGCGGCAGGTTCCCGGTCGAAAAGGACGCCAAAGAGGAAGTAAAGCTCTTCTTGGGTAATGCTGGAACTGCAATGCGGCCATTGACGGCAGCTGTAGTTGCTGCTGGTGGAAATGCAACGTATGTTTTCTTTATCCTAGTGAAATAAGTATGAGATCCATGGGTATGTTTGGAGACTGATCATGTCTTTTATTTAAAAAAAAAACTTCAGTTATGTTCTTGCTGT	FALSE	TRUE	FALSE	0	0	0	3	0.021681
GTGGAAGCAGATAAAGTTGCAAAAAGAGCTGTGGTTGTTGGCTGTGGCGGCAGGTTCCCGGTCGAAAAGGACGCCAAAGAGGAAGTAAAGCTCTTCTTGGGTAATGCTGGAACTGCAATGCGGCCATTGACGGCAGCTGTAGGTGCTGCTGGTGGAAATGCAACGTATGTTTTCTTTATCCTAGTGAAATAAGTATGAGATCCATGGGTATGTTTGGAGACTGATCATGTCTTTTATTTAAAAAAAAAACTTCAGTTATGTGCTTGATGG	FALSE	TRUE	FALSE	0	0	0	2	0.014454
GTGGAAGCAGATAAAGTTGCAAAAAGAGCTGTGGTTGTTGGCTGTGGCGGCAGGTTCCCGGTCGAAAAGGACGCCAAAGAGGAAGTAAAGCTCTTCTTGGGTAATGCTGGAACTGCAATGCGGCCATTGACGGCAGCTGTAGTTGCTGCTGGTGGAAATGCAACGTATGTTTTCTTTATCCTAGTGAAATAAGTATGAGATCCATGGGTATGTTTGGAGACTGATCATGTCTTTTATTTAAAAAAAAAACTTCAGTAATGTGCTTGAGGG	FALSE	TRUE	FALSE	0	0	0	2	0.014454
GTGGAAGCAGATAAAGTTGCAAAAAGAGCTGTGGTTGTTGGCTGTGGCGGCAGGTTCCCGGTCGAAAAGGACGCCAAAGAGGAAGTAAAGCTCTTCTTGGGTAATGCTGGAACTGCAATGCGGCCATTGACGGCAGCTGTAGTTGCTGCTGGTGGAAATGCAACGTATGTTTTCTTTATCCTAGTGAAATAAGTTTGAGATCCATGGGTATGTTTGGAGACTGATCATGTCTTTTATTTAAAAAAAAAACTTCAGTTATGTGCTTGATGG	FALSE	TRUE	FALSE	0	0	0	2	0.014454
GTGGAAGCAGATAAAGTTGCAAAAAGAGCTGTGGTTGTTGGCTGTGGCGGCAGGTTCCCGGTCGAAAAGGACGCCAAAGAGGAAGTAAAGCTCTTCTTGGGTAATGCTGGAACTGCAATGCGGCCATTGACGGCAGCTGTAGTTGCTGCTGGTGGAAATGCAACGTATGTTTTCTTTATCGTAGTGAAATAAGTATGAGATCCATGGGTATGTTTGGAGACTGATCATGTCTTTTATTTAAAAAAAAAACTTCAGTTATGTGCTTGATGG	FALSE	TRUE	FALSE	0	0	0	2	0.014454
GTGGAAGCAGATAAAGTTGCAAAAAGAGCTGTGGTTGTTGGCTGTGGCGGCAGGTTCCCGGTCGAAAAGGACGCCAAAGAGGAAGTAAAGCTCTTCTTGGGTAATGCTGGAACTGCAATGCGGCCATTGACGGCAGCTGTAGTTGCTGCTGGTGGAAATGCAACGTATGTTTTCTTTATCCTAGTGAAATATGTATGAGATCCATGGGTATGTTTGGAGACTGATCATGTCTTTTATTTAAAAAAAAAACTTCAGTTATGTGCTTGATGG	FALSE	TRUE	FALSE	0	0	0	2	0.014454
GTGGAAGCAGATAAAGTTGCAAAAAGAGCTGTGGTTGTTGGCTGTGGCGGCAGGTTCCCGGTCGAAAAGGACGCCAAAGAGGAAGTAAAGCTCTTCTTGGGTAATGCTGGAACTGCAATGCGGCCATTGACGGCAGCTGTAGTTGCTGCTGGTGGAAATGCAACGTATGTTTTCTTTATCCTAGTGAAACAAGTATGAGATCCATGGGTATGTTTGGAGACTGATCATGTCTTTTATTTAAAAAAAAAACTTCAGTTATGTGCTTGATGG	FALSE	TRUE	FALSE	0	0	0	2	0.014454
GTGGAAGCAGATAAAGTTGCAAAAAGAGCTGTGGTTGTTGGCTGTGGCGGCAGGTTCCCGGTCGAAAAGGACGCCAAAGAGGAAGTAAAGCTCTTCTTGGGTAATGCTGGAACTGCAATGCGGCCATTGACGGCAGCTGTAGTTGCTGCTGGTGGAAATGCAACGTATGTTTTCTTTATCCTAGTGAAATAAGTATGAGATCCATGGGTATGTTTGGAGACTGACCATGTCTTTTATTTAAAAAAAAAACTTCAGTTATGTGCTTGATGG	FALSE	TRUE	FALSE	0	0	0	2	0.014454
GTGGAAGCAGATAAAGTTGCAAAAAGAGCTGTGGTTGTTGGCTGTGGCGGCAGGTTCCCGGTCGAAAAGGACGCCAAAGAGGAAGTAAAGCTCTTCTTGGGTAATGCTGGAACTGCAATGCGGCCATTGACGGCAGCTGTAGTTGCTGCTGGTGGAAATGCAACGTATGTTTTCTTTATCCTAGTGAAATAAGAATGAGATCCATGGGTATGTTTGGAGACTGATCATGTCTTTTATTTAAAAAAAAAACTTCAGTTATGTGCTTGATGG	FALSE	TRUE	FALSE	0	0	0	2	0.014454
GTGGAAGCAGATAAAGTTGCAAAAAGAGCTGTGGTTGTTGGCTGTGGCGGCAGGTTCCCGGTCGAAAAGGACGCCAAAGAGGAAGTAAAGCTCTTCTTGGGTAATGCTGGAACTGCAATGCGGCCATTGACGGCAGCTGTAGTTGCTGCTGGTGGAAATGCAACGTATGTTTTCTTTATCCTAGTGAAATAAGTATGAGATCCATGGGTATGTTTGGGGACTGATCATGTCTTTTATTTAAAAAAAAAACTTCAGTTATGTGCTTGATGG	FALSE	TRUE	FALSE	0	0	0	2	0.014454
GTGGAAGCAGATAAAGTTGCAAAAAGAGCTGTGGTTGTTGGCTGTGGCGGCAGGTTCCCGGTCGAAAAGGACGCCAAAGAGGAAGTAAAGCTCTTCTTGGGTAATGCTGGAACTGCAATGCGGCCATTGACGGCAGCTGTAGTTGCTGCTGGTGGAAATGCAACGTATGTTTTCTTTATCCTAGTGAAATAAGTATGAGATCCATGGGTATGTTTGGAGACGGATCATGTCTTTTATTTAAAAAAAAAACTTCAGTTATGTGCTTGATGG	FALSE	TRUE	FALSE	0	0	0	2	0.014454
GTGGAAGCAGATAAAGTTGCAAAAAGAGCTGTGGTTGTTGGCTGTGGCGGCAGGTTCCCGGTCGAAAAGGACGCCAAAGAGGAAGTAAAGCTCTTCTTGGGTAATGCTGGAACTGCAATGCGGCCATTGACGGCAGCTGTAGTTGCTGCTGGTGGAAATGCAACGTATGTTTTCTTTATCCTAGTGAAATAAGTATGAGATCCATGGGTATGTTTTGAGACTGATCATGTCTTTTATTTAAAAAAAAAACTTCAGTTATGTGCTTGTTGG	FALSE	TRUE	FALSE	0	0	0	2	0.014454
GTGGAAGCAGATAAAGTTGCAAAAAGAGCTGTGGTTGTTGGCTGTGGCGGCAGGTTCCCGGTCGAAAAGGACGCCAAAGAGGAAGTAAAGCTCTTCTTGGGTAATGCTGGAACTGCAATGCGGCCATTGACGGCAGCTGTAGTTGCTGCTGGTGGAAATGCAACGTATGTTTTCTTTAACCTAGTGAAATAAGTATGAGATCCATGGGTATGTTTGGAGACTGATCATGTCTTTTATTTAAAAAAAAAACTTCAGTTATGTGCTTGATGG	FALSE	TRUE	FALSE	0	0	0	2	0.014454
GTGGAAGCAGATAAAGTTGCAAAAAGAGCTGTGGTTGTTGGCTGTGGCGGCAGGTTCCCGGTCGAAAAGGACGCCAAAGAGGAAGTAAAGCTCTTCTTGGGTAATGCTGGAACTGCAATGCGGCCATTGACGGCAGCTGTAGTTGCTGCTGGTGGAAATGCAACGTATGTTTTCTTTATCCTAGTGAAATAAGTATGAGATCCATGGGTATGTTTGGAGACTGATCATGTCTTTTATTT-ACAAAAAAACTTCAGTTATGTGCTTGATGG	FALSE	TRUE	FALSE	0	0	0	2	0.014454
GTGGAAGCAGATAAAGTTGCAAAAAGAGCTGTGGTTGTTGGCTGTGGCGGCAGGTTCCCGGTCGAAAAGGACGCCAAAGAGGAAGTAAAGCTCTTCTTGGGTAATGCTGGAACTGCAATGCGGCCATTGACGGCAGCTGTAGTTGCTGCTGGTGGAAATGCAACGTATGTTTTCTTTATCCTAGTGAAATAAGTGTGAGATCCATGGGTATGTTTGGAGACTGATCATGTCTTTTATTTAAAAAAAAAACTTCAGTTATGTGCTTGATGG	FALSE	TRUE	FALSE	0	0	0	2	0.014454
GTGGAAGCAGATAAAGTTGCAAAAAGAGCTGTGGTTGTTGGCTGTGGCGGCAGGTTCCCGGTCGAAAAGGACGCCAAAGAGGAAGTAAAGCTCTTCTTGGGTAATGCTGGAACTGCAATGCGGCCATTGACGGCAGCTGTAGTTGCTGCTGGTGGAAATGCAACGTATGTTTTCTTTATCCTAGTGAAATAAGTATGAGATCCATGGGTATGTTTGGAGACTGATCATGTCTTTTA-TTAAAAAAAAAACTTCAGTTATGTGCTTGATGA	FALSE	TRUE	FALSE	0	0	0	2	0.014454
GTGGAAGCAGATAAAGTTGCAAAAAGAGCTGTGGTTGTTGGCTGTGGCGGCAGGTTCCCGGTCGAAAAGGACGCCAAAGAGGAAGTAAAGCTCTTCTTGGGTAATGCTGGAACTGCAATGCGGCCATTGACGGCAGCTGTAGTTGCTGCTGGTGGAAATGCAACGTATGTTTTCTTTATCCTAGTGAAATAAGTATGAGATCCATGGGGATGTTTGGAGACTGATCATGTCTTTTATTTAAAAAAAAAACTTCAGTTATGGGCTTGATGG	FALSE	TRUE	FALSE	0	0	0	2	0.014454
GTGGAAGCAGATAAAGTTGCAAAAAGAGCTGTGGTTGTTGGCTGTGGCGGCAGGTTCCCGGTCGAAAAGGACGCCAAAGAGGAAGTAAAGCTCTTCTTGGGTAATGCTGGAACTGCAATGCGGCCATTGACGGCAGCTATAGTTGCTGCTGGTGGAAATGCAACGTATGTTTTCTTTATCCTAGTGAAATAAGTATGAGATCCATGGGTATGTTTGGAGACTGATCATGTCTTTTATTTAAAAAAAAAACTTCAGTTATGTGCTTGATGG	FALSE	TRUE	FALSE	0	0	0	2	0.014454
GTGGAAGCAGATAAAGTTGCAAAAAGAGCTGTGGTTGTTGGCTGTGGCGGCAGGTTCCCGGTCGAAAAGGACGCCAAAGAGGAAGTAAAGCTCTTCTTGGGTAATGCTGGAACTGCAATGCGGCCATTGACGGCAGCTGTAGTTGCTGCTGGTGGAAATGCAACGTATGTTTTCTTTATCCTAGTGAAATAAGTGTGAGATCCATGGGTATGTTTGGAGACTGATCATGTCTTTTA-TTAAAAAAAAAACTTCAGTTATGTGCTTGATGG	FALSE	TRUE	FALSE	0	0	0	2	0.014454
GTGGAAGCAGATAAAGTTGCAAAAAGAGCTGTGGTTGTTGGCTGTGGCGGCAGGTTCCCGGTCGAAAAGGACGCCAAAGAGGAAGTAAAGCTCTTCTTGGGTAATGCTGGAACTGCAATGCGGCCATTGACGGCAGCTGTAGTTGCTGCTGGTGGAAATGCAACGTATGTTTTCTTTATCCTAGTGAAATAAGTATGAGATCCATGGGTATGTTTGGAGACTGATCATGTCTTTT-TTTAAAAAAAAAACTTCAGTTATGTGCTTGATGG	FALSE	TRUE	FALSE	0	0	0	2	0.014454
GTGGAAGCAGATAAAGTTGCAAAAAGAGCTGTGGTTGTTGGCTGTGGCGGCAGGTTCCCGGTCGAAAAGGACGCCAAAGAGGAAGTAAAGCTCTTCTTGGGTAATGCTGGAACTGCAATGCGGCCATTGACGGCAGCTGTAGTTGCTGCTGGTGGAAATGCAACGTATGTTTTCTTTATCCTAGTGAAATAAGTATGAGATCCATGGGTATGTTTGGAGACTGATCATGTCTTTGATTTAAAAAAAAAACTTCAGTTATGTGCTTGATGG	FALSE	TRUE	FALSE	0	0	0	2	0.014454
GTGGAAGCAGATAAAGTTGCAAAAAGAGCTGTGGTTGTTGGCTGTGGCGGCAGGTTCCCGGTCGAAAAGGACGCCAAAGAGGAAGTAAAGCTCTTCTTGGGTAATGCTGGAACTGCAATGCGGCCATTGACGGCAGCTGTAGTTGCTGCTGGTGGAAATGCAACGTATGTTTTCTTTATCCTAGTGAAATAAGTATGAGATCCTTGGGTATGTTTGGAGACTGATCATGTCTTTTATTTAAAAAAAAAACTTCAGTTATGTGCTTGATTG	FALSE	TRUE	FALSE	0	0	0	2	0.014454
GTGGAAGCAGATAAAGTTGCAAAAAGAGCTGTGGTTGTTGGCTGTGGCGGCAGGTTCCCGGTCGAAAAGGACGCCAAAGAGGAAGTAAAGCTCTTCTTGGGTAATGCTGGAACTGCAATGCGGCCATTGACGGCAGCTGTAGTTGCTGCTGGTGGAAATGCAACGTATGTTTTCTTTATCCTAGTGAAATAAGTATGAGATTCATGGGTATGTTTGGAGACTGATCATGTCTTTTATTTAAAAAAAAAACTTCAGTTATGTGCTTGATGG	FALSE	TRUE	FALSE	0	0	0	2	0.014454
GTGGAAGCAGATAAAGTTGCAAAAAGAGCTGTGGTTGTTGGCTGTGGCGGCAGGTTCCCGGTCGAAAAGGACGCCAAAGAGGAAGTAAAGCTCTTCTTGGGTAATGCTGGAACTGCAATGCGGCCATTGACGGCAGCTGTAGTTGCTGCTGGTGGAAATGCAACGTATGTTTTCTTTATCCTAGTGAAATAAGTATGAGATCCATGGGTATGTTTGGAGACTGATCATGTCTTTTA-TTAAAAAAAAAACTTCAGTTAGGTGCTTGATGG	FALSE	TRUE	FALSE	0	0	0	2	0.014454
GTGGAAGCAGATAAAGTTGCAAAAAGAGCTGTGGTTGTTGGCTGTGGCGGCAGGTTCCCGGTCGAAAAGGACGCCAAAGAGGAAGTAAAGCTCTTCTTGGGTAATGCTGGAACTGCAATGCGGCCATTGACGGCAGCTGTAGTTGCTGCTGGTGGAAATGCAACGTATGTTTTCTTTATACTAGTGAAATAAGTATGAGATCCATGGGTATGTTTGGAGACTGATCATGTCTTTTATTTAAAAAAAAAACTTCAGTTATGTGCTTGATGG	FALSE	TRUE	FALSE	0	0	0	2	0.014454
GTGGAAGCAGATAAAGTTGCAAAAAGAGCTGTGGTTGTTGGCTGTGGCGGCAGGTTCCCGGTCGAAAAGGACGCCAAAGAGGAAGTAAAGCTCTTCTTGGGTAATGCTGGAACTGCAATGCGGCCATTGACGGCAGCTGTAGTTGCTGCTGGTGGAAATGCAACGTATGTTTTCTTTATCCTAGTGAAATAAGTATGAGATCCATGGGTATGTTTGGAGACTGATCATGTCGTTTATTTAAAAAAAAAACTTCAGTTATGTGCTTGAGGG	FALSE	TRUE	FALSE	0	0	0	2	0.014454
GTGGAAGCAGATAAAGTTGCAAAAAGAGCTGTGGTTGTTGGCTGTGGCGGCAGGTTCCCGGTCGAAAAGGACGCCAAAGAGGAAGTAAAGCTCTTCTTGGGTAATGCTGGAACTGCAATGCGGCCATTGACGGCAGCTGTAGTTGCTGCTGGTGGAAATGCAACGTATGTTTTCTTTATCCTAGTGAAATAAGTATGAGATTCATGGGTATGTTTGGAGACTGATCGTGTCTTTTA-TTAAAAAAAAAACTTCAGTTATGTGCTTGATGG	FALSE	TRUE	FALSE	0	0	0	2	0.014454
GTGGAAGCAGATAAAGTTGCAAAAAGAGCTGTGGTTGTTGGCTGTGGCGGCAGGTTCCCGGTCGAAAAGGACGCCAAAGAGGAAGTAAAGCTCTTCTTGGGTAATGCTGGAACTGCAATGCGGCCATTGACGGCAGCTGTAGTTGCTGCTGGTGGAAATGCAACGTATGTTTTCTTTATCCTAGTGAAATAAGTATGAGATCCATGGGTATGTTTGGAGACTGATCATGTCCTTTATTTAAAAAAAAAACTTCAGTTATGTGCTTGATGG	FALSE	TRUE	FALSE	0	0	0	2	0.014454
GTGGAAGCAGATAAAGTTGCAAAAAGAGCTGTGGTTGTTGGCTGTGGCGGCAGGTTCCCGGTCGAAAAGGACGCCAAAGAGGAAGTAAAGCTCTTCTTGGGTAATGCTGGAACTGCAATGCGGCCATTGACGGCAGCTGTAGTTGCTGCTGGTGGAAATGCAACGTATGTTTTCTTTATCCTAGTGAAATAAGTATGAGATCCCTTGGTATGTTTGGAGACTGATCATGTCTTTTATTTAAAAAAAAAACTTCAGTTATGTGCTTGATGG	FALSE	TRUE	FALSE	0	0	0	2	0.014454
GTGGAAGCAGATAAAGTTGCAAAAAGAGCTGTGGTTGTTGGCTGTGGCGGCAGGTTCCCGGTCGAAAAGGACGCCAAAGAGGAAGTAAAGCTCTTCTTGGGTAATGCTGGAACTGCAATGCGGCCATTGACGGCAGCTGTAGTTGCTGCTGGTGGAAATGCAACGTATGTTTTCTTTATCCTAGTGAAATAAGTATGCGATCCATGGGTATGTTTGGAGACTGATCATGTCTTTTATTTAAAAAAAAAACTTCAGTTATGTTCTTGATGG	FALSE	TRUE	FALSE	0	0	0	2	0.014454
GTGGAAGCAGATAAAGTTGCAAAAAGAGCTGTGGTTGTTGGCTGTGGCGGCAGGTTCCCGGTCGAAAAGGACGCCAAAGAGGAAGTAAAGCTCTTCTTGGGTAATGCTGGAACTGCAATGCGGCCATTGACGGCAGCTGTAGTTGCTGCTGGTGGAAATGCAACGTATGTTTTCTTTGTCCTAGTGAAATAAGTATGAGATCCATGGGTATGTTTGGAGACTGATCATGTCTTTTATTTAAAAAAAAAACTTCAGTTATGTGCTTGATGG	FALSE	TRUE	FALSE	0	0	0	2	0.014454
GTGGAAGCAGATAAAGTTGCAAAAAGAGCTGTGGTTGTTGGCTGTGGCGGCAGGTTCCCGGTCGAAAAGGACGCCAAAGAGGAAGTAAAGCTCTTCTTGGGTAATGCTGGAACTGCAATGCGGCCATTGACGGCAGCTGTAGTTGCTGCTGGTGGAAATGCAACGTATGTTTTCTTTATCCTAGTGAAATAAGTATGTGATCCATGGGTATGTTTGGAGACTGATCATGTCTTTTATTTAAAAAAAAAACTTCAGTTATGTGCTTGATGG	FALSE	TRUE	FALSE	0	0	0	2	0.014454
GTGGAAGCAGATAAAGTTGCAAAAAGAGCTGTGGTTGTTGGCTGTGGCGGCAGGTTCCCGGTCGAAAAGGACGCCAAAGAGGAAGTAAAGCTCTTCTTGGGTAATGCTGGAACTGCAATGCGGCCATTGACGGCAGCTGTAGTTGCTGCTGGTGGAAATGCAACGTATGTTTTCTTTATCCTAGTGAAATAAGTATGAGATCCATGGGTATGTTTGGAGACTGATCATGTCTTTTATTTAAAAAAAAAACTTCAGTT-TGTGCTTGATGG	FALSE	TRUE	FALSE	0	0	0	2	0.014454
GTGGAAGCAGATAAAGTTGCAAAAAGAGCTGTGGTTGTTGGCTGTGGCGGCAGGTTCCCGGTCGAAAAGGACGCCAAAGAGGAAGTAAAGCTCTTCTTGGGTAATGCTGGAACTGCAATGCGGCCATTGACGGCAGCTGTAGTTGCTGCTGGTGGAAATGCAACGTATGTTTTCTTTATCCTAGTGAAATAAGTATTAGATCCATGGGTATGTTTGGAGACTGATCATGTCTTTTATTTAAAAAAAAAACTTCAGTTATGTGCTTGATGG	FALSE	TRUE	FALSE	0	0	0	2	0.014454
GTGGAAGCAGATAAAGTTGCAAAAAGAGCTGTGGTTGTTGGCTGTGGCGGCAGGTTCCCGGTCGAAAAGGACGCCAAAGAGGAAGTAAAGCTCTTCTTGGGTAATGCTGGAACTGCAATGCGGCCATTGACGGCAGCTGTAGTTGCTGCTGGTGGAAATGCAACGTATGTTTTCTTTATCCTAGTGAAATAAGTATGAGATCCATGGGTATGTTTGGAGACTGATCATGTCTTTTA-TTAAAAAAAAAACTTCAGTTATGTGCTTG-TGGG	FALSE	TRUE	FALSE	0	0	0	2	0.014454
GTGGAAGCAGATAAAGTTGCAAAAAGAGCTGTGGTTGTTGGCTGTGGCGGCAGGTTCCCGGTCGAAAAGGACGCCAAAGAGGAAGTAAAGCTCTTCTTGGGTAATGCTGGAACTGCAATGCGGCCATTGACGACAGCTGTAGTTGCTGCTGGTGGAAATGCAACGTATGTTTTCTTTATCCTAGTGAAATAAGTATGAGATCCATGGGTATGTTTGGAGACTGATCATGTCTTTTATTTAAAAAAAAAACTTCAGTTATGTGCTTGATGG	FALSE	TRUE	FALSE	0	0	0	2	0.014454
GTGGAAGCAGATAAAGTTGCAAAAAGAGCTGTGGTTGTTGGCTGTGGCGGCAGGTTCCCGGTCGAAAAGGACGCCAAAGAGGAAGTAAAGCTCTTCTTGGGTAATGCTGGAACTGCAATGCGGCCATTGACGGCAGCTGTAGTTGCTGCTGGTGGAAATGCAACGTATGTTTTCTTTATCCTAGTGAAATAAGTATGAGATCCATGGGTATGTTTGGAGACTGATCATGTCTTTTA-TTAAAAAAAAAACTTCAGTTATGTGCTTGAAGG	FALSE	TRUE	FALSE	0	0	0	2	0.014454
GTGGAAGCAGATAAAGTTGCAAAAAGAGCTGTGGTTGTTGGCTGTGGCGGCAGGTTCCCGGTCGAAAAGGACGCCAAAGAGGAAGTAAAGCTCTTCTTGGGTAATGCTGGAACTGCAATGCGGCCATTTACGGCAGCTGTAGTTGCTGCTGGTGGAAATGCAACGTATGTTTTCTTTATCCTAGTGAAATAAGTATGAGATCCATGGGTATGTTTGGAGACTGATCATGTCTTTTATTTAAAAAAAAAACTTCAGTTATGTGCTTGATGG	FALSE	TRUE	FALSE	0	0	0	2	0.014454
GTGGAAGCAGATAAAGTTGCAAAAAGAGCTGTGGTTGTTGGCTGTGGCGGCAGGTTCCCGGTCGAAAAGGACGCCAAAGAGGAAGTAAAGCTCTTCTTGGGTAATGCTGGAACTGCAATGCGGCCATTGACGGCAGCTGTAGTTGCTGCTGGTGGAAATGCAACGTATGTTTTCTTTACCCTAGTGAAATAAGTATGAGATCCATGGGTATGTTTGGAGACTGATCATGTCTTTTATTTAAAAAAAAAACTTCAGTTATGTGCTTGATGG	FALSE	TRUE	FALSE	0	0	0	2	0.014454
GTGGAAGCAGATAAAGTTGCAAAAAGAGCTGTGGTTGTTGGCTGTGGCGGCAGGTTCCCGGTCGAAAAGGACGCCAAAGAGGAAGTAAAGCTCTTCTTGGGTAATGCTGGAACTGCAATGCGGCCATTGACGGCAGCTGTAGTTGCTGCTGGTGGAAATGCAACGTATGTTTTCTTTATCCTAGTGAAATAAGTCTGAGATCCATGGGTATGTTTGGAGACTGATCATGTCTTTTATTTAAAAAAAAAACTTCAGTTATGTGCTTGATGG	FALSE	TRUE	FALSE	0	0	0	2	0.014454
GTGGAAGCAGATAAAGTTGCAAAAAGAGCTGTGGTTGTTGGCTGTGGCGGCAGGTTCCCGGTCGAAAAGGACGCCAAAGAGGAAGTAAAGCTCTTCTTGGGTAATGCTGGAACTGCAATGCGGCCATTGACGGCAGATGTAGTTGCTGCTGGTGGAAATGCAACGTATGTTTTCTTTATCCTAGTGAAATAAGTATGAGATCCATGGGTATGTTTGGAGACTGATCATGTCTTTTATTTAAAAAAAAAACTTCAGTTATGTGCTTGATGG	FALSE	TRUE	FALSE	0	0	0	2	0.014454
GTGGAAGCAGATAAAGTTGCAAAAAGAGCTGTGGTTGTTGGCTGTGGCGGCAGGTTCCCGGTCGAAAAGGACGCCAAAGAGGAAGTAAAGCTCTTCTTGGGTAATGCTGGAACTGCAATGCGGCCATTGACGGCAGCTGTGGTTGCTGCTGGTGGAAATGCAACGTATGTTTTCTTTATCCTAGTGAAATAAGTATGAGATCCATGGGTATGTTTGGAGACTGATCATGTCTTTTATTTAAAAAAAAAACTTCAGTTATGTGCTTGATGG	FALSE	TRUE	FALSE	0	0	0	2	0.014454
GTGGAAGCAGATAAAGTTGCAAAAAGAGCTGTGGTTGTTGGCTGTGGCGGCAGGTTCCCGGTCGAAAAGGACGCCAAAGAGGAAGTAAAGCTCTTCTTGGGTAATGCTGGAACTGCAATGCGGCCATTGACGGCAGCTGTAGTTGCTGCTGGTGGAAATGCAACGTATGTTTTCTTTATCCTAGTGAAATAAGTATGAGATCCATGGGTATGTTTGGAGACAGATCATGTCTTTTATTTAAAAAAAAAACTTCAGTTATGTGCTTGATGG	FALSE	TRUE	FALSE	0	0	0	2	0.014454
GTGGAAGCAGATAAAGTTGCAAAAAGAGCTGTGGTTGTTGGCTGTGGCGGCAGGTTCCCGGTCGAAAAGGACGCCAAAGAGGAAGTAAAGCTCTTCTTGGGTAATGCTGGAACTGCAATGCGGCCATTGACGGCAGCTGTAGTTGCTGCTGGTGGAAATGCAACGTATGTTTTCTTTATCCTAGTGAAATAAGTATGAGATCCATGGGTATGTTTGTAGACTGATCATGTCTTTTATTTAAAAAAAAAACTTCAGTTATGTGCTTGATTG	FALSE	TRUE	FALSE	0	0	0	2	0.014454
GTGGAAGCAGATAAAGTTGCAAAAAGAGCTGTGGTTGTTGGCTGTGGCGGCAGGTTCCCGGTCGAAAAGGACGCCAAAGAGGAAGTAAAGCTCTTCTTGGGTAATGCTGGAACTGCAATGCGGCCATTGACGGCAGCTGTAGTTGCTGCTGGTGGAAATGCAACGTATGTTTTCTTTATCCTAGTGAAATAAGTATGAGATCCATGGGTATGTTTGGAGACTGATCATGTCTTTTATT--AAAAAAGAACTTCAGTTATGTGCTTGATGG	FALSE	TRUE	FALSE	0	0	0	2	0.014454
GTGGAAGCAGATAAAGTTGCAAAAAGAGCTGTGGTTGTTGGCTGTGGCGGCAGGTTCCCGGTCGAAAAGGACGCCAAAGAGGAAGTAAAGCTCTTCTTGGGTAATGCTGGAACTGCAATGCGGCCATTGACGGCAGCTGTAGTTGCTGCTGGTGGAAATGCAACGTATGTTTTCTTTATCCTAGTGGAAATAAGTATGAGATCCATGGGTATGTTTGGAGACTGATCATGTCTTTTATTT--AAAAAAAACTTCAGTTATGTGCTTGATGG	FALSE	TRUE	FALSE	0	0	0	2	0.014454
GTGGAAGCAGATAAAGTTGCAAAAAGAGCTGTGGTTGTTGGCTGTGGCGGCAGGTTCCCGGTCGAAAAGGACGCCAAAGAGGAAGTAAAGCTCTTCTTGGGTAATGCTGGAACTGCAATGCGGCCATTGACGGCAGCTGTAGTTGCTGCTGGTGGAAATGCAACGTATGTTTTCTTTATCCTAGTGGAAATAAGTATGAGATCCATGGGTATGTTTGGAGACTGATCATGTCTTTTATTTAAAAAAAAAACTTCAGTTATGTGCTTGATTG	FALSE	TRUE	FALSE	0	0	0	2	0.014454
GTGGAAGCAGATAAAGTTGCAAAAAGAGCTGTGGTTGTTGGCTGTGGCGGCAGGTTCCCGGTCGAAAAGGACGCCAAAGAGGAAGTAAAGCTCTTCTTGGGTAATGCTGGAACTGCAATGCGGCCATTGACGGCAGCTGTAGTTGCTGCTGGTGGACATGCAACGTATGTTTTCTTTATCCTAGTGAAATAAGTATGAGATCCATGGGTATGTTTGGAGACTGATCATGTCTTTTATTTAAAAAAAAAACTTCAGTTATGTGCTTGATGG	FALSE	TRUE	FALSE	0	0	0	2	0.014454
GTGGAAGCAGATAAAGTTGCAAAAAGAGCTGTGGTTGTTGGCTGTGGCGGCAGGTTCCCGGTCGAAAAGGACGCCAAAGAGGAAGTAAAGCTCTTCTTGGGTAATGCTGGAACTGCAATGCGGCCATTGACGGCAGCTGTAGTTGCTGCTGGTGGAAGTGCAACGTATGTTTTCTTTATCCTAGTGAAATAAGTATGAGATCCATGGGTATGTTTGGAGACTGATCATGTCTTTTATTTAAAAAAAAAACTTCAGTTATGTGCTTGATGG	FALSE	TRUE	FALSE	0	0	0	2	0.014454
GTGGAAGCAGATAAAGTTGCAAAAAGAGCTGTGGTTGTTGGCTGTGGCGGCAGGTTCCCGGTCGAAAAGGACGCCAAAGAGGAAGTAAAGCTCTTCTTGGGTAATGCTGGAACTGCAATGCGGCCATTGACGGCAGCTGTAGTTGCTGCTGGTGGAAATGCAACGTATGTTTTCTTTATCCTAGTGAAATAAGTATGAGATCCATGGGTATGGTTGGAGACTGATCATGTCTTTTATTT-AAAAAAAAACTTCAGTTATGTGCTTGATGG	FALSE	TRUE	FALSE	0	0	0	2	0.014454
GTGGAAGCAGATAAAGTTGCAAAAAGAGCTGTGGTTGTTGGCTGTGGCGGCAGGTTCCCGGTCGAAAAGGACGCCAAAGAGGAAGTAAAGCTCTTCTTGGGTAATGCTGGAACTGCAATGCGGCCATTGACGGCAGCTGTAGTTGCTGCTGGTGGAAATGCAACGTATGTTTTCTTTATCCTAGTTGAAATAAGTATGAGATCCATGGGTATGTTTGGAGACTGATCATGTCTTTTATTTAAAATAAAAACTTCAGTTATGTGCTTGATGG	FALSE	TRUE	FALSE	0	0	0	2	0.014454
GTGGAAGCAGATAAAGTTGCAAAAAGAGCTGTGGTTGTTGGCTGTGGCGGCAGGTTCCCGGTCGAAAAGGACGCCAAAGAGGAAGTAAAGCTCTTCTTGGGTAATGCTGGAACTGCAATGCGGCCATTGACGGCAGCTGTAGTTGCTGCTGGTGGAAATGCAACGTATGTTTTCTTTATCCTAGTGAAATAAGTATGAGATCCATGGGTATGATTGGAGACTGATCATGTCTTTTATTTAAAAAAAAAACTTCAGTTATGTGCTTGATGG	FALSE	TRUE	FALSE	0	0	0	2	0.014454
GTGGAAGCAGATAAAGTTGCAAAAAGAGCTGTGGTTGTTGGCTGTGGCGGCAGGTTCCCGGTCGAAAAGGACGCCAAAGAGGAAGTAAAGCTCTTCTTGGGTAATGCTGGAACTGCAATGCGGCCATTGACGGCAGCTGTAGTTGCTGCTGGTGGAAATGCAACGTATGTTTTCTTTATCCTAGTGAAATAAGTATGAGATCCATGAGTATGTTTGGAGACTGATCATGTCTTTTATTTAAAAAAAAAACTTCAGTTATGTGCTTGATGG	FALSE	TRUE	FALSE	0	0	0	2	0.014454
GTGGAAGCAGATAAAGTTGCAAAAAGAGCTGTGGTTGTTGGCTGTGGCGGCAGGTTCCCGGTCGAAAAGGACGCCAAAGAGGAAGTAAAGCTCTTCTTGGGTAATGCTGGAACTGCAATGCGGCCATTGACGGCAGCTGTAGTTGCTGCTGGTGGAAATGTAACGTATGTTTTCTTTATCCTAGTGAAATAAGTATGAGATCCATGGGTATGTTTGGAGACTGATCATGTCTTTTATTTAAAAAAAAAACTTCAGTTATGTGCTTGATGG	FALSE	TRUE	FALSE	0	0	0	2	0.014454
GTGGAAGCAGATAAAGTTGCAAAAAGAGCTGTGGTTGTTGGCTGTGGCGGCAGGTTCCCGGTCGAAAAGGACGCCAAAGAGGAAGTAAAGCTCTTCTTGGGTAATGCTGGAACTGCAATGCGGCCATTGACGGCAGCTGTAGTTGCTGCTGGTGGAAATGCGACGTATGTTTTCTTTATCCTAGTGAAATAAGTATGAGATCCATGGGTATGTTTGGAGACTGATCATGTCTTTTATTTAAAAAAAAAACTTCAGTTATGTGCTTGATGG	FALSE	TRUE	FALSE	0	0	0	2	0.014454
GTGGAAGCAGATAAAGTTGCAAAAAGAGCTGTGGTTGTTGGCTGTGGCGGCAGGTTCCCGGTCGAAAAGGACGCCAAAGAGGAAGTAAAGCTCTTCTTGGGTAATGCTGGAACTGCAATGCGGCCATTGACGGCAGCTGTAGTTGCTGCTGGTGGAAATGCAACGTATGATTTCTTTATCCTAGTGAAATAAGTATGAGATCCATGGGTATGTTTGGAGACTGATCATGTCTTTTATTTAAAAAAAAAACTTCAGTTATGTGCTTGATGG	FALSE	TRUE	FALSE	0	0	0	2	0.014454
GTGGAAGCAGATAAAGTTGCAAAAAGAGCTGTGGTTGTTGGCTGTGGCGGCAGGTTCCCGGTCGAAAAGGACGCCAAAGAGGAAGTAAAGCTCTTCTTGGGTAATGCTGGAACTGCAATGCGGCCATTGACGGCAGCTGTAGTTGCTGCTGGTGGAAATGCAACGTATGCTTTCTTTATCCTAGTGAAATAAGTATGAGATCCATGGGTATGTTTGGAGACTGATCATGTCTTTTATTT-AAAAAAAAACTTCAGTTATGTGCTTGATGG	FALSE	TRUE	FALSE	0	0	0	2	0.014454
GTGGAAGCAGATAAAGTTGCAAAAAGAGCTGTGGTTGTTGGCTGTGGCGGCAGGTTCCCGGTCGAAAAGGACGCCAAAGAGGAAGTAAAGCTCTTCTTGGGTAATGCTGGAACTGCAATGCGGCCATTGACGGCAGCTGTAGTTGCTGCTGGTGGAAATGCAACGTATGTTTTCTTTATCCTAGTGAAATAAGTATGAGATCCATGGGGAGGTTTGGAGACTGATCATGTCTTTTATTTAAAAAAAAAACTTCAGTTATGTGCTTGATGG	FALSE	TRUE	FALSE	0	0	0	2	0.014454
GTGGAAGCAGATAAAGTTGCAAAAAGAGCTGTGGTTGTTGGCTGTGGCGGCAGGTTCCCGGTCGAAAAGGACGCCAAAGAGGAAGTAAAGCTCTTCTTGGGTAATGCTGGAACTGCAATGCGGCCATTGACGGCAGCTGTAGTTGCTGCTGGTGGAAATGCAGCGTATGTTTTCTTTATCCTAGTGAAATAAGTATGAGATCCATGGGTATGTTTGGAGACTGATCATGTCTTTTATTTAAAAAAAAAACTTCAGTTATGTGCTTGATGG	FALSE	TRUE	FALSE	0	0	0	2	0.014454
GTGGAAGCAGATAAAGTTGCAAAAAGAGCTGTGGTTGTTGGCTGTGGCGGCAGGTTCCCGGTCGAAAAGGACGCCAAAGAGGAAGTAAAGCTCTTCTTGGGTAATGCTGGAACTGCAATGCGGCCATTGACGGCAGCTGTAGTTGCTGCTGGTGGAAATGCAACGTATGTTTTCTTTATCCTAGTGAAATAAGTATGAGATCCATGGGTAGGTTTGGAGACTGATCATGTCTTTTATTT-AAAAAAAAACTTCAGTTATGTGCTTGATGG	FALSE	TRUE	FALSE	0	0	0	2	0.014454
GTGGAAGCAGATAAAGTTGCAAAAAGAGCTGTGGTTGTTGGCTGTGGCGGCAGGTTCCCGGTCGAAAAGGACGCCAAAGAGGAAGTAAAGCTCTTCTTGGGTAATGCTGGAACTGCAATGCGGCCATTGACGGCAGCTGTAGTTGCTGCTGGTGGAAATGCAACGTATGTTTTCTTTATCCTAGTGAAATAAGTATGAGATCCATGGGTAGGTTTGGAGACTGATCATGTCTTTTA-TTAAAAAAAAAACTTCAGTTATGTGCTTGATGG	FALSE	TRUE	FALSE	0	0	0	2	0.014454
GTGGAAGCAGATAAAGTTGCAAAAAGAGCTGTGGTTGTTGGCTGTGGCGGCAGGTTCCCGGTCGAAAAGGACGCCAAAGAGGAAGTAAAGCTCTTCTTGGGTAATGCTGGAACTGCAATGCGGCCATTGACGGCAGCTGTAGTTGCTGCTGGTGGAAATGCAACGTATGTTTTCTTTATCCTAGTGAAATAAGTATGAGATCCATGGGTATGTTTGGAGACTGATCATGTCTTTTATTT-AAAAAAAAACTTCAGTT-TGTGCTTGATGG	FALSE	TRUE	FALSE	0	0	0	2	0.014454
GTGGAAGCAGATAAAGTTGCAAAAAGAGCTGTGGTTGTTGGCTGTGGCGGCAGGTTCCCGGTCGAAAAGGACGCCAAAGAGGAAGTAAAGCTCTTCTTGGGTAATGCTGGAACTGCAATGCGGCCATTGACGGCAGCTGTAGTTGCTGCTGGTGGAAATGCAACGTATGTTTTCTTTATCCTAGTGAAATAAGTATGAGATCCATGGGTATGTTTGGAGACTGATCATGTCTTTTATTT-AAAAAAAAACTTCAGTTAGGTGCTTGATGG	FALSE	TRUE	FALSE	0	0	0	2	0.014454
GTGGAAGCAGATAAAGTTGCAAAAAGAGCTGTGGTTGTTGGCTGTGGCGGCAGGTTCCCGGTCGAAAAGGACGCCAAAGAGGAAGTAAAGCTCTTCTTGGGTAATGCTGGAACTGCAATGCGGCCATTGACGGCAGCTGTAGTTGCTGCTGGTGGAAATGCAACGTATGTTTTCTTTATCCTAGTGAAATAAGTATGAGATCCATGGGTATGTTTGGAGACTGATCATGTCTTTTATT--AAAAAAAAACTTCAGTTATGTTCTTGATGG	FALSE	TRUE	FALSE	0	0	0	2	0.014454
GTGGAAGCAGATAAAGTTGCAAAAAGAGCTGTGGTTGTTGGCTGTGGCGGCAGGTTCCCGGTCGAAAAGGACGCCAAAGAGGAAGTAAAGCTCTTCTTGGGTAATGCTGGAACTGCAATGCGGCCATTGACGGCAGCTGTAGTTGCTGCTGGTGGAAATGCAACGTATGTTTTCTTTATCCTAGTGAAATAAGTATGAGATCCATGGGTATGTTAGGAGACTGATCATGTCTTTTATTTAAAAAAAAAACTTCAGTTATGTGCTGGATGG	FALSE	TRUE	FALSE	0	0	0	2	0.014454
GTGGAAGCAGATAAAGTTGCAAAAAGAGCTGTGGTTGTTGGCTGTGGCGGCAGGTTCCCGGTCGAAAAGGACGCCAAAGAGGAAGTAAAGCTCTTCTTGGGTAATGCTGGAACTGCAATGCGGCCATTGACGGCAGCTGTAGTTGCTGCTGGTGGAAATGCAACGTATGTTTTCTTTATCCTAGTGAAATAAGTATGAGATCCATGGGTATGTTTGGAGACTGATCATGTCTTTTA-TTAAAAAAAAAACTTCCGTTATGTGCTTGATGG	FALSE	TRUE	FALSE	0	0	0	2	0.014454
GTGGAAGCAGATAAAGTTGCAAAAAGAGCTGTGGTTGTTGGCTGTGGCGGCAGGTTCCCGGTCGAAAAGGACGCCAAAGAGGAAGTAAAGCTCTTCTTGGGTAATGCTGGAACTGCAATGCGGCCATTGACGGCAGCTGTAGTTGCTGCTGGTGGAAATGCAACGTATGTTTTCTTTATCCTAGTGAAATAAGTATGAGATCCATGGGTATGTTAGGAGACTGATCATGTCTTTTATTTAAAAAAAAAACTTCAGTTATGTGCTTGAGGG	FALSE	TRUE	FALSE	0	0	0	2	0.014454
GTGGAAGCAGATAAAGTTGCAAAAAGAGCTGTGGTTGTTGGCTGTGGCGGCAGGTTCCCGGTCGAAAAGGACGCCAAAGAGGAAGTAAAGCTCTTCTTGGGTAATGCTGGAACTGCAATGCGGCCATTGACGGCAGCTGTAGTTGCTGCTGGTGGAAATGCAACGTATGTTTTCTTTATCCTAGTGAACTAAGTATGAGATCCATGGGTATGTTTGGAGACTGATCATGTCTTTTATTT-AAAAAAAAACTTCAGTTATGTGCTTGATGG	FALSE	TRUE	FALSE	0	0	0	2	0.014454
GTGGAAGCAGATAAAGTTGCAAAAAGAGCTGTGGTTGTTGGCTGTGGCGGCAGGTTCCCGGTCGAAAAGGACGCCAAAGAGGAAGTAAAGCTCTTCTTGGGTAATGCTGGAACTGCAATGCGGCCATTGACGGCAGCTGTAGTTGCTGCTGGTGGAAATGCAACGTATGTTTTCTTTATCCTAGTGAAATAAGTATGAGATCCATGGGTATGTTTGGAGACTGATCATGTCTTTTATTTAAAAAAAAAACTTCAG-TATGTGCTTGATGG	FALSE	TRUE	FALSE	0	0	0	2	0.014454
GTGGAAGCAGATAAAGTTGCAAAAAGAGCTGTGGTTGTTGGCTGTGGCGGCAGGTTCCCGGTCGAAAAGGACGCCAAAGAGGAAGTAAAGCTCTTCTTGGGTAATGCTGGAACTGCAATGCGGCCATTGACGGCAGCTGTAGTTGCTGCTGGTGGAAATGCAACGTATGTTTTCTTTATCCTAGTGAAATAAGTATGAGATCCATGGGTATGTTTGGTGACTGATCATGTCTTTTATTTAAAAAAAAAACTTCAGTTATGTTCTTGATGG	FALSE	TRUE	FALSE	0	0	0	2	0.014454
GTGGAAGCAGATAAAGTTGCAAAAAGAGCTGTGGTTGTTGGCTGTGGCGGCAGGTTCCCGGTCGAAAAGGACGCCAAAGAGGAAGTAAAGCTCTTCTTGGGTAATGCTGGAACTGCAATGCGGCCATTGACGGCAGCTGTCGTTGCTGCTGGTGGAAATGCAACGTATGTTTTCTTTATCCTAGTGAAATAAGTATGAGATCCATGGGTATGTTTGGAGACTGATCATGTCTTTTATTTAAAAAAAAAACTTCAGTTATGTGCTTGATGG	FALSE	TRUE	FALSE	0	0	0	2	0.014454
GTGGAAGCAGATAAAGTTGCAAAAAGAGCTGTGGTTGTTGGCTGTGGCGGCAGGTTCCCGGTCGAAAAGGACGCCAAAGAGGAAGTAAAGCTCTTCTTGGGTAATGCTGGAACTGCAATGCGGCCATTGACGGCAGCTGTAGTTGCTTCTGGTGGAAATGCAACGTATGTTTTCTTTATCCTAGTGAAATAAGTATGAGATCCATGGGTATGTTTGGAGACTGATCATGTCTTTTATTTAAAAAAAAAACTTCAGTTATGTGCTTGATGG	FALSE	TRUE	FALSE	0	0	0	2	0.014454
GTGGAAGCAGATAAAGTTGCAAAAAGAGCTGTGGTTGTTGGCTGTGGCGGCAGGTTCCCGGTCGAAAAGGACGCCAAAGAGGAAGTAAAGCTCTTCTTGGGTAATGCTGGAACTGCAATGCGGCCATTGACGGCAGCTGTAGTTGCTGCTGGTGGAAATGCAACGTATGTTTTCTTTATCCTAGTGAAATAAGTATGAGATCCATGTGTATGTTTGGAGACTGATCATGTCTTTTATTTAAAAAAAAAACTTCAGTTATGTGCTTGATGG	FALSE	TRUE	FALSE	0	0	0	2	0.014454
GTGGAAGCAGATAAAGTTGCAAAAAGAGCTGTGGTTGTTGGCTGTGGCGGCAGGTTCCCGGTCGAAAAGGACGCCAAAGAGGAAGTAAAGCTCTTCTTGGGTAATGCTGGAACTGCAATGCGGCCATTGACGGCAGCTGTAGTTGCTGCTGGTGGAAATGCAACGTATGTTTTCTTTATCCTAGTGAAATAAGTATGAGATCCATGGGTATGTTTGGAGACTGATCATGTCTTTTATTTAAAAAAAAAACTTCAGTTAGGTGATTGATGG	FALSE	TRUE	FALSE	0	0	0	2	0.014454
GTGGAAGCAGATAAAGTTGCAAAAAGAGCTGTGGTTGTTGGCTGTGGCGGCAGGTTCCCGGTCGAAAAGGACGCCAAAGAGGAAGTAAAGCTCTTCTTGGGTAATGCTGGAACTGCAATGCGGCCATTGACGGCAGCTGTAGTTGCTGCTGGTGGAAATGCAACGTATGTTTTCTTTATCCTAGTGAAATAAGTATGAGATCCATGGGTATGTTTGGAGACTGATCATGTCTTTTATTTAAAAAAAAAACTTAAGTTATGTGATTGATGG	FALSE	TRUE	FALSE	0	0	0	2	0.014454
GTGGAAGCAGATAAAGTTGCAAAAAGAGCTGTGGTTGTTGGCTGTGGCGGCAGGTTCCCGGTCGAAAAGGACGCCAAAGAGGAAGTAAAGCTCTTCTTGGGTAATGCTGGAACTGCAATGCGGCCATTGACGGCAGCTGTAGTTGCTGCTGGTGGAAATGCAACGTATGTTTTCTTTATCCTAGTGCAATAAGTATGAGATCCATGGGTATGTTTGGAGACTGATCATGTCTTTTATTT-AAAAAAAAACTTCAGTTATGTGCTTGATGG	FALSE	TRUE	FALSE	0	0	0	2	0.014454
GTGGAAGCAGATAAAGTTGCAAAAAGAGCTGTGGTTGTTGGCTGTGGCGGCAGGTTCCCGGTCGAAAAGGACGCCAAAGAGGAAGTAAAGCTCTTCTTGGGTAATGCTGGAACTGCAATGCGGCCATTGACGGCAGCTGTAGTTGCTGCTGGTGGAAATGCAACGTATGTTTTCTTTATCCTAGTGAAATAAGTATGAGATCCATGGGTATGTTTGGAGACTGATCATGTCTTTTATTT-AAAAAAAAACTTCAGTTATGTTCTTGATGG	FALSE	TRUE	FALSE	0	0	0	2	0.014454
GTGGAAGCAGATAAAGTTGCAAAAAGAGCTGTGGTTGTTGGCTGTGGCGGCAGGTTCCCGGTCGAAAAGGACGCCAAAGAGGAAGTAAAGCTCTTCTTGGGTAATGCTGGAACTGCAATGCGGCCATTGACGGCAGCTGTAGTTGCTGCTGGTGGAAATGCAACGTATGTTTTCTTTATCCTAGTGAAATAAGTATGAGATCCATGGGTATGTTTGGAGACTGATCATGTCTTTTATTTAAAAAAAAAACTTAAGTTATGGGCTTGATGG	FALSE	TRUE	FALSE	0	0	0	2	0.014454
GTGGAAGCAGATAAAGTTGCAAAAAGAGCTGTGGTTGTTGGCTGTGGCGGCAGGTTCCCGGTCGAAAAGGACGCCAAAGAGGAAGTAAAGCTCTTCTTGGGTAATGCTGGAACTGCAATGCGGCCATTGACGGCAGCTGTAGTTGCTGCTGGTGGAAATGCAACGTATGTTTTCTTTATCCTAGTGAAATAAGTATGAGATCCATGGGTATGTTTGGAGACTGATCATGTCTTTTATTTAAAAAAAAAAACTTCAGTTATGTGCTTGATGT	FALSE	TRUE	FALSE	0	0	0	2	0.014454
GTGGAAGCAGATAAAGTTGCAAAAAGAGCTGTGGTTGTTGGCTGTGGCGGCAGGTTCCCGGTCGAAAAGGACGCCAAAGAGGAAGTAAAGCTCTTCTTGGGTAATGCTGGAACTGCAATGCGGCCATTGACGGCAGCTGTAGTTGCTGCTGGTGGAAATGCAACGTATGTTTTCTTTATCCTAGTGAAATAAGTATGAGATCCATGGGTATGTTCGGAGACTGATCATGTCTTTTATT--AAAAAAAAACTTCAGTTATGTGCTTGATGG	FALSE	TRUE	FALSE	0	0	0	2	0.014454
GTGGAAGCAGATAAAGTTGCAAAAAGAGCTGTGGTTGTTGGCTGTGGCGGCAGGTTCCCGGTCGAAAAGGACGCCAAAGAGGAAGTAAAGCTCTTCTTGGGTAATGCTGGAACTGCAATGCGGCCATTGACGGCAGCTGTAGTTGCTGCTGGTGGAAATGCAACGTATGTTTTCTTTATCCTAGTGAAATAAGTATGAGATACATGGGTATGTTTGGAGACTGATCATGTCTTTTATTTAAAAAAAAAACTTCAGTTATGTGCTTGATGG	FALSE	TRUE	FALSE	0	0	0	2	0.014454
GTGGAAGCAGATAAAGTTGCAAAAAGAGCTGTGGTTGTTGGCTGTGGCGGCAGGTTCCCGGTCGAAAAGGACGCCAAAGAGGAAGTAAAGCTCTTCTTGGGTAATGCTGGAACTGCAATGCGGCCATTGACGGCAGCTGTAGTTGCTGCTGGTGGAAATGCAACGTATGTTTTCTTTATCCTAGTGAAATAAGTATGAGATCCATGGGTATGTTTGTAGACTGATCATGTCTTTTATTT-AAAAAAAAACTTCAGTTATGTGCTTGATGG	FALSE	TRUE	FALSE	0	0	0	2	0.014454
GTGGAAGCAGATAAAGTTGCAAAAAGAGCTGTGGTTGTTGGCTGTGGCGGCAGGTTCCCGGTCGAAAAGGACGCCAAAGAGGAAGTAAAGCTCTTCTTGGGTAATGCTGGAACTGCAATGCGGCCATTGACGGCAGCTGTAGTTGCTGCTGGTGGAAATGCAACTTATGTTTTCTTTATCCTAGTGAAATAAGTATGAGATCCATGGGTATGTTTGGAGACTGATCATGTCTTTTATTTAAAAAAAAAACTTCAGTTATGTGCTTGATGG	FALSE	TRUE	FALSE	0	0	0	2	0.014454
GTGGAAGCAGATAAAGTTGCAAAAAGAGCTGTGGTTGTTGGCTGTGGCGGCAGGTTCCCGGTCGAAAAGGACGCCAAAGAGGAAGTAAAGCTCTTCTTGGGTAATGCTGGAACTGCAATGCGGCCATTGACGGCAGCTGTAGTTGCTGCTGGTGGAAATGCAACGTATGTTTTCTTTATCCTAATGAAATAAGTATGAGATCCATGGGTATGTTTGGAGACTGATCATGTCTTTTATTTAAAAAAAAAACTTCAGTTATGTGCTTGATGG	FALSE	TRUE	FALSE	0	0	0	2	0.014454
GTGGAAGCAGATAAAGTTGCAAAAAGAGCTGTGGTTGTTGGCTGTGGCGGCAGGTTCCCGGTCGAAAAGGACGCCAAAGAGGAAGTAAAGCTCTTCTTGGGTAATGCTGGAACTGCAATGCGGCCATTGACGGCAGCTGTAGTTGCTGCTGGTGGAAATGCAACGTATGTTTTCTTTATCCTAGTGAAATAAGTATGAGATCCATGGGTATGTTTGGAGACTGATCATGTCTTTTATTTAAAAAAAAAAACTTCAGTTATGTGCTTGATTG	FALSE	TRUE	FALSE	0	0	0	2	0.014454
GTGGAAGCAGATAAAGTTGCAAAAAGAGCTGTGGTTGTTGGCTGTGGCGGCAGGTTCCCGGTCGAAAAGGACGCCAAAGAGGAAGTAAAGCTCTTCTTGGGTAATGCTGGAACTGCAATGCGGCCATTGACGGCAGCTGTAGTTGCTGCTGGTGGCAATGCAACGTATGTTTTCTTTATCCTAGTGAAATAAGTATGAGATCCATGGGTATGTTTGGAGACTGATCATGTCTTTTATTTAAAAAAAAAACTTCAGTTATGTGCTTGATGG	FALSE	TRUE	FALSE	0	0	0	2	0.014454
GTGGAAGCAGATAAAGTTGCAAAAAGAGCTGTGGTTGTTGGCTGTGGCGGCAGGTTCCCGGTCGAAAAGGACGCCAAAGAGGAAGTAAAGCTCTTCTTGGGTAATGCTGGAACTGCAATGCGGCCATTGACGGCAGCTGTAGTTGCTGCTGGTGGAAATGCAACGTATGTTTTCTTTATCCTAGTGAAATAAGTATGAGATCCATGGGTATGTTTGGAGACTGATCATGTCTTTTATTT-AAAAAAAAACTTCAGTTATTTGCTTGATGG	FALSE	TRUE	FALSE	0	0	0	2	0.014454
GTGGAAGCAGATAAAGTTGCAAAAAGAGCTGTGGTTGTTGGCTGTGGCGGCAGGTTCCCGGTCGAAAAGGACGCCAAAGAGGAAGTAAAGCTCTTCTTGGGTAATGCTGGAACTGCAATGCGGCCATTGACGGCAGCTGTAGTTGCTGCTGGTGGAAATGCAACGTATGTTTTCTTTATCCTAGTGAAATAAGTATGAGATCCATGGGTATGTTTGGAGACTGATCATGTCTTTTA-TTAAAAAAAAAAATTCAGTTATGTGCTTGATGG	FALSE	TRUE	FALSE	0	0	0	2	0.014454
GTGGAAGCAGATAAAGTTGCAAAAAGAGCTGTGGTTGTTGGCTGTGGCGGCAGGTTCCCGGTCGAAAAGGACGCCAAAGAGGAAGTAAAGCTCGTCTTGGGTAATGCTGGAACTGCAATGCGGCCATTGACGGCAGCTGTAGTTGCTGCTGGTGGAAATGCAACGTATGTTTTCTTTATCCTAGTGAAATAAGTATGAGATCCATGGGTATGTTTGGAGACTGATCATGTCTTTTATTTAAAAAAAAAACTTCAGTTATGTGCTTGATGG	FALSE	TRUE	FALSE	0	0	0	2	0.014454
GTGGAAGCAGATAAAGTTGCAAATAGAGCTGTGGTTGTTGGCTGTGGCGGCAGGTTCCCGGTCGAAAAGGACGCCAAAGAGGAAGTAAAGCTCTTCTTGGGTAATGCTGGAACTGCAATGCGGCCATTGACGGCAGCTGTAGTTGCTGCTGGTGGAAATGCAACGTATGTTTTCTTTATCCTAGTGAAATAAGTATGAGATCCATGGGTATGTTTGGAGACTGATCATGTCTTTTATTTAAAAAAAAAACTTCAGTTATGTGCTTGATGG	FALSE	TRUE	FALSE	0	0	0	2	0.014454
GTGGAAGCAGATAAAGTTGCAAAAAGAGCTGTGGTTGTTGGCCGTGGCGGCAGGTTCCCGGTCGAAAAGGACGCCAAAGAGGAAGTAAAGCTCTTCTTGGGTAATGCTGGAACTGCAATGCGGCCATTGACGGCAGCTGTAGTTGCTGCTGGTGGAAATGCAACGTATGTTTTCTTTATCCTAGTGAAATAAGTATGAGATCCATGGGTATGTTTGGAGACTGATCATGTCTTTTATTTAAAAAAAAAACTTCAGTTATGTGCTTGATGG	FALSE	TRUE	FALSE	0	0	0	2	0.014454
GTGGAAGCAGATAAAGTTGCAAAAAGAGCTGTGGTTGTTGGCTGTGGCGGCAGGTTCCCGGTCGAAAAGGACGCCAAAGAGGAAGTAAAGCTCTTCTTGGGTAATGCTGGAACTGCAATGCGGCCATTGACGGCAGCTGTAGTTGCTGCTGGTGGAAATGCAACGTATGTTTTCTTTATCCTAGTGAAATAAGTATGAGATCCATGGGTATGTTTGGAGACTGATCATGTCTTTTATTTAAAAAAAAAACTTCAGTTGTGTGCTTGATGG	FALSE	TRUE	FALSE	0	0	0	2	0.014454
GTGGAAGCAGATAAAGTTGCAAAAAGAGCTGTGGTTGTTGGCTGTGGCGGCAGGTTCCCGGTCG-AAAGGACGCCAAAGAGGAAGTAAAGCTCTTCTTGGGTAATGCTGGAACTGCAATGCGGCCATTGACGGCAGCTGTAGTTGCTGCTGGTGGAAATGCAACGTATGTTTTCTTTATCCTAGTGAAATAAGTATGAGATCCATGGGTATGTTTGGAGACTGATCATGTCTTTTATTTAAAAAAAAAACTTCAGTTATGTGCTTGATGG	FALSE	TRUE	FALSE	0	0	0	2	0.014454
GTGGAAGCAGATAAAGTTGCAAAAAGAGCTGTGGTTGTTGGCTGTGGCGGTAGGTTCCCGGTCGAAAAGGACGCCAAAGAGGAAGTAAAGCTCTTCTTGGGTAATGCTGGAACTGCAATGCGGCCATTGACGGCAGCTGTAGTTGCTGCTGGTGGAAATGCAACGTATGTTTTCTTTATCCTAGTGAAATAAGTATGAGATCCATGGGTATGTTTGGAGACTGATCATGTCTTTTATTTAAAAAAAAAACTTCAGTTATGTGCTTGATGG	FALSE	TRUE	FALSE	0	0	0	2	0.014454
GTGGAAGCAGATAAAGTTGCAAGAAGAGCTGTGGTTGTTGGCTGTGGCGGCAGGTTCCCGGTCGAAAAGGACGCCAAAGAGGAAGTAAAGCTCTTCTTGGGTAATGCTGGAACTGCAATGCGGCCATTGACGGCAGCTGTAGTTGCTGCTGGTGGAAATGCAACGTATGTTTTCTTTATCCTAGTGAAATAAGTATGAGATCCATGGGTATGTTTGGAGACTGATCATGTCTTTTATTTAAAAAAAAAACTTCAGTTATGTGCTTGATGG	FALSE	TRUE	FALSE	0	0	0	2	0.014454
GTGGAAGCAGATAAAGTTGCAAAAAGAGCTGTGGTTGTTAGCTGTGGCGGCAGGTTCCCGGTCGAAAAGGACGCCAAAGAGGAAGTAAAGCTCTTCTTGGGTAATGCTGGAACTGCAATGCGGCCATTGACGGCAGCTGTAGTTGCTGCTGGTGGAAATGCAACGTATGTTTTCTTTATCCTAGTGAAATAAGTATGAGATCCATGGGTATGTTTGGAGACTGATCATGTCTTTTATTTAAAAAAAAAACTTCAGTTATGTGCTTGATGG	FALSE	TRUE	FALSE	0	0	0	2	0.014454
GTGGAAGCAGATAAAGTTGCAAAAAGAGCTGTGGTTGTTGGCTGTGGCGGCAGGTTCCCGGTCGAAAAGGACGCCAAAGAGGAAGTAAAGCTCTTCTTGGGTAATGCTGGAACTGCAATGCGGCCATTGACGGCAGCTGTAGTTGCTGCTGGTGGAAATGCAACGTATGTTTTCTTTATCCTAGTGAAATAAGTATGAGATCCATGGGTATGTTTGGAGACTGATCGTGTCCTTTA-TTAAAAAAAAAACTTCAGTTATGTGCTTGATGG	FALSE	TRUE	FALSE	0	0	0	2	0.014454
GTGGAAGCAGATAAAGTTGCAAAAAGAGCTGTGGTTGTTGGCTGTGGCGTCAGGTTCCCGGTCGAAAAGGACGCCAAAGAGGAAGTAAAGCTCTTCTTGGGTAATGCTGGAACTGCAATGCGGCCATTGACGGCAGCTGTAGTTGCTGCTGGTGGAAATGCAACGTATGTTTTCTTTATCCTAGTGAAATAAGTATGAGATCCATGGGTATGTTTGGAGACTGATCATGTCTTTTATTTAAAAAAAAAACTTCAGTTATGTGCTTGATGG	FALSE	TRUE	FALSE	0	0	0	2	0.014454
GTGGAAACAGATAAAGTTGCAAAAAGAGCTGTGGTTGTTGGCTGTGGCGGCAGGTTCCCGGTCGAAAAGGACGCCAAAGAGGAAGTAAAGCTCTTCTTGGGTAATGCTGGAACTGCAATGCGGCCATTGACGGCAGCTGTAGTTGCTGCTGGTGGAAATGCAACGTATGTTTTCTTTATCCTAGTGAAATAAGTATGAGATCCATGGGTATGTTTGGAGACTGATCATGTCTTTTATTTAAAAAAAAAACTTCAGTTATGTGCTTGATGG	FALSE	TRUE	FALSE	0	0	0	2	0.014454
GTGGAAGCAGATAAAGTTGCAAAAAGAGCTGTGGTTGTCGGCTGTGGCGGCAGGTTCCCGGTCGAAAAGGACGCCAAAGAGGAAGTAAAGCTCTTCTTGGGTAATGCTGGAACTGCAATGCGGCCATTGACGGCAGCTGTAGTTGCTGCTGGTGGAAATGCAACGTATGTTTTCTTTATCCTAGTGAAATAAGTATGAGATCCATGGGTATGTTTGGAGACTGATCATGTCTTTTATTTAAAAAAAAAACTTCAGTTATGTGCTTGATGG	FALSE	TRUE	FALSE	0	0	0	2	0.014454
GTGGAAGCAGATAAAGTTGCAAAAAGAGCTGTGGTTGATGGCTGTGGCGGCAGGTTCCCGGTCGAAAAGGACGCCAAAGAGGAAGTAAAGCTCTTCTTGGGTAATGCTGGAACTGCAATGCGGCCATTGACGGCAGCTGTAGTTGCTGCTGGTGGAAATGCAACGTATGTTTTCTTTATCCTAGTGAAATAAGTATGAGATCCATGGGTATGTTTGGAGACTGATCATGTCTTTTATTTAAAAAAAAAACTTCAGTTATGTGCTTGATGG	FALSE	TRUE	FALSE	0	0	0	2	0.014454
GTGGAAGCAGATAAAGTTGCAAAAAGAGCTGTGGTTGTTGGCTGTGGCGGCAGGTTCCCGGTCGAAAAGGACGCCAAAGAGGAAGTAAAGCTCTTCTTGGGTAATGCTGGAACTGCAATGCGGCCATTGACGGCAGCTGTAGTTGCTGCTGGTGGAAATGCAACGTATGTTTTCTTTATCCTAGTGAAATAAGTATGAGATCCATGGGTATGTTTGGAGACTGATCATGTCTTTTATTTAAAAAAAAAACTTCAGTTATGTGCTGGAGGG	FALSE	TRUE	FALSE	0	0	0	2	0.014454
GTGGAAGCAGATAAAGTTGCAAAAAGAGCTGTGGTTGTTGGCTGTGGCGGCAGGTTCCCGGTCGAAAAGGACGCCAAAGAGGAAGTAAAGCTCTTCTTGGGTAATGCTGGAACTGCAATGCGGCCATTGACGGCAGCTGTAGTTGCTGCTGGTGGAAATGCAACGTATGTTTTCTTTATCCTAGTGAAATAAGTATGAGATCCATGGGTATGTTTGGAGACTGATCATGTCTTTTATTTAAAAAAAAAGACTTCAGTTATGTGCTTGATGG	FALSE	TRUE	FALSE	0	0	0	2	0.014454
GTGGAAGCAGATAAAGTTGCAAAAAGAGCTGTGGTTGTTGGCTGTGGCGGCAGGTTCCCGGTCGAAAAGGACGCCAAAGAGGAAGAAAAGCTCTTCTTGGGTAATGCTGGAACTGCAATGCGGCCATTGACGGCAGCTGTAGTTGCTGCTGGTGGAAATGCAACGTATGTTTTCTTTATCCTAGTGAAATAAGTATGAGATCCATGGGTATGTTTGGAGACTGATCATGTCTTTTATTTAAAAAAAAAACTTCAGTTATGTGCTTGATGG	FALSE	TRUE	FALSE	0	0	0	2	0.014454
GTGGAAGCAGAT-AAGTTGCAAAAAGAGCTGTGGTTGTTGGCTGTGGCGGCAGGTTCCCGGTCGAAAAGGACGCCAAAGAGGAAGTAAAGCTCTTCTTGGGTAATGCTGGAACTGCAATGCGGCCATTGACGGCAGCTGTAGTTGCTGCTGGTGGAAATGCAACGTATGTTTTCTTTATCCTAGTGAAATAAGTATGAGATCCATGGGTATGTTTGGAGACTGATCATGTCTTTTATTTAAAAAAAAAACTTCAGTTATGTGCTTGATGG	FALSE	TRUE	FALSE	0	0	0	2	0.014454
GTGGAAGCAGATAAAGTTGCAAAAAGAGCTGTGGTTGTTGGCTGTGGCGGCAGGTTCCCGGTCGAAAAGGACGCCAAAGAGGAAGTAAAGCTCTTCTTGGGTAATGCTGGAACTGCAATGCGGCCATTGACGGCAGCTGTAGTTGCTGCTGGTGGAAATGCAACGTATGTTTTCTTTATCCTAGTGAAATAAGTATGAGATCCATGGGTATGTTTGGAGACTGATCATGTCTTTTATTTAAAAAAAAAACTTCAGTTATGTGCTATATGG	FALSE	TRUE	FALSE	0	0	0	2	0.014454
GTGAAAGCAGATAAAGTTGCAAAAAGAGCTGTGGTTGTTGGCTGTGGCGGCAGGTTCCCGGTCGAAAAGGACGCCAAAGAGGAAGTAAAGCTCTTCTTGGGTAATGCTGGAACTGCAATGCGGCCATTGACGGCAGCTGTAGTTGCTGCTGGTGGAAATGCAACGTATGTTTTCTTTATCCTAGTGAAATAAGTATGAGATCCATGGGTATGTTTGGAGACTGATCATGTCTTTTATTTAAAAAAAAAACTTCAGTTATGTGCTTGATGG	FALSE	TRUE	FALSE	0	0	0	2	0.014454
GTGGAAGCAGATAAAGTTGCAAAAAGAGCTGTGGTTGTTGGCTGTGGCGGCAGGTTCCCGGTCGAAAAGGACGCCAAAGAGGAAGT-AAGCTCTTCTTGGGTAATGCTGGAACTGCAATGCGGCCATTGACGGCAGCTGTAGTTGCTGCTGGTGGAAATGCAACGTATGTTTTCTTTATCCTAGTGAAATAAGTATGAGATCCATGGGTATGTTTGGAGACTGATCATGTCTTTTATTTAAAAAAAAAACTTCAGTTATGTGCTTGATGG	FALSE	TRUE	FALSE	0	0	0	2	0.014454
GTGGAAGCAGATAAAGTTGCAAAAAGAGCTGTGGTTGTTGGCTGTGGCGGCAGGTTCCCGGTCGAAAAGGACGCCAAAGAGGAAGTAAAGCTCTTCTTTGGTAATGCTGGAACTGCAATGCGGCCATTGACGGCAGCTGTAGTTGCTGCTGGTGGAAATGCAACGTATGTTTTCTTTATCCTAGTGAAATAAGTATGAGATCCATGGGTATGTTTGGAGACTGATCATGTCTTTTATTTAAAAAAAAAACTTCAGTTATGTGCTTGATGG	FALSE	TRUE	FALSE	0	0	0	2	0.014454
GTGGAAGCAGATAAAGTTGCAAAAAGAGCTGTGGTTGTTGGCTGTGGCGGCAGGTTCCCGGTCGAAAAGGACGCCAAAGAGGAAGTAAAGCTCTTCTTGGGTAATGCTGGAACTGCAATGCGGCCATTGACGGCAGCTGTAGTTGCTGCTGGTGGAAATGCAACGTATGTTTTCTTTATCCTAGTGAAATAAGTATGAGATCCATGGGTATGTTTGGAGACTGATCATTTCTTTTATTTAAAAAAAAAACTTCAGTTATGTGCTGGATGG	FALSE	TRUE	FALSE	0	0	0	2	0.014454
GTGGAAGCAGATAAAGTTGCAAAAAGAGCTGTGGTTGTTGGCTGTGGCGGCAGGTTCCCGGTCGAAAAGGACGCCAAAGAGGAAGTAAAGCTCTTCTTGGGTAATGCTGGAACTGCAATGCGGCCATTGACGGCAGCTGTAGTTGCTGCTGGTGGAAATGCAACGTATGTTTTCTTTATCCTAGTGAAATAAGTATGAGATCCATGGGTATGTTTGGAGACTGATCATGTCTTTTATTTAAAAAAAAAACTTCTGTTATGTGCTTGATGG	FALSE	TRUE	FALSE	0	0	0	2	0.014454
GCGGAAGCAGATAAAGTTGCAAAAAGAGCTGTGGTTGTTGGCTGTGGCGGCAGGTTCCCGGTCGAAAAGGACGCCAAAGAGGAAGTAAAGCTCTTCTTGGGTAATGCTGGAACTGCAATGCGGCCATTGACGGCAGCTGTAGTTGCTGCTGGTGGAAATGCAACGTATGTTTTCTTTATCCTAGTGAAATAAGTATGAGATCCATGGGTATGTTTGGAGACTGATCATGTCTTTTATTTAAAAAAAAAACTTCAGTTATGTGCTTGATGG	FALSE	TRUE	FALSE	0	0	0	2	0.014454
GTGGAAGCAGATAAAGTTGCAAAAAGAGCTGTGGTTGTTGGCTGTGGCGGCAGGTTCCCGGTCGAAAAGGACGCCAAAGAGGAAGTAAAGCTCTTCTTGGGTAATGCTGGAACTGCAATGCGGCCATTGACGGCAGCTGTAGTTGCTGCTGGTGGAAATGCAACGTATGTTTTCTTTATCCTAGTGAAATAAGTATGAGATCCATGGGTATGTTTGGAGACTGATCATGTCTTTTATTTAAAAAAAACACTTCAGTTATGTGCTTGATGG	FALSE	TRUE	FALSE	0	0	0	2	0.014454
GTGGAAGCAGATAAAGTTGCAAAAAGAGCTGTGGTTGTTGGCTGTGGCGGCAGGTTCCCGGTCGAAAAGGACGCCAAAGAGGAAGTAAAGCTCTTCCTGGGTAATGCTGGAACTGCAATGCGGCCATTGACGGCAGCTGTAGTTGCTGCTGGTGGAAATGCAACGTATGTTTTCTTTATCCTAGTGAAATAAGTATGAGATCCATGGGTATGTTTGGAGACTGATCATGTCTTTTATTTAAAAAAAAAACTTCAGTTATGTGCTTGATGG	FALSE	TRUE	FALSE	0	0	0	2	0.014454
GTGGAAGCAGATAAAGTTGCAAAAAGAGCTGTGGTTGTTGGCTGTGGCGGCAGGTTCCCGGTCGAAAAGGACGCCAAAGAGGAAGTAAAGCTCTTCTTGGGTAATGCTGGAACTGCAATGCGGCCATTGACGGCAGCTGTAGTTGCTGCTGGTGGAAATGCAACGTATGTTTTCTTTATCCTAGTGAAATAAGTATGAGATCCATGGGTATGTTTGGAGACTGATCATTTCTTTTATTTAAAAAAAAAACTTCAGTTATGTGCTTGATAG	FALSE	TRUE	FALSE	0	0	0	2	0.014454
GTGGAAGCAGATAAAGTTGCAAAAAGAGCTGTGGTTGTTGGCTGTGGCGGCAGGTTCCCGGTCAAAAAGGACGCCAAAGAGGAAGTAAAGCTCTTCTTGGGTAATGCTGGAACTGCAATGCGGCCATTGACGGCAGCTGTAGTTGCTGCTGGTGGAAATGCAACGTATGTTTTCTTTATCCTAGTGAAATAAGTATGAGATCCATGGGTATGTTTGGAGACTGATCATGTCTTTTA-TTAAAAAAAAAACTTCAGTTATGTGCTTGATGG	FALSE	TRUE	FALSE	0	0	0	2	0.014454
GTGGAAGAAGATAAAGTTGCAAAAAGAGCTGTGGTTGTTGGCTGTGGCGGCAGGTTCCCGGTCGAAAAGGACGCCAAAGAGGAAGTAAAGCTCTTCTTGGGTAATGCTGGAACTGCAATGCGGCCATTGACGGCAGCTGTAGTTGCTGCTGGTGGAAATGCAACGTATGTTTTCTTTATCCTAGTGAAATAAGTATGAGATCCATGGGTATGTTTGGAGACTGATCATGTCTTTTATTTAAAAAAAAAACTTCAGTTATGTGCTTGATGG	FALSE	TRUE	FALSE	0	0	0	2	0.014454
CTGGAAGCAGATAAAGTTGCAAAAAGAGCTGTGGTTGTTGGCTGTGGCGGCAGGTTCCCGGTCGAAAAGGACGCCAAAGAGGAAGTAAAGCTCTTCTTGGGTAATGCTGGAACTGCAATGCGGCCATTGACGGCAGCTGTAGTTGCTGCTGGTGGAAATGCAACGTATGTTTTCTTTATCCTAGTGAAATAAGTATGAGATCCATGGGTATGTTTGGAGACTGATCATGTCTTTTATTTAAAAAAAAAACTTCAGTTATTTGCTTGATGG	FALSE	TRUE	FALSE	0	0	0	2	0.014454
GTGGAAGCAGATAAAGTTGCAAAAAGAGCTGTGGTTGTTGGCTATGGCGGCAGGTTCCCGGTCGAAAAGGACGCCAAAGAGGAAGTAAAGCTCTTCTTGGGTAATGCTGGAACTGCAATGCGGCCATTGACGGCAGCTGTAGTTGCTGCTGGTGGAAATGCAACGTATGTTTTCTTTATCCTAGTGAAATAAGTATGAGATCCATGGGTATGTTTGGAGACTGATCATGTCTTTTA-TTAAAAAAAAAACTTCAGTTATGTGCTTGATGG	FALSE	TRUE	FALSE	0	0	0	2	0.014454
GTGGAAGCAGATAAAGTTGCAAAAAGAGCTGTGGTTGTTGGCTGTGGCGGCAGGTTCCCGGTCGAAAAGGACGCCAAAGAGGAAGTAAAGCTCTTCTTGGGTAATGCTGGAACTGCAATGCGGCCATTGACGGCAGCTGTAGTTGCTGCTGGTGGAAATGCAACGTATGTTTTCTTTATCCTAGTGAAATAAGTATGAGATCCATGGGTATGTTTGGAGACTGATCATGTCTTTTATTTAAAAAAAAAACTTCAGTTATGTTCTTGATGA	FALSE	TRUE	FALSE	0	0	0	2	0.014454
GTGGAAGCAGATAAAGTTGCAAAAAGAGCTGTGGTTGTTGGCTGTGGCGGCAGGTTCCCAGTCGAAAAGGACGCCAAAGAGGAAGTAAAGCTCTTCTTGGGTAATGCTGGAACTGCAATGCGGCCATTGACGGCAGCTGTAGTTGCTGCTGGTGGAAATGCAACGTATGTTTTCTTTATCCTAGTGAAATAAGTATGAGATCCATGGGTAGGTTTGGAGACTGATCATGTCTTTTATTTAAAAAAAAAACTTCAGTTATGTGCTTGATGG	FALSE	TRUE	FALSE	0	0	0	2	0.014454
GTGGAAGCAGATAAAGTTGCAAAAAGAGCTGTGGTTGTTGGCTGTGGCGGCAGGTTCCCGGTCGATAAGGACGCCAAAGAGGAAGTAAAGCTCTTCTTGGGTAATGCTGGAACTGCAATGCGGCCATTGACGGCAGCTGTAGTTGCTGCTGGTGGAAATGCAACGTATGTTTTCTTTATCCTAGTGAAATAAGTATGAGATCCATGGGTATGTTTGGAGACTGATCATGTCTTTTATTTAAAAAAAAAACTTCAGTTATGTGCTTGATGG	FALSE	TRUE	FALSE	0	0	0	2	0.014454
GTGGAAGCAGATAAAGTTGCAAAAAGAGCTGTGGTTGTTGGCTGTGGCGGCAGGCTCCCGGTCGAAAAGGACGCCAAAGAGGAAGTAAAGCTCTTCTTGGGTAATGCTGGAACTGCAATGCGGCCATTGACGGCAGCTGTAGTTGCTGCTGGTGGAAATGCAACGTATGTTTTCTTTATCCTAGTGAAATAAGTATGAGATCCATGGGTATGTTTGGAGACTGATCATGTCTTTTATTTAAAAAAAAAACTTCAGTTATGTGCTTGATGG	FALSE	TRUE	FALSE	0	0	0	2	0.014454
GTGGAAGCAGATAAAGTTGCAAAAAGAGCTGTGGTTGTTGGCTGTGGCGGCAGGTTCCCAGTCGAAAAGGACGCCAAAGAGGAAGTAAAGCTCTTCTTGGGTAATGCTGGAACTGCAATGCGGCCATTGACGGCAGCTGTAGTTGCTGCTGGTGGAAATGCAACGTATGTTTTCTTTATCCTAGTGAAATAAGTATGAGATCCATGGGTATGTTTGGAGACTGATCATGTCTTTTATTTAAAAAAAAAACTTCAGGTATGTGCTTGATGG	FALSE	TRUE	FALSE	0	0	0	2	0.014454
GTGGAAGCAGATAAAGTTGCAAAAAGAGCTGTGGTTGTTGGCTGTGGCGGCAGGTTCCCGGTCGAAAAGGACGCCAAAGAGGAAGTAAAGCTCTTCTTGGGTAATGCTGGAACTGCAATGCGGCCATTGACGGCAGCTGTAGTTGCTGCTGGTGGAAATGCAACGTATGTTTTCTTTATCCTAGTGAAATAAGTATGAGATCCATGGGTATGTTTGGAGACTGATCATGTCTTTTATTTAAAAAAAAAACTTCAGTTATGTTCTTTATGT	FALSE	TRUE	FALSE	0	0	0	2	0.014454
GTGGAAGCAGATAAAGTTGCAAAAAGAGCTGTGGTTGTTGGCTGTGGCGGCAGGTTCCCGGTCGAAAAGGACGCCAAAGAGGAAGTAAAGCTCTTCTTGGGTAATGCTGGAACTGCAATGCGGCCATTGACGGCAGCTGTAGTTGCTGCTGGTGGAAATGCAACGTATGTTTTCTTTATCCTAGTGAAATAAGTATGAGATCCATGGGTATGTTTGGAGACTGATCATGTCTTTTATTTAAAAAAAAAACTTCAGTTATGTGGTTGATGG	FALSE	TRUE	FALSE	0	0	0	2	0.014454
GTGGAAGCA-ATAAAGTTGCAAAAAGAGCTGTGGTTGTTGGCTGTGGCGGCAGGTTCCCGGTCGAAAAGGACGCCAAAGAGGAAGTAAAGCTCTTCTTGGGTAATGCTGGAACTGCAATGCGGCCATTGACGGCAGCTGTAGTTGCTGCTGGTGGAAATGCAACGTATGTTTTCTTTATCCTAGTGAAATAAGTATGAGATCCATGGGTATGTTTGGAGACTGATCATGTCTTTTATTT-AAAAAAAAACTTCAGTTATGTGCTTGATGG	FALSE	TRUE	FALSE	0	0	0	2	0.014454
GTGGAAGCAGATAAAGTTGCAAAAAGAGCTGTGGTTGTTGGCTGTGGCGGCAGGTTCCCGGTCGAAAAGGATGCCAAAGAGGAAGTAAAGCTCTTCTTGGGTAATGCTGGAACTGCAATGCGGCCATTGACGGCAGCTGTAGTTGCTGCTGGTGGAAATGCAACGTATGTTTTCTTTATCCTAGTGAAATAAGTATGAGATCCATGGGTATGTTTGGAGACTGATCATGTCTTTTATTT-AAAAAAAAACTTCAGTTATGTGCTTGATGG	FALSE	TRUE	FALSE	0	0	0	2	0.014454
GTGGAAGCAGATAAAGTTGCAAAAAGAGCTGTGGTTGTTGGCTGTGGCGGCAGGTTCCCAGTCGAAAAGGACGCCAAAGAGGAAGTAAAGCTCTTCTTGGGTAATGCTGGAACTGCAATGCGGCCATTGACGGCAGCTGTAGTTGCTGCTGGTGGAAATGCAACGTATGTTTTCTTTATCCTAGTGAAATAAGTATGAGATCCATGGGTATGTTTGGAGACTGATCATGTCTTTTATTTAAAAAAAAAACTTCAGTTATGTGATTGATGG	FALSE	TRUE	FALSE	0	0	0	2	0.014454
GTGGAAGCAGATAAAGTTGCAAAAAGAGCTGTGGTTGTTGGCTGTGGCGGCAGGTTCCCGGTCGAAAAGGACGCCAAAGAGGAAGTAAAGCTCTTCTTGGGTAATGCTGGAACTGCAATGCGGCCATTGACGGCAGCTGTAGTTGCTGCTGGTGGAAATGCAACGTATGTTTTCTTTATCCTAGTGAAATAAGTATGAGATCCATGGGTATGTTTGGAGACTGATCATGTCTTTTATTTAAAAAAAAAACTTCAGTTATGTGCTTTGATGG	FALSE	TRUE	FALSE	0	0	0	2	0.014454
GTGGAAGCAGATAAAGTTGCAAAAAGAGCTGTGGTTGTTGGCTGTGGCGGCAGGTTCCCAGTCGAAAAGGACGCCAAAGAGGAAGTAAAGCTCTTCTTGGGTAATGCTGGAACTGCAATGCGGCCATTGACGGCAGCTGTAGTTGCTGCTGGTGGAAATGCAACGTATGTTTTCTTTATCCTAGTGAAATAAGTATGAGATCCATGGGTATGTTTGGAGACTGATCATGTCTTTTATTTAAAAAAAAAACTTCAGTTATGTGCTTGATG-	FALSE	TRUE	FALSE	0	0	0	2	0.014454
GTGGAAGCAGATAAAGTTGCAAAAAGAGCTGTGGTTGTTGGCTGTGGCGGCAGGTTCCCAGTCGAAAAGGACGCCAAAGAGGAAGTAAAGCTCTTCTTGGGTAATGCTGGAACTGCAATGCGGCCATTGACGGCAGCTGTAGTTGCTGCTGGTGGAAATGCAACGTATGTTTTCTTTATCCTAGTGAAATAAGTATGAGATCCATGGGTATGTTTGGAGACTGATCATGTCTTTTATTTAAAAAAAAAACTTCAGTTATGTGCTTGATTG	FALSE	TRUE	FALSE	0	0	0	2	0.014454
GTGGAAGCAGATAAAGTTGCAAAAAGAGCTGTGGTTGTTGGCTGTGGCGGCAGGTTCCCAGTCGAAAAGGACGCCAAAGAGGAAGTAAAGCTCTTCTTGGGTAATGCTGGAACTGCAATGCGGCCATTGACGGCAGCTGTAGTTGCTGCTGGTGGAAATGCAACGTATGTTTTCTTTATCCTAGTGAAATAAGTATGAGATCCATGGGTATGTTTGGAGACTGATCATGTCTTTTATTTAAAAAAAAAACTTCAGTTATGTGCTTGTTGG	FALSE	TRUE	FALSE	0	0	0	2	0.014454
GTGGAAGCAGATAAAGTTGCAAAAAGAGCTGTGGTTGTTGGCTGTGGCGGCAGGTTCCCGGTCGAAAAGGACGCCTAAGAGGAAGTAAAGCTCTTCTTGGGTAATGCTGGAACTGCAATGCGGCCATTGACGGCAGCTGTAGTTGCTGCTGGTGGAAATGCAACGTATGTTTTCTTTATCCTAGTGAAATAAGTATGAGATCCATGGGTATGTTTGGAGACTGATCATGTCTTTTATTT-AAAAAAAAACTTCAGTTATGTGCTTGATGG	FALSE	TRUE	FALSE	0	0	0	2	0.014454
GTGGAAGCAGATAAAGTTGCAAAAAGAGCTGTGGTTGTTGGCTGTGGCGGCAGGTTCCCGGTCGAAAAGGACGCCGAAGAGGAAGTAAAGCTCTTCTTGGGTAATGCTGGAACTGCAATGCGGCCATTGACGGCAGCTGTAGTTGCTGCTGGTGGAAATGCAACGTATGTTTTCTTTATCCTAGTGAAATAAGTATGAGATCCATGGGTATGTTTGGAGACTGATCATGTCTTTTATTTAAAAAAAAAACTTCAGTTATGTGCTTGATGG	FALSE	TRUE	FALSE	0	0	0	2	0.014454
GTGGAAGCAGATAAAGTTGCAAAAAGAGCTGTGGTTGTTGGCTGTGGCGGCAGGTTCCCGGTCGAAAAGGACGCCAGAGAGGAAGTAAAGCTCTTCTTGGGTAATGCTGGAACTGCAATGCGGCCATTGACGGCAGCTGTAGTTGCTGCTGGTGGAAATGCAACGTATGTTTTCTTTATCCTAGTGAAATAAGTATGAGATCCATGGGTATGTTTGGAGACTGATCATGTCTTTTATTTAAAAAAAAAACTTCAGTTATGTGCTTGATGG	FALSE	TRUE	FALSE	0	0	0	2	0.014454
GTGGAAGCAGAT-AAGTTGCAAAAAGAGCTGTGGTTGTTGGCTGTGGCGGCAGGTTCCCGGTCGAAAAGGACGCCAAAGAGGAAGTAAAGCTCTTCTTGGGTAATGCTGGAACTGCAATGCGGCCATTGACGGCAGCTGTAGTTGCTGCTGGTGGAAATGCAACGTATGTTTTCTTTATCCTAGTGAAATAAGTATGAGATCCATGGGTATGTTTGGAGACTGATCATGTCTTTTA-TTAAAAAAAAAACTTCAGTTATGTGCTTGATGG	FALSE	TRUE	FALSE	0	0	0	2	0.014454
GTGGAAGCAGATAAAGTTGCAAAAAGAGCTGTGGTTGTTGGCTGTGGCGGCAGGTTCCCGGTCGAAAAGGACGCCAAAGTGGAAGTAAAGCTCTTCTTGGGTAATGCTGGAACTGCAATGCGGCCATTGACGGCAGCTGTAGTTGCTGCTGGTGGAAATGCAACGTATGTTTTCTTTATCCTAGTGAAATAAGTATGAGATCCATGGGTATGTTTGGAGACTGATCATGTCTTTTATTTAAAAAAAAAACTTCAGTTATGTGCTTGATGG	FALSE	TRUE	FALSE	0	0	0	2	0.014454
GTGGAAGCAGATAAAGTTGCAAAAAGAGCTGTGGTTGTTGGCTGTGGCGGCAGGTTCCCAGTCGAAAAGGACGCCAAAGAGGAAGTAAAGCTCTTCTTGGGTAATGCTGGAACTGCAATGCGGCCATTGACGGCAGCTGTAGTTGCTGCTGGTGGAAATGCAACGTATGTTTTCTTTATCCTAGTGAAATAAGTATGAGATCCATGGGTATGTTTGGTGACTGATCATGTCTTTTATTTAAAAAAAAAACTTCAGTTATGTGCTTGATGG	FALSE	TRUE	FALSE	0	0	0	2	0.014454
GTGGAAGCAGATAAAGTTGCAAAAAGAGCTGTGGTTGTTGGCTGTGGCGGCAGGTTCCCGGTCGAAAAGGACGCCAAAGAGGAAGTAAAGCTCTTCTTGGGTAATGCTGGAACTGCAATGCGGCCATTGACGGCAGCTGTAGTTGCTGCTGGTGGAAATGCAACGTATGTTTTCTTTATCCTAGTGAAATAAGTATGAGATCCATGGGTATGTTTGGAGACTGATCATGTCTTTTATTTAAAAAAAAAACTTCAGTTATTTGCTTGATTG	FALSE	TRUE	FALSE	0	0	0	2	0.014454
GTGGAAGCAGATAAAGTTGCAAAAAGAGCTGTGGTTGTTGGCTGTGGCGGCAGGTTCCCAGTCGAAAAGGACGCCAAAGAGGAAGTAAAGCTCTTCTTGGGTAATGCTGGAACTGCAATGCGGCCATTGACGGCAGCTGTAGTTGCTGCTGGTGGAAATGCAACGTATGTTTTCTTTATCCTAGTGCAATAAGTATGAGATCCATGGGTATGTTTGGAGACTGATCATGTCTTTTATTTAAAAAAAAAACTTCAGTTATGTGCTTGATGG	FALSE	TRUE	FALSE	0	0	0	2	0.014454
GTGGAAGCAGATAAAGTTGCAAAAAGAGCTGTGGTTGTTGGCTGTGGCGGCAGGTTCCCGGTCGAAAAGGACGCCAAAGAGGAAGTAAAGCTCTTCTTGGGTAATGCTGGAACTGCAATGCGGCCATTGACGGCAGCTGTAGTTGCTGCTGGTGGAAATGCAACGTATGTTTTCTTTATCCTAGTGAAATAAGTATGAGATCCATGGGTATGTTTGGAGACTGATCATGTCTTTTATTTAAAAAAAAAACTTCAGTTATGTGCTTGAGTG-	FALSE	TRUE	FALSE	0	0	0	2	0.014454
GTGGAAGCAGATAAAGTTGCAAAAAGAGCTGTGGTTGTTGGCTGTGGCGGCAGGTTCCCGGTCGAAAAGGACGCCAAAGAGGAAGTAAAGCTCTTCTTGGGTAATGCTGGAACTGCAATGCGGCCATTGACGGCAGCTGTAGTTGCTGCTGGTGGAAATGCAACGTATGTTTTCTTTATCCTAGTGAAATAAGTATGAGATCCATGGGTATGTTTGGAGACTGATCATGTCTTTTATTTAAAAAAAAAACTTCATTTATTGGCTTGATGG	FALSE	TRUE	FALSE	0	0	0	2	0.014454
GTGGAAGCAGATAAAGTTGCAAAAAGAGCTGTGGTTGTTGGCTGTGGCGGCAGGTTCCCGGTCGAAAAGGACGCCAAAGAGGAAGTAAAGCTCTTCTTGGGTAATGCTGGAACTGCAATGCGGCCATTGACGGCAGCTGTAGTTGCTGCTGGTGGAAATGCAACGTATGTTTTCTTTATCCTAGTGAAATAAGTATGAGATCCATGGGTATGTTTGGAGACTGATCATGTCTTTTATTTAAAAAAAAAACTTCAGTTATTTGTTTGATGG	FALSE	TRUE	FALSE	0	0	0	2	0.014454
GTGGAAGCAGATAAAGTTGCAAAAAGAGCTGTGGATGTTGGCTGTGGCGGCAGGTTCCCGGTCGAAAAGGACGCCAAAGAGGAAGTAAAGCTCTTCTTGGGTAATGCTGGAACTGCAATGCGGCCATTGACGGCAGCTGTAGTTGCTGCTGGTGGAAATGCAACGTATGTTTTCTTTATCCTAGTGAAATAAGTATGAGATCCATGGGTATGTTTGGAGACTGATCATGTCTTTTATTTAAAAAAAAAACTTCAGTTATGTGCTTGATGG	FALSE	TRUE	FALSE	0	0	0	2	0.014454
GTGGAAGCAGATAAAGTTGCAAAAAGAGCTGTGGTTGTTGGCTGTGGCGGCAGGTTCCCAGTCGAAAAGGACGCCAAAGAGGAAGTAAAGCTCTTCTTGGGTAATGCTGGAACTGCAATGCGGCCATTGACGGCAGCTGTAGTTGCTGCTGGTGGAAATGCAACGTATGTTTTCTTTATCCTAGTGAAATAAGTATGAGATCCATGGGTATGTTTGGAGAATGATCATGTCTTTTATTTAAAAAAAAAACTTCAGTTATGTGCTTGATGG	FALSE	TRUE	FALSE	0	0	0	2	0.014454
GTGGAAGCAGATAAAGTTGCAAAAAGAGCTGTGGTTGTTGGCTGTGGCGGCAGGTTCCCGGTCGAAAAGGACGCCAAAGAGGAAGTAAAGCTCTTCTTGGGTAATGCTGGAACTGCAATGCGGCCATTGACGGCAGCTGTAGTTGCTGCTGGTGGAAATGCAACGTATGTTTTCTTTATCCTAGTGAAATAAGTATGAGATCCATGGGTATGTTTGGAGACTGATCATGTCTTTTATTTAAAAAAAAAACTTCAGTTATGTCCTTGATGG	FALSE	TRUE	FALSE	0	0	0	2	0.014454
GTGGAAGCAGATAAAGTTGCAAAAAGAGCTGTGGTTGTTGGCTGTGGCGGCAGGTTCCCGGTCGAAAAGGACGCCAAAGAGGAAGTAAAGCTCTTCTTGGGTAATGCTAGAACTGCAATGCGGCCATTGACGGCAGCTGTAGTTGCTGCTGGTGGAAATGCAACGTATGTTTTCTTTATCCTAGTGAAATAAGTATGAGATCCATGGGTATGTTTGGAGACTGATCATGTCTTTTATTTAAAAAAAAAACTTCAGTTATGTGCTTGATGG	FALSE	TRUE	FALSE	0	0	0	2	0.014454
GTGGAAGCAGATAAAGTTGCAAAAAGAGTTGTGGTTGTTGGCTGTGGCGGCAGGTTCCCGGTCGAAAAGGACGCCAAAGAGGAAGTAAAGCTCTTCTTGGGTAATGCTGGAACTGCAATGCGGCCATTGACGGCAGCTGTAGTTGCTGCTGGTGGAAATGCAACGTATGTTTTCTTTATCCTAGTGAAATAAGTATGAGATCCATGGGTATGTTTGGAGACTGATCATGTCTTTTATTTAAAAAAAAAACTTCAGTTATTTGCTTGATGG	FALSE	TRUE	FALSE	0	0	0	2	0.014454
GTGGAAGCAGATAAAGTTGCAAAAAGAGCTGTGGTTGTTGGCTGTGGCGGCAGGTTCCCGGTCGAAAAGGACGCCAAAGAGGAAGTAAAGCTCTTCTTGGGTAATGCTGGAACTGCATTGCGGCCATTGACGGCAGCTGTAGTTGCTGCTGGTGGAAATGCAACGTATGTTTTCTTTATCCTAGTGAAATAAGTATGAGATCCATGGGTATGTTTGGAGACTGATCATGTCTTTTATTTAAAAAAAAAACTTCAGTTATGTGCTTGATGG	FALSE	TRUE	FALSE	0	0	0	2	0.014454
GTGGAAGCAGATAAAGTTGCAAAAAGAGCTGTGGTTGTTGGCTGTGGCGGCAGGTTCCCGGTCGAAAAGGACGCCAAAGAGGAAGTAAAGCTCTTCTTGGGTAATGCTGGAACCGCAATGCGGCCATTGACGGCAGCTGTAGTTGCTGCTGGTGGAAATGCAACGTATGTTTTCTTTATCCTAGTGAAATAAGTATGAGATCCATGGGTATGTTTGGAGACTGATCATGTCTTTTATTTAAAAAAAAAACTTCAGTTATGTGCTTGATGG	FALSE	TRUE	FALSE	0	0	0	2	0.014454
GTGGAAGCAGATAAAGTTGCAAAAAGAGCTGTGGTTGTTGGCTGTGGCGGCAGGTTCCCGGTCGAAAAGGACGCCAAAGAGGAAGTAAAGCTCTTCTTGGGTAATGCTGGAACTGCAATGCGGCCATTGACGGCAGCTGTAGTTGCTGCTGGTGGAAATGCAACGTATGTTTTCTTTATCCTAGTGAAATAAGTATGAGATCCATGGGTATGTTTGGAGACTGATCATGTCTTTTATTTAAAAAGAAAACTTCAGTTATGTTCTTGATGG	FALSE	TRUE	FALSE	0	0	0	2	0.014454
GTGGAAGCAGATAAAGTTGCAAAAAGAGCTGTGGTTGTTGGCTGTGGCGGCAGGTTCCCGGTCGAAAAGGACGCCAAAGAGGAAGTAAAGCTCTTCTTGGGTAATGCTGGAACTGCAATGCGGCCATTGACGGCAGCTGTAGTTGCTGCTGGTGGAAATGCAACGTATGTTTTCTTTATCCTAGTGAAATAAGTATGAGATCCATGGGTATGTTTGGAGGCTGATCATGTCTTTTATTTAAAAAAAAAACTTCAGTTATGTGCTTGATGG	FALSE	TRUE	FALSE	0	0	0	2	0.014454
#NAME?	FALSE	TRUE	FALSE	0	0	0	2	0.014454
GTGGAAGCAGATAAAGTTGCAAAAAGAGCTGTGGTTGTTGGCTGTGGCGGCAGGTTCCCGGTCGAAAAGGACGCCAAAGAGGAAGTAAAGCTCTTCTTGGGTAATGCTGGAACTGCAATGTGGCCATTGACGGCAGCTGTAGTTGCTGCTGGTGGAAATGCAACGTATGTTTTCTTTATCCTAGTGAAATAAGTATGAGATCCATGGGTATGTTTGGAGACTGATCATGTCTTTTATTTAAAAAAAAAACTTCAGTTATGTGCTTGATGG	FALSE	TRUE	FALSE	0	0	0	2	0.014454
GTGGAAGCAGATAAAGTTGAAAAAAGAGCTGTGGTTGTTGGCTGTGGCGGCAGGTTCCCGGTCGAAAAGGACGCCAAAGAGGAAGTAAAGCTCTTCTTGGGTAATGCTGGAACTGCAATGCGGCCATTGACGGCAGCTGTAGTTGCTGCTGGTGGAAATGCAACGTATGTTTTCTTTATCCTAGTGAAATAAGTATGAGATCCATGGGTATGTTTGGAGACTGATCATGTCTTTTATTTAAAAAAAAAACTTCAGTTATGTGCTTGATGG	FALSE	TRUE	FALSE	0	0	0	2	0.014454
GTGGAAGCAGATAAAGTTGCAAAAAGAGCTGTGGTTGTTGGCTGTGGCGGCAGGTTCCCGGTCGAAAAGGACGCCAAAGAGGAAGTAAAGCTCTTCTTGGGTAATGCTGGAACTGCAATGCGGCCATTGACGGCAGCTGTAGTTGCTGCTGGTGGAAATGCAACGTATGTTTTCTTTATCCTAGTGAAATAAGTATGAGATCCATGGGTATGTTTGGAGACTGATCATGTCTTTTATTTAAGAAAAAAACTTCAGTTATGTGCTTGATGG	FALSE	TRUE	FALSE	0	0	0	2	0.014454
GTGGAAGCAGATAAAGTTGCAAAAAGAGTTGTGGTTGTTGGCTGTGGCGGCAGGTTCCCGGTCGAAAAGGACGCCAAAGAGGAAGTAAAGCTCTTCTTGGGTAATGCTGGAACTGCAATGCGGCCATTGACGGCAGCTGTAGTTGCTGCTGGTGGAAATGCAACGTATGTTTTCTTTATCCTAGTGAAATAAGTATGAGATCCATGGGTATGTTTGGAGACTGATCATGTCTTTTATTTAAAAAAAAAACTTCAGTTATGTGCTTTATGG	FALSE	TRUE	FALSE	0	0	0	2	0.014454
GTGGAAGCAGATAAAGTTGAAAAAAGAGCTGTGGTTGTTGGCTGTGGCGGCAGGTTCCCGGTCGAAAAGGACGCCAAAGAGGAAGTAAAGCTCTTCTTGGGTAATGCTGGAACTGCAATGCGGCCATTGACGGCAGCTGTAGTTGCTGCTGGTGGAAATGCAACGTATGTTTTCTTTATCCTAGTGAAATAAGTATGAGATCCATGGGTATGTTAGGAGACTGATCATGTCTTTTATTTAAAAAAAAAACTTCAGTTATGTGCTTGATGG	FALSE	TRUE	FALSE	0	0	0	2	0.014454
GTGGGAAGCAGATAAAGTTGCAAAAAGAGCTGTGGTTGTTGGCTGTGGCGGCAGGTTCCCGGTCGAAAAGGACGCCAAAGAGGAAGTAAAGCTCTTCTTGGGTAATGCTGGAACTGCAATGCGGCCATTGACGGCAGCTGTAGTTGCTGCTGGTGGAAATGCAACGTATGTTTTCTTTATCCTAGTGAAATAAGTATGAGATCCATGGGTATGTTTGGAGACTGATCATGTCTTTTATTTAAAAAAAAAACTTCAGTTATGTGCTTGATGG	FALSE	TRUE	FALSE	0	0	0	2	0.014454
GTGGAAGCAGATAAAGTTGCAAAAAGAGTTGTGGTTGTTGGCTGTGGCGGCAGGTTCCCGGTCGAAAAGGACGCCAAAGAGGAAGTAAAGCTCTTCTTGGGTAATGCTGGAACTGCAATGCGGCCATTGACGGCAGCTGTAGTTGCTGCTGGTGGAAATGCAACGTATGTTTTCTTTATCCTAGTGAAATAAGTATGAGATCCATGGGTATGTTTGGAGACTGATCATGTCTTTTATTTAAAAAAAAAAACTTCAGTTATGTGCTTGATGG	FALSE	TRUE	FALSE	0	0	0	2	0.014454
GTGGAAGCAGATAAAGTTGCAAAAAGAGCTGTGGTTGTTGGCTGTGGCGGCAGGTTCCCGGTCGAAAAGGACGCCAAAGAGGAAGTAAAGCTCTTCTTGGGTAATGCTGGAACTGCAATGCGTCCATTGACGGCAGCTGTAGTTGCTGCTGGTGGAAATGCAACGTATGTTTTCTTTATCCTAGTTGAAATAAGTATGAGATCCATGGGTATGTTTGGAGACTGATCATGTCTTTTATTTAAAAAAAAAACTTCAGTTATGTGCTTGATGG	FALSE	TRUE	FALSE	0	0	0	2	0.014454
GTGGAAGCAGATAAAGTTGCAAAAAGAGCTGTGGTTGTTGGCTGTGGCGGCAGGTTCCCGGTCGAAAAGGACGCCAAAGAGGAAGTAAAGCTCTTCTTGGGTAATGCTGGAACTGCAATGCGGCCATTGACGGCAGCTGTAGTTGCTGCTGGTGGAAATGCAACGTATGTTTTCTTTATCCTAGTGAAATAAGTATGAGATCCATGGGTATGTTTGGAGACTGATCATGTCTTTTATTTAAAAAAAAAACTTCAGTTATCTGCTTGATGG	FALSE	TRUE	FALSE	0	0	0	2	0.014454
GTGGAAGCAGATAAAGTTGCAAAAAGAGTTGTGGTTGTTGGCTGTGGCGGCAGGTTCCCGGTCGAAAAGGACGCCAAAGAGGAAGTAAAGCTCTTCTTGGGTAATGCTGGAACTGCAATGCGGCCATTGACGGCAGCTGTAGTTGCTGCTGGTGGAAATGCAACGTATGTTTTCTTTATCCTAGTGAAATAAGTATGAGATCCATGGGTATGTTTGGAGACTGATCATGTCTTTTATTTAAAAAAAAAACTTCAGGTATGTGCTTGATGG	FALSE	TRUE	FALSE	0	0	0	2	0.014454
GTGGAAGCAGATAAAGTTGCAAAAAGAGTTGTGGTTGTTGGCTGTGGCGGCAGGTTCCCGGTCGAAAAGGACGCCAAAGAGGAAGTAAAGCTCTTCTTGGGTAATGCTGGAACTGCAATGCGGCCATTGACGGCAGCTGTAGTTGCTGCTGGTGGAAATGCAACGTATGTTTTCTTTATCCTAGTGAAATAAGTATGAGATCCATGGGTATGTTTGGAGACTGATCATGTCTTTTATTTAAAAAAAAAACTTCAGTTAGGTGCTTGATGG	FALSE	TRUE	FALSE	0	0	0	2	0.014454
GTGGAAGCAGATAAAGTCGCAAAAAGAGCTGTGGTTGTTGGCTGTGGCGGCAGGTTCCCGGTCGAAAAGGACGCCAAAGAGGAAGTAAAGCTCTTCTTGGGTAATGCTGGAACTGCAATGCGGCCATTGACGGCAGCTGTAGTTGCTGCTGGTGGAAATGCAACGTATGTTTTCTTTATCCTAGTGAAATAAGTATGAGATCCATGGGTATGTTTGGAGACTGATCATGTCTTTTATTTAAAAAAAAAACTTCAGTTATGTGCTTGATGG	FALSE	TRUE	FALSE	0	0	0	2	0.014454
GTGGAAGCAGATAAAGTTGCAAAAAGAGCTGTGGTTGTTGGCTGTGGCGGCAGGTTCCCGGTCGAAAAGGACGCCAAAGAGGAAGTAAAGCTCTTCTTGGGTAATGCTGGAACTGCAATGCGGCCATTGACGGCAGCTGTAGTTGCTGCTGGTGGAAATGCAACGTATGTTTTCTTTATCCTAGTGAAATAAGTATGAGATCCATGGGTATGTTTGGAGACTGATCATGTCTTTTATTTAAAATAAAAACTTCAGTTATGTGCTTGATGG	FALSE	TRUE	FALSE	0	0	0	2	0.014454
GTGGAAGCAGATAAAGTTGCAAAAAGAGCTGTGGTTGTTGGCTGTGGCGGCAGGTTCCCGGTCGAAAAGGACGCCAAAGAGGAAGTAAAGCTCTTCTTGGGTAATGCTGGAACTGCAATGCGGCCATTGACGGCAGCTGTAGTTGCTGCTGGTGGAAATGCAACGTATGTTTTCTTTATCCTAGTGAAATAAGTATGAGATCCATGGGTATGTTTGGAGACTGATCATGTCTTTTATTTAAAAAAAAAACTTCAGTTAGGTGTTTGATGG	FALSE	TRUE	FALSE	0	0	0	2	0.014454
--GGAAGCAGATAAAGTTGCAAAAAGAGCTGTGGTTGTTGGCTGTGGCGGCAGGTTCCCGGTCGAAAAGGACGCCAAAGAGGAAGTAAAGCTCTTCTTGGGTAATGCTGGAACTGCAATGCGGCCATTGACGGCAGCTGTAGTTGCTGCTGGTGGAAATGCAACGTATGTTTTCTTTATCCTAGTGAAATAAGTATGAGATCCATGGGTATGTTTGGAGACTGATCATGTCTTTTATTTAAAAAAAAAACTTCAG	FALSE	TRUE	FALSE	0	0	0	2	0.014454
GTGGAAGCAGATAAAGTTGCAAAAAGAGCTGTGGTTGTTGGCTGTGGCGGCAGGTTCCCGGTCGAAAAGGACGCCAAAGAGGAAGTAAAGCTCTTCTTGGGTAATGCTGGAACTGCAATGCGGCCATTGACGGCAGCTGTAGTTGCTGCTGGTGGAAATGCAACGTATGTTTTCTTTATCCTAGTGAAATAAGTATGAGATCCATGGGTATGTTTGGAGACTGATCATTTCTTTTATTTAAAAAAAAAACTTCATTTATGTGCTTGATGG	FALSE	TRUE	FALSE	0	0	0	2	0.014454
GTGGAAGCAGATAAAGTTGCAAAAAGAGCTGTGGTTGTTGGCTGTGGCGGCAGGTTCCCGGTCGAAAAGGACGCCAAAGAGGAAGTAAAGCTCTTCTTGGGTAATGCTGGAACTGCAATGCGGCCATTGACGGCAGCTGTAGTTGCTGCTGGTGGAAATGCAACGTATGTTTTCTTTATCCTAGTGAAATAAGTATGAGATCCATGGGTATGTTTGGAGTCTGATCATGTCTTTTATTTAAAAAAAAAACTTCAGTTATGTGCTTGATGT	FALSE	TRUE	FALSE	0	0	0	2	0.014454
GTGGAAGCAGATAAAGTTGCAAAAAGAGCTGTGGTTGTTGGCTGTGGCGGCAGGTTCCCGGTCGAAAAGGACGCCAAAGAGGAAGTAAAGCTCTTCTTGGGTAATGCTGGAACTGCAATGCGGCAATTGACGGCAGCTGTAGTTGCTGCTGGTGGAAATGCAACGTATGTTTTCTTTATCCTAGTGAAATAAGTATGAGATCCATGGGTATGTTTGGAGACTGATCATGTCTTTTATTTAAAAAAAAAACTTCAGTTATGTGCTTGATGG	FALSE	TRUE	FALSE	0	0	0	2	0.014454
GTGGAAGCAGATAAAGTTGCAAAAAGAGCTGTGGTTGTTGGCTGTGGCGGCAGGTTCCCGGTCGAAAAGGACGCCAAAGAGGAAGTAAAGCTCTTCTTGGGTAATGCTGGAACTGCAATGCGGCCATTGACGGCAGCTGTAGTTGCTGCTGGTGGAAATGCAACGTATGTTTTCTTTATCCTAGTGAAATAAGTATGAGATCCATGGGTATGTTTGGAGACTGATCATGTCTTTTATTTAAAAAAAAAACTTCATTTATGTGTTTGATGG	FALSE	TRUE	FALSE	0	0	0	2	0.014454
GTGGAAGCAGATAAAGTTGCAAAAAGAGCTGTGGTTGTTGGCTGTGGCGGCAGGTTCCCGGTCGAAAAGGACGCCAAAGAGGAAGTAAAGCTCTTCTTGGGTAATGCTGGAACTGCAATGCGGCCATTGACGGCAGCTGTAGTTGCTGCTGGTGGAAATGCAACGTATGTTTTCTTTATCCTAGTGAAATAAGTATGAGATCCATGGGTATGTTTGGAGACTGATCATGTCTTTTATTTACAAAAAAAACTTCAGTTATGTTCTTGATGG	FALSE	TRUE	FALSE	0	0	0	2	0.014454
GTGGAAGCAGATAAAGTTGCAAAAAGAGCTGTGGTTGTTGGCTGTGGCGGCAGGTTCCCGGTCGAAAAGGACGCCAAAGAGGAAGTAAAGCTCTTCTTGGGTAATGCTGGAACTGCAATGCGGCCATTGACGGCAGCTGTAGTTGCTGCTGGTGGAAATGCAACGTATGTTTTCTTTATCCTAGTGAAATAAGTATGAGATCCATGGGTATGTTTGGAGACTGATCATGTCTTTTATTTAAAAAAAAAACTTCATTTATGTGCTTGATTG	FALSE	TRUE	FALSE	0	0	0	2	0.014454
GTGGAAGCAGATAAAGTTGCAAAAAGAGCTGTGGTTGTTGGCTGTGGCGGCAGGTTCCCGGTCGAAAAGGACGCCAAAGAGGAAGTAAAGCTCTTCTTGGGTAATGCTGGAACTGCAATGCGGCCATTGACGGCAGCTGTAGTTGCTGCTGGTGGAAATGCAACGTATGTTTTCTTTATCCTAGTGAAATAAGTATGAGATCCATGGGTATGTTTGGAGACTGATCATGTCTTTTATTTAGAAAAAAAACTTCAGTTATGTGCTTGATGG	FALSE	TRUE	FALSE	0	0	0	2	0.014454
GTGGAAGCAGATAAAGTTGCAAAAAGAGCTGTGGTTGTTGGCTGTGGCGGCAGGTTCCCGGTCGAAAAGGACGCCAAAGAGGAAGTAAAGCTCTTCTTGAGTAATGCTGGAACTGCAATGCGGCCATTGACGGCAGCTGTAGTTGCTGCTGGTGGAAATGCAACGTATGTTTTCTTTATCCTAGTGAAATAAGTATGAGATCCATGGGTATGTTTGGAGACTGATCATGTCTTTTATTTAAAAAAAAAACTTCAGTTATGTGCTTGATGG	FALSE	TRUE	FALSE	0	0	0	2	0.014454
GTGGAAGCAGTTAAAGTTGCAAAAAGAGCTGTGGTTGTTGGCTGTGGCGGCAGGTTCCCGGTCGAAAAGGACGCCAAAGAGGAAGTAAAGCTCTTCTTGGGTAATGCTGGAACTGCAATGCGGCCATTGACGGCAGCTGTAGTTGCTGCTGGTGGAAATGCAACGTATGTTTTCTTTATCCTAGTGAAATAAGTATGAGATCCATGGGTATGTTTGGAGACTGATCATGTCTTTTATTTAAAAAAAAAACTTCAGTTATGTGCTTGATGG	FALSE	TRUE	FALSE	0	0	0	2	0.014454
GTGGAAGCAGATAAAGTTGCAAAAAGAGCTGTGGTTGTTGGCTGTGGCGGCAGGTTCCCGGTCGAAAAGGACGCCAAAGAGGAAGTAAAGCTCTTCTTGGATAATGCTGGAACTGCAATGCGGCCATTGACGGCAGCTGTAGTTGCTGCTGGTGGAAATGCAACGTATGTTTTCTTTATCCTAGTGAAATAAGTATGAGATCCATGGGTATGTTTGGAGACTGATCATGTCTTTTATTTAAAAAAAAAACTTCAGTTATGTGCTTGATGG	FALSE	TRUE	FALSE	0	0	0	2	0.014454
-TGGAATCAGATAAAGTTGCAAAAAGAGCTGTGGTTGTTGGCTGTGGCGGCAGGTTCCCGGTCGAAAAGGACGCCAAAGAGGAAGTAAAGCTCTTCTTGGGTAATGCTGGAACTGCAATGCGGCCATTGACGGCAGCTGTAGTTGCTGCTGGTGGAAATGCAACGTATGTTTTCTTTATCCTAGTGAAATAAGTATGAGATCCATGGGTATGTTTGGAGACTGATCATGTCTTTTATTTAAAAAAAAAACTTCAG	FALSE	TRUE	FALSE	0	0	0	2	0.014454
GTGGAAGCAGATAAAGTTGCAAAAAGAGCTGTGGTTGTTGGCTGTGGCGGCAGGTTCCCGGTCGAAAAGGACGCCAAAGAGGAAGTAAAGCTCTTCTTGGGTAATGCTGGAACTGCAATGCGGCCATTGACGGCAGCTGTAGTTGCTGCTGGTGGAAATGCAACGTATGTTTTCTTTATCCTAGTGAAATAAGTATGAGATCCATGGGTATGTTTGGAGACTGATCATGTCTTTTATTTAAAAAAAAAACTTCAGTTATGGGCTTGAGGG	FALSE	TRUE	FALSE	0	0	0	2	0.014454
GTGGAAGCAGATAAAATTGCAAAAAGAGCTGTGGTTGTTGGCTGTGGCGGCAGGTTCCCGGTCGAAAAGGACGCCAAAGAGGAAGTAAAGCTCTTCTTGGGTAATGCTGGAACTGCAATGCGGCCATTGACGGCAGCTGTAGTTGCTGCTGGTGGAAATGCAACGTATGTTTTCTTTATCCTAGTGAAATAAGTATGAGATCCATGGGTATGTTTGGAGACTGATCATGTCTTTTATTTAAAAAAAAAACTTCAGTTATGTGCTTGATGG	FALSE	TRUE	FALSE	0	0	0	2	0.014454
GTGGAAGCAGATAAAGTTGCAAAAAGAGCTGTGGTTGTTGGCTGTGGCGGCAGGTTCCCGGTCGAAAAGGACGCCAAAGAGGAAGTAAAGCTCTTCTTGGGTAATGCTGGAACTGCAATGCGGCCATTGACGGCAGCTGTAGTTGCTGCTGGTGGAAATGCAACGTATGTTTTCTTTATCCTAGTGAAATAAGTATGAGATCCATGGGTATGTTTGGAGACTGATCATGTCTTTTATTTAAAAAATAAACTTCAGTTATGTGCTTGATGG	FALSE	TRUE	FALSE	0	0	0	2	0.014454
GTGGAAGCAGATAAAGTTGCAAAAAGAGCTGTGGTTGTTGGCTGTGGCGGCAGGTTCCCGGTCGAAAAGGACGCCAAAGAGGAAGTAAAGCTCTTCTTGGGTAATGCTGGAACTGCAATGCGGCCATTGACGGCAGCTGTAGTTGCTGCTGGTGGAAATGCAACGTATGTTTTCTTTATCCTAGTGAAATAAGTATGAGATCCATGGGTATGTTTGGAGACTGATCATGTCTTTTATTTCAAAAAAAAACTTCAGTTATGTGCTTGATGG	FALSE	TRUE	FALSE	0	0	0	2	0.014454
GTGGAAGCAGATAAAGTTGCAAAAAGAGCTGTGGTTGTTGGCTGTGGCGGCAGGTTCCCGGTCGAAAAGGACGCCAAAGAGGAAGTAAAGCTCTTCTTGGGTAATGCTGTAACTGCAATGCGGCCATTGACGGCAGCTGTAGTTGCTGCTGGTGGAAATGCAACGTATGTTTTCTTTATCCTAGTGAAATAAGTATGAGATCCATGGGTATGTTTGGAGACTGATCATGTCTTTTATTTAAAAAAAAAACTTCAGTTATGTGCTTGATGG	FALSE	TRUE	FALSE	0	0	0	2	0.014454
GTGGAAGTAGATAAAGTTGCAAAAAGAGCTGTGGTTGTTGGCTGTGGCGGCAGGTTCCCGGTCGAAAAGGACGCCAAAGAGGAAGTAAAGCTCTTCTTGGGTAATGCTGGAACTGCAATGCGGCCATTGACGGCAGCTGTAGTTGCTGCTGGTGGAAATGCAACGTATGTTTTCTTTATCCTAGTGAAATAAGTATGAGATCCATGGGTATGTTTGGAGACTGATCATGTCTTTTATTTAAAAAAAAAACTTCAGTTATGTGCTTGATGG	FALSE	TRUE	FALSE	0	0	0	2	0.014454
GTGGAAGCAGATAAAGTTGCAAAAAGAGCTGTGGTTGTTGGTTGTGGCGGCAGGTTCCCGGTCGAAAAGGACGCCAAAGAGGAAGTAAAGCTCTTCTTGGGTAATGCTGGAACTGCAATGCGGCCATTGACGGCAGCTGTAGTTGCTGCTGGTGGAAATGCAACGTATGTTTTCTTTATCCTAGTGAAATAAGTATGAGATCCATGGGTATGTTTGGAGACTGATCATGTCTTTTATTTAAAAAAAAAACTTCAGTTATGTGCTTGATGG	FALSE	TRUE	FALSE	0	0	0	2	0.014454
GTGGAAGCAGATAAAGTTGCAAAAAGAGCTGTGGTTGTTGGCTGTGGCGGCAGGTTCCCGGTCGAAAAGGACGCCAAAGAGGAAGTAAAGCTCTTCTTGGGTAATGATGGAACTGCAATGCGGCCATTGACGGCAGCTGTAGTTGCTGCTGGTGGAAATGCAACGTATGTTTTCTTTATCCTAGTGAAATAAGTATGAGATCCATGGGTATGTTTGGAGACTGATCATGTCTTTTATTTAAAAAAAAAACTTCAGTTATGTGCTTGATGG	FALSE	TRUE	FALSE	0	0	0	2	0.014454
CTGGAAGCAGATAAAGTTGCAAAAAGAGCTGTGGTTGTTGGCTGTGGCGGCAGGTTCCCGGTCGAAAAGGACGCCAAAGAGGAAGTAAAGCTCTTCTTGGGTAATGCTGGAACTGCAATGCGGCCATTGACGGCAGCTGTAGTTGCTGCTGGTGGAAATGCAACGTATGTTTTCTTTATCCTAGTGAAATAAGTATGAGATCCATGGGTATGTTTGGAGACTGATCATGTCTTTTATTT-AAAAAAAAACTTCAGTTATGTGCTTGATGG	FALSE	TRUE	FALSE	0	0	0	2	0.014454
GTGGAAGCAGATAAAGTTGCAAAAAGAGCTGTGGTTGTTGGCTGTGGCGGCAGGTTCCCGGTCGAAAAGGACGCCAAAGAGGAAGTAAAGCTCTTCTTGGGTAATGCTGGAACTGCAATGCGGCCATTGACGGCAGCTGTAGTTGCTGCTGGTGGAAATGCAACGTATGTTTTCTTTATCCTAGTGAAATAAGTATGAGATCCATGGGTATGTTTGGAGACTGATCATGTCTTTTCTTT-AAAAAAAAACTTCAGTTATGTGCTTGATGG	FALSE	TRUE	FALSE	0	0	0	2	0.014454
GTGGAAGCAGATAAAGTTGCAAAAAGAGCTGTGGTTGTTGGCTGTGGCGGCAGGTTCCCGGTCGAAAAGGACGCCAAAGAGGAAGTAAAGCTCTTCTTGGGTAATGCTGGAACTGCAATGCGGCCATTGACGGCAGCTGTAGTTGCTGCTGGTGGAAATGCAACGTATGTTTTCTTTATCCTAGTGAAATAAGTATGAGATCCATGGGTATGTTTGGAGACTGATCATTTCTTTTATTT-AAAAAAAAACTTCATTTATGTGCTTGATGG	FALSE	TRUE	FALSE	0	0	0	1	0.007227
GTGGAAGCAGATAAAGTTGCAAAAAGAGCTGTGGTTGTTGGCTGTGGCGGCAGGTTCCCGGTCGAAAAGGACGCCAAAGAGGAAGTAAAGCTCTTCTTGGGTAATGCTGGAACTGCAATGCGGCCATTGACGGCAGCTGTAGTTGCTGCTGGTGGAAATGCAACGTATGTTTTCTTTATCCTAGTGAAATAAGTATGAGATCCATGGGTATGTTTGGAGACTGATCATTTCTTTTATTT-AAAAAAAAACTTCCGTTATGTGCTTGATGG	FALSE	TRUE	FALSE	0	0	0	1	0.007227
GTGGAAGCAGATAAAGTTGCAAAAAGAGCTGTGGTTGTTGGCTGTGGCGGCAGGTTCCCGGTCGAAAAGGACGCCAAAGAGGAAGTAAAGCTCTTCTTGGGTAATGCTGGAACTGCAATGCGGCCATTGACGGCAGCTGTAGTTGCTGCTGGTGGAAATGCAACGTATGTTTTCTTTATCCTAGTGAAATAAGTATGAGATCCATGGGTCTGTTTGGAGACTGATCATGTCTTTTATTTAAAAAAAAAACTTCAGTTATGTGCTTGATGA	FALSE	TRUE	FALSE	0	0	0	1	0.007227
GTGGAAGCAGATAAAGTTGCAAAAAGAGCTGTGGTTGTTGGCTGTGGCGGCAGGTTCCCGGTCGAAAAGGACGCCAAAGAGGAAGTAAAGCTCTTCTTGGGTAATGCTGGAACTGCAATGCGGCCATTGACGGCAGCTGTAGTTGCTGCTGGTGGAAATGCAACGTATGTTTTCTTTATCCTAGTGAAATAAGTATGAGATCCATGGTTATGTTTGGAGACTGATCATGTCTTTTATTTAAAAAAAAAACTTAAGTTATGTGCTTGATGG	FALSE	TRUE	FALSE	0	0	0	1	0.007227
GTGGAAGCAGATAAAGTTGCAAAAAGAGCTGTGGTTGTTGGCTGTGGCGGCAGGTTCCCGGTCGAAAAGGACGCCAAAGAGGAAGTAAAGCTCTTCTTGGGTAATGCTGGAACTGCAATGCGGCCATTGACGGCAGCTGTAGTTGCTGCTGGTGGAAATGCAACGTATGTTTTCTTTATCCTAGTGAAATAAGTATGAGATCCATGGGTATGTTTGGAGACTGATCATTTCTTTTATTAAAAAAAAAAACTTCAGTTATGTGCTTGATGG	FALSE	TRUE	FALSE	0	0	0	1	0.007227
GTGGAAGCAGATAAAGTTGCAAAAAGAGCTGTGGTTGTTGGCTGTGGCGGCAGGTTCCCGGTCGAAAAGGACGCCAAAGAGGAAGTAAAGCTCTTCTTGGGTAATGCTGGAACTGCAATGCGGCCATTGACGGCAGCTGTAGTTGCTGCTGGTGGAAATGCAACGTATGTTTTCTTTATCCTAGTGAAATAAGTATGAGATCCATGGTTATGTTTGGAGACTGATCATGTCTTTTATTTAAAAAAAAAACTTCAATTATGTGCTTGATTG	FALSE	TRUE	FALSE	0	0	0	1	0.007227
GTGGAAGCAGATAAAGTTGCAAAAAGAGCTGTGGTTGTTGGCTGTGGCGGCAGGTTCCCGGTCGAAAAGGACGCCAAAGAGGAAGTAAAGCTCTTCTTGGGTAATGCTGGAACTGCAATGCGGCCATTGACGGCAGCTGTAGTTGCTGCTGGTGGAAATGCAACGTATGTTTTCTTTATCCTAGTGAAATAAGTATGAGATCCATGGGTATGTTTGGAGACTGATCATTTCTTTTATTTAAAAAAAAAACTTCATTTATGTTCTTGATGG	FALSE	TRUE	FALSE	0	0	0	1	0.007227
GTGGAAGCAGATAAAGTTGCAAAAAGAGCTGTGGTTGTTGGCTGTGGCGGCAGGTTCCCGGTCGAAAAGGACGCCAAAGAGGAAGTAAAGCTCTTCTTGGGTAATGCTGGAACTGCAATGCGGCCATTGACGGCAGCTGTAGTTGCTGCTGGTGGAAATGCAACGTATGTTTTCTTTATCCTAGTGAAATAAGTATGAGATCCATGGGTCTGTTTGGAGACTGATCATGTCTTTTATTTAAAAAAAAAACTTCAGTTATGTGCTTGATTG	FALSE	TRUE	FALSE	0	0	0	1	0.007227
GTGGAAGCAGATAAAGTTGCAAAAAGAGCTGTGGTTGTTGGCTGTGGCGGCAGGTTCCCGGTCGAAAAGGACGCCAAAGAGGAAGTAAAGCTCTTCTTGGGTAATGCTGGAACTGCAATGCGGCCATTGACGGCAGCTGTAGTTGCTGCTGGTGGAAATGCAACGTATGTTTTCTTTATCCTAGTGAAATAAGTATGAGATCCATGGTTATGTTTGGAGACTGATCATGTCTTTTATTTAAAAAAAAAAACTTCAGTTATGTGCTTGATGG	FALSE	TRUE	FALSE	0	0	0	1	0.007227
GTGGAAGCAGATAAAGTTGCAAAAAGAGCTGTGGTTGTTGGCTGTGGCGGCAGGTTCCCGGTCGAAAAGGACGCCAAAGAGGAAGTAAAGCTCTTCTTGGGTAATGCTGGAACTGCAATGCGGCCATTGACGGCAGCTGTAGTTGCTGCTGGTGGAAATGCAACGTATGTTTTCTTTATCCTAGTGAAATAAGTATGAGATCCATGGGTTTGTTTGGAGACTGATCATGTCTTTTATTT-AAAAAAAAACTTCAGTTATGTGCTTGATGG	FALSE	TRUE	FALSE	0	0	0	1	0.007227
GTGGAAGCAGATAAAGTTGCAAAAAGAGCTGTGGTTGTTGGCTGTGGCGGCAGGTTCCCGGTCGAAAAGGACGCCAAAGAGGAAGTAAAGCTCTTCTTGGGTAATGCTGGAACTGCAATGCGGCCATTGACGGCAGCTGTAGTTGCTGCTGGTGGAAATGCAACGTATGTTTTCTTTATCCTAGTGAAATAAGTATGAGATCCATGGGTCTGTTTGGAGACTGATCATGTCTTTTCTTTAAAAAAAAAACTTCAGTTATGTTCTTGATGG	FALSE	TRUE	FALSE	0	0	0	1	0.007227
GTGGAAGCAGATAAAGTTGCAAAAAGAGCTGTGGTTGTTGGCTGTGGCGGCAGGTTCCCGGTCGAAAAGGACGCCAAAGAGGAAGTAAAGCTCTTCTTGGGTAATGCTGGAACTGCAATGCGGCCATTGACGGCAGCTGTAGTTGCTGCTGGTGGAAATGCAACGTATGTTTTCTTTATCCTAGTGAAATAAGTATGAGATCCATGGGTATGTTTGGAGACTGATCATTTCTTTTATTTAAAAAAAAAACTTCAGTTATGGGCTTGATGG	FALSE	TRUE	FALSE	0	0	0	1	0.007227
GTGGAAGCAGATAAAGTTGCAAAAAGAGCTGTGGTTGTTGGCTGTGGCGGCAGGTTCCCGGTCGAAAAGGACGCCAAAGAGGAAGTAAAGCTCTTCTTGGGTAATGCTGGAACTGCAATGCGGCCATTGACGGCAGCTGTAGTTGCTGCTGGTGGAAATGCAACGTATGTTTTCTTTATCCTAGTGAAATAAGTATGAGATCCATGGTTATGTTTGGAGACTGATCATGTCTTTTATTT-AAAAAAAAACTTCAGTTATGTGCTTGATGG	FALSE	TRUE	FALSE	0	0	0	1	0.007227
GTGGAAGCAGATAAAGTTGCAAAAAGAGCTGTGGTTGTTGGCTGTGGCGGCAGGTTCCCGGTCGAAAAGGACGCCAAAGAGGAAGTAAAGCTCTTCTTGGGTAATGCTGGAACTGCAATGCGGCCATTGACGGCAGCTGTAGTTGCTGCTGGTGGAAATGCAACGTATGTTTTCTTTATCCTAGTGAAATAAGTATGAGATCCATGGGTATGTTTGGAGACTGATCATTTCTTTTATTTAAAAAAAAAACTTCAGTTATTTACTTGATGG	FALSE	TRUE	FALSE	0	0	0	1	0.007227
GTGGAAGCAGATAAAGTTGCAAAAAGAGCTGTGGTTGTTGGCTGTGGCGGCAGGTTCCCGGTCGAAAAGGACGCCAAAGAGGAAGTAAAGCTCTTCTTGGGTAATGCTGGAACTGCAATGCGGCCATTGACGGCAGCTGTAGTTGCTGCTGGTGGAAATGCAACGTATGTTTTCTTTATCCTAGTGAAATAAGTATGAGATCCATGGGTTTGTTTGGAGACTGATCATGTTTTTTATTTAAAAAAAAAACTTCAGTTATGTGCTTTATGG	FALSE	TRUE	FALSE	0	0	0	1	0.007227
GTGGAAGCAGATAAAGTTGCAAAAAGAGCTGTGGTTGTTGGCTGTGGCGGCAGGTTCCCGGTCGAAAAGGACGCCAAAGAGGAAGTAAAGCTCTTCTTGGGTAATGCTGGAACTGCAATGCGGCCATTGACGGCAGCTGTAGTTGCTGCTGGTGGAAATGCAACGTATGTTTTCTTTATCCTAGTGAAATAAGTATGAGATCCATGGGTATGTTTGGAGACTGATCATTTCTTTTATTTAAAAAAAAAACTTCAGTTATGTGTTTGATGG	FALSE	TRUE	FALSE	0	0	0	1	0.007227
GTGGAAGCAGATAAAGTTGCAAAAAGAGCTGTGGTTGTTGGCTGTGGCGGCAGGTTCCCGGTCGAAAAGGACGCCAAAGAGGAAGTAAAGCTCTTCTTGGGTAATGCTGGAACTGCAATGCGGCCATTGACGGCAGCTGTAGTTGCTGCTGGTGGAAATGCAACGTATGTTTTCTTTATCCTAGTGAAATAAGTATGAGATCCATGGGTTTGTTTGGAGACTGTTCATGTCGTTTATTTAAACAAAAAACTTCAGTTATGTGCTTGATGG	FALSE	TRUE	FALSE	0	0	0	1	0.007227
GTGGAAGCAGATAAAGTTGCAAAAAGAGCTGTGGTTGTTGGCTGTGGCGGCAGGTTCCCGGTCGAAAAGGACGCCAAAGAGGAAGTAAAGCTCTTCTTGGGTAATGCTGGAACTGCAATGCGGCCATTGACGGCAGCTGTAGTTGCTGCTGGTGGAAATGCAACGTATGTTTTCTTTATCCTAGTGAAATAAGTATGAGATCCATGGGTATGTTTGGAGACTGATCATTTCTTTTATTTAAAAAAAAAACTTCAGTTATGTGCTTGATGT	FALSE	TRUE	FALSE	0	0	0	1	0.007227
GTGGAAGCAGATAAAGTTGCAAAAAGAGCTGTGGTTGTTGGCTGTGGCGGCAGGTTCCCGGTCGAAAAGGACGCCAAAGAGGAAGTAAAGCTCTTCTTGGGTAATGCTGGAACTGCAATGCGGCCATTGACGGCAGCTGTAGTTGCTGCTGGTGGAAATGCAACGTATGTTTTCTTTATCCTAGTGAAATAAGTATGAGATCCATGGGTATGTTTGGAGACTGATCATTTCTTTTATTTAAAAAAAAAACTTCATTTAGGTGCTTGATGG	FALSE	TRUE	FALSE	0	0	0	1	0.007227
GTGGAAGCAGATAAAGTTGCAAAAAGAGCTGTGGTTGTTGGCTGTGGCGGCAGGTTCCCGGTCGAAAAGGACGCCAAAGAGGAAGTAAAGCTCTTCTTGGGTAATGCTGGAACTGCAATGCGGCCATTGACGGCAGCTGTAGTTGCTGCTGGTGGAAATGCAACGTATGTTTTCTTTATCCTAGTGAAATAAGTATGAGATCCATGGGTATGTTTGGAGACTGATCATTTCTTTTATTTAAAAAAAAAACTTAAGTTAAGTGATTGATGG	FALSE	TRUE	FALSE	0	0	0	1	0.007227
GTGGAAGCAGATAAAGTTGCAAAAAGAGCTGTGGTTGTTGGCTGTGGCGGCAGGTTCCCGGTCGAAAAGGACGCCAAAGAGGAAGTAAAGCTCTTCTTGGGTAATGCTGGAACTGCAATGCGGCCATTGACGGCAGCTGTAGTTGCTGCTGGTGGAAATGCAACGTATGTTTTCTTTATCCTAGTGAAATAAGTATGAGATCCATGGGTTTGTTTGGAGACTGATCATGTCTTTTATTTAAAAAAAAAACTTCAGTTATGTGCTTGATGG	FALSE	TRUE	FALSE	0	0	0	1	0.007227
GTGGAAGCAGATAAAGTTGCAAAAAGAGCTGTGGTTGTTGGCTGTGGCGGCAGGTTCCCGGTCGAAAAGGACGCCAAAGAGGAAGTAAAGCTCTTCTTGGGTAATGCTGGAACTGCAATGCGGCCATTGACGGCAGCTGTAGTTGCTGCTGGTGGAAATGCAACGTATGTTTTCTTTATCCTAGTGAAATAAGTATGAGATCCATGGGTGTGTTTGGAGACTGATCATGTCTTTTATTTAAAAAAAAAACTTCAGTTATGTGCTTGATGG	FALSE	TRUE	FALSE	0	0	0	1	0.007227
GTGGAAGCAGATAAAGTTGCAAAAAGAGCTGTGGTTGTTGGCTGTGGCGGCAGGTTCCCGGTCGAAAAGGACGCCAAAGAGGAAGTAAAGCTCTTCTTGGGTAATGCTGGAACTGCAATGCGGCCATTGACGGCAGCTGTAGTTGCTGCTGGTGGAAATGCAACGTATGTTTTCTTTATCCTAGTGAAATAAGTATGAGATCCATGGGTATGTTTGGAGACTGATCATTTCTTTTATTTAAAAAAAAAACTTCAGTTATGTGCTTGATTG	FALSE	TRUE	FALSE	0	0	0	1	0.007227
GTGGAAGCAGATAAAGTTGCAAAAAGAGCTGTGGTTGTTGGCTGTGGCGGCAGGTTCCCGGTCGAAAAGGACGCCAAAGAGGAAGTAAAGCTCTTCTTGGGTAATGCTGGAACTGCAATGCGGCCATTGACGGCAGCTGTAGTTGCTGCTGGTGGAAATGCAACGTATGTTTTCTTTATCCTAGTGAAATAAGTATGAGATCCATGGTGT-TGTTTGGAGACTGATCATGTCTTTTATTTAAAAAAAAAACTTCAGTTATGTGCTTGATGG	FALSE	TRUE	FALSE	0	0	0	1	0.007227
GTGGAAGCAGATAAAGTTGCAAAAAGAGCTGTGGTTGTTGGCTGTGGCGGCAGGTTCCCGGTCGAAAAGGACGCCAAAGAGGAAGTAAAGCTCTTCTTGGGTAATGCTGGAACTGCAATGCGGCCATTGACGGCAGCTGTAGTTGCTGCTGGTGGAAATGCAACGTATGTTTTCTTTATCCTAGTGAAATAAGTATGAGATCCATGGGTATGTTTGGAGACTGATCATTTCTTTTATTTAAAAAAAAAACTTCAGTTAGGTGCTTGATGG	FALSE	TRUE	FALSE	0	0	0	1	0.007227
GTGGAAGCAGATAAAGTTGCAAAAAGAGCTGTGGTTGTTGGCTGTGGCGGCAGGTTCCCGGTCGAAAAGGACGCCAAAGAGGAAGTAAAGCTCTTCTTGGGTAATGCTGGAACTGCAATGCGGCCATTGACGGCAGCTGTAGTTGCTGCTGGTGGAAATGCAACGTATGTTTTCTTTATCCTAGTGAAATAAGTATGAGATCCATGGGTATGTTTGGAGACTGATCATTTCTTTTATTTAAAAAAAAAAACTTCAGTTATGTGCTTGATGG	FALSE	TRUE	FALSE	0	0	0	1	0.007227
GTGGAAGCAGATAAAGTTGCAAAAAGAGCTGTGGTTGTTGGCTGTGGCGGCAGGTTCCCGGTCGAAAAGGACGCCAAAGAGGAAGTAAAGCTCTTCTTGGGTAATGCTGGAACTGCAATGCGGCCATTGACGGCAGCTGTAGTTGCTGCTGGTGGAAATGCAACGTATGTTTTCTTTATCCTAGTGAAATAAGTATGAGATCCATGGGTTTGTTTGGAGACTGATCATGTCTTTT-TTTTAAAAAAAAACTTCAGTTATGTGCTTGATGG	FALSE	TRUE	FALSE	0	0	0	1	0.007227
GTGGAAGCAGATAAAGTTGCAAAAAGAGCTGTGGTTGTTGGCTGTGGCGGCAGGTTCCCGGTCGAAAAGGACGCCAAAGAGGAAGTAAAGCTCTTCTTGGGTAATGCTGGAACTGCAATGCGGCCATTGACGGCAGCTGTAGTTGCTGCTGGTGGAAATGCAACGTATGTTTTCTTTATCCTAGTGAAATAAGTATGAGATCCATGGGTGTGTTTGGAGACTGATCATGTCTTTTATTT-AAAAAAAAACTTCCGTTATGTGCTTGATGG	FALSE	TRUE	FALSE	0	0	0	1	0.007227
GTGGAAGCAGATAAAGTTGCAAAAAGAGCTGTGGTTGTTGGCTGTGGCGGCAGGTTCCCGGTCGAAAAGGACGCCAAAGAGGAAGTAAAGCTCTTCTTGGGTAATGCTGGAACTGCAATGCGGCCATTGACGGCAGCTGTAGTTGCTGCTGGTGGAAATGCAACGTATGTTTTCTTTATCCTAGTGAAATAAGTATGAGATCCATGGGTATGTTTGGAGTCTGATCATGTCTTTTATTTAAAACAAAAACTTCAGTTATGTGCTTGATGG	FALSE	TRUE	FALSE	0	0	0	1	0.007227
GTGGAAGCAGATAAAGTTGCAAAAAGAGCTGTGGTTGTTGGCTGTGGCGGCAGGTTCCCGGTCGAAAAGGACGCCAAAGAGGAAGTAAAGCTCTTCTTGGGTAATGCTGGAACTGCAATGCGGCCATTGACGGCAGCTGTAGTTGCTGCTGGTGGAAATGCAACGTATGTTTTCTTTATCCTAGTGAAATAAGTATGAGATCCATGGGTATGTTTGGAGACTGATCATGTTTTTTATTT-AAAAAAAAACTTCAGTTATGTGCTTGATGG	FALSE	TRUE	FALSE	0	0	0	1	0.007227
GTGGAAGCAGATAAAGTTGCAAAAAGAGCTGTGGTTGTTGGCTGTGGCGGCAGGTTCCCGGTCGAAAAGGACGCCAAAGAGGAAGTAAAGCTCTTCTTGGGTAATGCTGGAACTGCAATGCGGCCATTGACGGCAGCTGTAGTTGCTGCTGGTGGAAATGCAACGTATGTTTTCTTTATCCTAGTGAAATAAGTATGAGATCCATGGTTATGTTTGGAGACTGATCATGTCTTTTATTTAAAAAAAAAACTTCAGGTATGTGCTTGATGG	FALSE	TRUE	FALSE	0	0	0	1	0.007227
GTGGAAGCAGATAAAGTTGCAAAAAGAGCTGTGGTTGTTGGCTGTGGCGGCAGGTTCCCGGTCGAAAAGGACGCCAAAGAGGAAGTAAAGCTCTTCTTGGGTAATGCTGGAACTGCAATGCGGCCATTGACGGCAGCTGTAGTTGCTGCTGGTGGAAATGCAACGTATGTTTTCTTTATCCTAGTGAAATAAGTATGAGATCCATGGGTATGTTTGGAGACTGATCATGTCTTTTGTTTAAAAAAAAAACTTCAGTTATGTGCTTGATGG	FALSE	TRUE	FALSE	0	0	0	1	0.007227
GTGGAAGCAGATAAAGTTGCAAAAAGAGCTGTGGTTGTTGGCTGTGGCGGCAGGTTCCCGGTCGAAAAGGACGCCAAAGAGGAAGTAAAGCTCTTCTTGGGTAATGCTGGAACTGCAATGCGGCCATTGACGGCAGCTGTAGTTGCTGCTGGTGGAAATGCAACGTATGTTTTCTTTATCCTAGTGAAATAAGTATGAGATCCATGGGTATGTTTGGAGACTGATCATGTCTTTTCTTTAAAAAAAAAACTTCAGTTATGTGCTTGATGT	FALSE	TRUE	FALSE	0	0	0	1	0.007227
GTGGAAGCAGATAAAGTTGCAAAAAGAGCTGTGGTTGTTGGCTGTGGCGGCAGGTTCCCGGTCGAAAAGGACGCCAAAGAGGAAGTAAAGCTCTTCTTGGGTAATGCTGGAACTGCAATGCGGCCATTGACGGCAGCTGTAGTTGCTGCTGGTGGAAATGCAACGTATGTTTTCTTTATCCTAGTGAAATAAGTATGAGATCCATGGGTATGTTTGGAGACTGATCATGTCTTTTCTTTAAAAAAAAAACTTCAGTTATGTACTTGATGG	FALSE	TRUE	FALSE	0	0	0	1	0.007227
GTGGAAGCAGATAAAGTTGCAAAAAGAGCTGTGGTTGTTGGCTGTGGCGGCAGGTTCCCGGTCGAAAAGGACGCCAAAGAGGAAGTAAAGCTCTTCTTGGGTAATGCTGGAACTGCAATGCGGCCATTGACGGCAGCTGTAGTTGCTGCTGGTGGAAATGCAACGTATGTTTTCTTTATCCTAGTGAAATAAGTATGAGATCCATGGGTATGTTTGGAGACTGATCATGTCTTTTCTTTAAAAAAAAAACTTCAGTTAGGTGCTTGATGG	FALSE	TRUE	FALSE	0	0	0	1	0.007227
GTGGAAGCAGATAAAGTTGCAAAAAGAGCTGTGGTTGTTGGCTGTGGCGGCAGGTTCCCGGTCGAAAAGGACGCCAAAGAGGAAGTAAAGCTCTTCTTGGGTAATGCTGGAACTGCAATGCGGCCATTGACGGCAGCTGTAGTTGCTGCTGGTGGAAATGCAACGTATGTTTTCTTTATCCTAGTGAAATAAGTATGAGATCCATGGGTATGTTTGGAGACTGATCATGTCTTTTCTTTAAAAAAAAAACTTAAGTTATGTGCTTGATGG	FALSE	TRUE	FALSE	0	0	0	1	0.007227
GTGGAAGCAGATAAAGTTGCAAAAAGAGCTGTGGTTGTTGGCTGTGGCGGCAGGTTCCCGGTCGAAAAGGACGCCAAAGAGGAAGTAAAGCTCTTCTTGGGTAATGCTGGAACTGCAATGCGGCCATTGACGGCAGCTGTAGTTGCTGCTGGTGGAAATGCAACGTATGTTTTCTTTATCCTAGTGAAATAAGTATGAGATCCATGGGTATGTTTGGAGACTGATCATGTCTTTTATTTGAACAAAAAACTTCAGTGATGTGCTTGATGG	FALSE	TRUE	FALSE	0	0	0	1	0.007227
GTGGAAGCAGATAAAGTTGCAAAAAGAGCTGTGGTTGTTGGCTGTGGCGGCAGGTTCCCGGTCGAAAAGGACGCCAAAGAGGAAGTAAAGCTCTTCTTGGGTAATGCTGGAACTGCAATGCGGCCATTGACGGCAGCTGTAGTTGCTGCTGGTGGAAATGCAACGTATGTTTTCTTTATCCTAGTGAAATAAGTATGAGATCCATGGGTATGTTTGGAGACTGATCATGTCTTTTATTTGAAAAAAAAACTTCAGTTATGTGCTTGATGG	FALSE	TRUE	FALSE	0	0	0	1	0.007227
GTGGAAGCAGATAAAGTTGCAAAAAGAGCTGTGGTTGTTGGCTGTGGCGGCAGGTTCCCGGTCGAAAAGGACGCCAAAGAGGAAGTAAAGCTCTTCTTGGGTAATGCTGGAACTGCAATGCGGCCATTGACGGCAGCTGTAGTTGCTGCTGGTGGAAATGCAACGTATGTTTTCTTTATCCTAGTGAAATAAGTATGAGATCCCTGGGTATGTTTTGAGACTGATCATGTCTTTTATTTAAAAAAAAAACTTCAGTTATGTGTTTGATGG	FALSE	TRUE	FALSE	0	0	0	1	0.007227
GTGGAAGCAGATAAAGTTGCAAAAAGAGCTGTGGTTGTTGGCTGTGGCGGCAGGTTCCCGGTCGAAAAGGACGCCAAAGAGGAAGTAAAGCTCTTCTTGGGTAATGCTGGAACTGCAATGCGGCCATTGACGGCAGCTGTAGTTGCTGCTGGTGGAAATGCAACGTATGTTTTCTTTATCCTAGTGAAATAAGTATGAGATCCATGGGTATGTTTGGAGACTGATCATGTCTTTTATTTATAAAAAAAACTTAAGTTATGTGCTTGATGG	FALSE	TRUE	FALSE	0	0	0	1	0.007227
GTGGAAGCAGATAAAGTTGCAAAAAGAGCTGTGGTTGTTGGCTGTGGCGGCAGGTTCCCGGTCGAAAAGGACGCCAAAGAGGAAGTAAAGCTCTTCTTGGGTAATGCTGGAACTGCAATGCGGCCATTGACGGCAGCTGTAGTTGCTGCTGGTGGAAATGCAACGTATGTTTTCTTTATCCTAGTGAAATAAGTATGAGATCCGTGGGTAGGTTTGGAGACTGATCATGTCTTTTATTTAAAAAAAAAACTTCAGTTATGTGCTTGATTG	FALSE	TRUE	FALSE	0	0	0	1	0.007227
GTGGAAGCAGATAAAGTTGCAAAAAGAGCTGTGGTTGTTGGCTGTGGCGGCAGGTTCCCGGTCGAAAAGGACGCCAAAGAGGAAGTAAAGCTCTTCTTGGGTAATGCTGGAACTGCAATGCGGCCATTGACGGCAGCTGTAGTTGCTGCTGGTGGAAATGCAACGTATGTTTTCTTTATCCTAGTGAAATAAGTATGAGATCCGTGGGTATGTTTGGAGACTGATCATGTCTTTTA---AAAAAAAAAACTTCAGTTAGGTGCTTGATGG	FALSE	TRUE	FALSE	0	0	0	1	0.007227
GTGGAAGCAGATAAAGTTGCAAAAAGAGCTGTGGTTGTTGGCTGTGGCGGCAGGTTCCCGGTCGAAAAGGACGCCAAAGAGGAAGTAAAGCTCTTCTTGGGTAATGCTGGAACTGCAATGCGGCCATTGACGGCAGCTGTAGTTGCTGCTGGTGGAAATGCAACGTATGTTTTCTTTATCCTAGTGAAATAAGTATGAGATCCGTGGGTATGTTTGGAGACTGATCATGTCTTTTAGTTAAAAAAAAAACTTCAGTTATGTGCTTGATGG	FALSE	TRUE	FALSE	0	0	0	1	0.007227
GTGGAAGCAGATAAAGTTGCAAAAAGAGCTGTGGTTGTTGGCTGTGGCGGCAGGTTCCCGGTCGAAAAGGACGCCAAAGAGGAAGTAAAGCTCTTCTTGGGTAATGCTGGAACTGCAATGCGGCCATTGACGGCAGCTGTAGTTGCTGCTGGTGGAAATGCAACGTATGTTTTCTTTATCCTAGTGAAATAAGTATGAGATCCGTGGGTATGTTTGGAGACTGATCATGTCTTTTATTT-AAAAAAAAACTTCAGTTATGTGCTTGATGG	FALSE	TRUE	FALSE	0	0	0	1	0.007227
GTGGAAGCAGATAAAGTTGCAAAAAGAGCTGTGGTTGTTGGCTGTGGCGGCAGGTTCCCGGTCGAAAAGGACGCCAAAGAGGAAGTAAAGCTCTTCTTGGGTAATGCTGGAACTGCAATGCGGCCATTGACGGCAGCTGTAGTTGCTGCTGGTGGAAATGCAACGTATGTTTTCTTTATCCTAGTGAAATAAGTATGAGATCCATGGGTATGTTTGGAGACTGATCATGTCTTTTATTTACAAAAAAAACTTCAGTTATGCGCTTGATGT	FALSE	TRUE	FALSE	0	0	0	1	0.007227
GTGGAAGCAGATAAAGTTGCAAAAAGAGCTGTGGTTGTTGGCTGTGGCGGCAGGTTCCCGGTCGAAAAGGACGCCAAAGAGGAAGTAAAGCTCTTCTTGGGTAATGCTGGAACTGCAATGCGGCCATTGACGGCAGCTGTAGTTGCTGCTGGTGGAAATGCAACGTATGTTTTCTTTATCCTAGTGAAATAAGTATGAGATCCGTGGGTATGTTTGGAGACTGATCATGTCTTTTATTTAAAAAAAAAACTTCAGTTATGTGCTTGCTGG	FALSE	TRUE	FALSE	0	0	0	1	0.007227
GTGGAAGCAGATAAAGTTGCAAAAAGAGCTGTGGTTGTTGGCTGTGGCGGCAGGTTCCCGGTCGAAAAGGACGCCAAAGAGGAAGTAAAGCTCTTCTTGGGTAATGCTGGAACTGCAATGCGGCCATTGACGGCAGCTGTAGTTGCTGCTGGTGGAAATGCAACGTATGTTTTCTTTATCCTAGTGAAATAAGTATGAGATCCTTGGGTATGTTTGGAGACTGATCATGTCTTTTA-TTAAAAAAAAAACTTCAGTTATGTGATTGATGG	FALSE	TRUE	FALSE	0	0	0	1	0.007227
GTGGAAGCAGATAAAGTTGCAAAAAGAGCTGTGGTTGTTGGCTGTGGCGGCAGGTTCCCGGTCGAAAAGGACGCCAAAGAGGAAGTAAAGCTCTTCTTGGGTAATGCTGGAACTGCAATGCGGCCATTGACGGCAGCTGTAGTTGCTGCTGGTGGAAATGCAACGTATGTTTTCTTTATCCTAGTGAAATAAGTATGAGATCCTTGGGTATGTTTGGAGACTGATCATGTCTTTTA-TTAAAAAAAAAACTTCAGTTATGTGCTTGATGG	FALSE	TRUE	FALSE	0	0	0	1	0.007227
GTGGAAGCAGATAAAGTTGCAAAAAGAGCTGTGGTTGTTGGCTGTGGCGGCAGGTTCCCGGTCGAAAAGGACGCCAAAGAGGAAGTAAAGCTCTTCTTGGGTAATGCTGGAACTGCAATGCGGCCATTGACGGCAGCTGTAGTTGCTGCTGGTGGAAATGCAACGTATGTTTTCTTTATCCTAGTGAAATAAGTATGAGATCCATGGGTATGTTTGGAGACTGATCATGTCTTTTATTTAATAAAAAAACTTAAGTTATGTGCTTGATGG	FALSE	TRUE	FALSE	0	0	0	1	0.007227
GTGGAAGCAGATAAAGTTGCAAAAAGAGCTGTGGTTGTTGGCTGTGGCGGCAGGTTCCCGGTCGAAAAGGACGCCAAAGAGGAAGTAAAGCTCTTCTTGGGTAATGCTGGAACTGCAATGCGGCCATTGACGGCAGCTGTAGTTGCTGCTGGTGGAAATGCAACGTATGTTTTCTTTATCCTAGTGAAATAAGTATGAGATCCTTGGGTATGTTTGGAGACTGATCATGTCTTTTATTTAAAAAAAAAACTTCAGTTATGTGCTGGATGG	FALSE	TRUE	FALSE	0	0	0	1	0.007227
GTGGAAGCAGATAAAGTTGCAAAAAGAGCTGTGGTTGTTGGCTGTGGCGGCAGGTTCCCGGTCGAAAAGGACGCCAAAGAGGAAGTAAAGCTCTTCTTGGGTAATGCTGGAACTGCAATGCGGCCATTGACGGCAGCTGTAGTTGCTGCTGGTGGAAATGCAACGTATGTTTTCTTTATCCTAGTGAAATAAGTATGAGATCCATGGGTATGTTTGGAGACTGATCATGTCTTTTATTTAACAAAAAAACTTCAGTTATGTGTTTGATGG	FALSE	TRUE	FALSE	0	0	0	1	0.007227
GTGGAAGCAGATAAAGTTGCAAAAAGAGCTGTGGTTGTTGGCTGTGGCGGCAGGTTCCCGGTCGAAAAGGACGCCAAAGAGGAAGTAAAGCTCTTCTTGGGTAATGCTGGAACTGCAATGCGGCCATTGACGGCAGCTGTAGTTGCTGCTGGTGGAAATGCAACGTATGTTTTCTTTATCCTAGTGAAATAAGTATGAGATCCATGGGTATGTTTGGAGACTGATCATGTCTTTTATTTAACAAAAAAACTTCAGTGATGTGCTTGATTG	FALSE	TRUE	FALSE	0	0	0	1	0.007227
GTGGAAGCAGATAAAGTTGCAAAAAGAGCTGTGGTTGTTGGCTGTGGCGGCAGGTTCCCGGTCGAAAAGGACGCCAAAGAGGAAGTAAAGCTCTTCTTGGGTAATGCTGGAACTGCAATGCGGCCATTGACGGCAGCTGTAGTTGCTGCTGGTGGAAATGCAACGTATGTTTTCTTTATCCTAGTGAAATAAGTATGAGATCCATGGGTATGTTTGGAGACTGATCATGTCTTTTATTTAACAAAAAAACTTCAGGTATGTGCTTGATGG	FALSE	TRUE	FALSE	0	0	0	1	0.007227
GTGGAAGCAGATAAAGTTGCAAAAAGAGCTGTGGTTGTTGGCTGTGGCGGCAGGTTCCCGGTCGAAAAGGACGCCAAAGAGGAAGTAAAGCTCTTCTTGGGTAATGCTGGAACTGCAATGCGGCCATTGACGGCAGCTGTAGTTGCTGCTGGTGGAAATGCAACGTATGTTTTCTTTATCCTAGTGAAATAAGTATGAGATCCTTGGGTATGTTTGGAGACTGATCATGTCTTTTATTTAAAAAAAAAACTTCAGTTATGTGCTTGCTGG	FALSE	TRUE	FALSE	0	0	0	1	0.007227
GTGGAAGCAGATAAAGTTGCAAAAAGAGCTGTGGTTGTTGGCTGTGGCGGCAGGTTCCCGGTCGAAAAGGACGCCAAAGAGGAAGTAAAGCTCTTCTTGGGTAATGCTGGAACTGCAATGCGGCCATTGACGGCAGCTGTAGTTGCTGCTGGTGGAAATGCAACGTATGTTTTCTTTATCCTAGTGAAATAAGTATGAGATCCTTGGGTATGTTTGGAGACTGATCATGTCTTTTATTTAAAAAAAAAACTTCATTTATGTGCTTGCTGG	FALSE	TRUE	FALSE	0	0	0	1	0.007227
GTGGAAGCAGATAAAGTTGCAAAAAGAGCTGTGGTTGTTGGCTGTGGCGGCAGGTTCCCGGTCGAAAAGGACGCCAAAGAGGAAGTAAAGCTCTTCTTGGGTAATGCTGGAACTGCAATGCGGCCATTGACGGCAGCTGTAGTTGCTGCTGGTGGAAATGCAACGTATGTTTTCTTTATCCTAGTGAAATAAGTATGAGATCCTTGGGTATGTTTGTAGACTGATCATGTCTTTTA-TTAAAAAAAAAACTTCAGTTATGTGCTTGATGG	FALSE	TRUE	FALSE	0	0	0	1	0.007227
GTGGAAGCAGATAAAGTTGCAAAAAGAGCTGTGGTTGTTGGCTGTGGCGGCAGGTTCCCGGTCGAAAAGGACGCCAAAGAGGAAGTAAAGCTCTTCTTGGGTAATGCTGGAACTGCAATGCGGCCATTGACGGCAGCTGTAGTTGCTGCTGGTGGAAATGCAACGTATGTTTTCTTTATCCTAGTGAAATAAGTATGAGATCCTTGGGTATGTTTTGAGACTGATCATGTCTTTTATTTAAAAAAAAAACTTCAGTTATGTGCTTGATGG	FALSE	TRUE	FALSE	0	0	0	1	0.007227
GTGGAAGCAGATAAAGTTGCAAAAAGAGCTGTGGTTGTTGGCTGTGGCGGCAGGTTCCCGGTCGAAAAGGACGCCAAAGAGGAAGTAAAGCTCTTCTTGGGTAATGCTGGAACTGCAATGCGGCCATTGACGGCAGCTGTAGTTGCTGCTGGTGGAAATGCAACGTATGTTTTCTTTATCCTAGTGAAATAAGTATGAGATCTATGGGTATGTTTGGAGACTGAGCATGTCTTTTATTTAAAAAAAAAACTTCAGTTATGTTCTTGATGG	FALSE	TRUE	FALSE	0	0	0	1	0.007227
GTGGAAGCAGATAAAGTTGCAAAAAGAGCTGTGGTTGTTGGCTGTGGCGGCAGGTTCCCGGTCGAAAAGGACGCCAAAGAGGAAGTAAAGCTCTTCTTGGGTAATGCTGGAACTGCAATGCGGCCATTGACGGCAGCTGTAGTTGCTGCTGGTGGAAATGCAACGTATGTTTTCTTTATCCTAGTGAAATAAGTATGAGATCTATGGGTATGTTTGGAGACTGATCATGTCTTTTATTT-AAAAAAAAACTTCAGTTATGTGCTTGATGG	FALSE	TRUE	FALSE	0	0	0	1	0.007227
GTGGAAGCAGATAAAGTTGCAAAAAGAGCTGTGGTTGTTGGCTGTGGCGGCAGGTTCCCGGTCGAAAAGGACGCCAAAGAGGAAGTAAAGCTCTTCTTGGGTAATGCTGGAACTGCAATGCGGCCATTGACGGCAGCTGTAGTTGCTGCTGGTGGAAATGCAACGTATGTTTTCTTTATCCTAGTGAAATAAGTATGAGATCCATGGGTATGTTTGGAGACTGATCATGTCTTTTATTTAAATAAAAAACTTCAGTTATGTGCTTGATGG	FALSE	TRUE	FALSE	0	0	0	1	0.007227
GTGGAAGCAGATAAAGTTGCAAAAAGAGCTGTGGTTGTTGGCTGTGGCGGCAGGTTCCCGGTCGAAAAGGACGCCAAAGAGGAAGTAAAGCTCTTCTTGGGTAATGCTGGAACTGCAATGCGGCCATTGACGGCAGCTGTAGTTGCTGCTGGTGGAAATGCAACGTATGTTTTCTTTATCCTAGTGAAATAAGTATGAGATCTATGGGTATGTTTGGAGACTGATCATGTCTTTTATTTAAAAAAAAAACTTCAGTTATGTTCTTGATGG	FALSE	TRUE	FALSE	0	0	0	1	0.007227
GTGGAAGCAGATAAAGTTGCAAAAAGAGCTGTGGTTGTTGGCTGTGGCGGCAGGTTCCCGGTCGAAAAGGACGCCAAAGAGGAAGTAAAGCTCTTCTTGGGTAATGCTGGAACTGCAATGCGGCCATTGACGGCAGCTGTAGTTGCTGCTGGTGGAAATGCAACGTATGTTTTCTTTATCCTAGTGAAATAAGTATGAGATCCATGGGTATGTTTGGAGACTGATCATGTCTTTTCTTTAAAAAAAAAACTTCAGTTATGTTCTTGATGG	FALSE	TRUE	FALSE	0	0	0	1	0.007227
GTGGAAGCAGATAAAGTTGCAAAAAGAGCTGTGGTTGTTGGCTGTGGCGGCAGGTTCCCGGTCGAAAAGGACGCCAAAGAGGAAGTAAAGCTCTTCTTGGGTAATGCTGGAACTGCAATGCGGCCATTGACGGCAGCTGTAGTTGCTGCTGGTGGAAATGCAACGTATGTTTTCTTTATCCTAGTGAAATAAGTATGAGATCCATGGGTATGTTTGGAGACTGATCATGTCTTTTTTTTAAAAAAAAAACTTCAGTTATGTGCTTGATGG	FALSE	TRUE	FALSE	0	0	0	1	0.007227
GTGGAAGCAGATAAAGTTGCAAAAAGAGCTGTGGTTGTTGGCTGTGGCGGCAGGTTCCCGGTCGAAAAGGACGCCAAAGAGGAAGTAAAGCTCTTCTTGGGTAATGCTGGAACTGCAATGCGGCCATTGACGGCAGCTGTAGTTGCTGCTGGTGGAAATGCAACGTATGTTTTCTTTATCCTAGTGAAATAAGTATGAGATCCATGGGTATGTTTGGAGACTGATCATTTCTTTTATT--AAAAAAAAACTTTAGTTATGTGCTTGATGG	FALSE	TRUE	FALSE	0	0	0	1	0.007227
GTGGAAGCAGATAAAGTTGCAAAAAGAGCTGTGGTTGTTGGCTGTGGCGGCAGGTTCCCGGTCGAAAAGGACGCCAAAGAGGAAGTAAAGCTCTTCTTGGGTAATGCTGGAACTGCAATGCGGCCATTGACGGCAGCTGTAGTTGCTGCTGGTGGAAATGCAACGTATGTTTTCTTTATCCTAGTGAAATAAGTATGAGATCCCTGGGTATGTTTTGAGACTGATCATGTCTTTTATTTAAAAAAAAAACTTCAGTTATGTGCTGGATGG	FALSE	TRUE	FALSE	0	0	0	1	0.007227
GTGGAAGCAGATAAAGTTGCAAAAAGAGCTGTGGTTGTTGGCTGTGGCGGCAGGTTCCCGGTCGAAAAGGACGCCAAAGAGGAAGTAAAGCTCTTCTTGGGTAATGCTGGAACTGCAATGCGGCCATTGACGGCAGCTGTAGTTGCTGCTGGTGGAAATGCAACGTATGTTTTCTTTATCCTAGTGAAATAAGTATGAGATCCATGGGTATGTTTGGAGACTGATCATTTCTTTTATT--AAAAAAAAACTTCAGTTATGTGCTTGATGG	FALSE	TRUE	FALSE	0	0	0	1	0.007227
GTGGAAGCAGATAAAGTTGCAAAAAGAGCTGTGGTTGTTGGCTGTGGCGGCAGGTTCCCGGTCGAAAAGGACGCCAAAGAGGAAGTAAAGCTCTTCTTGGGTAATGCTGGAACTGCAATGCGGCCATTGACGGCAGCTGTAGTTGCTGCTGGTGGAAATGCAACGTATGTTTTCTTTATCCTAGTGAAATAAGTATGAGATCCATGGTTATGTTTGGAGACTGATCATGTCTTTTATTTAAAAAAAAAACTTCAGTTATGTGCTTGATGT	FALSE	TRUE	FALSE	0	0	0	1	0.007227
GTGGAAGCAGATAAAGTTGCAAAAAGAGCTGTGGTTGTTGGCTGTGGCGGCAGGTTCCCGGTCGAAAAGGACGCCAAAGAGGAAGTAAAGCTCTTCTTGGGTAATGCTGGAACTGCAATGCGGCCATTGACGGCAGCTGTAGTTGCTGCTGGTGGAAATGCAACGTATGTTTTCTTTATCCTAGTGAAATAAGTATGAGATCCATGGTTATGTTTGGAGACTGATCATGTCTTTTATTTAAAAAAAAAACTTCAGTTATTTGCTTGATGG	FALSE	TRUE	FALSE	0	0	0	1	0.007227
GTGGAAGCAGATAAAGTTGCAAAAAGAGCTGTGGTTGTTGGCTGTGGCGGCAGGTTCCCGGTCGAAAAGGACGCCAAAGAGGAAGTAAAGCTCTTCTTGGGTAATGCTGGAACTGCAATGCGGCCATTGACGGCAGCTGTAGTTGCTGCTGGTGGAAATGCAACGTATGTTTTCTTTATCCTAGTGAAATAAGTATGAGATCCATGGGTATGTTTGGAGACTGATCATTTCTTTTA-TTAAAAAAAAAACTTCAGTTATGTGCTTGATGG	FALSE	TRUE	FALSE	0	0	0	1	0.007227
GTGGAAGCAGATAAAGTTGCAAAAAGAGCTGTGGTTGTTGGCTGTGGCGGCAGGTTCCCGGTCGAAAAGGACGCCAAAGAGGAAGTAAAGCTCTTCTTGGGTAATGCTGGAACTGCAATGCGGCCATTGACGGCAGCTGTAGTTGCTGCTGGTGGAAATGCAACGTATGTTTTCTTTATCCTAGTGAAATAAGTATGAGATCCATGTGTATGTTTGGAGACTGATCATGTCTTTTATTT-AAAAAAAAACTTCAGTTATGTGCTTGATGG	FALSE	TRUE	FALSE	0	0	0	1	0.007227
GTGGAAGCAGATAAAGTTGCAAAAAGAGCTGTGGTTGTTGGCTGTGGCGGCAGGTTCCCGGTCGAAAAGGACGCCAAAGAGGAAGTAAAGCTCTTCTTGGGTAATGCTGGAACTGCAATGCGGCCATTGACGGCAGCTGTAGTTGCTGCTGGTGGAAATGCAACGTATGTTTTCTTTATCCTAGTGAAATAAGTATGAGATCCATGTGTATGTTTGGAGACTGATCATGTCTTTTATTTAAAAAAAAAACTTCAGTTATGTGCGTGATGG	FALSE	TRUE	FALSE	0	0	0	1	0.007227
GTGGAAGCAGATAAAGTTGCAAAAAGAGCTGTGGTTGTTGGCTGTGGCGGCAGGTTCCCGGTCGAAAAGGACGCCAAAGAGGAAGTAAAGCTCTTCTTGGGTAATGCTGGAACTGCAATGCGGCCATTGACGGCAGCTGTAGTTGCTGCTGGTGGAAATGCAACGTATGTTTTCTTTATCCTAGTGAAATAAGTATGAGATCCATGTGTATGTTTGGAGACTGATCATGTCTTTTATTTAAAAAAAAAACTTCAGTTATGTGCTGGATGT	FALSE	TRUE	FALSE	0	0	0	1	0.007227
GTGGAAGCAGATAAAGTTGCAAAAAGAGCTGTGGTTGTTGGCTGTGGCGGCAGGTTCCCGGTCGAAAAGGACGCCAAAGAGGAAGTAAAGCTCTTCTTGGGTAATGCTGGAACTGCAATGCGGCCATTGACGGCAGCTGTAGTTGCTGCTGGTGGAAATGCAACGTATGTTTTCTTTATCCTAGTGAAATAAGTATGAGATCCATGGGTATGTTTGGAGACTGATCATGTTTTTTATTTAAAAAAAGAACTTCAGTTATGTGCTTGATGG	FALSE	TRUE	FALSE	0	0	0	1	0.007227
GTGGAAGCAGATAAAGTTGCAAAAAGAGCTGTGGTTGTTGGCTGTGGCGGCAGGTTCCCGGTCGAAAAGGACGCCAAAGAGGAAGTAAAGCTCTTCTTGGGTAATGCTGGAACTGCAATGCGGCCATTGACGGCAGCTGTAGTTGCTGCTGGTGGAAATGCAACGTATGTTTTCTTTATCCTAGTGAAATAAGTATGAGATCCATGTGTATGTTTGGAGCCTGATCATGTCTTTTATTTAAAAAAAAAACTTCAGTTACGTGCTTGATGG	FALSE	TRUE	FALSE	0	0	0	1	0.007227
GTGGAAGCAGATAAAGTTGCAAAAAGAGCTGTGGTTGTTGGCTGTGGCGGCAGGTTCCCGGTCGAAAAGGACGCCAAAGAGGAAGTAAAGCTCTTCTTGGGTAATGCTGGAACTGCAATGCGGCCATTGACGGCAGCTGTAGTTGCTGCTGGTGGAAATGCAACGTATGTTTTCTTTATCCTAGTGAAATAAGTATGAGATCCATTGGTATGTTTGGAGACTGATCATGTCTTTTATTTAAAAAAAAAACTTCAGTTATGTGCTTTATGG	FALSE	TRUE	FALSE	0	0	0	1	0.007227
GTGGAAGCAGATAAAGTTGCAAAAAGAGCTGTGGTTGTTGGCTGTGGCGGCAGGTTCCCGGTCGAAAAGGACGCCAAAGAGGAAGTAAAGCTCTTCTTGGGTAATGCTGGAACTGCAATGCGGCCATTGACGGCAGCTGTAGTTGCTGCTGGTGGAAATGCAACGTATGTTTTCTTTATCCTAGTGAAATAAGTATGAGATCCATTGGTATGTTTGGAGACTGATCATTTCTTTTATTTAAAAAAAAAACTTCAGTTATGTGCTTGATGG	FALSE	TRUE	FALSE	0	0	0	1	0.007227
GTGGAAGCAGATAAAGTTGCAAAAAGAGCTGTGGTTGTTGGCTGTGGCGGCAGGTTCCCGGTCGAAAAGGACGCCAAAGAGGAAGTAAAGCTCTTCTTGGGTAATGCTGGAACTGCAATGCGGCCATTGACGGCAGCTGTAGTTGCTGCTGGTGGAAATGCAACGTATGTTTTCTTTATCCTAGTGAAATAAGTATGAGATCCATTGGTATGTTTGGAGACTTATCATGTCTTTTATTTAAAAAAAAAACTTCAGTTATGTGCTTGTTGG	FALSE	TRUE	FALSE	0	0	0	1	0.007227
GTGGAAGCAGATAAAGTTGCAAAAAGAGCTGTGGTTGTTGGCTGTGGCGGCAGGTTCCCGGTCGAAAAGGACGCCAAAGAGGAAGTAAAGCTCTTCTTGGGTAATGCTGGAACTGCAATGCGGCCATTGACGGCAGCTGTAGTTGCTGCTGGTGGAAATGCAACGTATGTTTTCTTTATCCTAGTGAAATAAGTATGAGATCCATTGGTTTGTTTGGAGACTGATCATGTCTTTTATTTAAAAAAAAAATTTCAGTTATTTGCTTGATGG	FALSE	TRUE	FALSE	0	0	0	1	0.007227
GTGGAAGCAGATAAAGTTGCAAAAAGAGCTGTGGTTGTTGGCTGTGGCGGCAGGTTCCCGGTCGAAAAGGACGCCAAAGAGGAAGTAAAGCTCTTCTTGGGTAATGCTGGAACTGCAATGCGGCCATTGACGGCAGCTGTAGTTGCTGCTGGTGGAAATGCAACGTATGTTTTCTTTATCCTAGTGAAATAAGTATGAGATCCATGGGTATGTTTGGAGACTGATCATGTTTTTTATTTAAAAAAAAAACTTAAGTTATGTGCTTGATGG	FALSE	TRUE	FALSE	0	0	0	1	0.007227
GTGGAAGCAGATAAAGTTGCAAAAAGAGCTGTGGTTGTTGGCTGTGGCGGCAGGTTCCCGGTCGAAAAGGACGCCAAAGAGGAAGTAAAGCTCTTCTTGGGTAATGCTGGAACTGCAATGCGGCCATTGACGGCAGCTGTAGTTGCTGCTGGTGGAAATGCAACGTATGTTTTCTTTATCCTAGTGAAATAAGTATGAGATCCATGGGTATGTTTGGAGACTGATCATGTTTTTTATTTAAAAAAAAAAATTCAGTTATGGGCTTGATGG	FALSE	TRUE	FALSE	0	0	0	1	0.007227
GTGGAAGCAGATAAAGTTGCAAAAAGAGCTGTGGTTGTTGGCTGTGGCGGCAGGTTCCCGGTCGAAAAGGACGCCAAAGAGGAAGTAAAGCTCTTCTTGGGTAATGCTGGAACTGCAATGCGGCCATTGACGGCAGCTGTAGTTGCTGCTGGTGGAAATGCAACGTATGTTTTCTTTATCCTAGTGAAATAAGTATGAGATCCCTGGGGATGTTTGGAGACTGATCATGTCTTTTATTTAAAAAAAAAACTTCAGTTATGTGCTTGATGG	FALSE	TRUE	FALSE	0	0	0	1	0.007227
GTGGAAGCAGATAAAGTTGCAAAAAGAGCTGTGGTTGTTGGCTGTGGCGGCAGGTTCCCGGTCGAAAAGGACGCCAAAGAGGAAGTAAAGCTCTTCTTGGGTAATGCTGGAACTGCAATGCGGCCATTGACGGCAGCTGTAGTTGCTGCTGGTGGAAATGCAACGTATGTTTTCTTTATCCTAGTGAAATAAGTATGAGATCCCTGGGTATGGTTGGAGACTGATCATGTCTTTTATTT-AAAAAAAAACTTCAGTTATGTGCTTGATGG	FALSE	TRUE	FALSE	0	0	0	1	0.007227
GTGGAAGCAGATAAAGTTGCAAAAAGAGCTGTGGTTGTTGGCTGTGGCGGCAGGTTCCCGGTCGAAAAGGACGCCAAAGAGGAAGTAAAGCTCTTCTTGGGTAATGCTGGAACTGCAATGCGGCCATTGACGGCAGCTGTAGTTGCTGCTGGTGGAAATGCAACGTATGTTTTCTTTATCCTAGTGAAATAAGTATGAGATCCCTGGGTATGTTTGGAGACTGATCATGTCTTTTA-TTAAAAAAAAAACTTCAGTTATGTGCTTGATGG	FALSE	TRUE	FALSE	0	0	0	1	0.007227
GTGGAAGCAGATAAAGTTGCAAAAAGAGCTGTGGTTGTTGGCTGTGGCGGCAGGTTCCCGGTCGAAAAGGACGCCAAAGAGGAAGTAAAGCTCTTCTTGGGTAATGCTGGAACTGCAATGCGGCCATTGACGGCAGCTGTAGTTGCTGCTGGTGGAAATGCAACGTATGTTTTCTTTATCCTAGTGAAATAAGTATGAGATCCATGGGTATGTTTGGAGACTGATCATGTTTTTTA-TTAAAAAACAAACTTCAGTTATGTGCTTGATGG	FALSE	TRUE	FALSE	0	0	0	1	0.007227
GTGGAAGCAGATAAAGTTGCAAAAAGAGCTGTGGTTGTTGGCTGTGGCGGCAGGTTCCCGGTCGAAAAGGACGCCAAAGAGGAAGTAAAGCTCTTCTTGGGTAATGCTGGAACTGCAATGCGGCCATTGACGGCAGCTGTAGTTGCTGCTGGTGGAAATGCAACGTATGTTTTCTTTATCCTAGTGAAATAAGTATGAGATCCCTGGGTATGTTTGGAGACTGATCATGTCTTTTATTTAAAAAAAAAACTTCAGTTATGTGCTTGATGT	FALSE	TRUE	FALSE	0	0	0	1	0.007227
GTGGAAGCAGATAAAGTTGCAAAAAGAGCTGTGGTTGTTGGCTGTGGCGGCAGGTTCCCGGTCGAAAAGGACGCCAAAGAGGAAGTAAAGCTCTTCTTGGGTAATGCTGGAACTGCAATGCGGCCATTGACGGCAGCTGTAGTTGCTGCTGGTGGAAATGCAACGTATGTTTTCTTTATCCTAGTGAAATAAGTATGAGATCCCTGGGTATGTTTGGAGACTGATCATGTCTTTTATTTAAAAAAAAAACTTCAGTTATGTGCTTGATTG	FALSE	TRUE	FALSE	0	0	0	1	0.007227
GTGGAAGCAGATAAAGTTGCAAAAAGAGCTGTGGTTGTTGGCTGTGGCGGCAGGTTCCCGGTCGAAAAGGACGCCAAAGAGGAAGTAAAGCTCTTCTTGGGTAATGCTGGAACTGCAATGCGGCCATTGACGGCAGCTGTAGTTGCTGCTGGTGGAAATGCAACGTATGTTTTCTTTATCCTAGTGAAATAAGTATGAGATCCCTGGGTATGTTTGGAGACTGATCATGTCTTTTATTTAAAAAAAAAACTTCATTTATGTGCTTGATGG	FALSE	TRUE	FALSE	0	0	0	1	0.007227
GTGGAAGCAGATAAAGTTGCAAAAAGAGCTGTGGTTGTTGGCTGTGGCGGCAGGTTCCCGGTCGAAAAGGACGCCAAAGAGGAAGTAAAGCTCTTCTTGGGTAATGCTGGAACTGCAATGCGGCCATTGACGGCAGCTGTAGTTGCTGCTGGTGGAAATGCAACGTATGTTTTCTTTATCCTAGTGAAATAAGTATGAGATCCATGGGTATGTTTGGAGACTGATCATGTTTTTTA-TTAAAAAAAAAACTTCAGTTATGTGCTTGATGG	FALSE	TRUE	FALSE	0	0	0	1	0.007227
GTGGAAGCAGATAAAGTTGCAAAAAGAGCTGTGGTTGTTGGCTGTGGCGGCAGGTTCCCGGTCGAAAAGGACGCCAAAGAGGAAGTAAAGCTCTTCTTGGGTAATGCTGGAACTGCAATGCGGCCATTGACGGCAGCTGTAGTTGCTGCTGGTGGAAATGCAACGTATGTTTTCTTTATCCTAGTGAAATAAGTATGAGATCCCTGGGTATGTTTGGAGACTGATCATGTCTTTTATTTAAAAACAAAACTTCAGTTATGTGCTTGATGG	FALSE	TRUE	FALSE	0	0	0	1	0.007227
GTGGAAGCAGATAAAGTTGCAAAAAGAGCTGTGGTTGTTGGCTGTGGCGGCAGGTTCCCGGTCGAAAAGGACGCCAAAGAGGAAGTAAAGCTCTTCTTGGGTAATGCTGGAACTGCAATGCGGCCATTGACGGCAGCTGTAGTTGCTGCTGGTGGAAATGCAACGTATGTTTTCTTTATCCTAGTGAAATAAGTATGAGATCCATGGGTATGTTTGGAGACTGATCATGTTGTTTTTTTAAAAAAAAAACTTCAGTTATGTGCTTGATAG	FALSE	TRUE	FALSE	0	0	0	1	0.007227
GTGGAAGCAGATAAAGTTGCAAAAAGAGCTGTGGTTGTTGGCTGTGGCGGCAGGTTCCCGGTCGAAAAGGACGCCAAAGAGGAAGTAAAGCTCTTCTTGGGTAATGCTGGAACTGCAATGCGGCCATTGACGGCAGCTGTAGTTGCTGCTGGTGGAAATGCAACGTATGTTTTCTTTATCCTAGTGAAATAAGTATGAGATCCCTGGGTATGTTTGGAGACTGATCCTGTCTTTTA-TTAAAAAAAAAACTTCAGTTATGTGCTTGATGG	FALSE	TRUE	FALSE	0	0	0	1	0.007227
GTGGAAGCAGATAAAGTTGCAAAAAGAGCTGTGGTTGTTGGCTGTGGCGGCAGGTTCCCGGTCGAAAAGGACGCCAAAGAGGAAGTAAAGCTCTTCTTGGGTAATGCTGGAACTGCAATGCGGCCATTGACGGCAGCTGTAGTTGCTGCTGGTGGAAATGCAACGTATGTTTTCTTTATCCTAGTGAAATAAGTATGAGATCCATGGGTATGTTTGGAGACTGATCATGTTGTTTATTTAAAAAAAAAACTTCAGTTATGTGCTTGATGT	FALSE	TRUE	FALSE	0	0	0	1	0.007227
GTGGAAGCAGATAAAGTTGCAAAAAGAGCTGTGGTTGTTGGCTGTGGCGGCAGGTTCCCGGTCGAAAAGGACGCCAAAGAGGAAGTAAAGCTCTTCTTGGGTAATGCTGGAACTGCAATGCGGCCATTGACGGCAGCTGTAGTTGCTGCTGGTGGAAATGCAACGTATGTTTTCTTTATCCTAGTGAAATAAGTATGAGATCCATGGGTATGTTTGGAGACTGATCATGTGTTTTATTTAAAAAAAAAACTTCAGTTATGTGCTTGATGG	FALSE	TRUE	FALSE	0	0	0	1	0.007227
GTGGAAGCAGATAAAGTTGCAAAAAGAGCTGTGGTTGTTGGCTGTGGCGGCAGGTTCCCGGTCGAAAAGGACGCCAAAGAGGAAGTAAAGCTCTTCTTGGGTAATGCTGGAACTGCAATGCGGCCATTGACGGCAGCTGTAGTTGCTGCTGGTGGAAATGCAACGTATGTTTTCTTTATCCTAGTGAAATAAGTATGAGATCCATGGGTATGTTTGGAGACTGATCATGTCTTTTTTTTAAAAAAAAAACTTCCGTTATGTTCTTGATGG	FALSE	TRUE	FALSE	0	0	0	1	0.007227
GTGGAAGCAGATAAAGTTGCAAAAAGAGCTGTGGTTGTTGGCTGTGGCGGCAGGTTCCCGGTCGAAAAGGACGCCAAAGAGGAAGTAAAGCTCTTCTTGGGTAATGCTGGAACTGCAATGCGGCCATTGACGGCAGCTGTAGTTGCTGCTGGTGGAAATGCAACGTATGTTTTCTTTATCCTAGTGAAATAAGTATGAGATCCATGGGTCTGTTTGGAGACTGATCATGTCTTTTATTTAAAAAAAAAACTTCAGATAGGTGCTTGATGG	FALSE	TRUE	FALSE	0	0	0	1	0.007227
GTGGAAGCAGATAAAGTTGCAAAAAGAGCTGTGGTTGTTGGCTGTGGCGGCAGGTTCCCGGTCGAAAAGGACGCCAAAGAGGAAGTAAAGCTCTTCTTGGGTAATGCTGGAACTGCAATGCGGCCATTGACGGCAGCTGTAGTTGCTGCTGGTGGAAATGCAACGTATGTTTTCTTTATCCTAGTGAAATAAGTATGAGATCCATGGGTATGTTTTGAGACTGATCATGTCTTTTATTTAAAAAAAAACCTTCAGTTATGTGCTTGATGG	FALSE	TRUE	FALSE	0	0	0	1	0.007227
GTGGAAGCAGATAAAGTTGCAAAAAGAGCTGTGGTTGTTGGCTGTGGCGGCAGGTTCCCGGTCGAAAAGGACGCCAAAGAGGAAGTAAAGCTCTTCTTGGGTAATGCTGGAACTGCAATGCGGCCATTGACGGCAGCTGTAGTTGCTGCTGGTGGAAATGCAACGTATGTTTTCTTTATCCTAGTGAAATAAGTATGAGATCCATGGGTATGTTTGGAGACTGATCATTTCTTTTATTTAAAAAAAAAACTTCATTTATTTGCTTGATGG	FALSE	TRUE	FALSE	0	0	0	1	0.007227
GTGGAAGCAGATAAAGTTGCAAAAAGAGCTGTGGTTGTTGGCTGTGGCGGCAGGTTCCCGGTCGAAAAGGACGCCAAAGAGGAAGTAAAGCTCTTCTTGGGTAATGCTGGAACTGCAATGCGGCCATTGACGGCAGCTGTAGTTGCTGCTGGTGGAAATGCAACGTATGTTTTCTTTATCCTAGTGAAATAAGTATGAGATCCATGGGTATGTTTGTAGACTGATCATGTCTTTTATTTAAAAAAAAACCTTCAGTTATGTGCTTGATGG	FALSE	TRUE	FALSE	0	0	0	1	0.007227
GTGGAAGCAGATAAAGTTGCAAAAAGAGCTGTGGTTGTTGGCTGTGGCGGCAGGTTCCCGGTCGAAAAGGACGCCAAAGAGGAAGTAAAGCTCTTCTTGGGTAATGCTGGAACTGCAATGCGGCCATTGACGGCAGCTGTAGTTGCTGCTGGTGGAAATGCAACGTATGTTTTCTTTATCCTAGTGAAATAAGTATGAGATCCATGGGTATGTTTGGAGACTTATCATGTCTTTTATTTAAAAAAAAAACTTCAGTTATGTGCTTGATGG	FALSE	TRUE	FALSE	0	0	0	1	0.007227
GTGGAAGCAGATAAAGTTGCAAAAAGAGCTGTGGTTGTTGGCTGTGGCGGCAGGTTCCCGGTCGAAAAGGACGCCAAAGAGGAAGTAAAGCTCTTCTTGGGTAATGCTGGAACTGCAATGCGGCCATTGACGGCAGCTGTAGTTGCTGCTGGTGGAAATGCAACGTATGTTTTCTTTATCCTAGTGAAATAAGTATGAGATCCATGGGTATGTTTGGAGACTTATCATGTCTTTTATTTAAAAAAAAAACTTAAGTTATGTGCTTTATGG	FALSE	TRUE	FALSE	0	0	0	1	0.007227
GTGGAAGCAGATAAAGTTGCAAAAAGAGCTGTGGTTGTTGGCTGTGGCGGCAGGTTCCCGGTCGAAAAGGACGCCAAAGAGGAAGTAAAGCTCTTCTTGGGTAATGCTGGAACTGCAATGCGGCCATTGACGGCAGCTGTAGTTGCTGCTGGTGGAAATGCAACGTATGTTTTCTTTATCCTAGTGAAATAAGTATGAGATCCATGGGTATGTTTGGTGACTGATCATGTCTTTTA-TTAAAAAAAAAACTTCAGTTATGTGCTTGATGG	FALSE	TRUE	FALSE	0	0	0	1	0.007227
GTGGAAGCAGATAAAGTTGCAAAAAGAGCTGTGGTTGTTGGCTGTGGCGGCAGGTTCCCGGTCGAAAAGGACGCCAAAGAGGAAGTAAAGCTCTTCTTGGGTAATGCTGGAACTGCAATGCGGCCATTGACGGCAGCTGTAGTTGCTGCTGGTGGAAATGCAACGTATGTTTTCTTTATCCTAGTGAAATAAGTATGAGATCCATGGGTATGTTTGGAGACTTATCATGTCTTTTATTT-AAAAAAAAACTTCAGTTATGTGCTTGATGG	FALSE	TRUE	FALSE	0	0	0	1	0.007227
GTGGAAGCAGATAAAGTTGCAAAAAGAGCTGTGGTTGTTGGCTGTGGCGGCAGGTTCCCGGTCGAAAAGGACGCCAAAGAGGAAGTAAAGCTCTTCTTGGGTAATGCTGGAACTGCAATGCGGCCATTGACGGCAGCTGTAGTTGCTGCTGGTGGAAATGCAACGTATGTTTTCTTTATCCTAGTGAAATAAGTATGAGATCCATGGGTATGTTTGGTGACTGATCATGTCTTTTATTTAAAAAAAAAACTTCAGTCATGTGCTTGATGG	FALSE	TRUE	FALSE	0	0	0	1	0.007227
GTGGAAGCAGATAAAGTTGCAAAAAGAGCTGTGGTTGTTGGCTGTGGCGGCAGGTTCCCGGTCGAAAAGGACGCCAAAGAGGAAGTAAAGCTCTTCTTGGGTAATGCTGGAACTGCAATGCGGCCATTGACGGCAGCTGTAGTTGCTGCTGGTGGAAATGCAACGTATGTTTTCTTTATCCTAGTGAAATAAGTATGAGATCCATGGGTATGTTTGGTGACTGATCATGTCTTTTATTTAAAAAAAAAACTTCAGTTATGTGCTTGCTGG	FALSE	TRUE	FALSE	0	0	0	1	0.007227
GTGGAAGCAGATAAAGTTGCAAAAAGAGCTGTGGTTGTTGGCTGTGGCGGCAGGTTCCCGGTCGAAAAGGACGCCAAAGAGGAAGTAAAGCTCTTCTTGGGTAATGCTGGAACTGCAATGCGGCCATTGACGGCAGCTGTAGTTGCTGCTGGTGGAAATGCAACGTATGTTTTCTTTATCCTAGTGAAATAAGTATGAGATCCATGGGTATGTTTGGAGACTTATCATGTCTTTTA-TTAAAAAAAAAACTTCAGTTATGTGCTTGTTGG	FALSE	TRUE	FALSE	0	0	0	1	0.007227
GTGGAAGCAGATAAAGTTGCAAAAAGAGCTGTGGTTGTTGGCTGTGGCGGCAGGTTCCCGGTCGAAAAGGACGCCAAAGAGGAAGTAAAGCTCTTCTTGGGTAATGCTGGAACTGCAATGCGGCCATTGACGGCAGCTGTAGTTGCTGCTGGTGGAAATGCAACGTATGTTTTCTTTATCCTAGTGAAATAAGTATGAGATCCATGGGTATGTTTGGTGACTGATCATGTCTTTTATTTAAAAAAAAAACTTCAGTTATTTGCTTGATGG	FALSE	TRUE	FALSE	0	0	0	1	0.007227
GTGGAAGCAGATAAAGTTGCAAAAAGAGCTGTGGTTGTTGGCTGTGGCGGCAGGTTCCCGGTCGAAAAGGACGCCAAAGAGGAAGTAAAGCTCTTCTTGGGTAATGCTGGAACTGCAATGCGGCCATTGACGGCAGCTGTAGTTGCTGCTGGTGGAAATGCAACGTATGTTTTCTTTATCCTAGTGAAATAAGTATGAGATCCATGGGTATGTTTGGAGACTTATCATGTCTTTTA-TTAAAAAAAAAACTTCAGTTATGTGCTTGATGT	FALSE	TRUE	FALSE	0	0	0	1	0.007227
GTGGAAGCAGATAAAGTTGCAAAAAGAGCTGTGGTTGTTGGCTGTGGCGGCAGGTTCCCGGTCGAAAAGGACGCCAAAGAGGAAGTAAAGCTCTTCTTGGGTAATGCTGGAACTGCAATGCGGCCATTGACGGCAGCTGTAGTTGCTGCTGGTGGAAATGCAACGTATGTTTTCTTTATCCTAGTGAAATAAGTATGAGATCCATGGGTATGTTTGGTGACTGATCATGTCTTTTATTTAAAAAAAACACTTCAGTTATGTGCTTGATGG	FALSE	TRUE	FALSE	0	0	0	1	0.007227
GTGGAAGCAGATAAAGTTGCAAAAAGAGCTGTGGTTGTTGGCTGTGGCGGCAGGTTCCCGGTCGAAAAGGACGCCAAAGAGGAAGTAAAGCTCTTCTTGGGTAATGCTGGAACTGCAATGCGGCCATTGACGGCAGCTGTAGTTGCTGCTGGTGGAAATGCAACGTATGTTTTCTTTATCCTAGTGAAATAAGTATGAGATCCATGGGTATGTTTGGTGACTGTTCATGTCTTTTATTT-AAAAAAAAACTTCAGTTATGTGCTTGATGG	FALSE	TRUE	FALSE	0	0	0	1	0.007227
GTGGAAGCAGATAAAGTTGCAAAAAGAGCTGTGGTTGTTGGCTGTGGCGGCAGGTTCCCGGTCGAAAAGGACGCCAAAGAGGAAGTAAAGCTCTTCTTGGGTAATGCTGGAACTGCAATGCGGCCATTGACGGCAGCTGTAGTTGCTGCTGGTGGAAATGCAACGTATGTTTTCTTTATCCTAGTGAAATAAGTATGAGATCCATGGGTATGTTTGGAGACTGTTCATGTCTTTTATTTAAAAACAAAACTTCAGTTATGTTCTTGATGG	FALSE	TRUE	FALSE	0	0	0	1	0.007227
GTGGAAGCAGATAAAGTTGCAAAAAGAGCTGTGGTTGTTGGCTGTGGCGGCAGGTTCCCGGTCGAAAAGGACGCCAAAGAGGAAGTAAAGCTCTTCTTGGGTAATGCTGGAACTGCAATGCGGCCATTGACGGCAGCTGTAGTTGCTGCTGGTGGAAATGCAACGTATGTTTTCTTTATCCTAGTGAAATAAGTATGAGATCCATGGGTATGTTTGGAGACTGTTCATGTCTTTTATTTAAAAAAAAAACTTCAGTTATGTGCTTGATGG	FALSE	TRUE	FALSE	0	0	0	1	0.007227
GTGGAAGCAGATAAAGTTGCAAAAAGAGCTGTGGTTGTTGGCTGTGGCGGCAGGTTCCCGGTCGAAAAGGACGCCAAAGAGGAAGTAAAGCTCTTCTTGGGTAATGCTGGAACTGCAATGCGGCCATTGACGGCAGCTGTAGTTGCTGCTGGTGGAAATGCAACGTATGTTTTCTTTATCCTAGTGAAATAAGTATGAGATCCATGGGTATGTTTGGAGACTGGTCATGTCTTTTATTTAAAAAAAAA--TTCAGTTATGTGCTTGATGG	FALSE	TRUE	FALSE	0	0	0	1	0.007227
GTGGAAGCAGATAAAGTTGCAAAAAGAGCTGTGGTTGTTGGCTGTGGCGGCAGGTTCCCGGTCGAAAAGGACGCCAAAGAGGAAGTAAAGCTCTTCTTGGGTAATGCTGGAACTGCAATGCGGCCATTGACGGCAGCTGTAGTTGCTGCTGGTGGAAATGCAACGTATGTTTTCTTTATCCTAGTGAAATAAGTATGAGATCCATGGGTATGTTTGTAGACTGATCATGTCTTTTATT--AAAAAAAAACTTCAGTTATGTGCTTGATGC	FALSE	TRUE	FALSE	0	0	0	1	0.007227
GTGGAAGCAGATAAAGTTGCAAAAAGAGCTGTGGTTGTTGGCTGTGGCGGCAGGTTCCCGGTCGAAAAGGACGCCAAAGAGGAAGTAAAGCTCTTCTTGGGTAATGCTGGAACTGCAATGCGGCCATTGACGGCAGCTGTAGTTGCTGCTGGTGGAAATGCAACGTATGTTTTCTTTATCCTAGTGAAATAAGTATGAGATCCATGGGTATGTTTGGAGACTGGTCATGTCTTTTATTT-AAAAAAAAACTTCAGTTATGTTCTTGATGG	FALSE	TRUE	FALSE	0	0	0	1	0.007227
GTGGAAGCAGATAAAGTTGCAAAAAGAGCTGTGGTTGTTGGCTGTGGCGGCAGGTTCCCGGTCGAAAAGGACGCCAAAGAGGAAGTAAAGCTCTTCTTGGGTAATGCTGGAACTGCAATGCGGCCATTGACGGCAGCTGTAGTTGCTGCTGGTGGAAATGCAACGTATGTTTTCTTTATCCTAGTGAAATAAGTATGAGATCCATGGGTATGTTTGTAGACTGATCATGTCTTTTATTTAAAAAAAAAAATTCAGTTATGTGCTTGATGG	FALSE	TRUE	FALSE	0	0	0	1	0.007227
GTGGAAGCAGATAAAGTTGCAAAAAGAGCTGTGGTTGTTGGCTGTGGCGGCAGGTTCCCGGTCGAAAAGGACGCCAAAGAGGAAGTAAAGCTCTTCTTGGGTAATGCTGGAACTGCAATGCGGCCATTGACGGCAGCTGTAGTTGCTGCTGGTGGAAATGCAACGTATGTTTTCTTTATCCTAGTGAAATAAGTATGAGATCCATGGGTATGTTTGTAGACTGATCATGTCTTTTATTTAAAAAAAAAACTTCAGTTATGTGCTGGATGG	FALSE	TRUE	FALSE	0	0	0	1	0.007227
GTGGAAGCAGATAAAGTTGCAAAAAGAGCTGTGGTTGTTGGCTGTGGCGGCAGGTTCCCGGTCGAAAAGGACGCCAAAGAGGAAGTAAAGCTCTTCTTGGGTAATGCTGGAACTGCAATGCGGCCATTGACGGCAGCTGTAGTTGCTGCTGGTGGAAATGCAACGTATGTTTTCTTTATCCTAGTGAAATAAGTATGAGATCCATGGGTATGTTTGGAGACTGCTCATGTCTTTTATTTAAAAAACAAACTTCAGTTATGTGCTTGATGG	FALSE	TRUE	FALSE	0	0	0	1	0.007227
GTGGAAGCAGATAAAGTTGCAAAAAGAGCTGTGGTTGTTGGCTGTGGCGGCAGGTTCCCGGTCGAAAAGGACGCCAAAGAGGAAGTAAAGCTCTTCTTGGGTAATGCTGGAACTGCAATGCGGCCATTGACGGCAGCTGTAGTTGCTGCTGGTGGAAATGCAACGTATGTTTTCTTTATCCTAGTGAAATAAGTATGAGATCCATGGGTATGTTTGGAGACTGCTCATGTCTTTTATTTAAAAAAAAAACTTCAGTTATTTGTTTGATGG	FALSE	TRUE	FALSE	0	0	0	1	0.007227
GTGGAAGCAGATAAAGTTGCAAAAAGAGCTGTGGTTGTTGGCTGTGGCGGCAGGTTCCCGGTCGAAAAGGACGCCAAAGAGGAAGTAAAGCTCTTCTTGGGTAATGCTGGAACTGCAATGCGGCCATTGACGGCAGCTGTAGTTGCTGCTGGTGGAAATGCAACGTATGTTTTCTTTATCCTAGTGAAATAAGTATGAGATCCATGGGTATGTTTGGAGACTGCTCATGTCTTTTATTTAAAAAAAAAACTTCAGTTATGTGCTTTATGG	FALSE	TRUE	FALSE	0	0	0	1	0.007227
GTGGAAGCAGATAAAGTTGCAAAAAGAGCTGTGGTTGTTGGCTGTGGCGGCAGGTTCCCGGTCGAAAAGGACGCCAAAGAGGAAGTAAAGCTCTTCTTGGGTAATGCTGGAACTGCAATGCGGCCATTGACGGCAGCTGTAGTTGCTGCTGGTGGAAATGCAACGTATGTTTTCTTTATCCTAGTGAAATAAGTATGAGATCCATGGGTATGTTTGTAGACTGATCATGTCTTTTATTTAAAAAAAAAACTTCAGTTATGTGTTTTATGT	FALSE	TRUE	FALSE	0	0	0	1	0.007227
GTGGAAGCAGATAAAGTTGCAAAAAGAGCTGTGGTTGTTGGCTGTGGCGGCAGGTTCCCGGTCGAAAAGGACGCCAAAGAGGAAGTAAAGCTCTTCTTGGGTAATGCTGGAACTGCAATGCGGCCATTGACGGCAGCTGTAGTTGCTGCTGGTGGAAATGCAACGTATGTTTTCTTTATCCTAGTGAAATAAGTATGAGATCCATGGGTATGTTTGTAGACTGATCATGTCTTTTATTTAAAAAAAAAACTTCAGTTATGTTCTTGATGG	FALSE	TRUE	FALSE	0	0	0	1	0.007227
GTGGAAGCAGATAAAGTTGCAAAAAGAGCTGTGGTTGTTGGCTGTGGCGGCAGGTTCCCGGTCGAAAAGGACGCCAAAGAGGAAGTAAAGCTCTTCTTGGGTAATGCTGGAACTGCAATGCGGCCATTGACGGCAGCTGTAGTTGCTGCTGGTGGAAATGCAACGTATGTTTTCTTTATCCTAGTGAAATAAGTATGAGATCCATGGGTATGTTTGGAGACTGCTCATGTCTTTTATTTAAAAAAAAAACTTCAGTTATGTGCGTGATGG	FALSE	TRUE	FALSE	0	0	0	1	0.007227
GTGGAAGCAGATAAAGTTGCAAAAAGAGCTGTGGTTGTTGGCTGTGGCGGCAGGTTCCCGGTCGAAAAGGACGCCAAAGAGGAAGTAAAGCTCTTCTTGGGTAATGCTGGAACTGCAATGCGGCCATTGACGGCAGCTGTAGTTGCTGCTGGTGGAAATGCAACGTATGTTTTCTTTATCCTAGTGAAATAAGTATGAGATCCATGGGTATGTTTGTAGACTGATCATGTCTTTTATTTAAAAAAAAAACTTCAGTTATGTTCTTGATGT	FALSE	TRUE	FALSE	0	0	0	1	0.007227
GTGGAAGCAGATAAAGTTGCAAAAAGAGCTGTGGTTGTTGGCTGTGGCGGCAGGTTCCCGGTCGAAAAGGACGCCAAAGAGGAAGTAAAGCTCTTCTTGGGTAATGCTGGAACTGCAATGCGGCCATTGACGGCAGCTGTAGTTGCTGCTGGTGGAAATGCAACGTATGTTTTCTTTATCCTAGTGAAATAAGTATGAGATCCATGGGTATGTTTGGAGACTGCTCATGTCTTTTATTTAAAAAAAAAAATTCAGTTATGTGTTTGATGG	FALSE	TRUE	FALSE	0	0	0	1	0.007227
GTGGAAGCAGATAAAGTTGCAAAAAGAGCTGTGGTTGTTGGCTGTGGCGGCAGGTTCCCGGTCGAAAAGGACGCCAAAGAGGAAGTAAAGCTCTTCTTGGGTAATGCTGGAACTGCAATGCGGCCATTGACGGCAGCTGTAGTTGCTGCTGGTGGAAATGCAACGTATGTTTTCTTTATCCTAGTGAAATAAGTATGAGATCCATGGGTATGTTTGGAGACTGCTCATGTCTTTTA-TTAAAAAAAAAACTTCAGTTATGTGATTGATGG	FALSE	TRUE	FALSE	0	0	0	1	0.007227
GTGGAAGCAGATAAAGTTGCAAAAAGAGCTGTGGTTGTTGGCTGTGGCGGCAGGTTCCCGGTCGAAAAGGACGCCAAAGAGGAAGTAAAGCTCTTCTTGGGTAATGCTGGAACTGCAATGCGGCCATTGACGGCAGCTGTAGTTGCTGCTGGTGGAAATGCAACGTATGTTTTCTTTATCCTAGTGAAATAAGTATGAGATCCATGGGTATGTTTGTAGACTGATCATGTCTTTTATTTAAAAAAAAAACTTCAGTTATTTGCTTGATGG	FALSE	TRUE	FALSE	0	0	0	1	0.007227
GTGGAAGCAGATAAAGTTGCAAAAAGAGCTGTGGTTGTTGGCTGTGGCGGCAGGTTCCCGGTCGAAAAGGACGCCAAAGAGGAAGTAAAGCTCTTCTTGGGTAATGCTGGAACTGCAATGCGGCCATTGACGGCAGCTGTAGTTGCTGCTGGTGGAAATGCAACGTATGTTTTCTTTATCCTAGTGAAATAAGTATGAGATCCATGGGTATGTTTGGAGACTGATTATTTCTTTTATTTAAAAAAAAAACTTCAGTTATGTGCTTGATGG	FALSE	TRUE	FALSE	0	0	0	1	0.007227
GTGGAAGCAGATAAAGTTGCAAAAAGAGCTGTGGTTGTTGGCTGTGGCGGCAGGTTCCCGGTCGAAAAGGACGCCAAAGAGGAAGTAAAGCTCTTCTTGGGTAATGCTGGAACTGCAATGCGGCCATTGACGGCAGCTGTAGTTGCTGCTGGTGGAAATGCAACGTATGTTTTCTTTATCCTAGTGAAATAAGTATGAGATCCATGGGTATGTTTGGTGACTGATCATGTCCTTTATTTAAAAAAAAAACTCCAGTTATGTGCTTTATGG	FALSE	TRUE	FALSE	0	0	0	1	0.007227
GTGGAAGCAGATAAAGTTGCAAAAAGAGCTGTGGTTGTTGGCTGTGGCGGCAGGTTCCCGGTCGAAAAGGACGCCAAAGAGGAAGTAAAGCTCTTCTTGGGTAATGCTGGAACTGCAATGCGGCCATTGACGGCAGCTGTAGTTGCTGCTGGTGGAAATGCAACGTATGTTTTCTTTATCCTAGTGAAATAAGTATGAGATCCATGGGTATGTTTGGTGACTGATAATGTCTTTTATTT-AAAAAAAAACTTCAGTTATGTGCTTGATGG	FALSE	TRUE	FALSE	0	0	0	1	0.007227
GTGGAAGCAGATAAAGTTGCAAAAAGAGCTGTGGTTGTTGGCTGTGGCGGCAGGTTCCCGGTCGAAAAGGACGCCAAAGAGGAAGTAAAGCTCTTCTTGGGTAATGCTGGAACTGCAATGCGGCCATTGACGGCAGCTGTAGTTGCTGCTGGTGGAAATGCAACGTATGTTTTCTTTATCCTAGTGAAATAAGTATGAGATCCATGGGTATGTTTGGAGACTTATCATGTCTTTTATTTAAAAAAAAAACTTCAGTTATGTTCTTGATGG	FALSE	TRUE	FALSE	0	0	0	1	0.007227
GTGGAAGCAGATAAAGTTGCAAAAAGAGCTGTGGTTGTTGGCTGTGGCGGCAGGTTCCCGGTCGAAAAGGACGCCAAAGAGGAAGTAAAGCTCTTCTTGGGTAATGCTGGAACTGCAATGCGGCCATTGACGGCAGCTGTAGTTGCTGCTGGTGGAAATGCAACGTATGTTTTCTTTATCCTAGTGAAATAAGTATGAGATCCATGGGTATGTTTGGCGACTGATCATGTCTTTTA-TTAAAAAAAAAACTTCCGTTATGTGCTTGCTGG	FALSE	TRUE	FALSE	0	0	0	1	0.007227
GTGGAAGCAGATAAAGTTGCAAAAAGAGCTGTGGTTGTTGGCTGTGGCGGCAGGTTCCCGGTCGAAAAGGACGCCAAAGAGGAAGTAAAGCTCTTCTTGGGTAATGCTGGAACTGCAATGCGGCCATTGACGGCAGCTGTAGTTGCTGCTGGTGGAAATGCAACGTATGTTTTCTTTATCCTAGTGAAATAAGTATGAGATCCATGGGTATGTTTGGAGTCTGATCATGTTTTTTATTTAAAAAAAAAACTTCAGTTATGTGCTTGATGG	FALSE	TRUE	FALSE	0	0	0	1	0.007227
GTGGAAGCAGATAAAGTTGCAAAAAGAGCTGTGGTTGTTGGCTGTGGCGGCAGGTTCCCGGTCGAAAAGGACGCCAAAGAGGAAGTAAAGCTCTTCTTGGGTAATGCTGGAACTGCAATGCGGCCATTGACGGCAGCTGTAGTTGCTGCTGGTGGAAATGCAACGTATGTTTTCTTTATCCTAGTGAAATAAGTATGAGATCCATGGGTATGTTTGGAGTCTGATCGTGTCTTTTA-TTAAAAAAAAAACTTCAGTTATGTGCTTGATGG	FALSE	TRUE	FALSE	0	0	0	1	0.007227
GTGGAAGCAGATAAAGTTGCAAAAAGAGCTGTGGTTGTTGGCTGTGGCGGCAGGTTCCCGGTCGAAAAGGACGCCAAAGAGGAAGTAAAGCTCTTCTTGGGTAATGCTGGAACTGCAATGCGGCCATTGACGGCAGCTGTAGTTGCTGCTGGTGGAAATGCAACGTATGTTTTCTTTATCCTAGTGAAATAAGTATGAGATCCATGGGTATGTTTGGAGTCTGATCATGTCTTTTATTTAAAAAAAAAACTTCAGTTATGTGTTTGATGG	FALSE	TRUE	FALSE	0	0	0	1	0.007227
GTGGAAGCAGATAAAGTTGCAAAAAGAGCTGTGGTTGTTGGCTGTGGCGGCAGGTTCCCGGTCGAAAAGGACGCCAAAGAGGAAGTAAAGCTCTTCTTGGGTAATGCTGGAACTGCAATGCGGCCATTGACGGCAGCTGTAGTTGCTGCTGGTGGAAATGCAACGTATGTTTTCTTTATCCTAGTGAAATAAGTATGAGATCCATGGGTATGTTTGGATACTGATCATGTCTTTTATTT-AAAAAAAAACTTCAGTTATGTGCTTGATGG	FALSE	TRUE	FALSE	0	0	0	1	0.007227
GTGGAAGCAGATAAAGTTGCAAAAAGAGCTGTGGTTGTTGGCTGTGGCGGCAGGTTCCCGGTCGAAAAGGACGCCAAAGAGGAAGTAAAGCTCTTCTTGGGTAATGCTGGAACTGCAATGCGGCCATTGACGGCAGCTGTAGTTGCTGCTGGTGGAAATGCAACGTATGTTTTCTTTATCCTAGTGAAATAAGTATGAGATCCATGGGTATGTTTGGATACTGATCATGTCTTTTATTTAAAAAAAAAACTTCAGTTAGGTGCTTGATGG	FALSE	TRUE	FALSE	0	0	0	1	0.007227
GTGGAAGCAGATAAAGTTGCAAAAAGAGCTGTGGTTGTTGGCTGTGGCGGCAGGTTCCCGGTCGAAAAGGACGCCAAAGAGGAAGTAAAGCTCTTCTTGGGTAATGCTGGAACTGCAATGCGGCCATTGACGGCAGCTGTAGTTGCTGCTGGTGGAAATGCAACGTATGTTTTCTTTATCCTAGTGAAATAAGTATGAGATCCATGGGTATGTTTGGAGTCTGATCATGTCTTTTATTTAAAAAAAAAACTTCAGTTATGTGCTTGAAGG	FALSE	TRUE	FALSE	0	0	0	1	0.007227
GTGGAAGCAGATAAAGTTGCAAAAAGAGCTGTGGTTGTTGGCTGTGGCGGCAGGTTCCCGGTCGAAAAGGACGCCAAAGAGGAAGTAAAGCTCTTCTTGGGTAATGCTGGAACTGCAATGCGGCCATTGACGGCAGCTGTAGTTGCTGCTGGTGGAAATGCAACGTATGTTTTCTTTATCCTAGTGAAATAAGTATGAGATCCATGGGTATGTTTGGATACTGATCATGTCTTTTATTTAAAAAAAAAACTTCAGTTATGGTCTTGATGG	FALSE	TRUE	FALSE	0	0	0	1	0.007227
GTGGAAGCAGATAAAGTTGCAAAAAGAGCTGTGGTTGTTGGCTGTGGCGGCAGGTTCCCGGTCGAAAAGGACGCCAAAGAGGAAGTAAAGCTCTTCTTGGGTAATGCTGGAACTGCAATGCGGCCATTGACGGCAGCTGTAGTTGCTGCTGGTGGAAATGCAACGTATGTTTTCTTTATCCTAGTGAAATAAGTATGAGATCTATGGGTATGTTTGTAGACTGATCATGTCTTTTATTTAAAAAAAAAACTTCAGTTATGTGCTTGATGG	FALSE	TRUE	FALSE	0	0	0	1	0.007227
GTGGAAGCAGATAAAGTTGCAAAAAGAGCTGTGGTTGTTGGCTGTGGCGGCAGGTTCCCGGTCGAAAAGGACGCCAAAGAGGAAGTAAAGCTCTTCTTGGGTAATGCTGGAACTGCAATGCGGCCATTGACGGCAGCTGTAGTTGCTGCTGGTGGAAATGCAACGTATGTTTTCTTTATCCTAGTGAAATAAGTATGAGATCCATGGGTATGTTTGGAGTCTGATCATGTCTTTTATTT-AAAAATAAACTTCAGTTATGTGCTTGATGG	FALSE	TRUE	FALSE	0	0	0	1	0.007227
GTGGAAGCAGATAAAGTTGCAAAAAGAGCTGTGGTTGTTGGCTGTGGCGGCAGGTTCCCGGTCGAAAAGGACGCCAAAGAGGAAGTAAAGCTCTTCTTGGGTAATGCTGGAACTGCAATGCGGCCATTGACGGCAGCTGTAGTTGCTGCTGGTGGAAATGCAACGTATGTTTTCTTTATCCTAGTGAAATAAGTATGAGATCCATGGGTATGTTTGGATACTGATCATGTCTTTTATTTAAAAAAAAAACTTCAGTTATGTGCTTTATGT	FALSE	TRUE	FALSE	0	0	0	1	0.007227
GTGGAAGCAGATAAAGTTGCAAAAAGAGCTGTGGTTGTTGGCTGTGGCGGCAGGTTCCCGGTCGAAAAGGACGCCAAAGAGGAAGTAAAGCTCTTCTTGGGTAATGCTGGAACTGCAATGCGGCCATTGACGGCAGCTGTAGTTGCTGCTGGTGGAAATGCAACGTATGTTTTCTTTATCCTAGTGAAATAAGTATGAGATCCATGGGTATGTTTGGAGTCTGATCATGTCTTTTATT--AAAAAAAAACTTAAGTTATGTGCTTGATGG	FALSE	TRUE	FALSE	0	0	0	1	0.007227
GTGGAAGCAGATAAAGTTGCAAAAAGAGCTGTGGTTGTTGGCTGTGGCGGCAGGTTCCCGGTCGAAAAGGACGCCAAAGAGGAAGTAAAGCTCTTCTTGGGTAATGCTGGAACTGCAATGCGGCCATTGACGGCAGCTGTAGTTGCTGCTGGTGGAAATGCAACGTATGTTTTCTTTATCCTAGTGAAATAAGTATGAGATCCATGGGTATGTTTGGATACTGATCATGTCTTTTATTTAAAAAAAAAACTTCAGTTATGTTCTTGATGG	FALSE	TRUE	FALSE	0	0	0	1	0.007227
GTGGAAGCAGATAAAGTTGCAAAAAGAGCTGTGGTTGTTGGCTGTGGCGGCAGGTTCCCGGTCGAAAAGGACGCCAAAGAGGAAGTAAAGCTCTTCTTGGGTAATGCTGGAACTGCAATGCGGCCATTGACGGCAGCTGTAGTTGCTGCTGGTGGAAATGCAACGTATGTTTTCTTTATCCTAGTGAAATAAGTATGAGATCCATGGGTATGTTTGGAGTCTGATCATGTCTTTTA-TTAAAAAAAAAACTTCAGTTATGTGCTTGATGG	FALSE	TRUE	FALSE	0	0	0	1	0.007227
GTGGAAGCAGATAAAGTTGCAAAAAGAGCTGTGGTTGTTGGCTGTGGCGGCAGGTTCCCGGTCGAAAAGGACGCCAAAGAGGAAGTAAAGCTCTTCTTGGGTAATGCTGGAACTGCAATGCGGCCATTGACGGCAGCTGTAGTTGCTGCTGGTGGAAATGCAACGTATGTTTTCTTTATCCTAGTGAAATAAGTATGAGATCCATGGGTATGTTTGGAGTCTGATCATGTCTTTT-TTTAAAAAAAAAAATTCAGTTATGTGCTTGATGG	FALSE	TRUE	FALSE	0	0	0	1	0.007227
GTGGAAGCAGATAAAGTTGCAAAAAGAGCTGTGGTTGTTGGCTGTGGCGGCAGGTTCCCGGTCGAAAAGGACGCCAAAGAGGAAGTAAAGCTCTTCTTGGGTAATGCTGGAACTGCAATGCGGCCATTGACGGCAGCTGTAGTTGCTGCTGGTGGAAATGCAACGTATGTTTTCTTTATCCTAGTGAAATAAGTATGAGATCCATGGGTATGTTTGGAGACTTATCATGTCTTTTATTTAAAAAAAAAACTTCAGTTATTTGCTTGATGG	FALSE	TRUE	FALSE	0	0	0	1	0.007227
GTGGAAGCAGATAAAGTTGCAAAAAGAGCTGTGGTTGTTGGCTGTGGCGGCAGGTTCCCGGTCGAAAAGGACGCCAAAGAGGAAGTAAAGCTCTTCTTGGGTAATGCTGGAACTGCAATGCGGCCATTGACGGCAGCTGTAGTTGCTGCTGGTGGAAATGCAACGTATGTTTTCTTTATCCTAGTGAAATAAGTATGAGATCCATGGGTATGTTTGGCGACTGATCATGTCTTTTATTT-AAAAAAAAACTTCAGTTATGTGCTTGATGG	FALSE	TRUE	FALSE	0	0	0	1	0.007227
GTGGAAGCAGATAAAGTTGCAAAAAGAGCTGTGGTTGTTGGCTGTGGCGGCAGGTTCCCGGTCGAAAAGGACGCCAAAGAGGAAGTAAAGCTCTTCTTGGGTAATGCTGGAACTGCAATGCGGCCATTGACGGCAGCTGTAGTTGCTGCTGGTGGAAATGCAACGTATGTTTTCTTTATCCTAGTGAAATAAGTATGAGATCCATGGGTATGTTTGGCGACTGATCATGTCTTTTATTTAAAAAAAAAACTTCAGTTATGTGCTTGATGG	FALSE	TRUE	FALSE	0	0	0	1	0.007227
GTGGAAGCAGATAAAGTTGCAAAAAGAGCTGTGGTTGTTGGCTGTGGCGGCAGGTTCCCGGTCGAAAAGGACGCCAAAGAGGAAGTAAAGCTCTTCTTGGGTAATGCTGGAACTGCAATGCGGCCATTGACGGCAGCTGTAGTTGCTGCTGGTGGAAATGCAACGTATGTTTTCTTTATCCTAGTGAAATAAGTATGAGATCCATGGGTATGTTTGGAGTCTGATCATGT-TTTTTCTTAAAAAAAAAACTTCAGTTATGTGCTTGATGG	FALSE	TRUE	FALSE	0	0	0	1	0.007227
GTGGAAGCAGATAAAGTTGCAAAAAGAGCTGTGGTTGTTGGCTGTGGCGGCAGGTTCCCGGTCGAAAAGGACGCCAAAGAGGAAGTAAAGCTCTTCTTGGGTAATGCTGGAACTGCAATGCGGCCATTGACGGCAGCTGTAGTTGCTGCTGGTGGAAATGCAACGTATGTTTTCTTTATCCTAGTGAAATAAGTATGAGATCCATGGGTATGTTTGGCGACTGATCATGTCTTTTATTTAAAAAAAAAACTTCAGTTCTGTTCTTGATGG	FALSE	TRUE	FALSE	0	0	0	1	0.007227
GTGGAAGCAGATAAAGTTGCAAAAAGAGCTGTGGTTGTTGGCTGTGGCGGCAGGTTCCCGGTCGAAAAGGACGCCAAAGAGGAAGTAAAGCTCTTCTTGGGTAATGCTGGAACTGCAATGCGGCCATTGACGGCAGCTGTAGTTGCTGCTGGTGGAAATGCAACGTATGTTTTCTTTATCCTAGTGAAATAAGTATGAGATCCATGGGTATGTTTGGAGCCTGATCATGTCTTTTATTTAAAAAAAAAACTTCAGTTATGTGCTTGATGG	FALSE	TRUE	FALSE	0	0	0	1	0.007227
GTGGAAGCAGATAAAGTTGCAAAAAGAGCTGTGGTTGTTGGCTGTGGCGGCAGGTTCCCGGTCGAAAAGGACGCCAAAGAGGAAGTAAAGCTCTTCTTGGGTAATGCTGGAACTGCAATGCGGCCATTGACGGCAGCTGTAGTTGCTGCTGGTGGAAATGCAACGTATGTTTTCTTTATCCTAGTGAAATAAGTATGAGATCCATGGGTATGTTTGGCGACTGATCATGTCTTTTATTTAAAAAAAAAACTTCATATATGTGCTTGATGG	FALSE	TRUE	FALSE	0	0	0	1	0.007227
GTGGAAGCAGATAAAGTTGCAAAAAGAGCTGTGGTTGTTGGCTGTGGCGGCAGGTTCCCGGTCGAAAAGGACGCCAAAGAGGAAGTAAAGCTCTTCTTGGGTAATGCTGGAACTGCAATGCGGCCATTGACGGCAGCTGTAGTTGCTGCTGGTGGAAATGCAACGTATGTTTTCTTTATCCTAGTGAAATAAGTATGAGATCCATGGGTATGTTTGGCGACTGATCATTTCTTTTATTTAAAAAAAAAACTTCAGTTATGTGCTTGATGG	FALSE	TRUE	FALSE	0	0	0	1	0.007227
GTGGAAGCAGATAAAGTTGCAAAAAGAGCTGTGGTTGTTGGCTGTGGCGGCAGGTTCCCGGTCGAAAAGGACGCCAAAGAGGAAGTAAAGCTCTTCTTGGGTAATGCTGGAACTGCAATGCGGCCATTGACGGCAGCTGTAGTTGCTGCTGGTGGAAATGCAACGTATGTTTTCTTTATCCTAGTGAAATAAGTATGAGATCCATGGGTATGTTTGGGGACTGATCATGTCTTTTATT--AAAAAAAAACTTCAGTTATGTGCTTGATGC	FALSE	TRUE	FALSE	0	0	0	1	0.007227
GTGGAAGCAGATAAAGTTGCAAAAAGAGCTGTGGTTGTTGGCTGTGGCGGCAGGTTCCCGGTCGAAAAGGACGCCAAAGAGGAAGTAAAGCTCTTCTTGGGTAATGCTGGAACTGCAATGCGGCCATTGACGGCAGCTGTAGTTGCTGCTGGTGGAAATGCAACGTATGTTTTCTTTATCCTAGTGAAATAAGTATGAGATCCATGGGTATGTTTGGAGATTGATCATGTCTTTTATTTAAAATAAAAACTTCAGTTATGTGCTTGATGG	FALSE	TRUE	FALSE	0	0	0	1	0.007227
GTGGAAGCAGATAAAGTTGCAAAAAGAGCTGTGGTTGTTGGCTGTGGCGGCAGGTTCCCGGTCGAAAAGGACGCCAAAGAGGAAGTAAAGCTCTTCTTGGGTAATGCTGGAACTGCAATGCGGCCATTGACGGCAGCTGTAGTTGCTGCTGGTGGAAATGCAACGTATGTTTTCTTTATCCTAGTGAAATAAGTATGAGATCCATGGGTATGTTTGGAGACTTCTCATGTCTTTTA-TTAAAAAAAAAACTTCAGTTATGTGCTTGATGG	FALSE	TRUE	FALSE	0	0	0	1	0.007227
GTGGAAGCAGATAAAGTTGCAAAAAGAGCTGTGGTTGTTGGCTGTGGCGGCAGGTTCCCGGTCGAAAAGGACGCCAAAGAGGAAGTAAAGCTCTTCTTGGGTAATGCTGGAACTGCAATGCGGCCATTGACGGCAGCTGTAGTTGCTGCTGGTGGAAATGCAACGTATGTTTTCTTTATCCTAGTGAAATAAGTATGAGATCCATGGGTATGTTTGGAGACTTATCATGTCTTTTATTTAAAAAAAAAACTTCATTTATGTGCTTGATGG	FALSE	TRUE	FALSE	0	0	0	1	0.007227
GTGGAAGCAGATAAAGTTGCAAAAAGAGCTGTGGTTGTTGGCTGTGGCGGCAGGTTCCCGGTCGAAAAGGACGCCAAAGAGGAAGTAAAGCTCTTCTTGGGTAATGCTGGAACTGCAATGCGGCCATTGACGGCAGCTGTAGTTGCTGCTGGTGGAAATGCAACGTATGTTTTCTTTATCCTAGTGAAATAAGTATGAGATCCATGGGTATGTTTGGGGACTGATCATGTCTTTTATTTAAAAAAAAAACTTCAGTTATGTGCTTGCTGG	FALSE	TRUE	FALSE	0	0	0	1	0.007227
GTGGAAGCAGATAAAGTTGCAAAAAGAGCTGTGGTTGTTGGCTGTGGCGGCAGGTTCCCGGTCGAAAAGGACGCCAAAGAGGAAGTAAAGCTCTTCTTGGGTAATGCTGGAACTGCAATGCGGCCATTGACGGCAGCTGTAGTTGCTGCTGGTGGAAATGCAACGTATGTTTTCTTTATCCTAGTGAAATAAGTATGAGATCCATGGGTATGTTTGGGTACTGATCATTTCTTTTATTTAAAAAAAAAACTTCAGTTATGTGCTTGATGG	FALSE	TRUE	FALSE	0	0	0	1	0.007227
GTGGAAGCAGATAAAGTTGCAAAAAGAGCTGTGGTTGTTGGCTGTGGCGGCAGGTTCCCGGTCGAAAAGGACGCCAAAGAGGAAGTAAAGCTCTTCTTGGGTAATGCTGGAACTGCAATGCGGCCATTGACGGCAGCTGTAGTTGCTGCTGGTGGAAATGCAACGTATGTTTTCTTTATCCTAGTGAAATAAGTATGAGATCCATGGGTATGTTTGGAGACTGATTATTTCTTTTATTT-AAAAAAAAACTTCAGTTATGTGCTTGATGG	FALSE	TRUE	FALSE	0	0	0	1	0.007227
GTGGAAGCAGATAAAGTTGCAAAAAGAGCTGTGGTTGTTGGCTGTGGCGGCAGGTTCCCGGTCGAAAAGGACGCCAAAGAGGAAGTAAAGCTCTTCTTGGGTAATGCTGGAACTGCAATGCGGCCATTGACGGCAGCTGTAGTTGCTGCTGGTGGAAATGCAACGTATGTTTTCTTTATCCTAGTGAAATAAGTATGAGATCCATGGGTATGTTTGTAGACTGATCATGTCTTTTATTTACAAAAAAAACTTCAGTTATGTGCTTGATGG	FALSE	TRUE	FALSE	0	0	0	1	0.007227
GTGGAAGCAGATAAAGTTGCAAAAAGAGCTGTGGTTGTTGGCTGTGGCGGCAGGTTCCCGGTCGAAAAGGACGCCAAAGAGGAAGTAAAGCTCTTCTTGGGTAATGCTGGAACTGCAATGCGGCCATTGACGGCAGCTGTAGTTGCTGCTGGTGGAAATGCAACGTATGTTTTCTTTATCCTAGTGAAATAAGTATGAGATCCATGGGTATGTTTGGAGACTGATCATTTCTTTTATTTAAAAAAAAAATTTCATTTATGTGCTTGATGG	FALSE	TRUE	FALSE	0	0	0	1	0.007227
GTGGAAGCAGATAAAGTTGCAAAAAGAGCTGTGGTTGTTGGCTGTGGCGGCAGGTTCCCGGTCGAAAAGGACGCCAAAGAGGAAGTAAAGCTCTTCTTGGGTAATGCTGGAACTGCAATGCGGCCATTGACGGCAGCTGTAGTTGCTGCTGGTGGAAATGCAACGTATGTTTTCTTTATCCTAGTGAAATAAGTATGAGATCCATGGGTATGTTTGGAGACTGATTATGTCTTTTATTTAAAAAAAAAACTTCAGTTATGTGCTTGATGG	FALSE	TRUE	FALSE	0	0	0	1	0.007227
GTGGAAGCAGATAAAGTTGCAAAAAGAGCTGTGGTTGTTGGCTGTGGCGGCAGGTTCCCGGTCGAAAAGGACGCCAAAGAGGAAGTAAAGCTCTTCTTGGGTAATGCTGGAACTGCAATGCGGCCATTGACGGCAGCTGTAGTTGCTGCTGGTGGAAATGCAACGTATGTTTTCTTTATCCTAGTGAAATAAGTATGAGATCCATGGGTATGTTTGGAGACTGATCGTGTCTTTTATT---AAAAAAAACTTCAGTTATGTGCTTGATGG	FALSE	TRUE	FALSE	0	0	0	1	0.007227
GTGGAAGCAGATAAAGTTGCAAAAAGAGCTGTGGTTGTTGGCTGTGGCGGCAGGTTCCCGGTCGAAAAGGACGCCAAAGAGGAAGTAAAGCTCTTCTTGGGTAATGCTGGAACTGCAATGCGGCCATTGACGGCAGCTGTAGTTGCTGCTGGTGGAAATGCAACGTATGTTTTCTTTATCCTAGTGAAATAAGTATGAGATCCATGGGTATGTTTGGAGACTGATCGTGTCTTTTA-TTAAAAAAAAAACTTCATTTATGTGCTTGATTG	FALSE	TRUE	FALSE	0	0	0	1	0.007227
GTGGAAGCAGATAAAGTTGCAAAAAGAGCTGTGGTTGTTGGCTGTGGCGGCAGGTTCCCGGTCGAAAAGGACGCCAAAGAGGAAGTAAAGCTCTTCTTGGGTAATGCTGGAACTGCAATGCGGCCATTGACGGCAGCTGTAGTTGCTGCTGGTGGAAATGCAACGTATGTTTTCTTTATCCTAGTGAAATAAGTATGAGATCCATGGGTATGTTTGGAGACTGATCGTGTCTTTTA-TTAAAAAAAAAACTTCAGTTATGTGCTTGCTGG	FALSE	TRUE	FALSE	0	0	0	1	0.007227
GTGGAAGCAGATAAAGTTGCAAAAAGAGCTGTGGTTGTTGGCTGTGGCGGCAGGTTCCCGGTCGAAAAGGACGCCAAAGAGGAAGTAAAGCTCTTCTTGGGTAATGCTGGAACTGCAATGCGGCCATTGACGGCAGCTGTAGTTGCTGCTGGTGGAAATGCAACGTATGTTTTCTTTATCCTAGTGAAATAAGTATGAGATCCATGGGTATGTTTGGAGACTGATCGTGTCGTTTA-TTAAAAAAAAAACTTCAGTTATGTGCTTGATGG	FALSE	TRUE	FALSE	0	0	0	1	0.007227
GTGGAAGCAGATAAAGTTGCAAAAAGAGCTGTGGTTGTTGGCTGTGGCGGCAGGTTCCCGGTCGAAAAGGACGCCAAAGAGGAAGTAAAGCTCTTCTTGGGTAATGCTGGAACTGCAATGCGGCCATTGACGGCAGCTGTAGTTGCTGCTGGTGGAAATGCAACGTATGTTTTCTTTATCCTAGTGAAATAAGTATGAGATCCATGGGTATGTTTTGAGACTGATCATGTCTTTTATTTAAAAAAAAAACTTCATTTAGGTGCTTGATGG	FALSE	TRUE	FALSE	0	0	0	1	0.007227
GTGGAAGCAGATAAAGTTGCAAAAAGAGCTGTGGTTGTTGGCTGTGGCGGCAGGTTCCCGGTCGAAAAGGACGCCAAAGAGGAAGTAAAGCTCTTCTTGGGTAATGCTGGAACTGCAATGCGGCCATTGACGGCAGCTGTAGTTGCTGCTGGTGGAAATGCAACGTATGTTTTCTTTATCCTAGTGAAATAAGTATGAGATCCATGGGTATGTTTTGAGACTGATCATGTCTTTTATTTAAAAAAAAAATTTCAGTTATGTGCTTGATGG	FALSE	TRUE	FALSE	0	0	0	1	0.007227
GTGGAAGCAGATAAAGTTGCAAAAAGAGCTGTGGTTGTTGGCTGTGGCGGCAGGTTCCCGGTCGAAAAGGACGCCAAAGAGGAAGTAAAGCTCTTCTTGGGTAATGCTGGAACTGCAATGCGGCCATTGACGGCAGCTGTAGTTGCTGCTGGTGGAAATGCAACGTATGTTTTCTTTATCCTAGTGAAATAAGTATGAGATCCATGGGTATGTTTTGAGACTGATCATGTCTTTTATTTAAAAAAAAAATTTCAGTTATGTGCTTGATGT	FALSE	TRUE	FALSE	0	0	0	1	0.007227
GTGGAAGCAGATAAAGTTGCAAAAAGAGCTGTGGTTGTTGGCTGTGGCGGCAGGTTCCCGGTCGAAAAGGACGCCAAAGAGGAAGTAAAGCTCTTCTTGGGTAATGCTGGAACTGCAATGCGGCCATTGACGGCAGCTGTAGTTGCTGCTGGTGGAAATGCAACGTATGTTTTCTTTATCCTAGTGAAATAAGTATGAGATCCATGGGTATGTTTGGAGTCTGATCATGTCTTTTATTTAAAAAAAAAACTTCAGTTATTTGCTTGATGG	FALSE	TRUE	FALSE	0	0	0	1	0.007227
GTGGAAGCAGATAAAGTTGCAAAAAGAGCTGTGGTTGTTGGCTGTGGCGGCAGGTTCCCGGTCGAAAAGGACGCCAAAGAGGAAGTAAAGCTCTTCTTGGGTAATGCTGGAACTGCAATGCGGCCATTGACGGCAGCTGTAGTTGCTGCTGGTGGAAATGCAACGTATGTTTTCTTTATCCTAGTGAAATAAGTATGAGATCCATGGGTATGTTTGGAGACTGATCGTGACTTTTA-TTAAAAAAAAAACTTCAGTTATGTGCTTGATGG	FALSE	TRUE	FALSE	0	0	0	1	0.007227
GTGGAAGCAGATAAAGTTGCAAAAAGAGCTGTGGTTGTTGGCTGTGGCGGCAGGTTCCCGGTCGAAAAGGACGCCAAAGAGGAAGTAAAGCTCTTCTTGGGTAATGCTGGAACTGCAATGCGGCCATTGACGGCAGCTGTAGTTGCTGCTGGTGGAAATGCAACGTATGTTTTCTTTATCCTAGTGAAATAAGTATGAGATCCATGGGTATGTTTTGAGACTGATCATGTCTTTTATTTAAAAAAACAACTTCAGTTATGTGCTTGATGG	FALSE	TRUE	FALSE	0	0	0	1	0.007227
GTGGAAGCAGATAAAGTTGCAAAAAGAGCTGTGGTTGTTGGCTGTGGCGGCAGGTTCCCGGTCGAAAAGGACGCCAAAGAGGAAGTAAAGCTCTTCTTGGGTAATGCTGGAACTGCAATGCGGCCATTGACGGCAGCTGTAGTTGCTGCTGGTGGAAATGCAACGTATGTTTTCTTTATCCTAGTGAAATAAGTATGAGATCCATGGGTATGTTTGGAGACTGATCCTGTCTTTTCTTTAAAAAAAAAACTTCAGTTATGTGCTTGATGG	FALSE	TRUE	FALSE	0	0	0	1	0.007227
GTGGAAGCAGATAAAGTTGCAAAAAGAGCTGTGGTTGTTGGCTGTGGCGGCAGGTTCCCGGTCGAAAAGGACGCCAAAGAGGAAGTAAAGCTCTTCTTGGGTAATGCTGGAACTGCAATGCGGCCATTGACGGCAGCTGTAGTTGCTGCTGGTGGAAATGCAACGTATGTTTTCTTTATCCTAGTGAAATAAGTATGAGATCCATGGGTATGTTTTGAGACTGATCATGTCTTTTTTTTAAAAAAAAAACTTCAGTTAAGTGCTTTATGG	FALSE	TRUE	FALSE	0	0	0	1	0.007227
GTGGAAGCAGATAAAGTTGCAAAAAGAGCTGTGGTTGTTGGCTGTGGCGGCAGGTTCCCGGTCGAAAAGGACGCCAAAGAGGAAGTAAAGCTCTTCTTGGGTAATGCTGGAACTGCAATGCGGCCATTGACGGCAGCTGTAGTTGCTGCTGGTGGAAATGCAACGTATGTTTTCTTTATCCTAGTGAAATAAGTATGAGATCCATGGGTATGTTTTGAGACTGATCATTTCTTTTATTTAAAAAAAAAACTTCAGTTATGTGCTTGATGG	FALSE	TRUE	FALSE	0	0	0	1	0.007227
GTGGAAGCAGATAAAGTTGCAAAAAGAGCTGTGGTTGTTGGCTGTGGCGGCAGGTTCCCGGTCGAAAAGGACGCCAAAGAGGAAGTAAAGCTCTTCTTGGGTAATGCTGGAACTGCAATGCGGCCATTGACGGCAGCTGTAGTTGCTGCTGGTGGAAATGCAACGTATGTTTTCTTTATCCTAGTGAAATAAGTATGAGATCCATGGGTATGTTTTGAGACTGATCATTTCTTTTATTTAAAAAAAAAACTTCCGTTATGTGCTTGATGG	FALSE	TRUE	FALSE	0	0	0	1	0.007227
GTGGAAGCAGATAAAGTTGCAAAAAGAGCTGTGGTTGTTGGCTGTGGCGGCAGGTTCCCGGTCGAAAAGGACGCCAAAGAGGAAGTAAAGCTCTTCTTGGGTAATGCTGGAACTGCAATGCGGCCATTGACGGCAGCTGTAGTTGCTGCTGGTGGAAATGCAACGTATGTTTTCTTTATCCTAGTGAAATAAGTATGAGATCCATGGGTATGTTTGGAGACTGATCATTTTTTTTATTT-AAAAAAAAACTTCAGTTATGTGCTTGATGG	FALSE	TRUE	FALSE	0	0	0	1	0.007227
GTGGAAGCAGATAAAGTTGCAAAAAGAGCTGTGGTTGTTGGCTGTGGCGGCAGGTTCCCGGTCGAAAAGGACGCCAAAGAGGAAGTAAAGCTCTTCTTGGGTAATGCTGGAACTGCAATGCGGCCATTGACGGCAGCTGTAGTTGCTGCTGGTGGAAATGCAACGTATGTTTTCTTTATCCTAGTGAAATAAGTATGAGATCCATGGGTATGTTTGGAGACTGATCATTTTTTTTATT--AAAAAAAAACTTCAGTTATGTGCTTGATGG	FALSE	TRUE	FALSE	0	0	0	1	0.007227
GTGGAAGCAGATAAAGTTGCAAAAAGAGCTGTGGTTGTTGGCTGTGGCGGCAGGTTCCCGGTCGAAAAGGACGCCAAAGAGGAAGTAAAGCTCTTCTTGGGTAATGCTGGAACTGCAATGCGGCCATTGACGGCAGCTGTAGTTGCTGCTGGTGGAAATGCAACGTATGTTTTCTTTATCCTAGTGAAATAAGTATGAGATCCATGGGTATGTTTTGAGACTGATCATTTCTTTTATTTAAAAAAAAAATTTCAGTTATGTGCTTGATGT	FALSE	TRUE	FALSE	0	0	0	1	0.007227
GTGGAAGCAGATAAAGTTGCAAAAAGAGCTGTGGTTGTTGGCTGTGGCGGCAGGTTCCCGGTCGAAAAGGACGCCAAAGAGGAAGTAAAGCTCTTCTTGGGTAATGCTGGAACTGCAATGCGGCCATTGACGGCAGCTGTAGTTGCTGCTGGTGGAAATGCAACGTATGTTTTCTTTATCCTAGTGAAATAAGTATGAGATCCATGGGTATGTTTTGAGACTTATCATGTCTTTTA-TTAAAAAAAAAACTTCAGTTATGTGCTTGATGG	FALSE	TRUE	FALSE	0	0	0	1	0.007227
GTGGAAGCAGATAAAGTTGCAAAAAGAGCTGTGGTTGTTGGCTGTGGCGGCAGGTTCCCGGTCGAAAAGGACGCCAAAGAGGAAGTAAAGCTCTTCTTGGGTAATGCTGGAACTGCAATGCGGCCATTGACGGCAGCTGTAGTTGCTGCTGGTGGAAATGCAACGTATGTTTTCTTTATCCTAGTGAAATAAGTATGAGATCCATGGGTATGTTTGGAGACTGATCATTTCTTTTATTTATAAAAAAAACTTCAGTTATGTGCTTGATGG	FALSE	TRUE	FALSE	0	0	0	1	0.007227
GTGGAAGCAGATAAAGTTGCAAAAAGAGCTGTGGTTGTTGGCTGTGGCGGCAGGTTCCCGGTCGAAAAGGACGCCAAAGAGGAAGTAAAGCTCTTCTTGGGTAATGCTGGAACTGCAATGCGGCCATTGACGGCAGCTGTAGTTGCTGCTGGTGGAAATGCAACGTATGTTTTCTTTATCCTAGTGAAATAAGTATGAGATCCATGGGTATGTTTGGAGACTGATCATTTCTTTTATTTAAAAACAAACCTTCAGTTATGTGCTTGATGG	FALSE	TRUE	FALSE	0	0	0	1	0.007227
GTGGAAGCAGATAAAGTTGCAAAAAGAGCTGTGGTTGTTGGCTGTGGCGGCAGGTTCCCGGTCGAAAAGGACGCCAAAGAGGAAGTAAAGCTCTTCTTGGGTAATGCTGGAACTGCAATGCGGCCATTGACGGCAGCTGTAGTTGCTGCTGGTGGAAATGCAACGTATGTTTTCTTTATCCTAGTGAAATAAGTATGAGATCCATGGGTATGTTTTGAGACTTATCATGTCTTTTATTT-AAAAAAAAACTTCAGTTATGTGCTTGATGG	FALSE	TRUE	FALSE	0	0	0	1	0.007227
GTGGAAGCAGATAAAGTTGCAAAAAGAGCTGTGGTTGTTGGCTGTGGCGGCAGGTTCCCGGTCGAAAAGGACGCCAAAGAGGAAGTAAAGCTCTTCTTGGGTAATGCTGGAACTGCAATGCGGCCATTGACGGCAGCTGTAGTTGCTGCTGGTGGAAATGCAACGTATGTTTTCTTTATCCTAGTGAAATAAGTATGAGATCCATGGGTATGTTTTGAGTCTGATCATGTCTTTTATTTAAAAAAAAAACTTCAGTTATGTGCTTGATGG	FALSE	TRUE	FALSE	0	0	0	1	0.007227
GTGGAAGCAGATAAAGTTGCAAAAAGAGCTGTGGTTGTTGGCTGTGGCGGCAGGTTCCCGGTCGAAAAGGACGCCAAAGAGGAAGTAAAGCTCTTCTTGGGTAATGCTGGAACTGCAATGCGGCCATTGACGGCAGCTGTAGTTGCTGCTGGTGGAAATGCAACGTATGTTTTCTTTATCCTAGTGAAATAAGTATGAGATCCATGGGTATGTTTTGATACTGATCATGTCTTTTATTTAAAAAAAAAACTTCAGTTATGTGCTTGATTG	FALSE	TRUE	FALSE	0	0	0	1	0.007227
GTGGAAGCAGATAAAGTTGCAAAAAGAGCTGTGGTTGTTGGCTGTGGCGGCAGGTTCCCGGTCGAAAAGGACGCCAAAGAGGAAGTAAAGCTCTTCTTGGGTAATGCTGGAACTGCAATGCGGCCATTGACGGCAGCTGTAGTTGCTGCTGGTGGAAATGCAACGTATGTTTTCTTTATCCTAGTGAAATAAGTATGAGATCCATGGGTATGTTTTGGAGACTGAGCAGGTCTTTTATTTAAAAAAAAAACTTAAGTTATGTGCTTGATGG	FALSE	TRUE	FALSE	0	0	0	1	0.007227
GTGGAAGCAGATAAAGTTGCAAAAAGAGCTGTGGTTGTTGGCTGTGGCGGCAGGTTCCCGGTCGAAAAGGACGCCAAAGAGGAAGTAAAGCTCTTCTTGGGTAATGCTGGAACTGCAATGCGGCCATTGACGGCAGCTGTAGTTGCTGCTGGTGGAAATGCAACGTATGTTTTCTTTATCCTAGTGAAATAAGTATGAGATCCATGGGTATTTTTGGAGACTGATCATGTCTTTTATTTAAAAAAAAAACTTCAGTTATGTGCTTGATGG	FALSE	TRUE	FALSE	0	0	0	1	0.007227
GTGGAAGCAGATAAAGTTGCAAAAAGAGCTGTGGTTGTTGGCTGTGGCGGCAGGTTCCCGGTCGAAAAGGACGCCAAAGAGGAAGTAAAGCTCTTCTTGGGTAATGCTGGAACTGCAATGCGGCCATTGACGGCAGCTGTAGTTGCTGCTGGTGGAAATGCAACGTATGTTTTCTTTATCCTAGTGAAATAAGTATGAGATCCATGGGTCAGTTTGGAGACTGATCATGTCTTTTATTTAAAAAAAAACCTTCAGTTATGTGCTTGATGG	FALSE	TRUE	FALSE	0	0	0	1	0.007227
GTGGAAGCAGATAAAGTTGCAAAAAGAGCTGTGGTTGTTGGCTGTGGCGGCAGGTTCCCGGTCGAAAAGGACGCCAAAGAGGAAGTAAAGCTCTTCTTGGGTAATGCTGGAACTGCAATGCGGCCATTGACGGCAGCTGTAGTTGCTGCTGGTGGAAATGCAACGTATGTTTTCTTTATCCTAGTGAAATAAGTATGAGATCCATGGGTCTGTTTGGAGACTGATCATGTCTTTTA-TTAAAAAAAAAACTTCAGTTATGTGCTTGATGG	FALSE	TRUE	FALSE	0	0	0	1	0.007227
GTGGAAGCAGATAAAGTTGCAAAAAGAGCTGTGGTTGTTGGCTGTGGCGGCAGGTTCCCGGTCGAAAAGGACGCCAAAGAGGAAGTAAAGCTCTTCTTGGGTAATGCTGGAACTGCAATGCGGCCATTGACGGCAGCTGTAGTTGCTGCTGGTGGAAATGCAACGTATGTTTTCTTTATCCTAGTGAAATAAGTATGAGATCCATGGGTCTGTTTGGAGACTGATCATGTCTTTTATT--AAAAAAAAACTTCAGTTATGTGCTTGATGG	FALSE	TRUE	FALSE	0	0	0	1	0.007227
GTGGAAGCAGATAAAGTTGCAAAAAGAGCTGTGGTTGTTGGCTGTGGCGGCAGGTTCCCGGTCGAAAAGGACGCCAAAGAGGAAGTAAAGCTCTTCTTGGGTAATGCTGGAACTGCAATGCGGCCATTGACGGCAGCTGTAGTTGCTGCTGGTGGAAATGCAACGTATGTTTTCTTTATCCTAGTGAAATAAGTATGAGATCCATGGGTCTGTTTGGAGACTGATCATGTCTTTTATTT-AATAAAAAACTTCAGTTATGTGCTTGATGG	FALSE	TRUE	FALSE	0	0	0	1	0.007227
GTGGAAGCAGATAAAGTTGCAAAAAGAGCTGTGGTTGTTGGCTGTGGCGGCAGGTTCCCGGTCGAAAAGGACGCCAAAGAGGAAGTAAAGCTCTTCTTGGGTAATGCTGGAACTGCAATGCGGCCATTGACGGCAGCTGTAGTTGCTGCTGGTGGAAATGCAACGTATGTTTTCTTTATCCTAGTGAAATAAGTATGAGATCCATGGGTATGTTTTGAGACTGATCATGTCTTTTATTTAAAAAAAAAACTTCAGTTATGTTCTTGATGG	FALSE	TRUE	FALSE	0	0	0	1	0.007227
GTGGAAGCAGATAAAGTTGCAAAAAGAGCTGTGGTTGTTGGCTGTGGCGGCAGGTTCCCGGTCGAAAAGGACGCCAAAGAGGAAGTAAAGCTCTTCTTGGGTAATGCTGGAACTGCAATGCGGCCATTGACGGCAGCTGTAGTTGCTGCTGGTGGAAATGCAACGTATGTTTTCTTTATCCTAGTGAAATAAGTATGAGATCCATGGGTATGTTTTGAGACTGATCATGTCTTTTATTTAAAAAAAAAACTTCAGTTATGTGTTTGATGT	FALSE	TRUE	FALSE	0	0	0	1	0.007227
GTGGAAGCAGATAAAGTTGCAAAAAGAGCTGTGGTTGTTGGCTGTGGCGGCAGGTTCCCGGTCGAAAAGGACGCCAAAGAGGAAGTAAAGCTCTTCTTGGGTAATGCTGGAACTGCAATGCGGCCATTGACGGCAGCTGTAGTTGCTGCTGGTGGAAATGCAACGTATGTTTTCTTTATCCTAGTGAAATAAGTATGAGATCCATGGGTATGTTTGGAGACTGATCGTGTCTTTTATT--AAAAAAAAACTTCAGTTATGGGCTTGATGG	FALSE	TRUE	FALSE	0	0	0	1	0.007227
GTGGAAGCAGATAAAGTTGCAAAAAGAGCTGTGGTTGTTGGCTGTGGCGGCAGGTTCCCGGTCGAAAAGGACGCCAAAGAGGAAGTAAAGCTCTTCTTGGGTAATGCTGGAACTGCAATGCGGCCATTGACGGCAGCTGTAGTTGCTGCTGGTGGAAATGCAACGTATGTTTTCTTTATCCTAGTGAAATAAGTATGAGATCCATGGGTATGTTTTGAGACTGATCATGTCTTTTATTTAAAAAAAAAACTTCAGTAATGTGCTTGATGG	FALSE	TRUE	FALSE	0	0	0	1	0.007227
GTGGAAGCAGATAAAGTTGCAAAAAGAGCTGTGGTTGTTGGCTGTGGCGGCAGGTTCCCGGTCGAAAAGGACGCCAAAGAGGAAGTAAAGCTCTTCTTGGGTAATGCTGGAACTGCAATGCGGCCATTGACGGCAGCTGTAGTTGCTGCTGGTGGAAATGCAACGTATGTTTTCTTTATCCTAGTGAAATAAGTATGAGATCCATGGGTATGTTTGTATACTGATCATGTCTTTTATTTAAAAAAAAAACTTCAGTTATGTGCTTGATGG	FALSE	TRUE	FALSE	0	0	0	1	0.007227
GTGGAAGCAGATAAAGTTGCAAAAAGAGCTGTGGTTGTTGGCTGTGGCGGCAGGTTCCCGGTCGAAAAGGACGCCAAAGAGGAAGTAAAGCTCTTCTTGGGTAATGCTGGAACTGCAATGCGGCCATTGACGGCAGCTGTAGTTGCTGCTGGTGGAAATGCAACGTATGTTTTCTTTATCCTAGTGAAATAAGTATGAGATCCATGGGTATGTTTGGAGACTGATTATGTCTTTTATTT-AAAAAAAAACTTCAGTTATGTGCTTGATGG	FALSE	TRUE	FALSE	0	0	0	1	0.007227
GTGGAAGCAGATAAAGTTGCAAAAAGAGCTGTGGTTGTTGGCTGTGGCGGCAGGTTCCCGGTCGAAAAGGACGCCAAAGAGGAAGTAAAGCTCTTCTTGGGTAATGCTGGAACTGCAATGCGGCCATTGACGGCAGCTGTAGTTGCTGCTGGTGGAAATGCAACGTATGTTTTCTTTATCCTAGTGAAATAAGTATGAGATCCATGGGTATGTTTTGAGAATGATCATGTCTTTTATTTAAAAAAAAAACTTCAGTTATGTGCTTTATGG	FALSE	TRUE	FALSE	0	0	0	1	0.007227
GTGGAAGCAGATAAAGTTGCAAAAAGAGCTGTGGTTGTTGGCTGTGGCGGCAGGTTCCCGGTCGAAAAGGACGCCAAAGAGGAAGTAAAGCTCTTCTTGGGTAATGCTGGAACTGCAATGCGGCCATTGACGGCAGCTGTAGTTGCTGCTGGTGGAAATGCAACGTATGTTTTCTTTATCCTAGTGAAATAAGTATGAGATCCATGGGTATGTTTTGAGACTGAGCATGTCTTTTATTTAAAAAAAAAACTTCAGCTATGTGCTTGAAGG	FALSE	TRUE	FALSE	0	0	0	1	0.007227
GTGGAAGCAGATAAAGTTGCAAAAAGAGCTGTGGTTGTTGGCTGTGGCGGCAGGTTCCCGGTCGAAAAGGACGCCAAAGAGGAAGTAAAGCTCTTCTTGGGTAATGCTGGAACTGCAATGCGGCCATTGACGGCAGCTGTAGTTGCTGCTGGTGGAAATGCAACGTATGTTTTCTTTATCCTAGTGAAATAAGTATGAGATCCATGGGTATGTTTGGAGACTGATTATGTCTTTTATT--AAAAAAAAACTTCAGTTATGTGCTTGATGG	FALSE	TRUE	FALSE	0	0	0	1	0.007227
GTGGAAGCAGATAAAGTTGCAAAAAGAGCTGTGGTTGTTGGCTGTGGCGGCAGGTTCCCGGTCGAAAAGGACGCCAAAGAGGAAGTAAAGCTCTTCTTGGGTAATGCTGGAACTGCAATGCGGCCATTGACGGCAGCTGTAGTTGCTGCTGGTGGAAATGCAACGTATGTTTTCTTTATCCTAGTGAAATAAGTATGAGATCCATGGGTATGTTTTGAGACTGAGCATGTCTTTTATTTAAAAAAAAAACTTCAGTTATGTGTTTGATGA	FALSE	TRUE	FALSE	0	0	0	1	0.007227
GTGGAAGCAGATAAAGTTGCAAAAAGAGCTGTGGTTGTTGGCTGTGGCGGCAGGTTCCCGGTCGAAAAGGACGCCAAAGAGGAAGTAAAGCTCTTCTTGGGTAATGCTGGAACTGCAATGCGGCCATTGACGGCAGCTGTAGTTGCTGCTGGTGGAAATGCAACGTATGTTTTCTTTATCCTAGTGAAATAAGTATGAGATCCATGGGTATGTTTGGAGACTGATTATGTCGTTTATTTAAAAAAAAAACTTCAGTTATGTACTTGATGG	FALSE	TRUE	FALSE	0	0	0	1	0.007227
GTGGAAGCAGATAAAGTTGCAAAAAGAGCTGTGGTTGTTGGCTGTGGCGGCAGGTTCCCGGTCGAAAAGGACGCCAAAGAGGAAGTAAAGCTCTTCTTGGGTAATGCTGGAACTGCAATGCGGCCATTGACGGCAGCTGTAGTTGCTGCTGGTGGAAATGCAACGTATGTTTTCTTTATCCTAGTGAAATAAGTATGAGATCCATGGGTATGTTTTGAGACTGATCATGTCTTTTA-TTAAAAAAAAAACTTCAGTTATGTGGTTGATGG	FALSE	TRUE	FALSE	0	0	0	1	0.007227
GTGGAAGCAGATAAAGTTGCAAAAAGAGCTGTGGTTGTTGGCTGTGGCGGCAGGTTCCCGGTCGAAAAGGACGCCAAAGAGGAAGTAAAGCTCTTCTTGGGTAATGCTGGAACTGCAATGCGGCCATTGACGGCAGCTGTAGTTGCTGCTGGTGGAAATGCAACGTATGTTTTCTTTATCCTAGTGAAATAAGTATGAGATCCATGGGTATGTTTGGAGACTGATCTTGTCTTTTATTTAAAAAAAAAACTTCAGTTATGTGCTTGATGG	FALSE	TRUE	FALSE	0	0	0	1	0.007227
GTGGAAGCAGATAAAGTTGCAAAAAGAGCTGTGGTTGTTGGCTGTGGCGGCAGGTTCCCGGTCGAAAAGGACGCCAAAGAGGAAGTAAAGCTCTTCTTGGGTAATGCTGGAACTGCAATGCGGCCATTGACGGCAGCTGTAGTTGCTGCTGGTGGAAATGCAACGTATGTTTTCTTTATCCTAGTGAAATAAGTATGAGATCCATGGGTATGTTTGGAGACTGATCGTTTCTTTTATTTAAAAAAAAAACTTCAGTTATTTGCTTGATGG	FALSE	TRUE	FALSE	0	0	0	1	0.007227
GTGGAAGCAGATAAAGTTGCAAAAAGAGCTGTGGTTGTTGGCTGTGGCGGCAGGTTCCCGGTCGAAAAGGACGCCAAAGAGGAAGTAAAGCTCTTCTTGGGTAATGCTGGAACTGCAATGCGGCCATTGACGGCAGCTGTAGTTGCTGCTGGTGGAAATGCAACGTATGTTTTCTTTATCCTAGTGAAATAAGTATGAGATCCATGGGTATGTTTTGAGACTGATCATGTCTTTTA-TTAAAAAAAAAACTTCAGTTATGTTCTTGATGG	FALSE	TRUE	FALSE	0	0	0	1	0.007227
GTGGAAGCAGATAAAGTTGCAAAAAGAGCTGTGGTTGTTGGCTGTGGCGGCAGGTTCCCGGTCGAAAAGGACGCCAAAGAGGAAGTAAAGCTCTTCTTGGGTAATGCTGGAACTGCAATGCGGCCATTGACGGCAGCTGTAGTTGCTGCTGGTGGAAATGCAACGTATGTTTTCTTTATCCTAGTGAAATAAGTATGAGATCCATGGGTATGTTTTGAGACTGATCATGTCTTTTATT--AAAAAAAAACTTCAGTTATGTGCTTGATGG	FALSE	TRUE	FALSE	0	0	0	1	0.007227
GTGGAAGCAGATAAAGTTGCAAAAAGAGCTGTGGTTGTTGGCTGTGGCGGCAGGTTCCCGGTCGAAAAGGACGCCAAAGAGGAAGTAAAGCTCTTCTTGGGTAATGCTGGAACTGCAATGCGGCCATTGACGGCAGCTGTAGTTGCTGCTGGTGGAAATGCAACGTATGTTTTCTTTATCCTAGTGAAATAAGTATGAGATCCATGGGTATGTTTTGAGACTGATCATGTCTTTTATTTAAAAAAAAAACTTCAGATATGTGCTTGATGG	FALSE	TRUE	FALSE	0	0	0	1	0.007227
GTGGAAGCAGATAAAGTTGCAAAAAGAGCTGTGGTTGTTGGCTGTGGCGGCAGGTTCCCGGTCGAAAAGGACGCCAAAGAGGAAGTAAAGCTCTTCTTGGGTAATGCTGGAACTGCAATGCGGCCATTGACGGCAGCTGTAGTTGCTGCTGGTGGAAATGCAACGTATGTTTTCTTTATCCTAGTGAAATAAGTATGAGATCCATGGGTATGTTTTGAGACTGATCATGTCTTTTATTTAAAAAAAAAACTTCAGTTAGGTGCTTGATGG	FALSE	TRUE	FALSE	0	0	0	1	0.007227
GTGGAAGCAGATAAAGTTGCAAAAAGAGCTGTGGTTGTTGGCTGTGGCGGCAGGTTCCCGGTCGAAAAGGACGCCAAAGAGGAAGTAAAGCTCTTCTTGGGTAATGCTGGAACTGCAATGCGGCCATTGACGGCAGCTGTAGTTGCTGCTGGTGGAAATGCAACGTATGTTTTCTTTATCCTAGTGAAATAAGTATGAGATCCATGGGTATGTTTGGAGACTGATCGTGTCTTTTATT--AAAAAAAAACTTCAGTTATGTGATTGATGG	FALSE	TRUE	FALSE	0	0	0	1	0.007227
GTGGAAGCAGATAAAGTTGCAAAAAGAGCTGTGGTTGTTGGCTGTGGCGGCAGGTTCCCGGTCGAAAAGGACGCCAAAGAGGAAGTAAAGCTCTTCTTGGGTAATGCTGGAACTGCAATGCGGCCATTGACGGCAGCTGTAGTTGCTGCTGGTGGAAATGCAACGTATGTTTTCTTTATCCTAGTGAAATAAGTATGAGATCCATGGGTATGTTTGGAGACTGATCGTGTCTTTTCTTTAAAAAAAAAACTTCAGTTATGTGCTTGATGG	FALSE	TRUE	FALSE	0	0	0	1	0.007227
GTGGAAGCAGATAAAGTTGCAAAAAGAGCTGTGGTTGTTGGCTGTGGCGGCAGGTTCCCGGTCGAAAAGGACGCCAAAGAGGAAGTAAAGCTCTTCTTGGGTAATGCTGGAACTGCAATGCGGCCATTGACGGCAGCTGTAGTTGCTGCTGGTGGAAATGCAACGTATGTTTTCTTTATCCTAGTGAAATAAGTATGAGATCCATGGGTATGTTTGGAGACTGATCGTGTCTTTTATTTAAAAAAAAAACTTCAGTTATGTTCTTGATGG	FALSE	TRUE	FALSE	0	0	0	1	0.007227
GTGGAAGCAGATAAAGTTGCAAAAAGAGCTGTGGTTGTTGGCTGTGGCGGCAGGTTCCCGGTCGAAAAGGACGCCAAAGAGGAAGTAAAGCTCTTCTTGGGTAATGCTGGAACTGCAATGCGGCCATTGACGGCAGCTGTAGTTGCTGCTGGTGGAAATGCAACGTATGTTTTCTTTATCCTAGTGAAATAAGTATGAGATCCATGGGTATGTTTTGAGACTGATCATGTCTTTTATTTAAAAAAAAAACTTCAGTTATGTGATTGATGG	FALSE	TRUE	FALSE	0	0	0	1	0.007227
GTGGAAGCAGATAAAGTTGCAAAAAGAGCTGTGGTTGTTGGCTGTGGCGGCAGGTTCCCGGTCGAAAAGGACGCCAAAGAGGAAGTAAAGCTCTTCTTGGGTAATGCTGGAACTGCAATGCGGCCATTGACGGCAGCTGTAGTTGCTGCTGGTGGAAATGCAACGTATGTTTTCTTTATCCTAGTGAAATAAGTATGAGATCCATGGGTATGTTTGGAGACTGATCGTGTCTTTTATTTAAAAAAAAAACTTCAGTTATGTGCTTGTTGG	FALSE	TRUE	FALSE	0	0	0	1	0.007227
GTGGAAGCAGATAAAGTTGCAAAAAGAGCTGTGGTTGTTGGCTGTGGCGGCAGGTTCCCGGTCGAAAAGGACGCCAAAGAGGAAGTAAAGCTCTTCTTGGGTAATGCTGGAACTGCAATGCGGCCATTGACGGCAGCTGTAGTTGCTGCTGGTGGAAATGCAACGTATGTTTTCTTTATCCTAGTGAAATAAGTATGAGATCCATGGGTATGTTTGGAGACTGATCGTGTCTTTTATTTAAAAAAAAAAACTTCAGTTATGTGCTTGATGG	FALSE	TRUE	FALSE	0	0	0	1	0.007227
GTGGAAGCAGATAAAGTTGCAAAAAGAGCTGTGGTTGTTGGCTGTGGCGGCAGGTTCCCGGTCGAAAAGGACGCCAAAGAGGAAGTAAAGCTCTTCTTGGGTAATGCTGGAACTGCAATGCGGCCATTGACGGCAGCTGTAGTTGCTGCTGGTGGAAATGCAACGTATGTTTTCTTTATCCTAGTGAAATAAGTATGAGATCCATGGGTATGTTTTGAGACTGATCATGTCTTTTATTTAAAAAAAAAACTTCAGTTATGTGCTAGATGG	FALSE	TRUE	FALSE	0	0	0	1	0.007227
GTGGAAGCAGATAAAGTTGCAAAAAGAGCTGTGGTTGTTGGCTGTGGCGGCAGGTTCCCGGTCGAAAAGGACGCCAAAGAGGAAGTAAAGCTCTTCTTGGGTAATGCTGGAACTGCAATGCGGCCATTGACGGCAGCTGTAGTTGCTGCTGGTGGAAATGCAACGTATGTTTTCTTTATCCTAGTGAAATAAGTATGAGATCCATGGGTATGTTTTGAGACTGATCATGTCTTTTATTTAAAAAAAAAACTTCAGTTATGTGCTT-ATGC	FALSE	TRUE	FALSE	0	0	0	1	0.007227
GTGGAAGCAGATAAAGTTGCAAAAAGAGCTGTGGTTGTTGGCTGTGGCGGCAGGTTCCCGGTCGAAAAGGACGCCAAAGAGGAAGTAAAGCTCTTCTTGGGTAATGCTGGAACTGCAATGCGGCCATTGACGGCAGCTGTAGTTGCTGCTGGTGGAAATGCAACGTATGTTTTCTTTATCCTAGTGAAATAAGTATGAGATCCATGGGTATGTTTGGAGACTGATCGTGTCTTTTATTT-AAAAAAAAACTTCAGTTATGTGCTTGATGG	FALSE	TRUE	FALSE	0	0	0	1	0.007227
GTGGAAGCAGATAAAGTTGCAAAAAGAGCTGTGGTTGTTGGCTGTGGCGGCAGGTTCCCGGTCGAAAAGGACGCCAAAGAGGAAGTAAAGCTCTTCTTGGGTAATGCTGGAACTGCAATGCGGCCATTGACGGCAGCTGTAGTTGCTGCTGGTGGAAATGCAACGTATGTTTTCTTTATCCTAGTGAAATAAGTATGAGATCCATGGGTATGTTTGGAGACTGATCGTGTCTTTTATT--AAAAAAAAACTTCAGTTATGTGCTTGCTGG	FALSE	TRUE	FALSE	0	0	0	1	0.007227
GTGGAAGCAGATAAAGTTGCAAAAAGAGCTGTGGTTGTTGGCTGTGGCGGCAGGTTCCCGGTCGAAAAGGACGCCAAAGAGGAAGTAAAGCTCTTCTTGGGTAATGCTGGAACTGCAATGCGGCCATTGACGGCAGCTGTAGTTGCTGCTGGTGGAAATGCAACGTATGTTTTCTTTATCCTAGTGAAATAAGTATGAGATCCATGGGTATGTTTTGAGACTGATCATGTCTTTTATTTAAAAAAAAAACTTCAGTTATGTGCTTGATGT	FALSE	TRUE	FALSE	0	0	0	1	0.007227
GTGGAAGCAGATAAAGTTGCAAAAAGAGCTGTGGTTGTTGGCTGTGGCGGCAGGTTCCCGGTCGAAAAGGACGCCAAAGAGGAAGTAAAGCTCTTCTTGGGTAATGCTGGAACTGCAATGCGGCCATTGACGGCAGCTGTAGTTGCTGCTGGTGGAAATGCAACGTATGTTTTCTTTATCCTAGTGAAATAAGTATGAGATCCATGGGTATGTTTTGAGACTGATCATGTCTTTTATTTAAAAAAAAAACTTCAGTTATGTGCTTGATTG	FALSE	TRUE	FALSE	0	0	0	1	0.007227
GTGGAAGCAGATAAAGTTGCAAAAAGAGCTGTGGTTGTTGGCTGTGGCGGCAGGTTCCCGGTCGAAAAGGACGCCAAAGAGGAAGTAAAGCTCTTCTTGGGTAATGCTGGAACTGCAATGCGGCCATTGACGGCAGCTGTAGTTGCTGCTGGTGGAAATGCAACGTATGTTTTCTTTATCCTAGTGAAATAAGTATGAGATCCATGGGTATGTTTGGAGACTGATCGTGTCTTTTATT--AAAAAAAAACTTCAGTTATGTGCTTGATGC	FALSE	TRUE	FALSE	0	0	0	1	0.007227
GTGGAAGCAGATAAAGTTGCAAAAAGAGCTGTGGTTGTTGGCTGTGGCGGCAGGTTCCCGGTCGAAAAGGACGCCAAAGAGGAAGTAAAGCTCTTCTTGGGTAATGCTGGAACTGCAATGCGGCCATTGACGGCAGCTGTAGTTGCTGCTGGTGGAAATGCAACGTATGTTTTCTTTATCCTAGTGAAATAAGTATGAGATCCATGGGTATGTTTTGAGACTGATCATGTCTTTTATTTAAAAAAAAAACTTCAGTTATGTGTTGGATGG	FALSE	TRUE	FALSE	0	0	0	1	0.007227
--------AGATAAAGTTGCAAAAAGAGCTGTGGTTGTTGGCTGTGGCGGCAGGTTCCCGGTCGAAAAGGACGCCAAAGAGGAAGTAAAGCTCTTCTTGGGTAATGCTGGAACTGCAATGCGGCCATTGACGGCAGCTGTAGTTGCTGCTGGTGGAAATGCAACGTATGTTTTCTTTATCCTAGTGAAATAAGTATGAGATCCATGGGTATGTTTGGAGACTGATCATGTCTTTTATTTAAAAAAAAAACTTCAG	FALSE	TRUE	FALSE	0	0	0	1	0.007227
GTGGAAGCAGATAAAGTTGCAAAAAGAGCTGTGGTTGTTGGCTGTGGCGGCAGGTTCCCGGTCGAAAAGGACGCCAAAGAGGAAGTAAAGCTCTTCTTGGGTAATGCTGGAACTGCAATGCGGCCATTGACGGCAGCTGTAGTTGCTGCTGGTGGAAATGCAACGTATGTTTTCTTTATCCTAGTGGAAATAAGTATGAGATCCATGGGTATGTTTGGAGACTGATCATGTCTTTTATTTAAAAAAAAAACTTCAGTTATGTTCTTGATGG	FALSE	TRUE	FALSE	0	0	0	1	0.007227
GTGGAAGCAGATAAAGTTGCAAAAAGAGCTGTGGTTGTTGGCTGTGGCGGCAGGTTCCCGGTCGAAAAGGACGCCAAAGAGGAAGTAAAGCTCTTCTTGGGTAATGCTGGAACTGCAATGCGGCCATTGACGGCAGCTGTAGTTGCTGCTGGTGGAAATGCAACGTATGTTTTCTTTATCCTAGTGAAATAAGTATGAGATGCATGGGTATGTTTGGAGACTGATCATGTCTTTTATTTAAAAAAAAAACTTCAGTTATGTGCTTGATGG	FALSE	TRUE	FALSE	0	0	0	1	0.007227
GTGGAAGCAGATAAAGTTGCAAAAAGAGCTGTGGTTGTTGGCTGTGGCGGCAGGTTCCCGGTCGAAAAGGACGCCAAAGAGGAAGTAAAGCTCTTCTTGGGTAATGCTGGAACTGCAATGCGGCCATTGACGGCAGCTGTAGTTGCTGCTGGTGGAAATGCAACGTATGTTTTCTTTATCCTAGTGAAATAAGTATGAGATTCATGGGGATGTTTGGAGACTGATCATGTCTTTTA-TTAAAAAAAAAACTTCAGTTATGTGCTTGATGG	FALSE	TRUE	FALSE	0	0	0	1	0.007227
GTGGAAGCAGATAAAGTTGCAAAAAGAGCTGTGGTTGTTGGCTGTGGCGGCAGGTTCCCGGTCGAAAAGGACGCCAACGAGGAAGTAAAGCTCTTCTTGGGTAATGCTGGAACTGCAATGCGGCCATTGACGGCAGCTGTAGTTGCTGCTGGTGGAAATGCAACGTATGTTTTCTTTATCCTAGTGAAATAAGTATGAGATCCATGGGTATGTTTGGAGACTGATCATGTCTTTTATTTAAAAAAAAAACTTCAGTTATGTGCTTGATGG	FALSE	TRUE	FALSE	0	0	0	1	0.007227
GTGGAAGCAGATAAAGTTGCAAAAAGAGCTGTGGTTGTTGGCTGTGGCGGCAGGTTCCCGGTCGAAAAGGACGCCAAAGTGGAAGTAAAGCTCTTCTTGGGTAATGCTGGAACTGCAATGCGGCCATTGACGGCAGCTGTAGTTGCTGCTGGTGGAAATGCAACGTATGTTTTCTTTATCCTAGTGAAATAAGTATGAGATCCATGGGTATGTTTGGAGACTGATCATGTCTTTTATTTAAAAAAAAAACTTCAGTTATGTGCTAGATGG	FALSE	TRUE	FALSE	0	0	0	1	0.007227
GTGGAAGCAGATAAAGTTGCAAAAAGAGCTGTGGTTGTTGGCTGTGGCGGCAGGTTCCCGGTCGAAAAGGACGCCAAAGTGGAAGTAAAGCTCTTCTTGGGTAATGCTGGAACTGCAATGCGGCCATTGACGGCAGCTGTAGTTGCTGCTGGTGGAAATGCAACGTATGTTTTCTTTATCCTAGTGAAATAAGTATGAGATCCATGGGTATGTTTGGAGACTGATCATGTCTTTTATTT-AAAAAAAAACTTCAGTTATGTGCTTGATGG	FALSE	TRUE	FALSE	0	0	0	1	0.007227
GTGGAAGCAGATAAAGTTGCAAAAAGAGCTGTGGTTGTTGGCTGTGGCGGCAGGTTCCCGGTCGAAAAGGACGCCAAAGGGGAAGTAAAGCTCTTCTTGGGTAATGCTGGAACTGCAATGCGGCCATTGACGGCAGCTGTAGTTGCTGCTGGTGGAAATGCAACGTATGTTTTCTTTATCCTAGTGAAATAAGTATGAGATCCATGGGTATGTTTGGAGACTGATCATGTCTTTTATTTAAAAAAAAAACTTCAGTTATGTGCTTGCTGG	FALSE	TRUE	FALSE	0	0	0	1	0.007227
GTGGAAGCAGATAAAGTTGCAAAAAGAGCTGTGGTTGTTGGCTGTGGCGGCAGGTTCCCGGTCGAAAAGGACGCCAAAGCGGAAGTAAAGCTCTTCTTGGGTAATGCTGGAACTGCAATGCGGCCATTGACGGCAGCTGTAGTTGCTGCTGGTGGAAATGCAACGTATGTTTTCTTTATCCTAGTGAAATAAGTATGAGATCCATGGGTATGTTTGGAGACTGATCATGTCTTTTATTTAAAAAAAAAACTTCAGTTACGCGCTTGATGG	FALSE	TRUE	FALSE	0	0	0	1	0.007227
GTGGAAGCAGATAAAGTTGCAAAAAGAGCTGTGGTTGTTGGCTGTGGCGGCAGGTTCCCGGTCGAAAAGGACGCCAAAGATGAAGTAAAGCTCTTCTTGGGTAATGCTGGAACTGCAATGCGGCCATTGACGGCAGCTGTAGTTGCTGCTGGTGGAAATGCAACGTATGTTTTCTTTATCCTAGTGAAATAAGTATGAGATCCATGGGTATGTTTGGAGACTGATCATGTCTTTTATTTAAAAAAAAAACTTCAGTTATGTGCTTGATGG	FALSE	TRUE	FALSE	0	0	0	1	0.007227
GTGGAAGCAGATAAAGTTGCAAAAAGAGCTGTGGTTGTTGGCTGTGGCGGCAGGTTCCCGGTCGAAAAGGACGCCAAAGAGTAAGTAAAGCTCTTCTTGGGTAATGCTGGAACTGCAATGCGGCCATTGACGGCAGCTGTAGTTGCTGCTGGTGGAAATGCAACGTATGTTTTCTTTATCCTAGTGAAATAAGTATGAGATCCATGGGTATGTTTGGAGACTGATCATGTCTTTTATTTAAAAAAAAAACTTCAGTTATGTGCTTGATGG	FALSE	TRUE	FALSE	0	0	0	1	0.007227
GTGGAAGCAGATAAAGTTGCAAAAAGAGCTGTGGTTGTTGGCTGTGGCGGCAGGTTCCCGGTCGAAAAGGACGCCAAAGAGGTAGTAAAGCTCTTCTTGGGTAATGCTGGAACTGCAATGCGGCCATTGACGGCAGCTGTAGTTGCTGCTGGTGGAAATGCAACGTATGTTTTCTTTATCCTAGTGAAATAAGTATGAGATCCATGGGTATGTTTGGAGACTGATCATGTCTTTTATTTAAAAAAAAAACTTCAGTTATGTGCTTGATGG	FALSE	TRUE	FALSE	0	0	0	1	0.007227
GTGGAAGCAGATAAAGTTGCAAAAAGAGCTGTGGTTGTTGGCTGTGGCGGCAGGTTCCCGGTCGAAAAGGACGCCAAAGAGGGAGTAAAGCTCTTCTTGGGTAATGCTGGAACTGCAATGCGGCCATTGACGGCAGCTGTAGTTGCTGCTGGTGGAAATGCAACGTATGTTTTCTTTATCCTAGTGCAATAAGTATGAGATCCATGGGTATGTTTGGAGACTGATCATGTCTTTTATTTAAAAAAAAAACTTCAGTTATGTGCTTGATGG	FALSE	TRUE	FALSE	0	0	0	1	0.007227
GTGGAAGCAGATAAAGTTGCAAAAAGAGCTGTGGTTGTTGGCTGTGGCGGCAGGTTCCCGGTCGAAAAGGACGCCAAAGAGGGAGTAAAGCTCTTCTTGGGTAATGCTGGAACTGCAATGCGGCCATTGACGGCAGCTGTAGTTGCTGCTGGTGGAAATGCAACGTATGTTTTCTTTATCCTAGTGAAATAAGTATGAGATCCATGGGTATGTTTGGAGACTGATCATGTCTTTTATTTAAAAAAAAAACTTCAGTTATGTGCTTGCTGG	FALSE	TRUE	FALSE	0	0	0	1	0.007227
GTGGAAGCAGATAAAGTTGCAAAAAGAGCTGTGGTTGTTGGCTGTGGCGGCAGGTTCCCGGTCGAAAAGGACGCCAAAGAGGGAGTAAAGCTCTTCTTGGGTAATGCTGGAACTGCAATGCGGCCATTGACGGCAGCTGTAGTTGCTGCTGGTGGAAATGCAACGTATGTTTTCTTTATCCTAGTGAAATAAGTATGAGATCCATGGGTATGTTTGGAGACTGATCATGTCTTTTATTTAAAAAAAAAACTTCAGTTATGTGCTTGATGG	FALSE	TRUE	FALSE	0	0	0	1	0.007227
GTGGAAGCAGATAAAGTTGCAAAAAGAGCTGTGGTTGTTGGCTGTGGCGGCAGGTTCCCGGTCGAAAAGGACGCCAAAGAGGCAGTAAAGCTCTTCTTGGGTAATGCTGGAACTGCAATGCGGCCATTGACGGCCGCTGTAGTTGCTGCTGGTGGAAATGCAACGTATGTTTTCTTTATCCTAGTGAAATAAGTATGAGATCCATGGGTATGTTTGGAGACTGATCATGTCTTTTATTTAAAAAAAAAACTTCAGTTATGTGCTTGATGG	FALSE	TRUE	FALSE	0	0	0	1	0.007227
GTGGAAGCAGATAAAGTTGCAAAAAGAGCTGTGGTTGTTGGCTGTGGCGGCAGGTTCCCGGTCGAAAAGGACGCCAAAGAGGCAGTAAAGCTCTTCTTGGGTAATGCTGGAACTGCAATGCGGCCATTGACGGCAGCTGTAGTTGCTGCTGGTGGAAATGCAACGTATGTTTTCTTTATCCTAGTGAAATAAGTATGAGATCTATGGGTATGTTTGGAGACTGATCATGTCTTTTATTTAAAAAAAAAACTTCAGTTATGTGCTTGATGG	FALSE	TRUE	FALSE	0	0	0	1	0.007227
GTGGAAGCAGATAAAGTTGCAAAAAGAGCTGTGGTTGTTGGCTGTGGCGGCAGGTTCCCGGTCGAAAAGGACGCCAAAGAGGCAGTAAAGCTCTTCTTGGGTAATGCTGGAACTGCAATGCGGCCATTGACGGCAGCTGTAGTTGCTGCTGGTGGAAATGCAACGTATGTTTTCTTTATCCTAGTGAAATAAGTATGAGATCCATGGGTATGTTTGGAGACTGATCATGTCTTTTATTTAAAAAAAAAACTTCAGTTATGTGCTGTATGG	FALSE	TRUE	FALSE	0	0	0	1	0.007227
GTGGAAGCAGATAAAGTTGCAAAAAGAGCTGTGGTTGTTGGCTGTGGCGGCAGGTTCCCGGTCGAAAAGGACGCCAAAGAGGCAGTAAAGCTCTTCTTGGGTAATGCTGGAACTGCAATGCGGCCATTGACGGCAGCTGTAGTTGCTGCTGGTGGAAATGCAACGTATGTTTTCTTTATCCTAGTGAAATAAGTATGAGATCCATGGGTATGTTTGGAGACTGATCATGTCTTTTATTTAAAAAAAAAAATTCAGTTATGTGCTTGATGG	FALSE	TRUE	FALSE	0	0	0	1	0.007227
GTGGAAGCAGATAAAGTTGCAAAAAGAGCTGTGGTTGTTGGCTGTGGCGGCAGGTTCCCGGTCGAAAAGGACGCCAAAGAGGACGTAAAGCTCTTCTTGGGTAATGCTGGAACTGCAATGCGGCCATTGACGGCAGCTGTAGTTGCTGCTGGTGGAAATGCAACGTATGTTTTCTTTATCCTAGTGAAATAAGTATGAGATCCATGGGTATGTTTGGAGACTGATCATGTCTTTTATTTAAAAAAAAACCTTCAGTTATGTGCTGGATGG	FALSE	TRUE	FALSE	0	0	0	1	0.007227
GTGGAAGCAGATAAAGTTGCAAAAAGAGCTGTGGTTGTTGGCTGTGGCGGCAGGTTCCCGGTCGAAAAGGACGCCAAAGAGGAAGTGAAGCTCTTCTTGGGTAATGCTGGAACTGCAATGCGGCCATTGACGGCAGCTGTAGTTGCTGCTGGTGGAAATGCAACGTATGTTTTCTTTATCCTAGTGAAATAAGTATGAGATCCATGGGTATGTTTGGAGACTGATCATGTCTTTTATTTAAAAAAAAAACTTCAGTTATGTGCTTGATGG	FALSE	TRUE	FALSE	0	0	0	1	0.007227
GTGGAAGCAGATAAAGTTGCAAAAAGAGCTGTGGTTGTTGGCTGTGGCGGCAGGTTCCCGGTCGAAAAGGACGCCAAAGAGGAAGTGAAGCTCTTCTTGGGTAATGCTGGAACTGCAATGCGGCCATTGACGGCAGCTGTAGTTGCTGCTGGTGGAAATGCAACGTATGTTTTCTTTATCCTAGTGAAATAAGTATGAGATCCATGGGTATGTTTGGAGACTGATCATGTCTTTTATTTAAAAAAAAAACTTCAGTTATGTACTTGATGG	FALSE	TRUE	FALSE	0	0	0	1	0.007227
GTGGAAGCAGATAAAGTTGCAAAAAGAGCTGTGGTTGTTGGCTGTGGCGGCAGGTTCCCGGTCGAAAAGGACGCCAAAGAGGAAGTCAAGCTCTTCTTGGGTAATGCTGGAACTGCAATGCGGCCATTGACGGCAGCTGTAGTTGCTGCTGGTGGAAATGCAACGTATGTTTTCTTTATCCTAGTGAACTAAGTATGAGATCCATGGGTATGTTTGGAGACTGATCATGTCTTTTATTTAATAAAAAAACTTCAGTTATGTGCTTGATGG	FALSE	TRUE	FALSE	0	0	0	1	0.007227
GTGGAAGCAGATAAAGTTGCAAAAAGAGCTGTGGTTGTTGGCTGTGGCGGCAGGTTCCCGGTCGAAAAGGACGCCAAAGAGGAAGTATAGCTCTTCTTGGGTAATGCTGGAACTGCAATGCGGCCATTGACGGCAGCTGTAGTTGCTGCTGGTGGAAATGCAACGTATGTTTTCTTTATCCTAGTGAAATAAGTATGAGATCCATGGGTATGTTTGGAGACTGATCATGTCTTTTATTTAAAAAAAAAACTTCAGTTATGTGCTTGATGG	FALSE	TRUE	FALSE	0	0	0	1	0.007227
GTGGAAGCAGATAAAGTTGCAAAAAGAGCTGTGGTTGTTGGCTGTGGCGGCAGGTTCCCGGTCGAAAAGGACGCCAAAGAGGAAGTAGAGCTCTTCTTGGGTAATGCTGGAACTGCAATGCGGCCATTGACGGCAGCTGTAGTTGCTGCTGGTGGAAATGCAACGTATGTTTTCTTTATCCTAGTGAAATAAGTATGAGATCCATGGGTATGTTTGGAGACTGATCATGTCTTTTATTTAAAAAAAAAACTTCAGTTATGTGCTTGATGG	FALSE	TRUE	FALSE	0	0	0	1	0.007227
GTGGAAGCAGATAAAGTTGCAAAAAGAGCTGTGGTTGTTGGCTGTGGCGGCAGGTTCCCGGTCGAAAAGGACGCCAAAGAGGAAGTACAGCTCTTCTTGGGTAATGCTGGAACTGCAATGCGGCCATTGACGGCAGCTGTAGTTGCTGCTGGTGGAAATGCAACGTATGTTTTCTTTATCCTAGTGAAATAAGTATGAGATCCATGGGTATGTTTGGAGACTGATCATGTCTTTTATTTAAAAAAAAAACTTCAGTTATGTGCTTGATGG	FALSE	TRUE	FALSE	0	0	0	1	0.007227
GTGGAAGCAGATAAAGTTGCAAAAAGAGCTGTGGTTGTTGGCTGTGGCGGCAGGTTCCCGGTCGAAAAGGACGCCAAAGAGGAAGTACAGCTCTTCTTGGGTAATGCTGGAACTGCAATGCGGCCATTGACGGCAGCTGTAGTTGCTGCTGGTGGAAATGCAACGTATGTTTTCTTTATCCTAGTGAAATAAGTATGAGATCCATGGGTATGTTTGGAGACTGATCATGTCTTTTATTTAAAAAAAAAACTTCAGTTATGCGCTTGATGG	FALSE	TRUE	FALSE	0	0	0	1	0.007227
GTGGAAGCAGATAAAGTTGCAAAAAGAGCTGTGGTTGTTGGCTGTGGCGGCAGGTTCCCGGTCGAAAAGGACGCCAAGGAGGAAGTAAAGCTCTTCTTGGGTAATGCTGGAACTGCAATGCGGCCATTGACGGCAGCTGTAGTTGCTGCTGGTGGAAATGCAACGTATGTTTTCTTTATCCTAGTGAAATAAGTATGAGATCCATGGGTATGTTTGGAGACTGATCATGTCTTTTATT--AAAAAAAAACTTCAGTTATGTGCTTGATGG	FALSE	TRUE	FALSE	0	0	0	1	0.007227
GTGGAAGCAGATAAAGTTGCAAAAAGAGCTGTGGTTGTTGGCTGTGGCGGCAGGTTCCCGGTCGAAAAGGACGCCAAGGAGGAAGTAAAGCTCTTCTTGGGTAATGCTGGAACTGCAATGCGGCCATTGACGGCAGCTGTAGTTGCTGCTGGTGGAAATGCAACGTATGTTTTCTTTATCCTAGTGAAATAAGTATGAGATCCATGGGTATGTTTGGAGACTGATCATGTCTTTTATTTAAAAAAAAAACTTCAGTTATGTGCTTGATGG	FALSE	TRUE	FALSE	0	0	0	1	0.007227
GTGGAAGCAGATAAAGTTGCAAAAAGAGCTGTGGTTGTTGGCTGTGGCGGCAGGTTCCCGGTCGAAAAGGACGCCACAGAGGAAGTAAAGCTCTTCTTGGGTAATGCTGGAACTGCAATGCGGCCATTGACGGCAGCTGTAGTTGCTGCTGGTGGAAATGCAACGTATGTTTTCTTTATCCTAGTGAAATAAGTATGAGATCCATGGGTATGTTTGGAGACTGATCATGTCTTTTATTTAAAAAAAAAACTTCAGTTATGTGCTTGATGG	FALSE	TRUE	FALSE	0	0	0	1	0.007227
GTGGAAGCAGATAAAGTTGCAAAAAGAGCTGTGGTTGTTGGCTGTGGCGGCAGGTTCCCGGTCGAAAGGGACGCCAAAGAGGAAGTAAAGCTCTTCTTGGGTAATGCTGGAACTGCAATGCGGCCATTGACGGCAGCTGTAGTTGCTGCTGGTGGAAATGCAACGTATGTTTTCTTTATCCTAGTGAAATAAGTATGAGATCCATGGGTATGTTTGGAGACTGATCATGTCTTTTATTTAAAAAAAAAACTTCAGTTATGTGCTTGATGG	FALSE	TRUE	FALSE	0	0	0	1	0.007227
GTGGAAGCAGATAAAGTTGCAAAAAGAGCTGTGGTTGTTGGCTGTGGCGGCAGGTTCCCGGTCGAGAAGGACGCCAAAGAGGAAGTAAAGCTCTTCTTGGGTAATGCTGGAACTGCAATGCGGCCATTGACGGCAGCTGTAGTTGCTGCTGGTGGAAATGCAACGTATGTTTTCTTTATCCTAGTGAAATAAGTATGAGATCCATGGGTATGTTTGGAGACTGATCATGTCTTTTATTTAAAAAAAAAACTTCAGTTATGTGCTTGATGG	FALSE	TRUE	FALSE	0	0	0	1	0.007227
GTGGAAGCAGATAAAGTTGCAAAAAGAGCTGTGGTTGTTGGCTGTGGCGGCAGGTTCCCGGTCGACAAGGACGCCAAAGAGGAAGTAAAGCTCTTCTTGGGTAATGCTGGAACTGCAATGCGGCCATTGACGGCAGCTGTAGTTGCTGCTGGTGGAAATGCAACGTATGTTTTCTTTATCCTAGTGCAATAAGTATGAGATCCATGGGTATGTTTGGAGACTGATCATGTCTTTTATTTAAAAAAAAAACTTCAGTTATGTGCTTGATGG	FALSE	TRUE	FALSE	0	0	0	1	0.007227
GTGGAAGCAGATAAAGTTGCAAAAAGAGCTGTGGTTGTTGGCTGTGGCGGCAGGTTCCCGGTCGACAAGGACGCCAAAGAGGAAGTAAAGCTCTTCTTGGGTAATGCTGGAACTGCAATGCGGCCATTGACGGCAGCTGTAGTTGCTGCTGGTGGAAATGCAACGTATGTTTTCTTTATCCTAGTGAACTAAGTATGAGATCCATGGGTATGTTTGGAGACTGATCATGTCTTTTATTTAAAAAAAAAACTTCAGTTATGTGCTTGATGG	FALSE	TRUE	FALSE	0	0	0	1	0.007227
GTGGAAGCAGATAAAGTTGCAAAAAGAGCTGTGGTTGTTGGCTGTGGCGGCAGGTTCCCGGTCGACAAGGACGCCAAAGAGGAAGTAAAGCTCTTCTTGGGTAATGCTGGAACTGCAATGCGGCCATTGACGGCAGCTGTAGTTGCTGCTGGTGGAAATGCAACGTATGTTTTCTTTATCCTAGTGAAATAAGTATGAGATCCATGGGTATGTTTTGAGACTGATCATGTCTTTTATTTAAAAAAAAAACTTCAGTTATGTGCTTGATGG	FALSE	TRUE	FALSE	0	0	0	1	0.007227
GTGGAAGCAGATAAAGTTGCAAAAAGAGCTGTGGTTGTTGGCTGTGGCGGCAGGTTCCCGGTCGACAAGGACGCCAAAGAGGAAGTAAAGCTCTTCTTGGGTAATGCTGGAACTGCAATGCGGCCATTGACGGCAGCTGTAGTTGCTGCTGGTGGAAATGCAACGTATGTTTTCTTTATCCTAGTGAAATAAGTATGAGATCCATGGGTATGTTTGTAGACTGATCATGTCTTTTATTTAAAAAAAAAACTTCAGTTATGTGCTTGATGG	FALSE	TRUE	FALSE	0	0	0	1	0.007227
GTGGAAGCAGATAAAGTTGCAAAAAGAGCTGTGGTTGTTGGCTGTGGCGGCAGGTTCCCGGTCGACAAGGACGCCAAAGAGGAAGTAAAGCTCTTCTTGGGTAATGCTGGAACTGCAATGCGGCCATTGACGGCAGCTGTAGTTGCTGCTGGTGGAAATGCAACGTATGTTTTCTTTATCCTAGTGAAATAAGTATGAGATCCATGGGTATGTTTGGAGACTGATCATGTCTTTTATTTAAAAAACAAACTTCAGTTATGTTCTTGATGG	FALSE	TRUE	FALSE	0	0	0	1	0.007227
GTGGAAGCAGATAAAGTTGCAAAAAGAGCTGTGGTTGTTGGCTGTGGCGGCAGGTTCCCGGTCGACAAGGACGCCAAAGAGGAAGTAAAGCTCTTCTTGGGTAATGCTGGAACTGCAATGCGGCCATTGACGGCAGCTGTAGTTGCTGCTGGTGGAAATGCAACGTATGTTTTCTTTATCCTAGTGAAATAAGTATGAGATCCATGGGTATGTTTGGAGACTGATCATGTCTTTTA-TTAAAAAAAAAACTTCAGGTATGTGCTTGATGG	FALSE	TRUE	FALSE	0	0	0	1	0.007227
GTGGAAGCAGATAAAGTTGCAAAAAGAGCTGTGGTTGTTGGCTGTGGCGGCAGGTTCCCGGTCGAAGAGGACGCCAAAGAGGAAGTAAAGCTCTTCTTGGGTAATGCTGGAACTGCAATGCGGCCATTGACGGCAGCTGTAGTTGCTGCTGGTGGAAATGCAACGTATGTTTTCTTTATCCTAGTGAAATAAGTATGAGATCCATGGGTATGTTTGGAGACTGATCATGTCTTTTATTTAAAAAAAAAACTTCAGTTATTTGCTTGATGG	FALSE	TRUE	FALSE	0	0	0	1	0.007227
GTGGAAGCAGATAAAGTTGCAAAAAGAGCTGTGGTTGTTGGCTGTGGCGGCAGGTTCCCGGTCGAAGAGGACGCCAAAGAGGAAGTAAAGCTCTTCTTGGGTAATGCTGGAACTGCAATGCGGCCATTGACGGCAGCTGTAGTTGCTGCTGGTGGAAATGCAACGTATGTTTTCTTTATCCTAGTGAAATAAGTATGAGATCCATGGGTATGTTTGGAGACTGATCATGTCTTTTATTTAAAAAAAAAACTTCAGTTATGTTCTTGATGG	FALSE	TRUE	FALSE	0	0	0	1	0.007227
GTGGAAGCAGATAAAGTTGCAAAAAGAGCTGTGGTTGTTGGCTGTGGCGGCAGGTTCCCGGTCGAAGAGGACGCCAAAGAGGAAGTAAAGCTCTTCTTGGGTAATGCTGGAACTGCAATGCGGCCATTGACGGCAGCTGTAGTTGCTGCTGGTGGAAATGCAACGTATGTTTTCTTTATCCTAGTGAAATAAGTATGAGATCCATGGGTATGTTTGGAGACTGATCATGTCTTTTATTTAAAAAAAAAACTTCAGTTATGTGCTTGATGG	FALSE	TRUE	FALSE	0	0	0	1	0.007227
GTGGAAGCAGATAAAGTTGCAAAAAGAGCTGTGGTTGTTGGCTGTGGCGGCAGGTTCCCGGTCGAAAAGGTCGCCAAAGAGGAAGTAAAGCTCTTCTTGGGTAATGCTGGAACTGCAATGCGGCCATTGACGGCAGCTGTAGTTGCTGCTGGTGGAAATGCAACGTATGTTTTCTTTATCCTAGTGAAATAAGTATGAGATCCATGGGTATGTTTGGAGACTGATCATGTCTTTTATTTAAAAAAAAAACTTCAGTTATGTGCTTGATGG	FALSE	TRUE	FALSE	0	0	0	1	0.007227
GTGGAAGCAGATAAAGTTGCAAAAAGAGCTGTGGTTGTTGGCTGTGGCGGCAGGTTCCCGGTCGAAAAGGACGCCACAGAGGAAGTAAAGCTCTTCTTGGGTAATGCTGGAACTGCAATGCGGCCATTGACGGCAGCTGTAGTTGCTGCTGGTGGAAATGCAACGTATGTTTTCTTTATCCTAGTGAAATAAGTATGAGATCCATGGGTATGTTTGGAGACTGATCATGTCTTTTATTTAAAAAAAAAACTTCAGTTATGTGCTTGATTG	FALSE	TRUE	FALSE	0	0	0	1	0.007227
GTGGAAGCAGATAAAGTTGCAAAAAGAGCTGTGGTTGTTGGCTGTGGCGGCAGGTTCCCGGTCGAAAAGGTCGCCAAAGAGGAAGTAAAGCTCTTCTTGGGTAATGCTGGAACTGCAATGCGGCCATTGACGGCAGCTGTAGTTGCTGCTGGTGGAAATGCAACGTATGTTTTCTTTATCCTAGTGAAATAAGTATGAGATCCATGGGTATGTTTGGAGACTGATCATGTCTTTTATTTAAAAAAAAAACTTCAGTTATGAGCTTGATGG	FALSE	TRUE	FALSE	0	0	0	1	0.007227
GTGGAAGCAGATAAAGTTGCAAAAAGAGCTGTGGTTGTTGGCTGTGGCGGCAGGTTCCCGGTCGAAAAGGGCGCCAAAGAGGAAGTAAAGCTCTTCTTGGGTAATGCTGGAACTGCAATGCGGCCATTGACGGCAGCTGTAGTTGCTGCTGGTGGAAATGCAACGTATGTTTTCTTTATCCTAGTGAAATAAGTATGAGATCCATGGGTATGTTTGGAGACTGATCATGTCTTTTATTTAAAAAAAAAACTTCAGTTATGTGCTTGATGG	FALSE	TRUE	FALSE	0	0	0	1	0.007227
GTGGAAGCAGATAAAGTTGCAAAAAGAGCTGTGGTTGTTGGCTGTGGCGGCAGGTTCCCGGTCGAAAAGGGCGCCAAAGAGGAAGTAAAGCTCTTCTTGGGTAATGCTGGAACTGCAATGCGGCCATTGACGGCAGCTGTAGTTGCTGCTGGTGGAAATGCAACGTATGTTTTCTTTATCCTAGTGAAATAAGTATGAGATCCATGGGTATGTTTGGAGACTGATCATGTCTTTTATTTAAAAAAAAAAACTTCAGTTATGTGCTTGATGG	FALSE	TRUE	FALSE	0	0	0	1	0.007227
GTGGAAGCAGATAAAGTTGCAAAAAGAGCTGTGGTTGTTGGCTGTGGCGGCAGGTTCCCGGTCGAAAAGGATGCCAAAGAGGAAGTAAAGCTCTTCTTGGGTAATGCTGGAACTGCAATGCGGCCATTGACGGCAGCTGTAGTTGCTGCTGGTGGAAATGCAACGTATGTTTTCTTTATCCTAGTGAAATAAGTATGAGATCCATGGGTATGTTTGGAGACTGATCATGTCTTTTATTTAAAAAAAAAACTTCAGTTATGTGCTTGATTG	FALSE	TRUE	FALSE	0	0	0	1	0.007227
GTGGAAGCAGATAAAGTTGCAAAAAGAGCTGTGGTTGTTGGCTGTGGCGGCAGGTTCCCGGTCGAAAAGGATGCCAAAGAGGAAGTAAAGCTCTTCTTGGGTAATGCTGGAACTGCAATGCGGCCATTGACGGCAGCTGTAGTTGCTGCTGGTGGAAATGCAACGTATGTTTTCTTTATCCTAGTGAAATAAGTATGAGATCCATGGGTATGTTTGGAGACTGATCATGTCTTTTA-TTAAAAAAAAAACTTCAGTTATGTGCTTGATGG	FALSE	TRUE	FALSE	0	0	0	1	0.007227
GTGGAAGCAGATAAAGTTGCAAAAAGAGCTGTGGTTGTTGGCTGTGGCGGCAGGTTCCCGGTCGAAAAGGACTCCAAAGAGGAAGTAAAGCTCTTCTTGGGTAATGCTGGAACTGCAATGCGGCCATTGACGGCAGCTGTAGTTGCTGCTGGTGGAAATGCAACGTATGTTTTCTTTATCCTAGTGAAATAAGTATGAGATCCATGGGTATGTTTGGAGACGGATCATGTCTTTTATTTAAAAAAAAAACTTCAGTGATGTGCTTGATGG	FALSE	TRUE	FALSE	0	0	0	1	0.007227
GTGGAAGCAGATAAAGTTGCAAAAAGAGCTGTGGTTGTTGGCTGTGGCGGCAGGTTCCCGGTCGAAAAGGACGCTAAAGAGGAAGTAAAGCTCTTCTTGGGTAATGCTGGAACTGCAATGCGGCCATTGACGGCAGCTGTAGTTGCTGCTGGTGGAAATGCAACGTATGTTTTCTTTATCCTAGTGAAATAAGTATGAGATCCATGGGTATGTTTGGAGACTGATCATGTCTTTTATTTAAAAAAAAAACTTCAGTTATGTGCTTTATGG	FALSE	TRUE	FALSE	0	0	0	1	0.007227
GTGGAAGCAGATAAAGTTGCAAAAAGAGCTGTGGTTGTTGGCTGTGGCGGCAGGTTCCCGGTCGAAAAGGACGCTAAAGAGGAAGTAAAGCTCTTCTTGGGTAATGCTGGAACTGCAATGCGGCCATTGACGGCAGCTGTAGTTGCTGCTGGTGGAAATGCAACGTATGTTTTCTTTATCCTAGTGAAATAAGTATGAGATCCATGGGTATGTTTGGAGACTGATCATGTCTTTTATTT-AAAAAAAAACTTCAGTTATGTGCTTGATGG	FALSE	TRUE	FALSE	0	0	0	1	0.007227
GTGGAAGCAGATAAAGTTGCAAAAAGAGCTGTGGTTGTTGGCTGTGGCGGCAGGTTCCCGGTCGAAAAGGACGCGAAAGAGGAAGTAAAGCTCTTCTTGGGTAATGCTGGAACTGCAATGCGGCCATTGACGGCAGCTGTAGTTGCTGCTGGTGGAAATGCAACGTATGTTTTCTTTATCCTAGTGAAATAAGTATGAGATCCATGGGTATGTTTGGAGACTGATCATGTCTTTTATTTAAAAAAAAAACTTCAGTTATGTGCTTGATGG	FALSE	TRUE	FALSE	0	0	0	1	0.007227
GTGGAAGCAGATAAAGTTGCAAAAAGAGCTGTGGTTGTTGGCTGTGGCGGCAGGTTCCCGGTCGAAAAGGACGCCTAAGAGGAAGTAAAGCTCTTCTTGGGTAATGCTGGAACTGCAATGCGGCCATTGACGGCAGCTGTAGTTGCTGCTGGTGGAAATGCAACGTATGTTTTCTTTATCCTAGTGAAATAAGTATGAGATCCATGGGTATGTTTGGAGACTGATCATGTCTTTTATTTAAAAAAAAAACTTCAGTTATGTGCTTGATGG	FALSE	TRUE	FALSE	0	0	0	1	0.007227
GTGGAAGCAGATAAAGTTGCAAAAAGAGCTGTGGTTGTTGGCTGTGGCGGCAGGTTCCCGGTCGAAAAGGACGCCAAAGAGGAAGTACAGCTCTTCTTGGGTAATGCTGGAACTGCAATGCGGCCATTGACGGCAGCTGTAGTTGCTGCTGGTGGAAATGCAACGTATGTTTTCTGTATCCTAGTGAAATAAGTATGAGATCCATGGGTATGTTTGGAGACTGATCATGTCTTTTATTTAAAAAAAAAACTTCAGTTATGTGCTTGATGG	FALSE	TRUE	FALSE	0	0	0	1	0.007227
GTGGAAGCAGATAAAGTTGCAAAAAGAGCTGTGGTTGTTGGCTGTGGCGGCAGGTTCCCGGTCGAAAAGGACGCCAAAGAGGAAGTAAGGCTCTTCTTGGGTAATGCTGGAACTGCAATGCGGCCATTGACGGCAGCTGTAGTTGCTGCTGGTGGAAATGCAACGTATGTTTTCTTTATCCTAGTGAAATAAGTATGAGATCCATGGGTATGTTTGGAGACTGATCATGTCTTTTATTTAAAAAAAAAACTTCAGTTATGTACTTGATGG	FALSE	TRUE	FALSE	0	0	0	1	0.007227
GTGGAAGCAGATAAAGTTGCAAAAAGAGCTGTGGTTGTTGGCTGTGGCGGCAGGTTCCCGGTCGAAAAGGACGCCAAAGAGGAAGTAAGGCTCTTCTTGGGTAATGCTGGAACTGCAATGAGGCCATTGACGGCAGCTGTAGTTGCTGCTGGTGGAAATGCAACGTATGTTTTCTTTATCCTAGTGAAATAAGTATGAGATCCATGGGTATGTTTGGAGACTGATCATGTCTTTTATTTAAAAAAAAAACTTCAGTTATGTGCTTGATGG	FALSE	TRUE	FALSE	0	0	0	1	0.007227
GTGGAAGCAGATAAAGTTGCAAAAAGAGCTGTGGTTGTTGGCTGTGGCGGCAGGTTCCCGGTCGAAAAGGACGCCAAAGAGGAAGTAAAGCTCTTCTTGGGTAATGCTGGAACTGCAATGCGTCCATTGACGGCATCTGTAGTTGCTGCTGGTGGAAATGCAACGTATGTTTTCTTTATCCTAGTGAAATAAGTATGAGATCCATGGGTATGTTTGGAGACTGATCATGTCTTTTATTTAAAAAAAAAACTTCAGTTATGTGCTTGATGG	FALSE	TRUE	FALSE	0	0	0	1	0.007227
GTGGAAGCAGATAAAGTTGCAAAAAGAGCTGTGGTTGTTGGCTGTGGCGGCAGGTTCCCGGTCGAAAAGGACGCCAAAGAGGAAGTAAAGCTCTTCTTGGGTAATGCTGGAACTGTAATGCGGCCATTGACGGCAGCTGTAGTTGCTGCTGGTGGAAATGCAACGTATGTTTTCTTTATCCTAGTGAAATAAGTATGAGATCCATGGGTATGTTTGGAGACTGATCATGTCTTTTATTTAAAAAAAAAACTTCAGTTATGTGCTTGATGG	FALSE	TRUE	FALSE	0	0	0	1	0.007227
GTGGAAGCAGATAAAGTTGCAAAAAGAGCTGTGGTTGTTGGCTGTGGCGGCAGGTTCCCGGTCGAAAAGGACGCCAAAGAGGAAGTAAAGCTCTTCTTGGGTAATGCTGGAACTGGAATGCGGCCATTGACGGCAGCTGTAGTTGCTGCTGGTGGAAATGCAACGTATGTTTTCTTTATCCTAGTGAAATAAGTATGAGATCCATGGGTATGTTTGGAGACTGATCATGTCTTTTATTTAAAAAAAAAACTTCAGTTATGTGCTTGATGG	FALSE	TRUE	FALSE	0	0	0	1	0.007227
GTGGAAGCAGATAAAGTTGCAAAAAGAGCTGTGGTTGTTGGCTGTGGCGGCAGGTTCCCGGTCGAAAAGGACGCCAAAGAGGAAGTAAAGCTCTTCTTGGGTAATGCTGGAACTGCGATGCGGCCATTGACGGCAGCTGTAGTTGCTGCTGGTGGAAATGCAACGTATGTTTTCTTTATCCTAGTGAAATACGTATGAGATCCATGGGTATGTTTGGAGACTGATCATGTCTTTTATTTAAAAAAAAAACTTCAGTTATGTGCTTGATGG	FALSE	TRUE	FALSE	0	0	0	1	0.007227
GTGGAAGCAGATAAAGTTGCAAAAAGAGCTGTGGTTGTTGGCTGTGGCGGCAGGTTCCCGGTCGAAAAGGACGCCAAAGAGGAAGTAAAGCTCTTCTTGGGTAATGCTGGAACTGCCATGCGGCCATTGACGGCAGCTGTAGTTGCTGCTGGTGGAAATGCAACGTATGTTTTCTTTATCCTAGTGAAATAAGTATGAGATCCATGGGTATGTTTGGAGACTGATCATGTCTTTTATTTAAACAAAAAACTTCATTTATGTGCTTGATGG	FALSE	TRUE	FALSE	0	0	0	1	0.007227
GTGGAAGCAGATAAAGTTGCAAAAAGAGCTGTGGTTGTTGGCTGTGGCGGCAGGTTCCCGGTCGAAAAGGACGCCAAAGAGGAAGTAAAGCTCTTCTTGGGTAATGCTGGAACTGCCATGCGGCCATTGACGGCAGCTGTAGTTGCTGCTGGTGGAAATGCAACGTATGTTTTCTTTATCCTAGTGAAATAAGTATGAGATCCATGGGTATGTTTGGAGACTGATCATGTCTTTTATTT--AAAAAAAACTTCAGTTATGTGCTTGATGG	FALSE	TRUE	FALSE	0	0	0	1	0.007227
GTGGAAGCAGATAAAGTTGCAAAAAGAGCTGTGGTTGTTGGCTGTGGCGGCAGGTTCCCGGTCGAAAAGGACGCCAAAGAGGAAGTAAAGCTCTTCTTGGGTAATGCTGGAACTGCACTGCGGCCATTGACGGCAGCTGTAGTTGCTGCTGGTGGAAATGCAACGTATGTTTTCTTTTTCCTAGTGAAATAAGTATGAGATCCATGGGTATGTTTGGAGACTGATCATGTCTTTTATTTAAAAAAAAAACTTCAGTTATGTGCTTGATTG	FALSE	TRUE	FALSE	0	0	0	1	0.007227
GTGGAAGCAGATAAAGTTGCAAAAAGAGCTGTGGTTGTTGGCTGTGGCGGCAGGTTCCCGGTCGAAAAGGACGCCAAAGAGGAAGTAAAGCTCTTCTTGGGTAATGCTGGAACTGCACTGCGGCCATTGACGGCAGCTGTAGTTGCTGCTGGTGGAAATGCAACGTATGTTTTCTTTATCCTAGTGAAATAAGTATGAGATCCATGGGTATGTTTGGAGACTGATCATGTCTTTTATTTAAAAAAAAAACTTCAGTTATGTGCTTGATGG	FALSE	TRUE	FALSE	0	0	0	1	0.007227
GTGGAAGCAGATAAAGTTGCAAAAAGAGCTGTGGTTGTTGGCTGTGGCGGCAGGTTCCCGGTCGAAAAGGACGCCAAAGAGGAAGTAAAGCTCTTCTTGGGTAATGCTGGAACTGCAATTCGGCCATTGACGGCATCTGTAGTTGCTGCTGGTGGAAATGCAACGTATGTTTTCTTTATCCTAGTGAAATAAGTATGAGATCCATGGGTATGTTTGGAGACTGATCATGTCTTTTATTTAAAAAAAAAACTTCAGTTATGTGCTTGATGG	FALSE	TRUE	FALSE	0	0	0	1	0.007227
GTGGAAGCAGATAAAGTTGCAAAAAGAGCTGTGGTTGTTGGCTGTGGCGGCAGGTTCCCGGTCGAAAAGGACGCCAAAGAGGAAGTAAAGCTCTTCTTGGGTAATGCTGGAACTGCAATGTTGCCATTGACGGCAGCTGTAGTTGCTGCTGGTGGAAATGCAACGTCTGTTTTCTTTATCCTAGTGAAATAAGTATGAGATCCATGGGTATGTTTGGAGACTGATCATGTCTTTTATTTAAAAAAAAAACTTCAGTTATGTGCTTGATGG	FALSE	TRUE	FALSE	0	0	0	1	0.007227
GTGGAAGCAGATAAAGTTGCAAAAAGAGCTGTGGTTGTTGGCTGTGGCGGCAGGTTCCCGGTCGAAAAGGACGCCAAAGAGGAAGTAAAGCTCTTCTTGGGTAATGCTGGAACTGCAATGCTGCCATTGACGGCAGCTGTAGTTGCTGCTGGTGGAAATGCAACGTATGTTTTCTTTATCCTAGTGAAATAAGTATGAGATCCATGGGTATGTTTGGAGACTGATCATGTCTTTTATTTAAAAAAAACACTTCAGTTATGTGCTTGATGG	FALSE	TRUE	FALSE	0	0	0	1	0.007227
GTGGAAGCAGATAAAGTTGCAAAAAGAGCTGTGGTTGTTGGCTGTGGCGGCAGGTTCCCGGTCGAAAAGGACGCCAAAGAGGAAGTAAAGCTCTTCTTGGGTAATGCTGGAACTGCAATGCGTCCATTGACGGCAGCTGTAGTTGCTGCTGGTGGAAATGCAACGTATGTTTTCTTTATCCTAGTGAAATAAGTATGAGATCCATGGGTATGTTTGTAGACTGATCATGTCTTTTATTTAAAAAAAAAACTTCAGTTATGTGCTTGATGG	FALSE	TRUE	FALSE	0	0	0	1	0.007227
GTGGAAGCAGATAAAGTTGCAAAAAGAGCTGTGGTTGTTGGCTGTGGCGGCAGGTTCCCGGTCGAAAAGGACGCCAAAGAGGAAGTAAAGCTCTTCTTGGGTAATGCTGGAATTGCAATGCGGCCATTGACGGCAGCTGTAGTTGCTGCTGGTGGAAATGCAACGTATGTTTTCTTTATCCTAGTGAAATAAGTATGAGATCCATGGGTATGTTTGGAGACTGATCATGTCTTTTATTTAAAAAAAAAACTTCAGTTATGTGCTTGATGG	FALSE	TRUE	FALSE	0	0	0	1	0.007227
GTGGAAGCAGATAAAGTTGCAAAAAGAGCTGTGGTTGTTGGCTGTGGCGGCAGGTTCCCGGTCGAAAAGGACGCCAAAGAGGAAGTAAAGCTCTTCTTGGGTAATGCTGGAACTGCAATGCGTCCATTGACGGCAGCTGTAGTTGCTGCTGGTGGAAATGCAACGTATGTTTTCTTTATCCTAGTGAAATAAGTATGAGATCCATGGGTATGTTTGGATACTGATCATGTCTTTTATTTAAAAAAAAAACTTCAGTTATGTGCTTGATGG	FALSE	TRUE	FALSE	0	0	0	1	0.007227
GTGGAAGCAGATAAAGTTGCAAAAAGAGCTGTGGTTGTTGGCTGTGGCGGCAGGTTCCCGGTCGAAAAGGACGCCAAAGAGGAAGTAAAGCTCTTCTTGGGTAATGCTGGAACTGCAATGCGTCCATTGACGGCAGCTGTAGTTGCTGCTGGTGGAAATGCAACGTATGTTTTCTTTATCCTAGTGAAATAAGTATGAGATCCATGGGTATGTTTGGAGACTGATCATTTCTTTTATTTAAAAAAAAAACTTCAGTTATGTGCTTGATGG	FALSE	TRUE	FALSE	0	0	0	1	0.007227
GTGGAAGCAGATAAAGTTGCAAAAAGAGCTGTGGTTGTTGGCTGTGGCGGCAGGTTCCCGGTCGAAAAGGACGCCAAAGAGGAAGTAAAGCTCTTCTTGGGTAATGCTGGAACTGCAATGCGTCCATTGACGGCAGCTGTAGTTGCTGCTGGTGGAAATGCAACGTATGTTTTCTTTATCCTAGTGAAATAAGTATGAGATCCATGGGTATGTTTGGAGACTGATCATGTCTTTTATTTAAAAAAAAAATTTCAGTTATGTGCTTGATGG	FALSE	TRUE	FALSE	0	0	0	1	0.007227
GTGGAAGCAGATAAAGTTGCAAAAAGAGCTGTGGTTGTTGGCTGTGGCGGCAGGTTCCCGGTCGAAAAGGACGCCAAAGAGGAAGTAAAGCTCTTCTTGGGTAATGCTGGAACTGCAATGCGTCCATTGACGGCAGCTGTAGTTGCTGCTGGTGGAAATGCAACGTATGTTTTCTTTATCCTAGTGAAATAAGTATGAGATCCATGGGTATGTTTGGAGACTGATCATGTCTTTTATTTAAAAAAAAAACTTCATTTATGTGCTTGATGG	FALSE	TRUE	FALSE	0	0	0	1	0.007227
GTGGAAGCAGATAAAGTTGCAAAAAGAGCTGTGGTTGTTGGCTGTGGCGGCAGGTTCCCGGTCGAAAAGGACGCCAAAGAGGAAGTAAAGCTCTTCTTGGGTAATGCTGGAACTGCAATGCGTCCATTGACGGCAGCTGTAGTTGCTGCTGGTGGAAATGCAACGTATGTTTTCTTTATCCTAGTGAAATAAGTATGAGATCCATGGGTATGTTTGGAGACTGATCATGTCTTTTATTTAAAAAAAAAACTTCAGTTATTTGCTTGATGG	FALSE	TRUE	FALSE	0	0	0	1	0.007227
GTGGAAGCAGATAAAGTTGCAAAAAGAGCTGTGGTTGTTGGCTGTGGCGGCAGGTTCCCGGTCGAAAAGGACGCCAAAGAGGAAGTAAAGCTCTTCTTGGGTAATGCTGGAACTGCAATGCGTCCATTGACGGCAGCTGTAGTTGCTGCTGGTGGAAATGCAACGTATGTTTTCTTTATCCTAGTGAAATAAGTATGAGATCCATGGGTATGTTTGGAGACTGATCATGTCTTTTATTTAAAAAAAAAACTTCAGTTATGTGCTTTATGG	FALSE	TRUE	FALSE	0	0	0	1	0.007227
GTGGAAGCAGATAAAGTTGCAAAAAGAGCTGTGGTTGTTGGCTGTGGCGGCAGGTTCCCGGTCGAAAAGGACGCCAAAGAGGAAGTAAAGCTCTTCTTGGGTAATGCTGGAACTGCAATGCGTCCATTGACGGCAGCTGTAGTTGCTGCTGGTGGAAATGCAACGTATGTTTTCTTTATCCTAGTGAAATAAGTATGAGATCCATGGGTATGTTTGGAGACTGATCATGTCTTTTATTTAAAAAAAAAACTTCAGTTATGTGCTTGATTG	FALSE	TRUE	FALSE	0	0	0	1	0.007227
GTGGAAGCAGATAAAGTTGCAAAAAGAGCTGTGGTTGTTGGCTGTGGCGGCAGGTTCCCGGTCGAAAAGGACGCCAAAGAGGAAGTAAAGCTCTTCTTGGGTAATGCTGGAACTGCAATGCGTCCATTGACGGCAGCTGTAGTTGCTGCTGGTGGAAATGCAACGTATGTTTTCTTTATCCTAGTGAAATAAGTATGAGATCCATGGGTATGTTTGGAGACTGATCATGTCTTTTATTTAAAAAAAAAACTTCAGTTATGTGCTTGATGT	FALSE	TRUE	FALSE	0	0	0	1	0.007227
GTGGAAGCAGATAAAGTTGCAAAAAGAGCTGTGGTTGTTGGCTGTGGCGGCAGGTTCCCGGTCGAAAAGGACGCCAAAGAGGAAGTAAAGCTCTTCTTGGGTAATGCTGGAACTGCAATGCGTCCATTGACGGCAGCTGTAGTTGCTGCTGGTGGAAATGCAACGTATGTTTTCTTTATCCTAGTGAAATAAGTATGAGATCCATGGGTATGTTTGGAGACTGATCATGTCTTTTATTTAAAAAAAAAACTTCAGTTATGTGCTTGATGA	FALSE	TRUE	FALSE	0	0	0	1	0.007227
GTGGAAGCAGATAAAGTTGCAAAAAGAGCTGTGGTTGTTGGCTGTGGCGGCAGGTTCCCGGTCGAAAAGGACGCCAAAGAGGAAGTAAAGCTCTTCTTGGGTAATGCTGGAACTGCAATGCGTCCATTGACGGCAGCTGTAGTTGCTGCTGGTGGAAATGCAACGTATGTTTTCTTTATCCTAGTGAAATAAGTATGAGATCCATGGGTATGTTTGGAGACTGATCATGTCTTTTATTTAAAAAAAAAACTTCAGTTATGTGCTTGATG-	FALSE	TRUE	FALSE	0	0	0	1	0.007227
GTGGAAGCAGATAAAGTTGCAAAAAGAGCTGTGGTTGTTGGCTGTGGCGGCAGGTTCCCGGTCGAAAAGGACGCCAAAGAGGAAGTAAAGCTCTTCTTGGGTAATGCTGGAAGTGCAATGCGGCCATTGACGGCAGCTGTAGTTGCTGCTGGTGGAAATGCAACGTATGTTTTCTTTATCCTAGTGAAATAAGTATGAGATCCATGGGTATGTTTGGAGACGGATCATGTCGTTGATTTAAAAAAAAAACTTCAGTTATGTGCTTGATGG	FALSE	TRUE	FALSE	0	0	0	1	0.007227
GTGGAAGCAGATAAAGTTGCAAAAAGAGCTGTGGTTGTTGGCTGTGGCGGCAGGTTCCCGGTCGAAAAGGACGCCAAAGAGGAAGTAAAGCTCTTCTTGGGTAATGCTGGATCTGCAATGCGACCATTGACGGCAGCTGTAGTTGCTGCTGGTGGAAATGCAACGTATGTTTTCTTTATCCTAGTGAAATAAGTATGAGATCCATGGGTATGTTTGGAGACTGATCATGTCTTTTATTTAAAAAAAAAACTTCAGTTATGTGCTTGATGG	FALSE	TRUE	FALSE	0	0	0	1	0.007227
GTGGAAGCAGATAAAGTTGCAAAAAGAGCTGTGGTTGTTGGCTGTGGCGGCAGGTTCCCGGTCGAAAAGGACGCCAAAGAGGAAGTAACGCTCTTCTTGGGTAATGCTGGAACTGCAATGCGGCCATTGACGGCAGCTGTAGTTGCTGCTGGTGGAAATGCAACGTATGTTTTCTTTATCCTAGTGAAATAAGTATGAGATCCATGTGTATGTTTGGAGACTGATCATGTCTTTTATTTAAAAAAAAAACTTAAGTTATGTGCTTGATGG	FALSE	TRUE	FALSE	0	0	0	1	0.007227
GTGGAAGCAGATAAAGTTGCAAAAAGAGCTGTGGTTGTTGGCTGTGGCGGCAGGTTCCCGGTCGAAAAGGACGCCAAAGAGGAAGTAAAGCTCTTCTTGGGTCATGCTGGAACTGCAATGCGGCCATTGACGGCAGCTGTAGTTGCTGCTGGTGGAAATGCAACGTATGTTTTCTTTATCCTAGTGAAATAAGTATGAGATCCATGGGTATGTTTGGAGACTGATCATGTCTTTTA-TTAAAAAAAAAACTTCAGTTATGTGCTTGATTG	FALSE	TRUE	FALSE	0	0	0	1	0.007227
GTGGAAGCAGATAAAGTTGCAAAAAGAGCTGTGGTTGTTGGCTGTGGCGGCAGGTTCCCGGTCGAAAAGGACGCCAAAGAGGAAGTAACGCTCTTCTTGGGTAATGCTGGAACTGCAATGCGGCCATTGACGGCAGCTGTAGTTGCTGCTGGTGGAAATGCAACGTATGTTTTCTTTATCCTAGTGAAATAAGTATGAGATCCATGGGTATGTTTGGAGACTGATCATGTCTTTTATTTAAAAATAAAACTTCAGTTATGTGCTTGATGG	FALSE	TRUE	FALSE	0	0	0	1	0.007227
GTGGAAGCAGATAAAGTTGCAAAAAGAGCTGTGGTTGTTGGCTGTGGCGGCAGGTTCCCGGTCGAAAAGGACGCCAAAGAGGAAGTAAAGTTCTTCTTGGGTAATGCTGGAACTGCAATGCGGCCATTGACGGCAGCTGTAGTTGCTGCTGGTGGAAATGCAACGTATGTTTTCTTTATCCTAGTGAAATAAGTATGAGATCCATGGGTATGTTTGGAGACTGATCATGTCTTTTATTTAAAAAAAAAACTTCAGTTATGTGCTTGATGG	FALSE	TRUE	FALSE	0	0	0	1	0.007227
GTGGAAGCAGATAAAGTTGCAAAAAGAGCTGTGGTTGTTGGCTGTGGCGGCAGGTTCCCGGTCGAAAAGGACGCCAAAGAGGAAGTAAAGCTCTTTTTGGGTAATGCTGGAACTGCAATGCGGCCATTGACGGCAGCTGTAGTTGCTGCTGGTGGAAATGCAACGTATGTTTTCTTTATCCTAGTGAAATAAGTATGAGATCCATGGGTATGTTTGGAGACTGATCATGTCTTTTATTTAAAAAAAAAACTTCAGTTATGTGCTTGATGG	FALSE	TRUE	FALSE	0	0	0	1	0.007227
GTGGAAGCAGATAAAGTTGCAAAAAGAGCTGTGGTTGTTGGCTGTGGCGGCAGGTTCCCGGTCGAAAAGGACGCCAAAGAGGAAGTAAAGCTCTTCTTTGGTAATGCTGGAACTGCAATGCGGCCATTGACGGCAGCTGTAGTTGCTGCTGGTGGAAATGCAACGTATGTTTTCTTTATCCTAGTGAAATAAGTATGAGATCCATGGGTATGTTTGGAGACTGATCATGTCTTTTATTTAAAAAAAAAACTTCATTTATGTGCTTGATGG	FALSE	TRUE	FALSE	0	0	0	1	0.007227
GTGGAAGCAGATAAAGTTGCAAAAAGAGCTGTGGTTGTTGGCTGTGGCGGCAGGTTCCCGGTCGAAAAGGACGCCAAAGAGGAAGTAAAGCTCTTCTTGTGTAATGCTGGAACTGCAATGCGGCCATTGACGGCAGCTGTAGTTGCTGCTGGTGGAAATGCAACGTATGTTTTCTTTATCCTAGTGAAATAAGTATGAGATCCATGGGTATGTTTGGAGACTGATCATGTCTTTTATTTAAAAAAAAAACTTCAGTTATGTGCTTGATGG	FALSE	TRUE	FALSE	0	0	0	1	0.007227
GTGGAAGCAGATAAAGTTGCAAAAAGAGCTGTGGTTGTTGGCTGTGGCGGCAGGTTCCCGGTCGAAAAGGACGCCAAAGAGGAAGTAAAGCTCTTCTTGGTTAATGCTGGAACTGCAATGCGGCCATTGACGGCAGCTGTAGTTGCTGCTGGTGGAAATGCAACGTATGTTTTCTTTATCCTAGTGAAATAAGTATGAGATCCATGGGTATGTTTGGAGACTGATCATGTCTTTTATTTAAAAAAAAAACTTCAGTTATGTGCTTGATGT	FALSE	TRUE	FALSE	0	0	0	1	0.007227
GTGGAAGCAGATAAAGTTGCAAAAAGAGCTGTGGTTGTTGGCTGTGGCGGCAGGTTCCCGGTCGAAAAGGACGCCAAAGAGGAAGTAAAGCTCTTCTTGGGTTATGCTGGAACTGCAATGCGGCCATTGACGGCAGCTGTAGTTGCTGCTGGTGGAAATGCAACGTATGTTTTCTTTATCCTAGTGAAATAAGTATGAGATCCATGGGTATGTTTGGAGACTGATCATGTCTTTTATTTAAAAAAAAAACTTCAGTTATGTGCTTGATGG	FALSE	TRUE	FALSE	0	0	0	1	0.007227
GTGGAAGCAGATAAAGTTGCAAAAAGAGCTGTGGTTGTTGGCTGTGGCGGCAGGTTCCCGGTCGAAAAGGACGCCAAAGAGGAAGTAAAGCTCTTCTTGGGTGATGCTGGAACTGCAATGCGGCCATTGACGGCAGCTGTAGTTGCTGCTGGTGGAAATGCAACGTATGTTTTCTTTATCCTAGTGAAATAAGTATGAGATCCATGGGTATGTTTGGAGACTGATCATGTCTTTTATTTAAAAAAAAAACTTCAGTTATGTTCTTGATGG	FALSE	TRUE	FALSE	0	0	0	1	0.007227
GTGGAAGCAGATAAAGTTGCAAAAAGAGCTGTGGTTGTTGGCTGTGGCGGCAGGTTCCCGGTCGAAAAGGACGCCAAAGAGGAAGTAAAGCTCTTCTTGGGTCATGCTGGAACTGCAATGCGGCCATTGACGGCAGCTGTAGTTGCTGCTGGTGGAAATGCAACGTATGTTTTCTTTATCCTAGTGAAATAAGTATGAGATCCATGGGTATGTTTGGAGACTGATCATGTCTTTTATTTAAAAAAAAAACTTCAGTTATGTGCTTTATGG	FALSE	TRUE	FALSE	0	0	0	1	0.007227
GTGGAAGCAGATAAAGTTGCAAAAAGAGCTGTGGTTGTTGGCTGTGGCGGCAGGTTCCCGGTCGAAAAGGACGCCAAAGAGGAAGTAAAGCTCTTCTTGGGTCATGCTGGAACTGCAATGCGGCCATTGACGGCAGCTGTAGTTGCTGCTGGTGGAAATGCAACGTATGTTTTCTTTATCCTAGTGAAATAAGTATGAGATCCATGGGTATGTTTGGAGACTGATCATGTCTTTTATTTAAAAAAAAAACTTCAGTTATGGGCTTGATGG	FALSE	TRUE	FALSE	0	0	0	1	0.007227
GTGGAAGCAGATAAAGTTGCAAAAAGAGCTGTGGTTGTTGGCTGTGGCGGCAGGTTCCCGGTCGAAAAGGACGCCAAAGAGGAAGTAAAGCTCTTCTTGGGTATTGCTGGAACTGCAATGCGGCCATTGACGGCAGCTGTAGTTGCTGCTGGTGGAAATGCAACGTATGTTTTCTTTATCCTAGTGAAATAAGTATGAGATCCATGGGTATGTTTGGAGACTGATCATGTCTTTTATTTAAAAAAAAAACTTCAGTTATGTGCTTGATGG	FALSE	TRUE	FALSE	0	0	0	1	0.007227
GTGGAAGCAGATAAAGTTGCAAAAAGAGCTGTGGTTGTTGGCTGTGGCGGCAGGTTCCCGGTCGAAAAGGACGCCAAAGAGGAAGTAAAGCTCTTCTTGGGTAATGCTGGCACTGCAATGCGGCCATTGACGGCAGCTGTAGTTGCTGCTGGTGGAAATGCAACGTATGTTTTCTTTATCCTAGTGAAATAAGTATGAGATCCATGGGTATGTTTGGAGACTGATCATGTCTTTTA-TTAAAAAAAAAACTTCAGTTATGTGCTTGATGG	FALSE	TRUE	FALSE	0	0	0	1	0.007227
GTGGAAGCAGATAAAGTTGCAAAAAGAGCTGTGGTTGTTGGCTGTGGCGGCAGGTTCCCGGTCGAAAAGGACGCCAAAGAGGAAGTAAAGCTCTTCTTGGGTATTGCTGGAACTGCAATGCGGCCATTGACGGCAGCTGTAGTTGCTGCTGGTGGAAATGCAACGTATGTTTTCTTTATCCTAGTGAAATAAGTATGAGATCCATGGGTATGTTAGGAGACTGATCATGTCTTTTATTTAAAAAAAAAACTTCAGTTATGTGCTTGATGG	FALSE	TRUE	FALSE	0	0	0	1	0.007227
GTGGAAGCAGATAAAGTTGCAAAAAGAGCTGTGGTTGTTGGCTGTGGCGGCAGGTTCCCGGTCGAAAAGGACGCCAAAGAGGAAGTAAAGCTCTTCTTGGGTAGTGCTGGAACTGCAATGCGGCCATTGACGGCAGCTGTAGTTGCTGCTGGTGGAAATGCAACGTATGTTTTCTTTATCCTAGTGAAATAAGTATGAGATCCATGGGTATGTTTGGAGACTGATCATGTCTTTTATTTAAAAAAAAAACTTCAGTTATGTGCTTGATGG	FALSE	TRUE	FALSE	0	0	0	1	0.007227
GTGGAAGCAGATAAAGTTGCAAAAAGAGCTGTGGTTGTTGGCTGTGGCGGCAGGTTCCCGGTCGAAAAGGACGCCAAAGAGGAAGTAAAGCTCTTCTTGGGTAGTGCTGGAACTGCAATGCGGCCATTGACGGCAGCTGTAGTTGCTGCTGGTGGAAATGCAACGTATGTTTTCTTTATCCTAGTGAAATAAGTATGAGATCCATGGGTATGTTTGGAGACTGATCATGTCTTTTATTT-AAAAAAAAACTTCAGTTATGTGCTTGATGG	FALSE	TRUE	FALSE	0	0	0	1	0.007227
GTGGAAGCAGATAAAGTTGCAAAAAGAGCTGTGGTTGTTGGCTGTGGCGGCAGGTTCCCGGTCGAAAAGGACGCCAAAGAGGAAGTAAAGCTCTTCTTGGGTACTGCTGGAACTGCAATGCGGCCATTGACGGCAGCTGTAGTTGCTGCTGGTGGAAATGCAACGTATGTTTTCTTTATCCTAGTGAAATAAGTATGAGATCCATGGGTATGTTTGGAGACTGATCATGTCTTTTA-TTAAAAAAAAAACTTCAGTTATGTGCTTGATGG	FALSE	TRUE	FALSE	0	0	0	1	0.007227
GTGGAAGCAGATAAAGTTGCAAAAAGAGCTGTGGTTGTTGGCTGTGGCGGCAGGTTCCCGGTCGAAAAGGACGCCAAAGAGGAAGTAAAGCTCTTCTTGGGTAATGTTGGAACTGCAATGCGGCCATTGACGGCAGCTGTAGTTGCTGCTGGTGGAAATGCAACGTATGTTTTCTTTATCCTAGTGAAATAAGTATGAGATCCATGGGTATGTTTGGAGACTGATCATGTCTTTTATTTAAAAAAAAAACTTCAGTTATGTGCTTGATGG	FALSE	TRUE	FALSE	0	0	0	1	0.007227
GTGGAAGCAGATAAAGTTGCAAAAAGAGCTGTGGTTGTTGGCTGTGGCGGCAGGTTCCCGGTCGAAAAGGACGCCAAAGAGGAAGTAAAGCTCTTCTTGGGTAATGCTTGAACTGCAATGCGGCCATTGACGGCAGCTGTAGTTGCTGCTGGTGGAAATGCAACGTATGTTTTCTTTATCCTAGTGAAATAAGTATGAGATCCATGGGTATGTTTGGAGACTGATCATGTCTTTTATTTAAAAAAAAAACTTCAGTTATGTGCTTGCTGG	FALSE	TRUE	FALSE	0	0	0	1	0.007227
GTGGAAGCAGATAAAGTTGCAAAAAGAGCTGTGGTTGTTGGCTGTGGCGGCAGGTTCCCGGTCGAAAAGGACGCCAAAGAGGAAGTAAAGCTCTTCTTGGGTAATGCTTGAACTGCAATGCGGCCATTGACGGCAGCTGTAGTTGCTGCTGGTGGAAATGCAACGTATGTTTTCTTTATCCTAGTGAAATAAGTATGAGATCCATGGGTATGTTTGGAGACTGATCATGTCTTTTATTTAAAAAAAAAACTTCAGTTATGTGCTTGATGG	FALSE	TRUE	FALSE	0	0	0	1	0.007227
GTGGAAGCAGATAAAGTTGCAAAAAGAGCTGTGGTTGTTGGCTGTGGCGGCAGGTTCCCGGTCGAAAAGGACGCCAAAGAGGAAGTAAAGCTCTTCTTGGGTAATGCTGTAACTGCAATGCGGCCATTGACGGCAGCTGTAGTTGCTGCTGGTGGAAATGCAACGTATGTTTTCTTTATCCTAGTGAAATAAGTATGAGATCCATGGGTATGTTTGGAGACTGATCATGTCTTTTA-TTAAAAAAAAAACTTCAGTTATGTGCTTGATGG	FALSE	TRUE	FALSE	0	0	0	1	0.007227
GTGGAAGCAGATAAAGTTGCAAAAAGAGCTGTGGTTGTTGGCTGTGGCGGCAGGTTCCCGGTCGAAAAGGACGCCAAAGAGGAAGTAAAGCTCTTCTTGGGTAATGCTGGTACTGCAATGCGGCCATTGACGGCAGCTGTAGTTGCTGCTGGTGGAAATGCAACGTATGTTTTCTTTATCCTAGTGAAATAAGTATGAGATCCATGGGTATGTTTGGAGACTGATCATGTCTTTTATTTAAAAAAAAAACTTCAGTTATGTGCTTGATGG	FALSE	TRUE	FALSE	0	0	0	1	0.007227
GTGGAAGCAGATAAAGTTGCAAAAAGAGCTGTGGTTGTTGGCTGTGGCGGCAGGTTCCCGGTCGAAAAGGACGCCAAAGAGGAAGTAAAGCTCTTCTTGGGTAATGCTGGCACTGCAATGCGGCCATTGACGGCAGCTGTAGTTGCTGCTGGTGGAAATGCAACGTATGTTTTCTTTATCCTAGTGAAATAAGTATGAGATCCATGGGTATGTTTGGAGACTGATCATGTCTTTTATTTAAAAAAAAAACTTCAGTTATGTTCTTGATGG	FALSE	TRUE	FALSE	0	0	0	1	0.007227
GTGGAAGCAGATAAAGTTGCAAAAAGAGCTGTGGTTGTTGGCTGTGGCGGCAGGTTCCCGGTCGCAAAGGACGCCAAAGAGGAAGTAAAGCTCTTCTTGGGTAATGCTGGAACTGCAATGCGGCCATTGACGGCAGCTGTAGTTGCTGCTGGTGGAAATGCAACGTATGTTTTCTTTATCCTAGTGAAATAAGTATGAGATCCATGGGTATGTTTGGAGACTGATCATGTCTTTTATTTAAAAAAAAAACTTCAGTTATGTGCTTGATGG	FALSE	TRUE	FALSE	0	0	0	1	0.007227
GTGGAAGCAGATAAAGTTGCAAAAAGAGCTGTGGTTGTTGGCTGTGGCGGCAGGTTCCCGGTCGCAAAGGACGCCAAAGAGGAAGTAAAGCTCTTCTTGGGTAATGCTGGAACTGCAATGCGGCCATTGACGGCAGCTGTAGTTGCTGCTGGTGGAAATGCAACGTATGTTTTCTTTATCCTAGTGAAATAAGTATGAGATCCATGGGTATGTTTGGAGACTGATCATGTCTTTTATTTAAAAAAAAAACTTCAGTTATTTGTTTGATGG	FALSE	TRUE	FALSE	0	0	0	1	0.007227
GTGGAAGCAGATAAAGTTGCAAAAAGAGCTGTGGTTGTTGGCTGTGGCGGCAGGTTCCCGGTCGCAAAGGACGCCAAAGAGGAAGTAACGCTCTTCTTGGGTAATGCTGGAACTGCAATGCGGCCATTGACGGCAGCTGTAGTTGCTGCTGGTGGAAATGCAACGTATGTTTTCTTTATCCTAGTGAAATAAGTATGAGATCCATGGGTATGTTTGGAGACTGATCATGTCTTTTATTTAAAAAAAAAACTTCAGTTATGTGCTTGATGG	FALSE	TRUE	FALSE	0	0	0	1	0.007227
GTGGAAGCAGATAAAGTTGCGAAAAGAGCTGTGGTTGTTGGCTGTGGCGGCAGGTTCCCGGTCGAAAAGGACGCCAAAGAGGAAGTAAAGCTCTTCTTGGGTAATGCTGGAACTGCAATGCGGCCATTGACGGCAGCTGTAGTTGCTGCTGGTGGAAATGCAACGTATGTTTTCTTTATCCTAGTGAAATAAGTATGAGATCCATGGGTATGTTTGGAGACTGATCATGTCTTTTATTTAAAAAAAAAACTTCAGTTATGTGCTTGATGG	FALSE	TRUE	FALSE	0	0	0	1	0.007227
GTGGAAGCAGATGAAGTTGCAAAAAGAGCTGTGGTTGTTGGCTGTGGCGGCAGGTTCCCGGTCGAAAAGGACGCCAAAGAGGAAGTAAAGCTCTTCTTGGGTAATGCTGGAACTGCAATGCGGCCATTGACGGCAGCTGTAGTTGCTGCTGGTGGAAATGCAACGTATGTTTTCTTTATCCTAGTGGAAATAAGTATGAGATCCATGGGTATGTTTGGAGACTGATCATGTCTTTTATTTAAAAAAAAAACTTCAGTTATGTGCTTGATGG	FALSE	TRUE	FALSE	0	0	0	1	0.007227
GTGGAAGCAGATGAAGTTGCAAAAAGAGCTGTGGTTGTTGGCTGTGGCGGCAGGTTCCCGGTCGAAAAGGACGCCAAAGAGGAAGTAAAGCTCTTCTTGGGTAATGCTGGAACTGCAATGCGGCCATTGACGGCAGCTGTAGTTGCTGCTGGTGGAAATGCAACGTATGTTTTCTTTATCCTAGTGAAATAAGTATGAGATCCATGGGTATGTTTGGAGACTGATCATGTCTTTTATTTAAAAAAAAAACTTCAGTTATGTTCTTGATGG	FALSE	TRUE	FALSE	0	0	0	1	0.007227
GTGGAAGCAGATGAAGTTGCAAAAAGAGCTGTGGTTGTTGGCTGTGGCGGCAGGTTCCCGGTCGAAAAGGACGCCAAAGAGGAAGTAAAGCTCTTCTTGGGTAATGCTGGAACTGCAATGCGGCCATTGACGGCAGCTGTAGTTGCTGCTGGTGGAAATGCAACGTATGTTTTCTTTATCCTAGTGAAATAAGTATGAGATCCATGGGTATGTTTGGAGACTGATCATGTCTTTTATTTAAAAAAAAAACTTCAGTTATGTGCTTGATGG	FALSE	TRUE	FALSE	0	0	0	1	0.007227
GTGGAAGCAGATGAAGTTGCAAAAAGAGCTGTGGTTGTTGGCTGTGGCGGCAGGTTCCCGGTCGAAAAGGACGCCAAAGAGGAAGTAAAGCTCTTCTTGGGTAATGCTGGAACTGCAATGCGGCCATTGACGGCAGCTGTAGTTGCTGCTGGTGGAAATGCAACGTATGTTTTCTTTATCCTAGTGAAATAAGTATGAGATCCATGGGTATGTTTGGAGACTGATCATGTCTTTTATTT-AAAAAAAAACTTCAGTTATGTGCTTGATGG	FALSE	TRUE	FALSE	0	0	0	1	0.007227
GTGGAAGCAGATATAGTTGCAAAAAGAGCTGTGGTTGTTGGCTGTGGCGGCAGGTTCCCGGTCGAAAAGGACGCCAAAGAGGAAGTAAAGCTCTTCTTGGGTAATGCTGGAACTGCAATGCGGCCATTGACGGCAGCTGTAGTTGCTGCTGGTGGAAATGCAACGTATGTTTTCTTTATCCTAGTGAAATAAGTATGAGATCCATGGGTATGTTTGGAGACTGATCATGTCTTTTA-TTAAAAAAAAAACTTCAGTTATGTGCTTGATGG	FALSE	TRUE	FALSE	0	0	0	1	0.007227
GTGGAAGCAGATACAGTTGCAAAAAGAGCTGTGGTTGTTGGCTGTGGCGGCAGGTTCCCGGTCGAAAAGGACGCCAAAGAGGAAGTAAAGCTCTTCTTGGGTAATGCTGGAACTGCAATGCGGCCATTGACGGCAGCTGTAGTTGCTGCTGGTGGAAATGCAACGTATGTTTTCTTTATCCTAGTGGAAATAAGTATGAGATCCATGGGTATGTTTGGAGACTGATCATGTCTTTTATTTAAAAAAAAAACTTCAGTTATGTGCTTGATGG	FALSE	TRUE	FALSE	0	0	0	1	0.007227
GTGGAAGCAGATAAATTTGCAAAAAGAGCTGTGGTTGTTGGCTGTGGCGGCAGGTTCCCGGTCGAAAAGGACGCCAAAGAGGAAGTAAAGCTCTTCTTGGGTAATGCTGGAACTGCAATGCGGCCATTGACGGCAGCTGTAGTTGCTGCTGGTGGAAATGCAACGTATGTTTTCTTTATCCTAGTGAAATAAGTATGAGATCCATGGGTATGTTTGGAGACTGATCATGTCTTTTATTTAAAAAAAAAACTTCAGTTATGTGCTTGATGG	FALSE	TRUE	FALSE	0	0	0	1	0.007227
GTGGAAGCAGATAAAGTTTCAAAAAGAGCTGTGGTTGTTGGCTGTGGCGGCAGGTTCCCGGTCGAAAAGGACGCCAAAGAGGAAGTAAAGCTCTTCTTGGGTAATGCTGGAACTGCAATGCGGCCATTGACGGCAGCTGTAGTTGCTGCTGGTGGAAATGCAACGTATGTTTTCTTTATCCTAGTGAAATAAGTATGAGATCCATGGGTATGTTTGGAGACTGATCATGTCTTTTATTTAAAAAAAAAATTTCAGTTATGTGCTTGATGG	FALSE	TRUE	FALSE	0	0	0	1	0.007227
GTGGAAGCAGATAAAGTTTCAAAAAGAGCTGTGGTTGTTGGCTGTGGCGGCAGGTTCCCGGTCGAAAAGGACGCCAAAGAGGAAGTAAAGCTCTTCTTGGGTAATGCTGGAACTGCAATGCGGCCATTGACGGCAGCTGTAGTTGCTGCTGGTGGAAATGCAACGTATGTTTTCTTTATCCTAGTGAAATAAGTATGAGATCCATGGGTATGTTTGGAGACTGATCATGTCTTTTATTTAAAAAAAAAAATTCAGTTATGTGCTTGATGG	FALSE	TRUE	FALSE	0	0	0	1	0.007227
GTGGAAGCAGATAAAGTTGTAAAAAGAGCTGTGGTTGTTGGCTGTGGCGGCAGGTTCCCGGTCGAAAAGGACGCCAAAGAGGAAGTAAAGCTCTTCTTGGGTAATGCTGGAACTGCAATGCGGCCATTGACGGCAGCTGTAGTTGCTGCTGGTGGAAATGCAACGTATGTTTTCTTTATCCTAGTGAAATAAGTATGAGATCCATGGGTATGTTTGGAGACTGATCATGTCTTTTA-TTAAAAAAAAAACTTCAGTTATGTGCTTGATGG	FALSE	TRUE	FALSE	0	0	0	1	0.007227
GTGGAAGCAGATAAAGTTGCGAAAAGAGCTGTGGTTGTTGGCTGTGGCGGCAGGTTCCCGGTCGAAAAGGACGCCAAAGAGGAAGT-AAGCTCTTCTTGGGTAATGCTGGAACTGCAATGCGGCCATTGACGGCAGCTGTAGTTGCTGCTGGTGGAAATGCAACGTATGTTTTCTTTATCCTAGTGAAATAAGTATGAGATCCATGGGTATGTTTGGAGACTGATCATGTCTTTTATTTAAAAAAAAAACTTCAGTTATGTGCTTGATGG	FALSE	TRUE	FALSE	0	0	0	1	0.007227
GTGGAAGCAGATGAAGTTGCAAAAAGAGCTGTGGTTGTTGGCTGTGGCGGCAGGTTCCCGGTCGAAAAGGACGCCAAAGAGGAAGTAGAGCTCTTCTTGGGTAATGCTGGAACTGCAATGCGGCCATTGACGGCAGCTGTAGTTGCTGCTGGTGGAAATGCAACGTATGTTTTCTTTATCCTAGTGAAATAAGTATGAGATCCATGGGTATGTTTGGAGACTGATCATGTCTTTTATTTAAAAAAAAAACTTCAGTTATGTGCTTGATGG	FALSE	TRUE	FALSE	0	0	0	1	0.007227
GTGGAAGCAGATAAAGTTGCAGAAAGAGCTGTGGTTGTTGGCTGTGGCGGCAGGTTCCCGGTCGAAAAGGACGCCAAAGAGGAAGTAAAGCTCTTCTTGGGTAATGCTGGAACTGCAATGCGGCCATTGACGGCAGCTGTAGTTGCTGCTGGTGGAAATGCAACGTATGTTTTCTTTATCCTAGTGAAATAAGTATGAGATCCATGGGTATGTTTGGAGACTGATCATGTCTTTTATTTAAAAAAAAAACTTCAGTTATGTGCTTGATGG	FALSE	TRUE	FALSE	0	0	0	1	0.007227
GTGGAAGCAGATAAAGTTGCAGAAAGAGCTGTGGTTGTTGGCTGTGGCGGCAGGTTCCCGGTCGAAAAGGACGCCAAAGAGGAAGTAAAGCTCTTCTTGGGTAATGCTGGAACTGCAATGCGGCCATTGACGGCAGCTGTAGTTGCTGCTGGTGGAAATGCAACGTATGTTTTCTTTATCCTAGTGAAATAAGTATGAGATCCATGGGTATGTTTGGAGACTGATCATGTCTTTTA-TTAAAAAAAAAACTTCAGTTATGTGCTTGATGG	FALSE	TRUE	FALSE	0	0	0	1	0.007227
GTGGAAGCAGATAAAGTTGCAAGAAGAGCTGTGGTTGTTGGCTGTGGCGGCAGGTTCCCGGTCGAAAAGGACGCCAAAGAGGAAGTAAAGCTCTTCTTGGGTAATGCTGGAACTGCAATGCGGCCATTGACGGCAGCTGTAGTTGCTGCTGGTGGAAATGCAACGTATGTTTTCTTTATCCTAGTGAAATAAGTATGAGATCCATGGGTCTGTTTGGAGACTGATCATGTCTTTTATTTAAAAAAAAAACTTCAGTTATGTGCTCGATGG	FALSE	TRUE	FALSE	0	0	0	1	0.007227
GTGGAAGCAGATAAAGTTGCAAGAAGAGCTGTGGTTGTTGGCTGTGGCGGCAGGTTCCCGGTCGAAAAGGACGCCAAAGAGGAAGTAAAGCTCTTCTTGGGTAATGCTGGAACTGCAATGCGGCCATTGACGGCAGCTGTAGTTGCTGCTGGTGGAAATGCAACGTATGTTTTCTTTATCCTAGTGAAATAAGTATGAGATCCATGGGTATGTTTGGAGACTGATCATTTCTTTTA-TTAAAAAAAAAACTTCAGTTATGTGCTTGATGG	FALSE	TRUE	FALSE	0	0	0	1	0.007227
GTGGAAGCAGATAAAGTTGCAAGAAGAGCTGTGGTTGTTGGCTGTGGCGGCAGGTTCCCGGTCGAAAAGGACGCCAAAGAGGAAGTAAAGCTCTTCTTGGGTAATGCTGGAACTGCAATGCGGCCATTGACGGCAGCTGTAGTTGCTGCTGGTGGAAATGCAACGTATGTTTTCTTTATCCTAGTGAAATAAGTATGAGATCCATGGGTATGTTTGGAGACTGATCATGTCTTTTATTTAAAAAAAAAACTTCAGTTATGTGCTTGCTGG	FALSE	TRUE	FALSE	0	0	0	1	0.007227
GTGGAAGCAGATAAAGTTGCAAGAAGAGCTGTGGTTGTTGGCTGTGGCGGCAGGTTCCCGGTCGAAAAGGACGCCAAAGAGGAAGTAAAGCTCTTCTTGGGTAATGCTGGAACTGCAATGCGGCCATTGACGGCAGCTGTAGTTGCTGCTGGTGGAAATGCAACGTATGTTTTCTTTATCCTAGTGAAATAAGTATGAGATCCATGGGTATGTTTGGAGACTGATCATGTCTTTTATTT-AAAAAAAAACTTCAGTTATGTGCTTGATGG	FALSE	TRUE	FALSE	0	0	0	1	0.007227
GTGGAAGCAGATAAAGTTGCAAGAAGAGCTGTGGTTGTTGGCTGTGGCGGCAGGTTCCCGGTCGAAAAGGACGCCAAAGAGGAAGTAAAGCTCTTCTTGGGTAATGCTGGAACTGCAATGCGGCCATTGACGGCAGCTGTAGTTGCTGCTGGTGGAAATGCAACGTATGTTTTCTTTATCCTAGTGAAATAAGTATGAGATCCATGGGTATGTTTGGAGACTGATCATGTCTTTTA-TTAAAAAAAAAACTTCAGTTATGTGCTTGATGG	FALSE	TRUE	FALSE	0	0	0	1	0.007227
GTGGAAGCAGATAAAGTTGCAAANAGAGCTGTGGTTGTTGGCTGTGGCGGCAGGTTCCCGGTCGAAAAGGACGCCAAAGAGGAAGTAAAGCTCTTCTTGGGTAATGCTGGAACTGCAATGCGGTCATTGACGGCAGCTGTAGTTGCTGCTGGTGGAAATGCAACGTATGTTTTCTTTATCCTAGTGAAATAAGTATGAGATCCATGGGTATGTTTGGAGACTGCTCATGTCTTTTA-TTAAAAAAAAAACTTCAGTTATGTGCTTGATGG	FALSE	TRUE	FALSE	0	0	0	1	0.007227
GTGGAAGCAGATAAAGTTGCAAANAGAGCTGTGGTTGTTGGCTGTGGCGGCAGGTTCCCGGTCGAAAAGGACGCCAAAGAGGAAGTAAAGCTCTTCTTGGGTAATGCTGGAACTGCAATGCGGCCATTGACGGCAGCTGTAGTTGCTGCTGGTGGAAATGCAACGTATGTTTTCTTTATCCTAGTGAAATAAGTATGAGATCCATGGGTCTGTTTGGAGACTGATCATGTCTTTTATTT-AAAAAAAAACTTCAGTTATGTGCTTGATGG	FALSE	TRUE	FALSE	0	0	0	1	0.007227
GTGGAAGCAGATAAAGTTGCAAANAGAGCTGTGGTTGTTGGCTGTGGCGGCAGGTTCCCGGTCGAAAAGGACGCCAAAGAGGAAGTAAAGCTCTTCTTGGGTAATGCTGGAACTGCAATGCGGCCATTGACGGCAGCTGTAGTTGCTGCTGGTGGAAATGCAACGTATGTTTTCTTTATCCTAGTGAAATAAGTATGAGATCCATGGGTATGTTTGGAGACTGATCGTGTCTTTTA-TTAAAAAAAAAACTTCAGTTATGTGCTTGATGG	FALSE	TRUE	FALSE	0	0	0	1	0.007227
GTGGAAGCAGATGAAGTTGCAAAAAGAGCTGTGGTTGTTGGCTGTGGCGGCAGGTTCCCGGTCGAAAAGGACGCCAAAGAGGAAGTAAAGCTCTTCTTGGGTAATGCTGGAACTGCAATGCGTCCATTGACGGCAGCTGTAGTTGCTGCTGGTGGAAATGCAACGTATGTTTTCTTTATCCTAGTGAAATAAGTATGAGATCCATGGGTATGTTTGGAGACTGATCATGTCTTTTATTTAAAAAAAAAACTTCAGTTATGTGCTTGATGG	FALSE	TRUE	FALSE	0	0	0	1	0.007227
GTGGAAGCATATAAAGTTGCAAAAAGAGCTGTGGTTGTTGGCTGTGGCGGCAGGTTCCCGGTCGAAAAGGACGCCAAAGAGGAAGTAAAGCTCTTCTTGGGTAATGCTGGAACTGCAATGCGGCCATTGACGGCAGCTGTAGTTGCTGCTGGTGGAAATGCAACGTATGTTTTCTTTATCCTAGTGAAATAAGTATGAGATCCATGGGTATGTTTGGAGACTGATCATGTCTTTTATTTAAAAAAAAAACTTCAGTTATGTGCTTGATGG	FALSE	TRUE	FALSE	0	0	0	1	0.007227
GTGGAAGCAGATAAAGTTGCAAANAGAGCTGTGGTTGTTGGCTGTGGCGGCAGGTTCCCGGTCGAAAAGGACGCCAAAGAGGAAGTAAAGCTCTTCTTGGGTAATGCTGGAACTGCAATGCGGCCATTGACGGCAGCTGTAGTTGCTGCTGGTGGAAATGCAACGTATGTTTTCTTTATCCTAGTGAAATAAGTATGAGATCCATGGGTATGTTTGGAGACTGATCATGTCTTTTATTTAAAAAAAAAACTTCAGTTATGTTCTTGATGG	FALSE	TRUE	FALSE	0	0	0	1	0.007227
GTGGATGCAGATAAAGTTGCAAAAAGAGCTGTGGTTGTTGGCTGTGGCGGCAGGTTCCCGGTCGAAAAGGACGCCAAAGAGGAAGTAAAGCTCTTCTTGGGTAATGCTGGAACTGCAATGCGGCCATTGACGGCAGCTGTAGTTGCTGCTGGTGGAAATGCAACGTATGTTTTCTTTATCCTAGTGAAATAAGTATGAGATCCATGGGTATGTTTGGAGACTGATCATGTCTTTTATTT-AAAAAAAAACTTCAGTTATGTGCTTGATGG	FALSE	TRUE	FALSE	0	0	0	1	0.007227
TTGGAAGCAGATAAAGTTGCAAAAAGAGCTGTGGTTGTTGGCTGTGGCGGCAGGTTCCCAGTCGAAAAGGACGCCAAAGAGGAAGTAAAGCTCTTCTTGGGTAATGCTGGAACTGCAATGCGGCCATTGACGGCAGCTGTAGTTGCTGCTGGTGGAAATGCAACGTATGTTTTCTTTATCCTAGTGAAATAAGTATGAGATCCATGGGTATGTTTGGAGACTGATCATGTCTTTTATTTAAAAAAAAAACTTCAGTTATGTGCTTGATGG	FALSE	TRUE	FALSE	0	0	0	1	0.007227
GTTGAAGCAGATAAAGTTGCAAAAAGAGCTGTGGTTGTTGGCTGTGGCGGCAGGTTCCCGGTCGAAAAGGACGCCAAAGAGGAAGTAAAGCTCTTCTTGGGTAATGCTGGAACTGCAATGCGGCCATTGACGGCAGCTGTAGTTGCTGCTGGTGGAAATGCAACGTATGTTTTCTTTATCCTAGTGAAATAAGTATGAGATCCATGGGTATGTTTGGAGACTGATCATGTCTTTTATTTAAAAAAAAAACTTCAGTTATGTGCTTGATGG	FALSE	TRUE	FALSE	0	0	0	1	0.007227
GTGTCAGCAGATAAAGTTGCAAAAAGAGCTGTGGTTGTTGGCTGTGGCGGCAGGTTCCCGGTCGAAAAGGACGCCAAAGAGGAAGTAAAGCTCTTCTTGGGTAATGCTGGAACTGCAATGCGGCCATTGACGGCAGCTGTAGTTGCTGCTGGTGGAAATGCAACGTATGTTTTCTTTATCCTAGTGAAATAAGTATGAGATCCATGGGTATGTTTGGAGACTGATCATGTCTTTTATTTAAAAAAAAAACTTCAGTTATGTGCTTGATGG	FALSE	TRUE	FALSE	0	0	0	1	0.007227
GTGTAAGCAGATAAAGTTGCAAAAAGAGCTGTGGTTGTTGGCTGTGGCGGCAGGTTCCCAGTCGAAAAGGACGCCAAAGAGGAAGTAAAGCTCTTCTTGGGTAATGCTGGAACTGCAATGCGGCCATTGACGGCAGCTGTAGTTGCTGCTGGTGGAAATGCAACGTATGTTTTCTTTATCCTAGTGAAATAAGTATGAGATCCATGGGTATGTTTGGAGACTGATCATGTCTTTTATTTAAAAAAAAAACTTCAGTTATGTGCTTGATGG	FALSE	TRUE	FALSE	0	0	0	1	0.007227
GTGGTAGCAGATAAAGTTGCAAAAAGAGCTGTGGTTGTTGGCTGTGGCGGCAGGTTCCCGGTCGAAAAGGACGCCAAAGAGGAAGTAAAGCTCTTCTTGGGTAATGCTGGAACTGCAATGCGGCCATTGACGGCAGCTGTAGTTGCTGCTGGTGGAAATGCAACGTATGTTTTCTTTATCCTAGTGAAATAAGTATGAGATCCATGGGTATGTTTGGAGACTGATCATGTCTTTTATTTAAAAAAAAAACTTCAGTTATGTGCTTGATGG	FALSE	TRUE	FALSE	0	0	0	1	0.007227
GTGGGAAGCAGATAAAGTTGCAAAAAGAGCTGTGGTTGTTGGCTGTGGCGGCAGGTTCCCGGTCGAAAAGGACGCCAAAGAGGAAGTAAAGCTCTTCTTGGGTAATGCTGGAACTGCAATGCGGCCATTGACGGCAGCTGTAGTTGCTGCTGGTGGAAATGCAACGTATGTTTTCTTTATCCTAGTGAAATAAGTATGAGATCCATGGGTATGTTTGGAGACTGATCATGTCTTTTATTTAAAAAAAAAACTTCAGTTATGTGCCTTGATGG	FALSE	TRUE	FALSE	0	0	0	1	0.007227
GTGGGAAGCAGATAAAGTTGCAAAAAGAGCTGTGGTTGTTGGCTGTGGCGGCAGGTTCCCGGTCGAAAAGGACGCCAAAGAGGAAGTAAAGCTCTTCTTGGGTAATGCTGGAACTGCAATGCGGCCATTGACGGCAGCTGTAGTTGCTGCTGGTGGAAATGCAACGTATGTTTTCTTTATCCTAGTGAAATAAGTATGAGATCCATGGGTATGTTTGGAGACTGATCATGTCTTTTATTT-AAAAAAAAACTTCAGTTATGTGCTTGATGG	FALSE	TRUE	FALSE	0	0	0	1	0.007227
GTGGGAAGCAGATAAAGTTGCAAAAAGAGCTGTGGTTGTTGGCTGTGGCGGCAGGTTCCCGGTCGAAAAGGACGCCAAAGAGGAAGTAAAGCTCTTCTTGGGTAATGCTGGAACTGCAATGCGGCCATTGACGGCAGCTGTAGTTGCTGCTGGTGGAAATGCAACGTATGTTTTCTTTATCCTAGTGAAATAAGTATGAGATCCATGGGTATGTTTGGAGACTGATCATGTCTTTTA-TTAAAAAAAAAACTTCAGTTATGTGCTTGATGG	FALSE	TRUE	FALSE	0	0	0	1	0.007227
GTGGATGCAGATAAAGTTGCAAAAAGAGCTGTGGTTGTTGGCTGTGGCGGCAGGTTCCCGGTCGAAAAGGACGCCAAAGAGGAAGTAAAGCTCTTCTTGGGTAATGCTGGAACTGCAATGCGGCCATTGACGGCAGCTGTAGTTGCTGCTGGTGGAAATGCAACGTATGTTTTCTTTATCCTAGTGAAATAAGTATGAGATCCATGGGTATGTTTGGAGACTGATCATGTCTTTTATTTAAAAAAAAAACTTCATTTATGTGCTTGATGG	FALSE	TRUE	FALSE	0	0	0	1	0.007227
GTGGATGCAGATAAAGTTGCAAAAAGAGCTGTGGTTGTTGGCTGTGGCGGCAGGTTCCCGGTCGAAAAGGACGCCAAAGAGGAAGTAAAGCTCTTCTTGGGTAATGCTGGAACTGCAATGCGGCCATTGACGGCAGCTGTAGTTGCTGCTGGTGGAAATGCAACGTATGTTTTCTTTATCCTAGTGAAATAAGTATGAGATCCATGGGTATGTTTGGAGACTGATCATGTCTTTTATTTAAAAAAAAAACTTCAGTTATGTGCTTGATGG	FALSE	TRUE	FALSE	0	0	0	1	0.007227
GTGGAGGCAGATAAAGTTGCAAAAAGAGCTGTGGTTGTTGGCTGTGGCGGCAGGTTCCCGGTCGAAAAGGACGCCAAAGAGGAAGTAAAGCTCTTCTTGGGTAATGCTGGAACTGCAATGCGGCCATTGACGGCAGCTGTAGTTGCTGCTGGTGGAAATGCAACGTATGTTTTCTTTATCCTAGTGAAATAAGTATGAGATCCATGGGTATGTTTGGAGACTGATCATGTCTTTTATT--AAAAAAAAACTTCAGTTATGTGCTTGATGG	FALSE	TRUE	FALSE	0	0	0	1	0.007227
GTGGAAGCATATAAAGTTGCAAAAAGAGCTGTGGTTGTTGGCTGTGGCGGCAGGTTCCCGGTCGAAAAGGACGCCAAAGAGGAAGTAAAGCTCTTCTTGGGTAATGCTGGAACTGCAATGCGGCCATTGACGGCAGCTGTAGTTGCTGCTGGTGGAAATGCAACGTATGTTTTCTTTATCCTAGTGAAATAAGTATGAGATCCATGGGTATGTTTGGAGACTGATCATGTCTTTTATTTAAAAAAAAAACTTCAGTTATGTGCTTGCTGG	FALSE	TRUE	FALSE	0	0	0	1	0.007227
GTGGAGGCAGATAAAGTTGCAAAAAGAGCTGTGGTTGTTGGCTGTGGCGGCAGGTTCCCGGTCGAAAAGGACGCCAAAGAGGAAGTAAAGCTCTTCTTGGGTAATGCTGGAACTGCAATGCGGCCATTGACGGCAGCTGTAGTTGCTGCTGGTGGAAATGCAACGTATGTTTTCTTTATCCTAGTGAAATAAGTATGAGATCCATGGGTATGTTTGGAGACTGATCATGTCTTTTA-TTAAAAAAAAAACTTCAGTTATGTGCTTGATGG	FALSE	TRUE	FALSE	0	0	0	1	0.007227
GTGGAGGCAGATAAAGTTGCAAAAAGAGCTGTGGTTGTTGGCTGTGGCGGCAGGTTCCCGGTCGAAAAGGACGCCAAAGAGGAAGTAAAGCTCTTCTTGGGTAATGCTGGAACTGCAATGCGGCCATTGACGGCAGCTGTAGTTGCTGCTGGTGGAAATGCAACGTATGTTTTCTTTATCCTAGTGAAATAAGTATGAGATCCATGGGTATGTTCGGAGACTGATCATGTCTTTTATTTAAAAAAAAAACTTCAGTTATGTGCTTGATGG	FALSE	TRUE	FALSE	0	0	0	1	0.007227
GTGGAGGCAGATAAAGTTGCAAAAAGAGCTGTGGTTGTTGGCTGTGGCGGCAGGTTCCCGGTCGAAAAGGACGCCAAAGAGGAAGTAAAGCTCTTCTTGGGTAATGCTGGAACTGCAATGCGGCCATTGACGGCAGCTGTAGTTGCTGCTGGTGGAAATGCAACGTATGTTTTCTTTATCCTAGTGAAATAAGTATGAGATCCATGGGTATGTTCGGAGACTGATCATGTCTTTTATTTAAAAAAAAAACTTCAGTTATGTGCTGGATGG	FALSE	TRUE	FALSE	0	0	0	1	0.007227
GTGGAGGCAGATAAAGTTGCAAAAAGAGCTGTGGTTGTTGGCTGTGGCGGCAGGTTCCCAGTCGAAAAGGACGCCAAAGAGGAAGTAAAGCTCTTCTTGGGTAATGCTGGAACTGCAATGCGGCCATTGACGGCAGCTGTAGTTGCTGCTGGTGGAAATGCAACGTATGTTTTCTTTATCCTAGTGAAATAAGTATGAGATCCATGGGTATGTTTGGAGACTGATCATGTCTTTTATTTAAAAAAAAAACTTCAGTTATGTGCTTGATGG	FALSE	TRUE	FALSE	0	0	0	1	0.007227
GTGGAGGCAGAT-AAGTTGCAAAAAGAGCTGTGGTTGTTGGCTGTGGCGGCAGGTTCCCGGTCGAAAAGGACGCCAAAGAGGAAGTAAAGCTCTTCTTGGGTAATGCTGGAACTGCAATGCGGCCATTGACGGCAGCTGTAGTTGCTGCTGGTGGAAATGCAACGTATGTTTTCTTTATCCTAGTTGAAATAAGTATGAGATCCATGGGTATGTTTGGAGACTGATCATGTCTTTTATTTAAAAAAAAAACTTCAGTTATGTGCTTGATGG	FALSE	TRUE	FALSE	0	0	0	1	0.007227
GTGGAAGTAGATAAAGTTGCAAAAAGAGCTGTGGTTGTTGGCTGTGGCGGCAGGTTCCCGGTCGAAAAGGACGCCAAAGAGGAAGTAAAGCTCTTCTTGGGTAATGCTGGAACTGCAATGCGGCCATTGACGGCAGCTGTAGTTGCTGCTGGTGGAAATGCAACGTATGTTTTCTTTATCCTAGTGAAATAAGTATGAGATCCATGGGTATGTTTGGAGACTGATCATGTCTTTTATTT-AAAAAAAAACTTCAGTTATGTTCTTGATGG	FALSE	TRUE	FALSE	0	0	0	1	0.007227
GTGGAAGGCAGATAAAGTTGCAAAAAGAGCTGTGGTTGTTGGCTGTGGCGGCAGGTTCCCGGTCGAAAAGGACGCCAAAGAGGAAGTAAAGCTCTTCTTGGGTAATGCTGGAACTGCAATGCGGCCATTGACGGCAGCTGTAGTTGCTGCTGGTGGAAATGCAACGTATGTTTTCTTTATCCTAGTGAAATAAGTATGAGATCCATGGGTATGTTTGGAGACTGATCATGTCTTTTATTTAAAAAAAAAACTTCAGTTATGTGCTTGATGG	FALSE	TRUE	FALSE	0	0	0	1	0.007227
GTGGAAGCTGATAAAGTTGCAAAAAGAGCTGTGGTTGTTGGCTGTGGCGGCAGGTTCCCGGTCGAAAAGGACGCCAAAGAGGAAGTAAAGCTCTTCTTGGGTAATGCTGGAACTGCAATGCGGCCATTGACGGCAGCTGTAGTTGCTGCTGGTGGAAATGCAACGTATGTTTTCTTTATCCTAGTGAAATAAGTATGAGATCCATGGGTATGTTTGGAGACTGATCATGTCTTTTATTTAAAAAAAAAACTTCAGTTATGTGCTTGATTG	FALSE	TRUE	FALSE	0	0	0	1	0.007227
GTGGAAGCTGATAAAGTTGCAAAAAGAGCTGTGGTTGTTGGCTGTGGCGGCAGGTTCCCGGTCGAAAAGGACGCCAAAGAGGAAGTAAAGCTCTTCTTGGGTAATGCTGGAACTGCAATGCGGCCATTGACGGCAGCTGTAGTTGCTGCTGGTGGAAATGCAACGTATGTTTTCTTTATCCTAGTGAAATAAGTATGAGATCCATGGGTATGTTCGGAGACTGATCATGTCTTTTATTTAAAAAAAAAACTTCAGTTATGTGCTTGATGG	FALSE	TRUE	FALSE	0	0	0	1	0.007227
GTGGAAGCGAGATAAAGTTGCAAAAAGAGCTGTGGTTGTTGGCTGTGGCGGCAGGTTCCCGGTCGAAAAGGACGCCAAAGAGGAAGTAAAGCTCTTCTTGGGGAATGCTGGAACTGCAATGCGGCCATTGACGGCAGCTGTAGTTGCTGCTGGTGGAAATGCAACGTATGTTTTCTTTATCCTAGTGAAATAAGTATGAGATCCATGGGTATGTTTGGAGACTGATCATGTCTTTTATTTAAAAAAAAAACTTCAGTTATGTGCTTGATGG	FALSE	TRUE	FALSE	0	0	0	1	0.007227
GTGGAAGCAGATAAAGTTGCAAANAGAGCTGTGGTTGTTGGCTGTGGCGGCAGGTTCCCGGTCGAAAAGGACGCCAAAGAGGAAGTAAAGCTCTTCTTGGGTAATGCTGGAACTGCAATGCGGCCATTGACGGCAGCTGTAGTTGCTGCTGGTGGAAATGCAACGTATGTTTTCTTTATCCTAGTGAAATAAGTATGAGATCCATGGGTATGTTTGGAGACTGATCATGTTTTTTATTTAAAAAAAAAAATTCAGTTATGTGTGTGATG-	FALSE	TRUE	FALSE	0	0	0	1	0.007227
GTGGAAGCAGATAAAGTTGCAAANAGAGCTGTGGTTGTTGGCTGTGGCGGCAGGTTCCCGGTCGAAAAGGACGCCAAAGAGGAAGTAAAGCTCTTCTTGGGTAATGCTGGAACTGCAATGCGGCCATTGACGGCAGCTGTAGTTGCTGCTGGTGGAAATGCAACGTATGTTTTCTTTATCCTAGTGAAATAAGTATGAGATCCATGGGTATGTTTGGAGACTGATCATGTCTTTTATTTAAAAAAAAAACTTCAGTTATGTGCTGGATGG	FALSE	TRUE	FALSE	0	0	0	1	0.007227
GTGGAAGCAGATAAAGTTGCAAAAAGAGCTGTGGTTGTTGGCTGTGGCGGCAGGTTCCCGGTCGTAAAGGACGCCAAAGAGGAAGTAAAGCTCTTCTTGGGTAATGCTGGAACTGCAATGCGGCCATTGACGGCAGCTGTAGTTGCTGCTGGTGGAAATGCAACGTATGTTTTCTTTATCCTAGTGAAATAAGTATGAGATCCATGGGTATGTTTGGAGACTGATCATGTCTTTTATTTAAAAAAAAAACTTCAGTTATGTGCTTGAGGG	FALSE	TRUE	FALSE	0	0	0	1	0.007227
GTGGAAGCAGATAAAGTTGCAAAAAGAGCTGTGGTTGTTGGCTGTGGCGTCAGGTTCCCGGTCGAAAAGGACGCCAAAGAGGAAGTAAAGCTCTTCTTGGGTAATGCTGGAACTGCAATGCGGCCATTGACGGCAGCTGTAGTTGCTGCTGGTGGAAATGCAACGTATGTTTTCTTTATCCTAGTGAAATAAGTATGAGATCCATGGGTATGTTTGGAGACTGATCATGTCTTTTATTTAAAAAAAAAACTTCAGATATGTGCTTGATGG	FALSE	TRUE	FALSE	0	0	0	1	0.007227
GTGGAAGCAGATAAAGTTGCAAAAAGAGTTGTGGTTGTTGGCTGTGGCGGCAGGTTCCCGGTCGAAAAGGACGCCAAAGAGGAAGTAAAGCTCTTCTTGGGTAATGCTGGAACTGCAATGCGGCCATTGACGGCAGCTGTAGTTGCTGCTGGTGGAAATGCAACGTATGTTTTCTTTATCCTAGTGAAATAAGTATGAGATCCATGGGTATGTTTGGAGACTGATCATGTCTTTTATTTAAAAAAAAAACTTCAGTTATCTGCTTGATGG	FALSE	TRUE	FALSE	0	0	0	1	0.007227
GTGGAAGCAGATAAAGTTGCAAAAAGAGTTGTGGTTGTTGGCTGTGGCGGCAGGTTCCCGGTCGAAAAGGACGCCAAAGAGGAAGTAAAGCTCTTCTTGGGTAATGCTGGAACTGCAATGCGGCCATTGACGGCAGCTGTAGTTGCTGCTGGTGGAAATGCAACGTATGTTTTCTTTATCCTAGTGAAATAAGTATGAGATCCATGGGTATGTTTGGAGACTGATCATGTCTTTTATTT--AAAAAAAACTTCAGTTATGTGCTTGATGG	FALSE	TRUE	FALSE	0	0	0	1	0.007227
GTGGAAGCAGATAAAGTTGCAAAAAGAGTTGTGGTTGTTGGCTGTGGCGGCAGGTTCCCGGTCGAAAAGGACGCCAAAGAGGAAGTAAAGCTCTTCTTGGGTAATGCTGGAACTGCAATGCGGCCATTGACGGCAGCTGTAGTTGCTGCTGGTGGAAATGCAACGTATGTTTTCTTTATCCTAGTGAAATAAGTATGAGATCCATGGGTATGTTTGGAGACTGATCATGTCTGTTATTTAAAAAAAAAACTTCAGTTATGTGCTTGATGG	FALSE	TRUE	FALSE	0	0	0	1	0.007227
GTGGAAGCAGATAAAGTTGCAAAAAGAGTTGTGGTTGTTGGCTGTGGCGGCAGGTTCCCGGTCGAAAAGGACGCCAAAGAGGAAGTAAAGCTCTTCTTGGGTAATGCTGGAACTGCAATGCGGCCATTGACGGCAGCTGTAGTTGCTGCTGGTGGAAATGCAACGTATGTTTTCTTTATCCTAGTGAAATAAGTATGAGATCCATGGGTATGTTTGGAGACGGATCATGTCTTTTATTTAAAAAAAAAACTTCAGTTATGTGCTTGATGG	FALSE	TRUE	FALSE	0	0	0	1	0.007227
GTGGAAGCAGATAAAGTTGCAAAAAGAGCTGTTGTTGTTGGCTGTGGCGTCAGGTTCCCGGTCGAAAAGGACGCCAAAGAGGAAGTAAAGCTCTTCTTGGGTAATGCTGGAACTGCAATGCGGCCATTGACGGCAGCTGTAGTTGCTGCTGGTGGAAATGCAACGTATGTTTTCTTTATCCTAGTGAAATAAGTATGAGATCCATGGGTATGTTTGGAGACTGATCATGTCTTTTATTTAAAAAAAAAACTTCAGTTATGTGCTTGATGG	FALSE	TRUE	FALSE	0	0	0	1	0.007227
GTGGAAGCAGATAAAGTTGCAAAAAGAGCTGTTGTTGTTGGCTGTGGCGGCAGGTTCCCGGTCGAAAAGGACGCCAAAGAGGAAGTAAAGCTCTTCTTGGGTAATGCTGGAACTGCAATGCGGCCATTGACGGCAGCTGTAGTTGCTGCTGGTGGAAATGCAACGTATGTTTTCTTTATCCTAGTGAAATAAGTATGAGATCCATGGGTATGTTTGGAGACTGATCATGTCTTTTA-TTAAAAAAAAAACTTCAGTTATGTGCTTGATGG	FALSE	TRUE	FALSE	0	0	0	1	0.007227
GTGGAAGCAGATAAAGTTGCAAAAAGAGCTGTGTTTGTTGGCTGTGGCGGCAGGTTCCCGGTCGAAAAGGACGCCAAAGAGGAAGTAAAGCTCTTCTTGGGTAATGCTGGAACTGCAATGCGGCCATTGACGGCAGCTGTAGTTGCTGCTGGTGGAAATGCAACGTATGTTTTCTTTATCCTAGTGAAATAAGTATGAGATCCATGGGTATGTTTGGAGACTGATCATGTCTTTTATTTAAAAAAAAAACTTCAGTTATGTGCTTGATGG	FALSE	TRUE	FALSE	0	0	0	1	0.007227
GTGGAAGCAGATAAAGTTGCAAAAAGAGCTGTGGTTTTTGGCTGTGGCGGCAGGTTCCCGGTCGAAAAGGACGCCAAAGAGGAAGTAAAGCTCTTCTTGGGTAATGCTGGAACTGCAATGCGGCCATTGACGGCAGCTGTAGTTGCTGCTGGTGGAAATGCAACGTATGTTTTCTTTATCCTAGTGAAATAAGTATGAGATCCATGGGTATGTTTGGAGACTGATCATGTCTTTTATTTAAAAAAAAAACTTCAGTTATGTGCTTGATGG	FALSE	TRUE	FALSE	0	0	0	1	0.007227
GTGGAAGCAGATAAAGTTGCAAAAAGAGCTGTGGTTGTTGGCTGTGTCGGCAGGTTCCCGGTCGAAAAGGACGCCAAAGAGGAAGTAAAGCTCTTCTTGGGTAATGCTGGAACTGCAATGCGGCCATTGACGGCAGCTGTAGTTGCTGCTGGTGGAAATGCAACGTATGTTTTCTTTATCCTAGTGAAATAAGTATGAGATCCATGGGTATGTTTGGAGACTGATCATGTCTTTTATTTAAAAAAAAAACTTCAGTTATGTTCTTGATGG	FALSE	TRUE	FALSE	0	0	0	1	0.007227
GTGGAAGCAGATAAAGTTGCAAAAAGAGCTGTGGTTGTTGGCTGTGGCTGCAGGTTCCCGGTCGAAAAGGACGCCAAAGAGGAAGTAAAGCTCTTCTTGGGTAATGCTGGAACTGCAATGCGGCCATTGACGGCAGCTGTAGTTGCTGCTGGTGGAAATGCAACGTATGTTTTCTTTATCCTAGTGAAATAAGTATGAGATCCATGGGTATGTTTGGAGACTGATCATGTCTTTTATTTAAAAAAAAAACTTCAGTTATGTGCTTGATGG	FALSE	TRUE	FALSE	0	0	0	1	0.007227
GTGGAAGCAGATAAAGTTGCAAAAAGAGCTGTGGTTGTTGGCTGTGGCGGCTGGTTCCCGGTCGAAAAGGACGCCAAAGCGGAAGTAAAGCTCTTCTTGGGTAATGCTGGAACTGCAATGCGGCCATTGACGGCAGCTGTAGTTGCTGCTGGTGGAAATGCAACGTATGTTTTCTTTATCCTAGTGAAATAAGTATGAGATCCATGGGTATGTTTGGAGACTGATCATGTCTTTTATTTAAAAAAAAAACTTCAGTTATGTGCTTGATGG	FALSE	TRUE	FALSE	0	0	0	1	0.007227
GTGGAAGCAGATAAAGTTGCAAAAAGAGTTGTGGTTGTTGGCTGTGGCGGCAGGTTCCCGGTCGAAAAGGACGCCAAAGAGGAAGTAAAGCTCTTCTTGGGTAATGCTGGAACTGCAATGCGGCCATTGACGGCAGCTGTAGTTGCTGCTGGTGGAAATGCAACGTATGTTTTCTTTATCCTAGTGAAATAAGTATGAGATCCATGGGTATGTTTGGAGACTGATCATGTCTTTTATTTAAAAAAAAAACTTCAGTTATGTCCTTGATGG	FALSE	TRUE	FALSE	0	0	0	1	0.007227
GTGGAAGCAGATAAAGTTGCAAAAAGAGCTGTGGTTGTTGGCTGTGGCGGCTGGTTCCCGGTCGAAAAGGACGCCAAAGAGGAAGTAAAGCTCTTCTTGGGTAATGCTGGAACTGCAATGCGGCCATTGACGGCAGCTGTAGTTGCTGCTGGTGGAAATGCAACGTATGTTTTCTTTATCCTAGTGAAATAAGTATGAGATCCATGGGTATGTTTGGAGACTGATCATGTCTTTTATTTAAAAAAAAAACTTCAGTTATGTGCTTGATGG	FALSE	TRUE	FALSE	0	0	0	1	0.007227
GTGGAAGCAGATAAAGTTGCAAAAAGAGCTGTGGTTGTTGGCTGTGGCGGCGGGTTCCCGGTCGAAAAGGACGCCAAAGAGGAAGTAAAGCTCTTCTTGGGTAATGCTGGAACTGCAATGCGGCCATTGACGGCAGCTGTAGTTGCTGCTGGTGGAAATGCAACGTATGTTTTCTTTATCCTAGTGAAATAAGTATGAGATCCATGGGTATGTTTGGAGACTGATCATGTCTTTTATTTAAAAAAAAAACTTCAGTTATGTGCTTGATGG	FALSE	TRUE	FALSE	0	0	0	1	0.007227
GTGGAAGCAGATAAAGTTGCAAAAAGAGCTGTGGTTGTTGGCTGTGGCGGCCGGTTCCCGGTCGAAAAGGACGCCAACGAGGAAGTAAAGCTCTTCTTGGGTAATGCTGGAACTGCAATGCGGCCATTGACGGCAGCTGTAGTTGCTGCTGGTGGAAATGCAACGTATGTTTTCTTTATCCTAGTGAAATAAGTATGAGATCCATGGGTATGTTTGGAGACTGATCATGTCTTTTATTTAAAAAAAAAACTTCAGTTATGTGCTTGATGG	FALSE	TRUE	FALSE	0	0	0	1	0.007227
GTGGAAGCAGATAAAGTTGCAAAAAGAGCTGTGGTTGTTGGCTGTGGCGGCAGGTTTCCGGTCGAAAAGGACGCCAAAGAGGAAGTAAAGCTCTTCTTGGGTAATGCTGGAACTGCAATGCGGCCATTGACGGCAGCTGTAGTTGCTGCTGGTGGAAATGCAACGTATGTTTTCTTTATCCTAGTGAAATAAGTATGAGATCCATGGGTATGTTTGGAGACTGATCATGTCTTTTATTTAAAAAAAAAACTTCAGTTATGTGCTTGATGG	FALSE	TRUE	FALSE	0	0	0	1	0.007227
GTGGAAGCAGATAAAGTTGCAAAAAGAGCTGTGGTTGTTGGCTGTGGCGGCAGGTTTCCAGTCGAAAAGGACGCCAAAGAGGAAGTAAAGCTCTTCTTGGGTAATGCTGGAACTGCAATGCGGCCATTGACGGCAGCTGTAGTTGCTGCTGGTGGAAATGCAACGTATGTTTTCTTTATCCTAGTGAAATAAGTATGAGATCCATGGGTATGTTTGGAGACTGATCATGTCTTTTATTTAAAAAAAAAACTTCAGTTATGTGCTTGATGG	FALSE	TRUE	FALSE	0	0	0	1	0.007227
GTGGAAGCAGATAAAGTTGCAAAAAGAGCTGTGGTTGTTGGCTGTGGCGGCAGGTTGCCGGTCGAAAAGGACGCCAAAGAGGAAGTAAAGCTCTTCTTGGGTAATGCTGGAACTGCAATGCGGCCATTGACGGCAGCTGTAGTTGCTGCTGGTGGAAATGCAACGTATGTTTTCTTTATCCTAGTGAAATAAGTATGAGATCCATGGGTATGTTTGGAGACTGATCATGTCTTTTATTTAAAAAAAAAACTTCAGTTATGTGCTTGATGG	FALSE	TRUE	FALSE	0	0	0	1	0.007227
GTGGAAGCAGATAAAGTTGCAAAAAGAGCTGTGGTTGTTGGCTGTGGCGGCAGGTTCTCGGTCGAAAAGGACGCCAAAGAGGAAGTAAAGCTCTTCTTGGGTAATGCTGGAACTGCAATGCGGCCATTGACGGCAGCTGTAGTTGCTGCTGGTGGAAATGCAACGTATGTTTTCTTTATCCTAGTGAAATAAGTATGAGATCCATGGGTATGTTTGGAGACTGATCATGTCTTTTATTTAAAAAAAAAACTTCAGTTATGTGCTTGATGG	FALSE	TRUE	FALSE	0	0	0	1	0.007227
GTGGAAGCAGATAAAGTTGCAAAAAGAGCTGTGGTTGTTGGCTGTGGCGGCAGGTTCGCGGTCGAAAAGGACGCCAAAGAGGAAGTAAAGCTCTTCTTGGGTAATGCTGGAACTGCAATGCGGCCATTGACGGCAGCTGTAGTTGCTGCTGGTGGAAATGCAACGTATGTTTTCTTTATCCTAGTGAAATAAGTATGAGATCCATGGGTATGTTTGGAGACTGATCATGTCTTTTATTTAAAAAAAAAACTTCAGTTATGTGCTTGATGG	FALSE	TRUE	FALSE	0	0	0	1	0.007227
GTGGAAGCAGATAAAGTTGCAAAAAGAGCTGTGGTTGTTGGCTGTGGCGGCAGGTTCCCTGTCGAAAAGGACGCCAAAGAGGAAGTAAAGCTCTTCTTGGGTAATGCTGGAACTGCAATGCGGCCATTGACGGCAGCTGTAGTTGCTGCTGGTGGAAATGCAACGTATGTTTTCTTTATCCTAGTGAAATAAGTATGAGATCCATGGGTATGTTTGGAGACTGATCATGTCTTTTATTTAAAAAAAAAACTTCAGTTATGTGCTTGATGT	FALSE	TRUE	FALSE	0	0	0	1	0.007227
GTGGAAGCAGATAAAGTTGCAAAAAGAGCTGTGGTTGTTGGCTGTGGCGGCAGGTTCCCGGTTGAAAAGGACGCCAAAGAGGAAGTAAAGCTCTTCTTGGGTAATGCTGGAACTGCAATGCGGCCATTGACGGCAGCTGTAGTTGCTGCTGGTGGAAATGCAACGTATGTTTTCTTTATCCTAGTGAAATAAGTATGAGATCCATGGGTATGTTTGGAGACTGATCATGTCTTTTATTTAAAAAAAAAACTTCAGTTATGTGCTTGATGG	FALSE	TRUE	FALSE	0	0	0	1	0.007227
GTGGAAGCAGATAAAGTTGCAAAAAGAGTTGTGGTTGTTGGCTGTGGCGGCAGGTTCCCGGTCGAAAAGGACGCCAAAGAGGAAGTAAAGCTCTTCTTGGGTAATGCTGGAACTGCAATGCGGCCATTGACGGCAGCTGTAGTTGCTGCTGGTGGAAATGCAACGTATGTTTTCTTTATCCTAGTGAAATAAGTATGAGATCCATGGGTATGTTTGGAGACTGATCATGTCTTTTATTTAAAAAAAAAACTTCAGTTATGAGCTTGATGG	FALSE	TRUE	FALSE	0	0	0	1	0.007227
GTGGAAGCAGATAAAGTTGCAAAAAGAGTTGTGGTTGTTGGCTGTGGCGGCAGGTTCCCGGTCGAAAAGGACGCCAAAGAGGAAGTAAAGCTCTTCTTGGGTAATGCTGGAACTGCAATGCGGCCATTGACGGCAGCTGTAGTTGCTGCTGGTGGAAATGCAACGTATGTTTTCTTTATCCTAGTGAAATAAGTATGAGATCCATGGGTATGTTTGGAGACTGATCATGTCTTTTATTTAAAAAAAAAACTTCAGTTATGTGCTTGATGT	FALSE	TRUE	FALSE	0	0	0	1	0.007227
GTGGAAGCAGATAAAGTTGCAAANAGAGCTGTGGTTGTTGGCTGTGGCGGCAGGTTCCCGGTCGAAAAGGACGCCAAAGAGGAAGTAAAGCTCTTCTTGGGTAATGCTGGAACTGCAATGCGGCCATTGACGGCAGCTGTAGTTGCTGCTGGTGGAAATGCAACGTATGTTTTCTTTATCCTAGTGAAATAAGTATGAGATCCATGGGTATGTTTGGAGACTGATCATGTCTTTTATTTAAAAAAAAAACTTCAGGTATGTGCTTGATGG	FALSE	TRUE	FALSE	0	0	0	1	0.007227
GTGGAAGCAGATAAAGTTGCAAAAAGCGCTGTGGTTGTTGGCTGTGGCGGCAGGTTCCCGGTCGAAAAGGACGCCAAAGAGGAAGTAAAGCTCTTCTTGGGTAATGCTGGAACTGCAATGCGGCCATTGACGGCAGCTGTAGTTGCTGCTGGTGGAAATGCAACGTATGTTTTCTTTATCCTAGTGAAATAAGTATGAGATCCATGGGTATGTTTGGAGACTGATCATGTCTTTTATTTAAAAAAAAAACTTCAGTTATGTGCTTGATGG	FALSE	TRUE	FALSE	0	0	0	1	0.007227
GTGGAAGCAGATAAAGTTGCAAANAGAGCTGTGGTTGTTGGCTGTGGCGGCAGGTTCCCGGTCGAAAAGGACGCCAAAGAGGAAGTAAAGCTCTTCTTGGGTAATGCTGGAACTGCAATGCGGCCATTGACGGCAGCTGTAGTTGCTGCTGGTGGAAATGCAACGTATGTTTTCTTTATCCTAGTGAAATAAGTATGAGATCCATGGGTATGTTTGGAGACTGATCATGTCTTTTATTT-AAAAAAAAACTTCAGTTATGTGCTTGATGG	FALSE	TRUE	FALSE	0	0	0	1	0.007227
GTGGAAGCAGATAAAGTTGCAAANAGAGCTGTGGTTGTTGGCTGTGGCGGCAGGTTCCCGGTCGAAAAGGACGCCAAAGAGGAAGTAAAGCTCTTCTTGGGTAATGCTGGAACTGCAATGCGGCCATTGACGGCAGCTGTAGTTGCTGCTGGTGGAAATGCAACGTATGTTTTCTTTATCCTAGTGAAATAAGTATGAGATCCATGGGTATGTTTGGAGACTGATCATGTCTTTTA-TTAAAAAAAAAACTTCAGTTATGTGCTTGATGG	FALSE	TRUE	FALSE	0	0	0	1	0.007227
GTGGAAGCAGATAAAGTTGCAAANAGAGCTGTGGTTGTTGGCTGTGGCGGCAGGTTCCCGGTCGAAAAGGACGCCAAAGAGGAAGTAAAGCTCTTCTTGGGTAATGCTGGAACTGCAATGCGGCCATTGACGGCAGCTGTAGTTGCTGCTGGTGGAAATGCAACGTATGTTTTCTTTATCCTAGTGAAATAAGTATGAGATCCATGGGTATGTTTGGAGACTGATCATGTCGTTTCTTTAAAAAAAAAACTTCCGTTATGTGCTTGATGG	FALSE	TRUE	FALSE	0	0	0	1	0.007227
GTGGAAGCAGATAAAGTTGCAAAGAGAGCTGTGGTTGTTGGCTGTGGCGGCAGGTTCCCGGTCGAAAAGGACGCCAAAGAGGAAGTAAAGCTCTTCTTGGGTAATGCTGGAACTGCAATGCGGCCATTGACGGCAGCTGTAGTTGCTGCTGGTGGAAATGCAACGTATGTTTTCTTTATCCTAGTGAAATAAGTATGAGATCCATGGGTATGTTTGGAGACTGATCATGTCTTTTATTTAAAAAAAAAACTTCAGTTATGTGCTTGATGG	FALSE	TRUE	FALSE	0	0	0	1	0.007227
GTGGAAGCAGATAAAGTTGCAAACAGAGCTGTGGTTGTTGGCTGTGGCGGCAGGTTCCCGGTCGAAAAGGACGCCAAAGAGGAAGTAAAGCTCTTCTTGGGTAATGCTGGAACTGCAATGCGGCCATTGACGGCAGCTGTAGTTGCTGCTGGTGGAAATGCAACGTATGTTTTCTTTATCCTAGTGAAATAAGTATGAGATCCATGGGTATGTTTGGTGACTGATCATGTCTTTTATTTAAAAAAAAACCTTAAGTTATGTGCTTGATGG	FALSE	TRUE	FALSE	0	0	0	1	0.007227
GTGGAAGCAGATAAAGTTGCAAACAGAGCTGTGGTTGTTGGCTGTGGCGGCAGGTTCCCGGTCGAAAAGGACGCCAAAGAGGAAGTAAAGCTCTTCTTGGGTAATGCTGGAACTGCAATGCGGCCATTGACGGCAGCTGTAGTTGCTGCTGGTGGAAATGCAACGTATGTTTTCTTTATCCTAGTGAAATAAGTATGAGATCCATGGGTATGTTTGGAGACTGATCATGTCTTTTATTTGAAAAAAAAACTTCAGTTATGTGCTTGATGG	FALSE	TRUE	FALSE	0	0	0	1	0.007227
GTGGAAGCAGATAAAGTTGCAAACAGAGCTGTGGTTGTTGGCTGTGGCGGCAGGTTCCCGGTCGAAAAGGACGCCAAAGAGGAAGTAAAGCTCTTCTTGGGTAATGCTGGAACTGCAATGCGGCCATTGACGGCAGCTGTAGTTGCTGCTGGTGGAAATGCAACGTATGTTTTCTTTATCCTAGTGAAATAAGTATGAGATCCATGGGTATGTTTGGAGACTGATCATGTCTTTTATTTAAAAAAAAAACTTCAGTTATGTGCTTGATGG	FALSE	TRUE	FALSE	0	0	0	1	0.007227
GTGGAAGCAGATAAAGTTGCAAAATGAGCTGTGGTTGTTGGCTGTGGCGGCAGGTTCCCGGTCGAAAAGGACGCCAAAGAGGAAGTAAAGCTCTTCTTGGGTAATGCTGGAACTGCAATGCGGCCATTGACGGCAGCTGTAGTTGCTGCTGGTGGAAATGCAACGTATGTTTTCTTTATCCTAGTGAAATAAGTATGAGATCCATGGGTATGTTTGGAGACTGATCATGTCTTTTATTTAAAAAAAAAACTTCAGTTATTTGCTTGATGG	FALSE	TRUE	FALSE	0	0	0	1	0.007227
GTGGAAGCAGATAAAGTTGCAAAAAGGGCTGTGGTTGTTGGCTGTGGCGGCAGGTTCCCGGTCGAAAAGGACGCCAAAGAGGAAGTAAAGCTCTTCTTGGGTAATGCTGGAACTGCAATGCGGCCATTGACGGCAGCTGTAGTTGCTGCTGGTGGAAATGCAAGGTATGTTTTCTTTATCCTAGTGAAATAAGTATGAGATCCATGGGTATGTTTGGAGACTGATCATGTCTTTTATTTAAAAAAAAAACTTCAGTTATGTGCTTGATGG	FALSE	TRUE	FALSE	0	0	0	1	0.007227
GTGGAAGCAGATAAAGTTGCAAAAAGGGCTGTGGTTGTTGGCTGTGGCGGCAGGTTCCCGGTCGAAAAGGACGCCAAAGAGGAAGTAAAGCTCTTCTTGGGTAATGCTGGAACTGCAATGCGGCCATTGACGGCAGCTGTAGTTGCTGCTGGTGGAAATGCAACGTATGTTTTCTTTATCCTAGTGAAATAAGTATGAGATCCATGGGTATGTTTGGAGACTGATCATGTCTTTTATTTAAAAAAAAAACTTCAGTTATGTGCTTGATGG	FALSE	TRUE	FALSE	0	0	0	1	0.007227
GTGGAAGCAGATAAAGTTGCAAAAAGAGTTGTGGTTGTTGGCTGTGGCGGCAGGTTCCCGGTCGCAAAGGACGCCAAAGAGGAAGTAAAGCTCTTCTTGGGTAATGCTGGAACTGCAATGCGGCCATTGACGGCAGCTGTAGTTGCTGCTGGTGGAAATGCAACGTATGTTTTCTTTATCCTAGTGAAATAAGTATGAGATCCATGGGTATGTTTGGAGACTGATCATGTCTTTTATTTAAAAAAAAAACTTCAGTTATGTGCTTGATGG	FALSE	TRUE	FALSE	0	0	0	1	0.007227
GTGGAAGCAGATAAAGTTGCAAAAAGAGTTGTGGTTGTTGGCTGTGGCGGCAGGTTCCCGGTCGAAAAGGACGCCAAAGAGGAAGTAAAGCTCTTCTTGGGTAATGCTGGAACTGCAATGCGGCCATTGACGGCAGCTGTAGTTGCTGCTGGTGGAAATGCAACGTATGTTTTCTTTATCCTAGTGAAATAAGTATGAGATCCATGGGTATGTTTGGAGACTGATCATGTCTTTTATTTAAAAAAAAAACTTCAGTTATGTGCTTGATTG	FALSE	TRUE	FALSE	0	0	0	1	0.007227
GTGGAAGCAGATAAAGTTGCAAAAAGAGTTGTGGTTGTTGGCTGTGGCGGCAGGTTCCCGGTCGAAAAGGACGCCAAAGAGGAAGTAAAGCTCTTCTTGGGTAATGCTGGAACTGCAATGCGGCCATTGACGGCAGCTGTAGTTGCTGCTGGTGGAAATGCAACGTATGTTTTCTTTATCCTAGTGGAAATAAGTATGAGATCCATGGGTATGTTTGGAGACTGATCATGTCTTTTATTTAAAAAAAAAACTTCAGTTATGTGCTTGATGG	FALSE	TRUE	FALSE	0	0	0	1	0.007227
GTGGAAGCAGATAAAGTTGCAAAAAGAGTTGTGGTTGTTGGCTGTGGCGGCAGGTTCCCGGTCGAAAAGGACGCCAAAGAGGAAGTAAAGCTCTTCTTGGGTAATGCTGGAACTGCAATGCGGCCATTGACGGCAGCTGTAGTTGCTGCTGGTGGAAATGCAACGTATGTTTTCTTTATCCTAGTGAAATAAGTATGAGATCCATGGGTTTGTTTGGAGACTGATCATGTCTTTTATTTAAAAAAAAAACTTCAGTTATGTGCTTGATGG	FALSE	TRUE	FALSE	0	0	0	1	0.007227
GTGGAAGCAGATAAAGTTGCAAAAAGAGTTGTGGTTGTTGGCTGTGGCGGCAGGTTCCCGGTCGAAAAGGACGCCAAAGAGGAAGTAAAGCTCTTCTTGGGTAATGCTGGAACTGCAATGCGGCCATTGACGGCAGCTGTAGTTGCTGCTGGTGGAAATGCAACGTATGTTTTCTTTATCCTAGTGAAATAAGTATGAGATCCATGGGTCTGTTTGGAGACTGATCATGTCTTTTATTTAAAAAAAAAACTTCAGTTATGTGCTTGATGG	FALSE	TRUE	FALSE	0	0	0	1	0.007227
GTGGAAGCAGATAAAGTTGCAAAAAGAGTTGTGGTTGTTGGCTGTGGCGGCAGGTTCCCGGTCGAAAAGGACGCCAAAGAGGAAGTAAAGCTCTTCTTGGGTAATGCTGGAACTGCAATGCGGCCATTGACGGCAGCTGTAGTTGCTGCTGGTGGAAATGCAACGTATGTTTTCTTTATCCTAGTGAAATAAGTATGAGATCCATGGGTATGTTTGTAGACTGATCATGTCTTTTATTTAAAAAAAAAACTTCAGTTATGTGCTTGATGG	FALSE	TRUE	FALSE	0	0	0	1	0.007227
GTGGAAGCAGATAAAGTTGCAAAAAGAGTTGTGGTTGTTGGCTGTGGCGGCAGGTTCCCGGTCGAAAAGGACGCCAAAGAGGAAGTAAAGCTCTTCTTGGGTAATGCTGGAACTGCAATGCGGCCATTGACGGCAGCTGTAGTTGCTGCTGGTGGAAATGCAACGTATGTTTTCTTTATCCTAGTGAAATAAGTATGAGATCCATGGGTATGTTTGGAGACTGATCATGTCTTTTATTTAAAAAAACAACTTCAGTTATGTGCTTGATGG	FALSE	TRUE	FALSE	0	0	0	1	0.007227
GTGGAAGCAGATAAAGTTGCAAAAAGAGTTGTGGTTGTTGGCTGTGGCGGCAGGTTCCCGGTCGAAAAGGACGCCAAAGAGGAAGTAAAGCTCTTCTTGGGTAATGCTGGAACTGCAATGCGGCCATTGACGGCAGCTGTAGTTGCTGCTGGTGGAAATGCAACGTATGTTTTCTTTATCCTAGTGAAATAAGTATGAGATCCATGGGTATGTTTGGAGACTGATCATGTCTTTTATTTAAAAAAAAACCTTCAGTTATGTGCTTGATGG	FALSE	TRUE	FALSE	0	0	0	1	0.007227
GTGGAAGCAGATAAAGTTGCAAAAAGAGTTGTGGTTGTTGGCTGTGGCGGCAGGTTCCCGGTCGAAAAGGACGCCAAAGAGGAAGTAAAGCTCTTCTTGGGTAATGCTGGAACTGCAATGCGGCCATTGACGGCAGCTGTAGTTGCTGCTGGTGGAAATGCAACGTATGTTTTCTTTATCCTAGTGAAATAAGTATGAGATCCATGGGTATGTTTGGAGACTGATCATGTCTTTTATTTAAAAAAAAAACTTTAGTTATGTGCTTGATGG	FALSE	TRUE	FALSE	0	0	0	1	0.007227
GTGGAAGCAGATAAAGTTGCAAAAAGAGTTGTGGTTGTTGGCTGTGGCGGCAGGTTCCCGGTCGAAAAGGACGCCAAAGAGGAAGTAAAGCTCTTCTTGGGTAATGCTGGAACTGCAATGCGGCCATTGACGGCAGCTGTAGTTGCTGCTGGTGGAAATGCAACGTATGTTTTCTTTATCCTAGTGAAATAAGTATGAGATCCATGGGTATGTTTGGAGACTGATCATGTCTTTTATTTAAAAAAAAAACTTCATTTATGTGCTTGATGG	FALSE	TRUE	FALSE	0	0	0	1	0.007227
GTGGAAGCAGATAAAGTTGCAAAAAGAGTTGTGGTTGTTGGCTGTGGCGGCAGGTTCCCGGTCGAAAAGGACGCCAAAGAGGAAGTAAAGCTCTTCTTGGGTAATGCTGGAACTGCAATGCGGCCATTGACGGCAGCTGTAGTTGCTGCTGGTGGAAATGCAACGTATGTTTTCTTTATCCTAGTGAAATAAGTATGAGATCCATGGGTATGTTTGGAGACTGATCATGTCTTTTATTTAAAAAAAAAACTTCAGTTATGTGTTTGATGG	FALSE	TRUE	FALSE	0	0	0	1	0.007227
GTGGAAGCAGATAAAGTTGCAAAAAGAGTTGTGGTTGTTGGCTGTGGCGGCAGGTTCCCGGTCGAAAAGGACGCCAAAGAGGAAGTAAAGCTCTTCTTGGGTAATGCTGGAACTGCAATGCGGCCATTGACGGCAGCTGTAGTTGCTGCTGGTGGAAATGCAACGTATGTTTTCTTTATCCTAGTGAAATAAGTATGAGATCCATGGGTATGTTTGGAGACTGATCATGTCTTTTATTTAAAAAAAAAACTTCAGTTATGTGCTTGCTGG	FALSE	TRUE	FALSE	0	0	0	1	0.007227
GTGGAAGCAGATAAAGTTGCAAAAAGAGCTGTGGTTGTTGGCTGTGGCGGCAGGTTCCCGGTCGAAAAGGACGCCAAAGAGGAAGTAAAGCTCTTCTTGGGTAATGCTGGAACTGCAATGCGTCCATTGACGGCAGCTGTAGTTGCTGCTGGTGGAAATGCAACGTATGTTTTCTTTATCCTAGTGAAATAAGTATGAGATCCATGGGTATGTTTGGAGACTGATCATGTCTTTTATTTAAAAAAAAAACTTCAGTTATGTGCTTGAGGG	FALSE	TRUE	FALSE	0	0	0	1	0.007227
GTGGAAGCAGATAAAGTTGCAAAAAGAGCTGTGGTTGTTGGCTGTGGCGGCAGGTTCCCGGTCGAAAAGGACGCCAAAGAGGAAGTAAAGCTCTTCTTGGGTAATGCTGGAACTGCAATGCGTCCATTGACGGCAGCTGTAGTTGCTGCTGGTGGAAATGCAACGTATGTTTTCTTTATCCTAGTGAAATAAGTATGAGATCCATGGGTATGTTTGGAGACTGATCATGTCTTTTATTTAAAAAAAAAACTTCAGTTATGTGCTGGATGG	FALSE	TRUE	FALSE	0	0	0	1	0.007227
GTGGAAGCAGATAAAGTTGCAAAAAGAGCTGTGGTTGTTGGCTGTGGCGGCAGGTTCCCGGTCGAAAAGGACGCCAAAGAGGAAGTAAAGCTCTTCTTGGGTAATGCTGGAACTGCAATGCGTCCATTGACGGCAGCTGTAGTTGCTGCTGGTGGAAATGCAACGTATGTTTTCTTTATCCTAGTGAAATAAGTATGAGATCCATGGGTATGTTTGGAGACTGATCATGTCTTTTATTTAAAAAAAAAACTTCAGTTATGTGCTAGATGG	FALSE	TRUE	FALSE	0	0	0	1	0.007227
GTGGAAGCAGATAAAGTTGCAAAAAGAGCTGTGGTTGTTGGCTGTGGCGGCAGGTTCCCGGTCGAAAAGGACGCCAAAGAGGAAGTAAAGCTCTTCTTGGGTAATGCTGGAACTGCAATGCGGCCATTGACGGCAGCTGTAGTTGCTGCTGGTGGAAATGCAACGTATGTTTTCTTTATCCTAGTGCAATAAGTATGAGATCCATGGGTATGTTTGGAGACTGATCATGTCTTTTATTTAAAAAAAAAACTTCAGTTATGTTCTTGATGG	FALSE	TRUE	FALSE	0	0	0	1	0.007227
GTGGAAGCAGATAAAGTTGCAAAAAGAGCTGTGGTTGTTGGCTGTGGCGGCAGGTTCCCGGTCGAAAAGGACGCCAAAGAGGAAGTAAAGCTCTTCTTGGGTAATGCTGGAACTGCAATGCGGCCATTGACGGCAGCTGTAGTTGCTGCTGGTGGAAATGCAACGTATGTTTTCTTTATCCTAGTGGAAATAAGTATGAGATCCATGGGTATGTTTGGAGACTGATCATGTCTTTTA-TTAAAAAAAAAAATTCAGTTATGTGCTTGATGG	FALSE	TRUE	FALSE	0	0	0	1	0.007227
GTGGAAGCAGATAAAGTTGCAAAAAGAGCTGTGGTTGTTGGCTGTGGCGGCAGGTTCCCGGTCGAAAAGGACGCCAAAGAGGAAGTAAAGCTCTTCTTGGGTAATGCTGGAACTGCAATGCGGCCATTGACGGCAGCTGTAGTTGCTGCTGGTGGAAATGCAACGTATGTTTTCTTTATCCTAGTGGAAATAAGTATGAGATCCATGGGTATGTTTGGAGACTGATCA-GTCTTTTATTTAAAAAAAAAACTTCAGTTATGTGCTTGATGG	FALSE	TRUE	FALSE	0	0	0	1	0.007227
GTGGAAGCAGATAAAGTTGCAAAAAGAGCTGTGGTTGTTGGCTGTGGCGGCAGGTTCCCGGTCGAAAAGGACGCCAAAGAGGAAGTAAAGCTCTTCTTGGGTAATGCTGGAACTGCAATGCGGCCATTGACGGCAGCTGTAGTTGCTGCTGGTGGAAATGCAACGTATGTTTTCTTTATCCTAGTGGAAATAAGTATGAGATCCATGGGTATGTCTGGAGACTGATCATGTCTTTTATTTAAAAAAAAAACTTCAGTTATGTGCTTGATGG	FALSE	TRUE	FALSE	0	0	0	1	0.007227
GTGGAAGCAGATAAAGTTGCAAAAAGAGCTGTGGTTGTTGGCTGTGGCGGCAGGTTCCCGGTCGAAAAGGACGCCAAAGAGGAAGTAAAGCTCTTCTTGGGTAATGCTGGAACTGCAATGCGGCCATTGACGGCAGCTGTAGTTGCTGCTGGTGGAAATGCAACGTATGTTTTCTTTATCCTAGTGCAATAAGTATGAGATCCATGGGTATGTTTTGAGACTGATCATGTCTTTTATTTAAAAAAAAAACTTCAGTTATGTGCTTGATGG	FALSE	TRUE	FALSE	0	0	0	1	0.007227
GTGGAAGCAGATAAAGTTGCAAAAAGAGCTGTGGTTGTTGGCTGTGGCGGCAGGTTCCCGGTCGAAAAGGACGCCAAAGAGGAAGTAAAGCTCTTCTTGGGTAATGCTGGAACTGCAATGCGGCCATTGACGGCAGCTGTAGTTGCTGCTGGTGGAAATGCAACGTATGTTTTCTTTATCCTAGTGCAATAAGTATGAGATCCATGGGTATGTTTTGAGACTGATCATGTCTTTTATTT--AAAAAAAACTTCAGTTATGTGCTTGATGG	FALSE	TRUE	FALSE	0	0	0	1	0.007227
GTGGAAGCAGATAAAGTTGCAAAAAGAGCTGTGGTTGTTGGCTGTGGCGGCAGGTTCCCGGTCGAAAAGGACGCCAAAGAGGAAGTAAAGCTCTTCTTGGGTAATGCTGGAACTGCAATGCGGCCATTGACGGCAGCTGTAGTTGCTGCTGGTGGAAATGCAACGTATGTTTTCTTTATCCTAGTGCAATAAGTATGAGATCCATGGGTATGTTTGTAGACTGATCATGTCTTTTATTTAAAAAAAAAACTTCATTTATGTGCTTGATGG	FALSE	TRUE	FALSE	0	0	0	1	0.007227
GTGGAAGCAGATAAAGTTGCAAAAAGAGCTGTGGTTGTTGGCTGTGGCGGCAGGTTCCCGGTCGAAAAGGACGCCAAAGAGGAAGTAAAGCTCTTCTTGGGTAATGCTGGAACTGCAATGCGGCCATTGACGGCAGCTGTAGTTGCTGCTGGTGGAAATGCAACGTATGTTTTCTTTATCCTAGTGCAATAAGTATGAGATCCATGGGTATGTTTGTAGACTGATCATGTCTTTTATTTAAAAAAAAAACTTCAGTTATGTGCTTGATGG	FALSE	TRUE	FALSE	0	0	0	1	0.007227
GTGGAAGCAGATAAAGTTGCAAAAAGAGCTGTGGTTGTTGGCTGTGGCGGCAGGTTCCCGGTCGAAAAGGACGCCAAAGAGGAAGTAAAGCTCTTCTTGGGTAATGCTGGAACTGCAATGCGGCCATTGACGGCAGCTGTAGTTGCTGCTGGTGGAAATGCAACGTATGTTTTCTTTATCCTAGTGCAATAAGTATGAGATCCATGGGTATGTTTGGTGACTGATCATGTCTTTTATTTAAAAAAAAAACTTCAGTTATGTGCTTGATGG	FALSE	TRUE	FALSE	0	0	0	1	0.007227
GTGGAAGCAGATAAAGTTGCAAAAAGAGCTGTGGTTGTTGGCTGTGGCGGCAGGTTCCCGGTCGAAAAGGACGCCAAAGAGGAAGTAAAGCTCTTCTTGGGTAATGCTGGAACTGCAATGCGGCCATTGACGGCAGCTGTAGTTGCTGCTGGTGGAAATGCAACGTATGTTTTCTTTATCCTAGTGCAATAAGTATGAGATCCATGGGTATGTTTGGAGACTGATCATTTCTTTTATTTAAAAAAAAAACTTCAGTTATGTGCTTGATGG	FALSE	TRUE	FALSE	0	0	0	1	0.007227
GTGGAAGCAGATAAAGTTGCAAAAAGAGCTGTGGTTGTTGGCTGTGGCGGCAGGTTCCCGGTCGAAAAGGACGCCAAAGAGGAAGTAAAGCTCTTCTTGGGTAATGCTGGAACTGCAATGCGGCCATTGACGGCAGCTGTAGTTGCTGCTGGTGGAAATGCAACGTATGTTTTCTTTATCCTAGTGCAATAAGTATGAGATCCATGGGTATGTTTGGAGACTGATCATGTCTTTTATTTAAAAAAAAAATTTCAGTTATGTGCTTGATGG	FALSE	TRUE	FALSE	0	0	0	1	0.007227
GTGGAAGCAGATAAAGTTGCAAAAAGAGCTGTGGTTGTTGGCTGTGGCGGCAGGTTCCCGGTCGAAAAGGACGCCAAAGAGGAAGTAAAGCTCTTCTTGGGTAATGCTGGAACTGCAATGCGGCCATTGACGGCAGCTGTAGTTGCTGCTGGTGGAAATGCAACGTATGTTTTCTTTATCCTAGTGCAATAAGTATGAGATCCATGGGTATGTTTGGAGACTGATCATGTCTTTTATTTAAAAAAAAAACTTCAGTTATGTGCTTGCTGT	FALSE	TRUE	FALSE	0	0	0	1	0.007227
GTGGAAGCAGATAAAGTTGCAAAAAGAGCTGTGGTTGTTGGCTGTGGCGGCAGGTTCCCGGTCGAAAAGGACGCCAAAGAGGAAGTAAAGCTCTTCTTGGGTAATGCTGGAACTGCAATGCGGCCATTGACGGCAGCTGTAGTTGCTGCTGGTGGAAATGCAACGTATGTTTTCTTTATCCTAGTGGAAATAAGTATGAGATCCATGGGTATGTTTGGAGACTGATCATGTCTTTTA-TTAAAAAAAAAACTTCAGTTATGTTCTTGATGG	FALSE	TRUE	FALSE	0	0	0	1	0.007227
GTGGAAGCAGATAAAGTTGCAAAAAGAGCTGTGGTTGTTGGCTGTGGCGGCAGGTTCCCGGTCGAAAAGGACGCCAAAGAGGAAGTAAAGCTCTTCTTGGGTAATGCTGGAACTGCAATGCGGCCATTGACGGCAGCTGTAGTTGCTGCTGGTGGAAATGCAACGTATGTTTTCTTTATCCTAGTGCAATAAGTATGAGATCCATGGGTATGTTTGGAGACTGATCATGTCTTTTATTTAAAAAAAAAACTTCAGTTATGTGCTCGATGG	FALSE	TRUE	FALSE	0	0	0	1	0.007227
GTGGAAGCAGATAAAGTTGCAAAAAGAGCTGTGGTTGTTGGCTGTGGCGGCAGGTTCCCGGTCGAAAAGGACGCCAAAGAGGAAGTAAAGCTCTTCTTGGGTAATGCTGGAACTGCAATGCGGCCATTGACGGCAGCTGTAGTTGCTGCTGGTGGAAATGCAACGTATGTTTTCTTTATCCTAGTGCAATAAGTATGAGATCCATGGGTATGTTTGGAGACTGATCATGTCTTTTATTTAAAAAAAAAACTTCAGTTATG-GCTTGATGG	FALSE	TRUE	FALSE	0	0	0	1	0.007227
GTGGAAGCAGATAAAGTTGCAAAAAGAGCTGTGGTTGTTGGCTGTGGCGGCAGGTTCCCGGTCGAAAAGGACGCCAAAGAGGAAGTAAAGCTCTTCTTGGGTAATGCTGGAACTGCAATGCGGCCATTGACGGCAGCTGTAGTTGCTGCTGGTGGAAATGCAACGTATGTTTTCTTTATCCTAGTGCAATAAGTATGAGATCCATGGGTATGTTTGGAGACTGATCATGTCTTTTATTT-AAAAAAAAACTTCAGTTATGTGCTTGATTG	FALSE	TRUE	FALSE	0	0	0	1	0.007227
GTGGAAGCAGATAAAGTTGCAAAAAGAGCTGTGGTTGTTGGCTGTGGCGGCAGGTTCCCGGTCGAAAAGGACGCCAAAGAGGAAGTAAAGCTCTTCTTGGGTAATGCTGGAACTGCAATGCGGCCATTGACGGCAGCTGTAGTTGCTGCTGGTGGAAATGCAACGTATGTTTTCTTTATCCTAGTGCAATAAGTATGAGATCCATGGGTATGTTTGGAGACTGATCATGGCTTTTATTTAAAAAAAAAACTTCAGTTATGTGCTTGATGG	FALSE	TRUE	FALSE	0	0	0	1	0.007227
GTGGAAGCAGATAAAGTTGCAAAAAGAGCTGTGGTTGTTGGCTGTGGCGGCAGGTTCCCGGTCGAAAAGGACGCCAAAGAGGAAGTAAAGCTCTTCTTGGGTAATGCTGGAACTGCAATGCGGCCATTGACGGCAGCTGTAGTTGCTGCTGGTGGAAATGCAACGTATGTTTTCTTTATCCTAGTGCAATAAGTATGAGATCCATGGGTATGTTTG--GACTGATCATGTCTTTTATTTAAAAAAAAAACTTCAGTTATGTGCTTGATGG	FALSE	TRUE	FALSE	0	0	0	1	0.007227
GTGGAAGCAGATAAAGTTGCAAAAAGAGCTGTGGTTGTTGGCTGTGGCGGCAGGTTCCCGGTCGAAAAGGACGCCAAAGAGGAAGTAAAGCTCTTCTTGGGTAATGCTGGAACTGCAATGCGGCCATTGACGGCAGCTGTAGTTGCTGCTGGTGGAAATGCAACGTATGTTTTCTTTATCCTAGTGCAATAAGTATGAGATCCATGGGTATGTATGGAGACTGATCATGTCTTTTATTTAAAAAAAAAACTTCAGTTATGTGCTTGATGG	FALSE	TRUE	FALSE	0	0	0	1	0.007227
GTGGAAGCAGATAAAGTTGCAAAAAGAGCTGTGGTTGTTGGCTGTGGCGGCAGGTTCCCGGTCGAAAAGGACGCCAAAGAGGAAGTAAAGCTCTTCTTGGGTAATGCTGGAACTGCAATGCGGCCATTGACGGCAGCTGTAGTTGCTGCTGGTGGAAATGCAACGTATGTTTTCTTTATCCTAGTGAGATAAGTATGAGATCCATGGGTATGTTTGGAGACTGATCATGTCTTTTATTTAAAAAAAAAACTTCAGTTATGTGCTTGATGG	FALSE	TRUE	FALSE	0	0	0	1	0.007227
GTGGAAGCAGATAAAGTTGCAAAAAGAGCTGTGGTTGTTGGCTGTGGCGGCAGGTTCCCGGTCGAAAAGGACGCCAAAGAGGAAGTAAAGCTCTTCTTGGGTAATGCTGGAACTGCAATGCGGCCATTGACGGCAGCTGTAGTTGCTGCTGGTGGAAATGCAACGTATGTTTTCTTTATCCTAGTGAGATAAGTATGAGATCCATGGGTATGTTTGGAGACTGATCATGTCTTTTA-TTAAAAAAAAAACTTCAGTTATGTGCTTGATGG	FALSE	TRUE	FALSE	0	0	0	1	0.007227
GTGGAAGCAGATAAAGTTGCAAAAAGAGCTGTGGTTGTTGGCTGTGGCGGCAGGTTCCCGGTCGAAAAGGACGCCAAAGAGGAAGTAAAGCTCTTCTTGGGTAATGCTGGAACTGCAATGCGGCCATTGACGGCAGCTGTAGTTGCTGCTGGTGGAAATGCAACGTATGTTTTCTTTATCCTAGTGACATAAGTATGAGATCCATGGGTATGTTTGGAGACTGATCATGTCTTTTATTTAAAAAAAAAACTTCAGTTATGTGCTTGATGG	FALSE	TRUE	FALSE	0	0	0	1	0.007227
GTGGAAGCAGATAAAGTTGCAAAAAGAGCTGTGGTTGTTGGCTGTGGCGGCAGGTTCCCGGTCGAAAAGGACGCCAAAGAGGAAGTAAAGCTCTTCTTGGGTAATGCTGGAACTGCAATGCGGCCATTGACGGCAGCTGTAGTTGCTGCTGGTGGAAATGCAACGTATGTTTTCTTTATCCTAGTGAAGTAAGTATGAGATCTATGGGTATGTTTGGAGACTGATCATGTCTTTTATTTAAATAAAAAACTTCAGTTATGTGCTTGATGG	FALSE	TRUE	FALSE	0	0	0	1	0.007227
GTGGAAGCAGATAAAGTTGCAAAAAGAGCTGTGGTTGTTGGCTGTGGCGGCAGGTTCCCGGTCGAAAAGGACGCCAAAGAGGAAGTAAAGCTCTTCTTGGGTAATGCTGGAACTGCAATGCGGCCATTGACGGCAGCTGTAGTTGCTGCTGGTGGAAATGCAACGTATGTTTTCTTTATCCTAGTGGAAATAAGTATGAGATCCATGGGTATGTTTGGAGACTGATCATGTCTTTTA-TTAAAAAAAAAACTTCAGTTATGTGTTTGATGG	FALSE	TRUE	FALSE	0	0	0	1	0.007227
GTGGAAGCAGATAAAGTTGCAAAAAGAGCTGTGGTTGTTGGCTGTGGCGGCAGGTTCCCGGTCGAAAAGGACGCCAAAGAGGAAGTAAAGCTCTTCTTGGGTAATGCTGGAACTGCAATGCGGCCATTGACGGCAGCTGTAGTTGCTGCTGGTGGAAATGCAACGTATGTTTTCTTTATCCTAGTGGAAATAAGTATGAGATCCATGGGTATGTTTGGAGACTGATCATGTCTTTTA-TTACAAAAAAAACTTCAGTTATGTGCTTGATGG	FALSE	TRUE	FALSE	0	0	0	1	0.007227
GTGGAAGCAGATAAAGTTGCAAAAAGAGCTGTGGTTGTTGGCTGTGGCGGCAGGTTCCCGGTCGAAAAGGACGCCAAAGAGGAAGTAAAGCTCTTCTTGGGTAATGCTGGAACTGCAATGCGGCCATTGACGGCAGCTGTAGTTGCTGCTGGTGGAAATGCAACGTATGTTTTCTTTATCCTAGTGAAGTAAGTATGAGATCCATGGGTATGTTTGGAGACTGATCATGTCTTTTATTTAAAAAAAAAACTTCAGTTATGTTCTTGATGG	FALSE	TRUE	FALSE	0	0	0	1	0.007227
GTGGAAGCAGATAAAGTTGCAAAAAGAGCTGTGGTTGTTGGCTGTGGCGGCAGGTTCCCGGTCGAAAAGGACGCCAAAGAGGAAGTAAAGCTCTTCTTGGGTAATGCTGGAACTGCAATGCGGCCATTGACGGCAGCTGTAGTTGCTGCTGGTGGAAATGCAACGTATGTTTTCTTTATCCTAGTGGAAATAAGTATGAGATCCATGGGTATGTTTGGAGACTGCTCATGTCTTTTATTTAAAAAAAAAACTTCAGTTATGTGCTTGATGG	FALSE	TRUE	FALSE	0	0	0	1	0.007227
GTGGAAGCAGATAAAGTTGCAAAAAGAGCTGTGGTTGTTGGCTGTGGCGGCAGGTTCCCGGTCGAAAAGGACGCCAAAGAGGAAGTAAAGCTCTTCTTGGGTAATGCTGGAACTGCAATGCGGCCATTGACGGCAGCTGTAGTTGCTGCTGGTGGAAATGCAACGTATGTTTTCTTTATCCTAGTTAAATAAGTATGAGATCCATGGGTATGTTTGGAGACCGATTATGTCTTTTATTTAAAAAAAAAACTTCAGTTATGTGCTTGATGG	FALSE	TRUE	FALSE	0	0	0	1	0.007227
GTGGAAGCAGATAAAGTTGCAAAAAGAGCTGTGGTTGTTGGCTGTGGCGGCAGGTTCCCGGTCGAAAAGGACGCCAAAGAGGAAGTAAAGCTCTTCTTGGGTAATGCTGGAACTGCAATGCGGCCATTGACGGCAGCTGTAGTTGCTGCTGGTGGAAATGCAACGTATGTTTTCTTTATCCTAGTTAAATAAGTATGAGATCCATGGGTATGTTTGGAGACCGATCATGTCTTTTATTTAAAAAAAAAACTTCAGTTATGTGCTTGATGG	FALSE	TRUE	FALSE	0	0	0	1	0.007227
GTGGAAGCAGATAAAGTTGCAAAAAGAGCTGTGGTTGTTGGCTGTGGCGGCAGGTTCCCGGTCGAAAAGGACGCCAAAGAGGAAGTAAAGCTCTTCTTGGGTAATGCTGGAACTGCAATGCGGCCATTGACGGCAGCTGTAGTTGCTGCTGGTGGAAATGCAACGTATGTTTTCTTTATCCTAGTGTAATAAGTATGAGATCCATGGGTATGTTTTGAGACTGATCATGTCTTTTATTTAAAAAAAAAACTTCAGTTATGTGCTTGATGG	FALSE	TRUE	FALSE	0	0	0	1	0.007227
GTGGAAGCAGATAAAGTTGCAAAAAGAGCTGTGGTTGTTGGCTGTGGCGGCAGGTTCCCGGTCGAAAAGGACGCCAAAGAGGAAGTAAAGCTCTTCTTGGGTAATGCTGGAACTGCAATGCGGCCATTGACGGCAGCTGTAGTTGCTGCTGGTGGAAATGCAACGTATGTTTTCTTTATCCTAGTGTAATAAGTATGAGATCCATGGGTATGTTTGGAGACTGATCATGTCTTTTATTTAAAAAAAAAACTTCAGTTATGTGCTTGATGG	FALSE	TRUE	FALSE	0	0	0	1	0.007227
GTGGAAGCAGATAAAGTTGCAAAAAGAGCTGTGGTTGTTGGCTGTGGCGGCAGGTTCCCGGTCGAAAAGGACGCCAAAGAGGAAGTAAAGCTCTTCTTGGGTAATGCTGGAACTGCAATGCGGCCATTGACGGCAGCTGTAGTTGCTGCTGGTGGAAATGCAACGTATGTTTTCTTTATCCTAGTGTAATAAGTATGAGATCCATGGGTATGTTTGGAGACTGATCATGTCTTTTATTTAAAAAAAAAACTTCAGTTATGTGCTGGATGG	FALSE	TRUE	FALSE	0	0	0	1	0.007227
GTGGAAGCAGATAAAGTTGCAAAAAGAGCTGTGGTTGTTGGCTGTGGCGGCAGGTTCCCGGTCGAAAAGGACGCCAAAGAGGAAGTAAAGCTCTTCTTGGGTAATGCTGGAACTGCAATGCGGCCATTGACGGCAGCTGTAGTTGCTGCTGGTGGAAATGCAACGTATGTTTTCTTTATCCTAGTGTAATAAGTATGAGATCCATGGGTATGTTTGGAGACTGATCATGTCTTTTATTTAAAAAAAAAACTTCAGTGAGGTGATTGATGG	FALSE	TRUE	FALSE	0	0	0	1	0.007227
GTGGAAGCAGATAAAGTTGCAAAAAGAGCTGTGGTTGTTGGCTGTGGCGGCAGGTTCCCGGTCGAAAAGGACGCCAAAGAGGAAGTAAAGCTCTTCTTGGGTAATGCTGGAACTGCAATGCGGCCATTGACGGCAGCTGTAGTTGCTGCTGGTGGAAATGCAACGTATGTTTTCTTTATCCTAGTGGAATAAGTATGAGATCCATGGGTATGTTTGGAGACTGATCATTTCTTTTATTTAAAAAAAAAACTTCAGTTATGTGCTTGATGG	FALSE	TRUE	FALSE	0	0	0	1	0.007227
GTGGAAGCAGATAAAGTTGCAAAAAGAGCTGTGGTTGTTGGCTGTGGCGGCAGGTTCCCGGTCGAAAAGGACGCCAAAGAGGAAGTAAAGCTCTTCTTGGGTAATGCTGGAACTGCAATGCGGCCATTGACGGCAGCTGTAGTTGCTGCTGGTGGAAATGCAACGTATGTTTTCTTTATCCTAGTGGAATAAGTATGAGATCCATGGGTATGTTTGGAGACTGATCATGTCTTTTATTTAAAAAAAAAACTTCAGTTATGTGCTTGATGG	FALSE	TRUE	FALSE	0	0	0	1	0.007227
GTGGAAGCAGATAAAGTTGCAAAAAGAGCTGTGGTTGTTGGCTGTGGCGGCAGGTTCCCGGTCGAAAAGGACGCCAAAGAGGAAGTAAAGCTCTTCTTGGGTAATGCTGGAACTGCAATGCGGCCATTGACGGCAGCTGTAGTTGCTGCTGGTGGAAATGCAACGTATGTTTTCTTTATCCTAGTGGAAATAAGTATGCGATCCATGGGTATGTTTGGAGACTGATCATGTCTTTTATTTAACAAAAAAACTTCAGTTATGTGCTTGATGG	FALSE	TRUE	FALSE	0	0	0	1	0.007227
GTGGAAGCAGATAAAGTTGCAAAAAGAGCTGTGGTTGTTGGCTGTGGCGGCAGGTTCCCGGTCGAAAAGGACGCCAAAGAGGAAGTAAAGCTCTTCTTGGGTAATGCTGGAACTGCAATGCGGCCATTGACGGCAGCTGTAGTTGCTGCTGGTGGAAATGCAACGTATGTTTTCTTTATCCTAGTGGAAATAAGTATGAGATCCATGGGTATGTTTGGAGACTGCTCATGTCTTTTATTTAAAAAAAAAACTTCATTTATGAGCTTGATGG	FALSE	TRUE	FALSE	0	0	0	1	0.007227
GTGGAAGCAGATAAAGTTGCAAAAAGAGCTGTGGTTGTTGGCTGTGGCGGCAGGTTCCCGGTCGAAAAGGACGCCAAAGAGGAAGTAAAGCTCTTCTTGGGTAATGCTGGAACTGCAATGCGGCCATTGACGGCAGCTGTAGTTGCTGCTGGTGGAAATGCAACGTATGTTTTCTTTATCCTAGTGGAAATAAGTATGAGATCCATGGGTATGTTTGGAGACTGATGATGTCTTTTATTTAAAAAAAAAACTTCAGTTATGTGCTTGATGG	FALSE	TRUE	FALSE	0	0	0	1	0.007227
GTGGAAGCAGATAAAGTTGCAAAAAGAGCTGTGGTTGTTGGCTGTGGCGGCAGGTTCCCGGTCGAAAAGGACGCCAAAGAGGAAGTAAAGCTCTTCTTGGGTAATGCTGGAACTGCAATGCGGCCATTGACGGCAGCTGTAGTTGCTGCTGGTGGAAATGCAACGTATGTTTTCTTTATCCTAGTGGAAATAAGTATGAGATCCATGGGTATGTTTGGAGACTGATCATGTCTTTTATT--AAAAAAAAACTTCAGTTATGTGCTTGATGG	FALSE	TRUE	FALSE	0	0	0	1	0.007227
GTGGAAGCAGATAAAGTTGCAAAAAGAGCTGTGGTTGTTGGCTGTGGCGGCAGGTTCCCGGTCGAAAAGGACGCCAAAGAGGAAGTAAAGCTCTTCTTGGGTAATGCTGGAACTGCAATGCGGCCATTGACGGCAGCTGTAGTTGCTGCTGGTGGAAATGCAACGTATGTTTTCTTTATCCTAGTGGAAATAAGTATGAGATCCATGGGTATGTTTGGAGACTGATCGTGTCTTTTA-TTAAAAAAAAAACTTCAGTTATGTGCTTGATGG	FALSE	TRUE	FALSE	0	0	0	1	0.007227
GTGGAAGCAGATAAAGTTGCAAAAAGAGCTGTGGTTGTTGGCTGTGGCGGCAGGTTCCCGGTCGAAAAGGACGCCAAAGAGGAAGTAAAGCTCTTCTTGGGTAATGCTGGAACTGCAATGCGGCCATTGACGGCAGCTGTAGTTGCTGCTGGTGGAAATGCAACGTATGTTTTCTTTATCCTAGTGGAAATAAGTATGAGATCCATGGGTATGTTTGGAGACTGATCATGTCTTTTATTTAAAACAAAAACTTCAGTTATGTGCTTGATGC	FALSE	TRUE	FALSE	0	0	0	1	0.007227
GTGGAAGCAGATAAAGTTGCAAAAAGAGCTGTGGTTGTTGGCTGTGGCGGCAGGTTCCCGGTCGAAAAGGACGCCAAAGAGGAAGTAAAGCTCTTCTTGGGTAATGCTGGAACTGCAATGCGGCCATTGACGGCAGCTGTAGTTGCTGCTGGTGGAAATGCAACGTATGTTTTCTTTATCCTAGTGGAAATAAGTATGAGATCCATGGGTATGTTTGGAGACTGATCATGTCTTTTATTTAAAAAAAAAACTTCAGTTCTGTGCTTGATGG	FALSE	TRUE	FALSE	0	0	0	1	0.007227
GTGGAAGCAGATAAAGTTGCAAAAAGAGCTGTGGTTGTTGGCTGTGGCGGCAGGTTCCCGGTCGAAAAGGACGCCAAAGAGGAAGTAAAGCTCTTCTTGGGTAATGCTGGAACTGCAATGCGGCCATTGACGGCAGCTGTAGTTGCTGCTGGTGGAAATGCAACGTATGTTTTCTTTATCCTAGTGAAATAAGTATGAGATCCATGGGTATGTTTGGAGACTGATCATGTCTTTTATTTAAAGAAAAAACTTCAGTTATGTGCTTGATGG	FALSE	TRUE	FALSE	0	0	0	1	0.007227
GTGGAAGCAGATAAAGTTGCAAAAAGAGCTGTGGTTGTTGGCTGTGGCGGCAGGTTCCCGGTCGAAAAGGACGCCAAAGAGGAAGTAAAGCTCTTCTTGGGTAATGCTGGAACTGCAATGCGGCCATTGACGGCAGCTGTAGTTGCTGCTGGTGGAAATGCAACGTATGTTTTCTTTATCCTAGTGGAAATAAGTATGAGATCCATGGGTATGTTTGGAGACTGATCATGTCTTTTATTTAAAAAAAAAACTTCAGTTATGTGCTTGTTGG	FALSE	TRUE	FALSE	0	0	0	1	0.007227
GTGGAAGCAGATAAAGTTGCAAAAAGAGCTGTGGTTGTTGGCTGTGGCGGCAGGTTCCCGGTCGAAAAGGACGCCAAAGAGGAAGTAAAGCTCTTCTTGGGTAATGCTGGAACTGCAATGCGGCCATTGACGGCAGCTGTAGTTGCTGCTGGTGGAAATGCAACGTATGTTTTCTTTATCCTAGTGGAAATAAGTATGAGATCCATGGGTATGTTTGGAGACTGATCATGTCTTTTATTTAAAAAAAAAACTTCAGTTATGTGCTTGATGT	FALSE	TRUE	FALSE	0	0	0	1	0.007227
GTGGAAGCAGATAAAGTTGCAAAAAGAGCTGTGGTTGTTGGCTGTGGCGGCAGGTTCCCGGTCGAAAAGGACGCCAAAGAGGAAGTAAAGCTCTTCTTGGGTAATGCTGGAACTGCAATGCGGCCATTGACGGCAGCTGTAGTTGCTGCTGGTGGAAATGCAACGTATGTTTTCTTTATCCTAGTGGAAATAAGTATGAGATCCATGGGTATGTTTGGAGACTGATCATGTCTTTTATTTAAAAAAAAAACTTCAGTTATGTGATTGATGG	FALSE	TRUE	FALSE	0	0	0	1	0.007227
GTGGAAGCAGATAAAGTTGCAAAAAGAGCTGTGGTTGTTGGCTGTGGCGGCAGGTTCCCGGTCGAAAAGGACGCCAAAGAGGAAGTAAAGCTCTTCTTGGGTAATGCTGGAACTGCAATGCGGCCATTGACGGCAGCTGTAGTTGCTGCTGGTGGAAATGCAACGTATGTTTTCTTTATCCTAGTGGAAATAAGTATGAGATCCATGGGTATGTTTGGAGACTGATCATGTCTTTTATTTAAAAAAAAAACTTCAGTTATGCGCTTGATGT	FALSE	TRUE	FALSE	0	0	0	1	0.007227
GTGGAAGCAGATAAAGTTGCAAAAAGAGCTGTGGTTGTTGGCTGTGGCGGCAGGTTCCCGGTCGAAAAGGACGCCAAAGAGGAAGTAAAGCTCTTCTTGGGTAATGCTGGAACTGCAATGCGGCCATTGACGGCAGCTGTAGTTGCTGCTGGTGGAAATGCAACGTATGTTTTCTTTATCCTAGTGGAAATAAGTATGAGATCCATGGGTATGTTTGGAGACTGATCATGTCTTTTATTTAAAAAAAAAACTTCAGATATGTGCTTGATGG	FALSE	TRUE	FALSE	0	0	0	1	0.007227
GTGGAAGCAGATAAAGTTGCAAAAAGAGCTGTGGTTGTTGGCTGTGGCGGCAGGTTCCCGGTCGAAAAGGACGCCAAAGAGGAAGTAAAGCTCTTCTTGGGTAATGCTGGAACTGCAATGCGGCCATTGACGGCAGCTGTAGTTGCTGCTGGTGGAAATGCAACGTATGTTTTCTTTATCCTAGTGGAAATAAGTATGAGATCCATGGGTATGTTTGGAGACTGATCATGTCTTTTATTTAAAAAAAAAAACTTCAGTTATGTGCTTGAATGG	FALSE	TRUE	FALSE	0	0	0	1	0.007227
GTGGAAGCAGATAAAGTTGCAAAAAGAGCTGTGGTTGTTGGCTGTGGCGGCAGGTTCCCGGTCGAAAAGGACGCCAAAGAGGAAGTAAAGCTCTTCTTGGGTAATGCTGGAACTGCAATGCGGCCATTGACGGCAGCTGTAGTTGCTGCTGGTGGAAATGCAACGTATGTTTTCTTTATCCTAGTGAAGTAAGTATGAGATCCATGGGTATGTTTGGAGACTGATCATGTCTTTTATTTAAAAAAAAAACTTGAGTTATGTGCTTGATGG	FALSE	TRUE	FALSE	0	0	0	1	0.007227
GTGGAAGCAGATAAAGTTGCAAAAAGAGCTGTGGTTGTTGGCTGTGGCGGCAGGTTCCCGGTCGAAAAGGACGCCAAAGAGGAAGTAAAGCTCTTCTTGGGTAATGCTGGAACTGCAATGCGGCCATTGACGGCAGCTGTAGTTGCTGCTGGTGGAAATGCAACGTATGTTTTCTTTATCCTAGTGAAGTAAGTATGAGATCCATGGGTATGTTTGGAGACTGATCATGTCTTTTATTTAAAAAAAAAACTTCAGTTATGTGCTTGATGG	FALSE	TRUE	FALSE	0	0	0	1	0.007227
GTGGAAGCAGATAAAGTTGCAAAAAGAGCTGTGGTTGTTGGCTGTGGCGGCAGGTTCCCGGTCGAAAAGGACGCCAAAGAGGAAGTAAAGCTCTTCTTGGGTAATGCTGGAACTGCAATGCGGCCATTGACGGCAGCTGTAGTTGCTGCTGGTGGAAATGCAACGTATGTTTTCTTTATCCTAGTTAAATAAGTATGAGATCCATGGGTATTTTTGGAGACTGATCATGTCTTTTATTTAAAAAAAAAACTTCAGGTATGTGCTTGATGG	FALSE	TRUE	FALSE	0	0	0	1	0.007227
GTGGAAGCAGATAAAGTTGCAAAAAGAGCTGTGGTTGTTGGCTGTGGCGGCAGGTTCCCGGTCGAAAAGGACGCCAAAGAGGAAGTAAAGCTCTTCTTGGGTAATGCTGGAACTGCAATGCGGCCATTGACGGCAGCTGTAGTTGCTGCTGGTGGAAATGCAACGTATGTTTTCTTTATCCTAGTGAAATAAGTATGAGATTCATGGGTATGTTTGGAGTCTGATCATGTCTTTTATTTAAAAAAAAAACTTCAGTTATGTGCTTGATGG	FALSE	TRUE	FALSE	0	0	0	1	0.007227
GTGGAAGCAGATAAAGTTGCAAAAAGAGCTGTGGTTGTTGGCTGTGGCGGCAGGTTCCCGGTCGAAAAGGACGCCAAAGAGGAAGTAAAGCTCTTCTTGGGTAATGCTGGAACTGCAATGCGGCCATTGACGGCAGCTGTAGTTGCTGCTGGTGGAAATGCAACGTATGTTTTCTTTATCCTAGTGAAATAAGTATGCGATCCATGGGTATGTTTGGAGACTGATCATGTCTTTTATTTAAAAAAAAAACTTCAGTTATGTGCTTGATGG	FALSE	TRUE	FALSE	0	0	0	1	0.007227
GTGGAAGCAGATAAAGTTGCAAAAAGAGCTGTGGTTGTTGGCTGTGGCGGCAGGTTCCCGGTCGAAAAGGACGCCAAAGAGGAAGTAAAGCTCTTCTTGGGTAATGCTGGAACTGCAATGCGGCCATTGACGGCAGCTGTAGTTGCTGCTGGTGGAAATGCAACGTATGTTTTCTTTATCCTAGTGAAATAAGTATGATATCCATGGGTATGTTTGGAGACTGATCATGTCTTTTATTTAAAAAAAAAACTTCAGTTATGTGCTTGATGG	FALSE	TRUE	FALSE	0	0	0	1	0.007227
GTGGAAGCAGATAAAGTTGCAAAAAGAGCTGTGGTTGTTGGCTGTGGCGGCAGGTTCCCGGTCGAAAAGGACGCCAAAGAGGAAGTAAAGCTCTTCTTGGGTAATGCTGGAACTGCAATGCGGCCATTGACGGCAGCTGTAGTTGCTGCTGGTGGAAATGCAACGTATGTTTTCTTTATCCTAGTGAAATAAGTATGAGTTCCATGGGTATGTTTGGAGACTGATCATGTCTTTTA-TTAAAAAAAAAACTTCAGTTATGTGCTTGATGG	FALSE	TRUE	FALSE	0	0	0	1	0.007227
GTGGAAGCAGATAAAGTTGCAAAAAGAGCTGTGGTTGTTGGCTGTGGCGGCAGGTTCCCGGTCGAAAAGGACGCCAAAGAGGAAGTAAAGCTCTTCTTGGGTAATGCTGGAACTGCAATGCGGCCATTGACGGCAGCTGTAGTTGCTGCTGGTGGAAATGCAACGTATGTTTTCTTTATCCTAGTGAAATAAGTATGAGGTCCATGGGTATGTTTGGAGACTGATCATGTCTTTTATTTAAAAAAAAAACTTCAGTTATGTGCTTGATGG	FALSE	TRUE	FALSE	0	0	0	1	0.007227
GTGGAAGCAGATAAAGTTGCAAAAAGAGCTGTGGTTGTTGGCTGTGGCGGCAGGTTCCCGGTCGAAAAGGACGCCAAAGAGGAAGTAAAGCTCTTCTTGGGTAATGCTGGAACTGCAATGCGGCCATTGACGGCAGCTGTAGTTGCTGCTGGTGGAAATGCAACGTATGTTTTCTTTATCCTAGTGAAATAAGTATGAGCTCCATGGGTATGTTTGGAGACTGATCATGTCTTTTATTTAAACAAAAAACTTCAGTTATGTGCTTGATGG	FALSE	TRUE	FALSE	0	0	0	1	0.007227
GTGGAAGCAGATAAAGTTGCAAAAAGAGCTGTGGTTGTTGGCTGTGGCGGCAGGTTCCCGGTCGAAAAGGACGCCAAAGAGGAAGTAAAGCTCTTCTTGGGTAATGCTGGAACTGCAATGCGGCCATTGACGGCAGCTGTAGTTGCTGCTGGTGGAAATGCAACGTATGTTTTCTTTATCCTAGTGAAATAAGTATGAGCTCCATGGGTATGTTTGGAGACTGATCATGTCTTTTATTTAAAAAAAAAACTTCAGTTATTTGCTTGATGG	FALSE	TRUE	FALSE	0	0	0	1	0.007227
GTGGAAGCAGATAAAGTTGCAAAAAGAGCTGTGGTTGTTGGCTGTGGCGGCAGGTTCCCGGTCGAAAAGGACGCCAAAGAGGAAGTAAAGCTCTTCTTGGGTAATGCTGGAACTGCAATGCGGCCATTGACGGCAGCTGTAGTTGCTGCTGGTGGAAATGCAACGTATGTTTTCTTTATCCTAGTGAAATAAGTATGAGCTCCATGGGTATGTTTGGAGACTGATCATGTCTTTTATTTAAAAAAAAAACTTCAGTTATGTGCTCGATGG	FALSE	TRUE	FALSE	0	0	0	1	0.007227
GTGGAAGCAGATAAAGTTGCAAAAAGAGCTGTGGTTGTTGGCTGTGGCGGCAGGTTCCCGGTCGAAAAGGACGCCAAAGAGGAAGTAAAGCTCTTCTTGGGTAATGCTGGAACTGCAATGCGGCCATTGACGGCAGCTGTAGTTGCTGCTGGTGGAAATGCAACGTATGTTTTCTTTATCCTAGTGAAATAAGTATGAGCTCCATGGGTATGTTGGGAGACTTATCATGTCTTTTATTTAAAAAAAAAACTTCAGTTATGTGCTTGATGG	FALSE	TRUE	FALSE	0	0	0	1	0.007227
GTGGAAGCAGATAAAGTTGCAAAAAGAGCTGTGGTTGTTGGCTGTGGCGGCAGGTTCCCGGTCGAAAAGGACGCCAAAGAGGAAGTAAAGCTCTTCTTGGGTAATGCTGGAACTGCAATGCGGCCATTGACGGCAGCTGTAGTTGCTGCTGGTGGAAATGCAACGTATGTTTTCTTTATCCTAGTGAAATAAGTATGAGATTCATGGGTATTTTTGGAGACTGATCATGTCTTTTATTTAAAAAAAAAACTTCAGTTATGTGCTTGATGG	FALSE	TRUE	FALSE	0	0	0	1	0.007227
GTGGAAGCAGATAAAGTTGCAAAAAGAGCTGTGGTTGTTGGCTGTGGCGGCAGGTTCCCGGTCGAAAAGGACGCCAAAGAGGAAGTAAAGCTCTTCTTGGGTAATGCTGGAACTGCAATGCGGCCATTGACGGCAGCTGTAGTTGCTGCTGGTGGAAATGCAACGTATGTTTTCTTTATCCTAGTGAAATAAGTATGAGATTCATGGGTATGTTTGGATACTGATCATGTCTTTTA-TTAAAAAAAAAACTTCAGTTATGTGCTTGATGG	FALSE	TRUE	FALSE	0	0	0	1	0.007227
GTGGAAGCAGATAAAGTTGCAAAAAGAGCTGTGGTTGTTGGCTGTGGCGGCAGGTTCCCGGTCGAAAAGGACGCCAAAGAGGAAGTAAAGCTCTTCTTGGGTAATGCTGGAACTGCAATGCGGCCATTGACGGCAGCTGTAGTTGCTGCTGGTGGAAATGCAACGTATGTTTTCTTTATCCTAGTGAAATAAGTATGAGATTCATGGGTATGTTTGGAGACTTATCATTTCTTTTATTTAAAAAAAAAACTTCAGTTATGTGCTTGATGG	FALSE	TRUE	FALSE	0	0	0	1	0.007227
GTGGAAGCAGATAAAGTTGCAAAAAGAGCTGTGGTTGTTGGCTGTGGCGGCAGGTTCCCGGTCGAAAAGGACGCCAAAGAGGAAGTAAAGCTCTTCTTGGGTAATGCTGGAACTGCAATGCGGCCATTGACGGCAGCTGTAGTTGCTGCTGGTGGAAATGCAACGTATGTTTTCTTTATCCTAGTGAAATAAGTATTAGATCCATGGGTATGTTTGGAGACTGATCATGTCTTTTATTTAAAAAAAAAACTTCATTTATGTGCTTGATGG	FALSE	TRUE	FALSE	0	0	0	1	0.007227
GTGGAAGCAGATAAAGTTGCAAAAAGAGCTGTGGTTGTTGGCTGTGGCGGCAGGTTCCCGGTCGAAAAGGACGCCAAAGAGGAAGTAAAGCTCTTCTTGGGTAATGCTGGAACTGCAATGCGGCCATTGACGGCAGCTGTAGTTGCTGCTGGTGGAAATGCAACGTATGTTTTCTTTATCCTAGTGAAATAAGTATGAGATTCATGGGTATGTTTGGAGACTGATCATTTCTTTTATTTAAAAAAAAAACTTCAGTTATGTTCTTGATGG	FALSE	TRUE	FALSE	0	0	0	1	0.007227
GTGGAAGCAGATAAAGTTGCAAAAAGAGCTGTGGTTGTTGGCTGTGGCGGCAGGTTCCCGGTCGAAAAGGACGCCAAAGAGGAAGTAAAGCTCTTCTTGGGTAATGCTGGAACTGCAATGCGGCCATTGACGGCAGCTGTAGTTGCTGCTGGTGGAAATGCAACGTATGTTTTCTTTATCCTAGTGAAATAAGTATGAGATTCATGGGTATGTTTGGAGACTGATCATGTCTTTTATTTACAAAAAAAACTTCAGTTATGTGCTTGATGG	FALSE	TRUE	FALSE	0	0	0	1	0.007227
GTGGAAGCAGATAAAGTTGCAAAAAGAGCTGTGGTTGTTGGCTGTGGCGGCAGGTTCCCGGTCGAAAAGGACGCCAAAGAGGAAGTAAAGCTCTTCTTGGGTAATGCTGGAACTGCAATGCGGCCATTGACGGCAGCTGTAGTTGCTGCTGGTGGAAATGCAACGTATGTTTTCTTTATCCTAGTGAAATAAGTATGAGATTCATGGGTATGTTTGGAGACTGATCATGTCTTTTATTTAAAAAAAAACCTTCAGTTATGTCCTTGATGG	FALSE	TRUE	FALSE	0	0	0	1	0.007227
GTGGAAGCAGATAAAGTTGCAAAAAGAGCTGTGGTTGTTGGCTGTGGCGGCAGGTTCCCGGTCGAAAAGGACGCCAAAGAGGAAGTAAAGCTCTTCTTGGGTAATGCTGGAACTGCAATGCGGCCATTGACGGCAGCTGTAGTTGCTGCTGGTGGAAATGCAACGTATGTTTTCTTTATCCTAGTGAAATAAGTATGAGATTCATGGGTATGTTTGGAGACTGATCATGTCTTTTATTT-AAAAAAAAACTTCAGTTATGTGCTTGATGG	FALSE	TRUE	FALSE	0	0	0	1	0.007227
GTGGAAGCAGATAAAGTTGCAAAAAGAGCTGTGGTTGTTGGCTGTGGCGGCAGGTTCCCGGTCGAAAAGGACGCCAAAGAGGAAGTAAAGCTCTTCTTGGGTAATGCTGGAACTGCAATGCGGCCATTGACGGCAGCTGTAGTTGCTGCTGGTGGAAATGCAACGTATGTTTTCTTTATCCTAGTGAAATAAGTATGAGATTCATGGGTATGTTTGGAGACTGATCATGTCTTTTATT--AAAAAAAAACTTCAGTTATGTGCTTGATTG	FALSE	TRUE	FALSE	0	0	0	1	0.007227
GTGGAAGCAGATAAAGTTGCAAAAAGAGCTGTGGTTGTTGGCTGTGGCGGCAGGTTCCCGGTCGAAAAGGACGCCAAAGAGGAAGTAAAGCTCTTCTTGGGTAATGCTGGAACTGCAATGCGGCCATTGACGGCAGCTGTAGTTGCTGCTGGTGGAAATGCAACGTATGTTTTCTTTATCCTAGTGAAATAAGTATGAGATTCATGGGTATGTTTGGAGACTGATCATGTCTTTTATT--AAAAAAAAACTTCAGTTATGTGCTTGATGG	FALSE	TRUE	FALSE	0	0	0	1	0.007227
GTGGAAGCAGATAAAGTTGCAAAAAGAGCTGTGGTTGTTGGCTGTGGCGGCAGGTTCCCGGTCGAAAAGGACGCCAAAGAGGAAGTAAAGCTCTTCTTGGGTAATGCTGGAACTGCAATGCGGCCATTGACGGCAGCTGTAGTTGCTGCTGGTGGAAATGCAACGTATGTTTTCTTTATCCTAGTGAAATAAGTATGAGATTCATGGGTATGTTTGGAGACTGATCATGTCTTTTA-TTAAAAAAAAAACTTCAGTTATGTGCTTGATGG	FALSE	TRUE	FALSE	0	0	0	1	0.007227
GTGGAAGCAGATAAAGTTGCAAAAAGAGCTGTGGTTGTTGGCTGTGGCGGCAGGTTCCCGGTCGAAAAGGACGCCAAAGAGGAAGTAAAGCTCTTCTTGGGTAATGCTGGAACTGCAATGCGGCCATTGACGGCAGCTGTAGTTGCTGCTGGTGGAAATGCAACGTATGTTTTCTTTATCCTAGTGAAATAAGTATGAGATTCATGGGTATGTTTGGAGACCGATCATGTCTTTTATTTAAAAAAAAAACTTCAGTTATGTGCTTGATGG	FALSE	TRUE	FALSE	0	0	0	1	0.007227
GTGGAAGCAGATAAAGTTGCAAAAAGAGCTGTGGTTGTTGGCTGTGGCGGCAGGTTCCCGGTCGAAAAGGACGCCAAAGAGGAAGTAAAGCTCTTCTTGGGTAATGCTGGAACTGCAATGCGGCCATTGACGGCAGCTGTAGTTGCTGCTGGTGGAAATGCAACGTATGTTTTCTTTATCCTAGTGAAATAAGTATGAGATTCATGGGTATGGTTGGAGACTGATCATGTTTTTTATTTAAAAAAAAAACTTCAGTTATGTGCTTGATGG	FALSE	TRUE	FALSE	0	0	0	1	0.007227
GTGGAAGCAGATAAAGTTGCAAAAAGAGCTGTGGTTGTTGGCTGTGGCGGCAGGTTCCCGGTCGAAAAGGACGCCAAAGAGGAAGTAAAGCTCTTCTTGGGTAATGCTGGAACTGCAATGCGGCCATTGACGGCAGCTGTAGTTGCTGCTGGTGGAAATGCAACGTATGTTTTCTTTATCCTAGTGAAATAAGTATGAGATTCATGGGTAGGTTTGGAGACTGATCATGTCTTTTATTTAAAAAAAAAACTTCAGTTATGTGCTTGATGG	FALSE	TRUE	FALSE	0	0	0	1	0.007227
GTGGAAGCAGATAAAGTTGCAAAAAGAGCTGTGGTTGTTGGCTGTGGCGGCAGGTTCCCGGTCGAAAAGGACGCCAAAGAGGAAGTAAAGCTCTTCTTGGGTAATGCTGGAACTGCAATGCGGCCATTGACGGCAGCTGTAGTTGCTGCTGGTGGAAATGCAACGTATGTTTTCTTTATCCTAGTGAAATAAGTATTAGATCCATGGGTATGTTTGGAGACTGATCATGTCGTTTATTTAAAAAAAAAACTTCAGTTATGTGCTGGATGT	FALSE	TRUE	FALSE	0	0	0	1	0.007227
GTGGAAGCAGATAAAGTTGCAAAAAGAGCTGTGGTTGTTGGCTGTGGCGGCAGGTTCCCGGTCGAAAAGGACGCCAAAGAGGAAGTAAAGCTCTTCTTGGGTAATGCTGGAACTGCAATGCGGCCATTGACGGCAGCTGTAGTTGCTGCTGGTGGAAATGCAACGTATGTTTTCTTTATCCTAGTGAAATAAGTCTGAGATCCATGGGTAGGTTTGGAGACTGATCATGTCTTTTATTTAAAAAAAAAACTTCAGTTATGTGCTTGATGG	FALSE	TRUE	FALSE	0	0	0	1	0.007227
GTGGAAGCAGATAAAGTTGCAAAAAGAGCTGTGGTTGTTGGCTGTGGCGGCAGGTTCCCGGTCGAAAAGGACGCCAAAGAGGAAGTAAAGCTCTTCTTGGGTAATGCTGGAACTGCAATGCGGCCATTGACGGCAGCTGTAGTTGCTGCTGGTGGAAATGCAACGTATGTTTTCTTTATCCTAGTGAACTAAGTATGAGATCCATGGGTATGTTTGTAGACTGATCATGTCTTTTATTTAAAAAAAAAACTTCAGTTATGTTCTTGATGG	FALSE	TRUE	FALSE	0	0	0	1	0.007227
GTGGAAGCAGATAAAGTTGCAAAAAGAGCTGTGGTTGTTGGCTGTGGCGGCAGGTTCCCGGTCGAAAAGGACGCCAAAGAGGAAGTAAAGCTCTTCTTGGGTAATGCTGGAACTGCAATGCGGCCATTGACGGCAGCTGTAGTTGCTGCTGGTGGAAATGCAACGTATGTTTTCTTTATCCTAGTGAAATGAGTATGAGATCCATGGGTATGTTTGGAGACTGATCATGTCTTTTATTTAAAAAAAAAACTTCAGTTATGTGCTTGATGG	FALSE	TRUE	FALSE	0	0	0	1	0.007227
GTGGAAGCAGATAAAGTTGCAAAAAGAGCTGTGGTTGTTGGCTGTGGCGGCAGGTTCCCGGTCGAAAAGGACGCCAAAGAGGAAGTAAAGCTCTTCTTGGGTAATGCTGGAACTGCAATGCGGCCATTGACGGCAGCTGTAGTTGCTGCTGGTGGAAATGCAACGTATGTTTTCTTTATCCTAGTGAACTAAGTATGAGATCCATGGGTATGTTTGGAGCCTGATCATGTCTTTTATTTAAAAAAAAAACTTCAGTTAGGTGCTTGATGG	FALSE	TRUE	FALSE	0	0	0	1	0.007227
GTGGAAGCAGATAAAGTTGCAAAAAGAGCTGTGGTTGTTGGCTGTGGCGGCAGGTTCCCGGTCGAAAAGGACGCCAAAGAGGAAGTAAAGCTCTTCTTGGGTAATGCTGGAACTGCAATGCGGCCATTGACGGCAGCTGTAGTTGCTGCTGGTGGAAATGCAACGTATGTTTTCTTTATCCTAGTGAACTAAGTATGAGATCCATGGGTATGTTTGGAGACTGATCATGTCTTTTATTTAAAAAGAAAACTTCAGTTATGTGCTTGATTG	FALSE	TRUE	FALSE	0	0	0	1	0.007227
GTGGAAGCAGATAAAGTTGCAAAAAGAGCTGTGGTTGTTGGCTGTGGCGGCAGGTTCCCGGTCGAAAAGGACGCCAAAGAGGAAGTAAAGCTCTTCTTGGGTAATGCTGGAACTGCAATGCGGCCATTGACGGCAGCTGTAGTTGCTGCTGGTGGAAATGCAACGTATGTTTTCTTTATCCTAGTGAACTAAGTATGAGATCCATGGGTATGTTTGGAGACTGATCATGTCTTTTATTTAAAAAAAAAACTTCAGTTATGTGCTTGATTG	FALSE	TRUE	FALSE	0	0	0	1	0.007227
GTGGAAGCAGATAAAGTTGCAAAAAGAGCTGTGGTTGTTGGCTGTGGCGGCAGGTTCCCGGTCGAAAAGGACGCCAAAGAGGAAGTAAAGCTCTTCTTGGGTAATGCTGGAACTGCAATGCGGCCATTGACGGCAGCTGTAGTTGCTGCTGGTGGAAATGCAACGTATGTTTTCTTTATCCTAGTGAACTAAGTATGAGATCCATGGGTATGTTTGGAGACTGATCATGTCTTTTA-TTAAAAAAAAAACTTCAGTTATTTGCTTGATGG	FALSE	TRUE	FALSE	0	0	0	1	0.007227
GTGGAAGCAGATAAAGTTGCAAAAAGAGCTGTGGTTGTTGGCTGTGGCGGCAGGTTCCCGGTCGAAAAGGACGCCAAAGAGGAAGTAAAGCTCTTCTTGGGTAATGCTGGAACTGCAATGCGGCCATTGACGGCAGCTGTAGTTGCTGCTGGTGGAAATGCAACGTATGTTTTCTTTATCCTAGTGAACTAAGTATGAGATCCATGGGTATATTTGGAGACTGATCATGTTTTTTATTTAAAAAAAAAACTTCAGTAATGTGCTTGATGG	FALSE	TRUE	FALSE	0	0	0	1	0.007227
GTGGAAGCAGATAAAGTTGCAAAAAGAGCTGTGGTTGTTGGCTGTGGCGGCAGGTTCCCGGTCGAAAAGGACGCCAAAGAGGAAGTAAAGCTCTTCTTGGGTAATGCTGGAACTGCAATGCGGCCATTGACGGCAGCTGTAGTTGCTGCTGGTGGAAATGCAACGTATGTTTTCTTTATCCTAGTGAAATTAGTATGAGATTCATGGGTATGGTTGGAGACTGATCATGTCTTTTATTTAAAAAAAAAACTTCAGTTATGTGCTTGATGG	FALSE	TRUE	FALSE	0	0	0	1	0.007227
GTGGAAGCAGATAAAGTTGCAAAAAGAGCTGTGGTTGTTGGCTGTGGCGGCAGGTTCCCGGTCGAAAAGGACGCCAAAGAGGAAGTAAAGCTCTTCTTGGGTAATGCTGGAACTGCAATGCGGCCATTGACGGCAGCTGTAGTTGCTGCTGGTGGAAATGCAACGTATGTTTTCTTTATCCTAGTGAAATTAGTATGAGATCCCTGGGTATGTTTGGAGACTGAACATGTCTTTTATTTAAAAAAAAAACTTAAGTTATGTGCTTGATGG	FALSE	TRUE	FALSE	0	0	0	1	0.007227
GTGGAAGCAGATAAAGTTGCAAAAAGAGCTGTGGTTGTTGGCTGTGGCGGCAGGTTCCCGGTCGAAAAGGACGCCAAAGAGGAAGTAAAGCTCTTCTTGGGTAATGCTGGAACTGCAATGCGGCCATTGACGGCAGCTGTAGTTGCTGCTGGTGGAAATGCAACGTATGTTTTCTTTATCCTAGTGAAATTAGTATGAGATCCATGGGTATGTTTGGAGACTGATCATGTTTTTTATTTAAAAAAAAAACTTCAGTTATGTGCTTGATGG	FALSE	TRUE	FALSE	0	0	0	1	0.007227
GTGGAAGCAGATAAAGTTGCAAAAAGAGCTGTGGTTGTTGGCTGTGGCGGCAGGTTCCCGGTCGAAAAGGACGCCAAAGAGGAAGTAAAGCTCTTCTTGGGTAATGCTGGAACTGCAATGCGGCCATTGACGGCAGCTGTAGTTGCTGCTGGTGGAAATGCAACGTATGTTTTCTTTATCCTAGTGAAATTAGTATGAGATCCATGGGTATGTTTGGAGACTGATCATGTCCTTTA-TTAAAAAAAAAACTTCAGTTATGTGCTTGATGG	FALSE	TRUE	FALSE	0	0	0	1	0.007227
GTGGAAGCAGATAAAGTTGCAAAAAGAGCTGTGGTTGTTGGCTGTGGCGGCAGGTTCCCGGTCGAAAAGGACGCCAAAGAGGAAGTAAAGCTCTTCTTGGGTAATGCTGGAACTGCAATGCGGCCATTGACGGCAGCTGTAGTTGCTGCTGGTGGAAATGCAACGTATGTTTTCTTTATCCTAGTGAAATTAGTATGAGATCCATGGGTATGGTTGGAGACTGATCATGTCTTTTATTTAAAAAAAAAACTTCAGTTATGTGCTTGATGG	FALSE	TRUE	FALSE	0	0	0	1	0.007227
GTGGAAGCAGATAAAGTTGCAAAAAGAGCTGTGGTTGTTGGCTGTGGCGGCAGGTTCCCGGTCGAAAAGGACGCCAAAGAGGAAGTAAAGCTCTTCTTGGGTAATGCTGGAACTGCAATGCGGCCATTGACGGCAGCTGTAGTTGCTGCTGGTGGAAATGCAACGTATGTTTTCTTTATCCTAGTGAAATCAGTATGAGATCCATGGGTATGTTTTGAGACTGATCATGTCTTTTATTTAAAAAAAAAACTTCAGTTATGTGCTTGATGG	FALSE	TRUE	FALSE	0	0	0	1	0.007227
GTGGAAGCAGATAAAGTTGCAAAAAGAGCTGTGGTTGTTGGCTGTGGCGGCAGGTTCCCGGTCGAAAAGGACGCCAAAGAGGAAGTAAAGCTCTTCTTGGGTAATGCTGGAACTGCAATGCGGCCATTGACGGCAGCTGTAGTTGCTGCTGGTGGAAATGCAACGTATGTTTTCTTTATCCTAGTGAAATAAGTCTGAGATCCATGGGTATGTTTGGAGACTGATCATGTCTTTTATTTAAAAAAAAAACTTCAGTTATGTGCTTTATGG	FALSE	TRUE	FALSE	0	0	0	1	0.007227
GTGGAAGCAGATAAAGTTGCAAAAAGAGCTGTGGTTGTTGGCTGTGGCGGCAGGTTCCCGGTCGAAAAGGACGCCAAAGAGGAAGTAAAGCTCTTCTTGGGTAATGCTGGAACTGCAATGCGGCCATTGACGGCAGCTGTAGTTGCTGCTGGTGGAAATGCAACGTATGTTTTCTTTATCCTAGTGAAATCAGTATGAGATCCATGGGTATGTTTGGAGACTGATCATGTCTTTTATTT-AAAAAAAAACTTCAGTTATGTGCTTGATGG	FALSE	TRUE	FALSE	0	0	0	1	0.007227
GTGGAAGCAGATAAAGTTGCAAAAAGAGCTGTGGTTGTTGGCTGTGGCGGCAGGTTCCCGGTCGAAAAGGACGCCAAAGAGGAAGTAAAGCTCTTCTTGGGTAATGCTGGAACTGCAATGCGGCCATTGACGGCAGCTGTAGTTGCTGCTGGTGGAAATGCAACGTATGTTTTCTTTATCCTAGTGAAATATGTATGAGATCCATGGGTATGTTTTGAGACTGATCATGTCTTTTATTTAAAAAAAAAACTTCAGTTATGTGCTTGATGG	FALSE	TRUE	FALSE	0	0	0	1	0.007227
GTGGAAGCAGATAAAGTTGCAAAAAGAGCTGTGGTTGTTGGCTGTGGCGGCAGGTTCCCGGTCGAAAAGGACGCCAAAGAGGAAGTAAAGCTCTTCTTGGGTAATGCTGGAACTGCAATGCGGCCATTGACGGCAGCTGTAGTTGCTGCTGGTGGAAATGCAACGTATGTTTTCTTTATCCTAGTGAAATATGTATGAGATCCATGGGTATGTTTGGAGACTGATCATGTCTTTTATTTACAAAAAAAACTTCAGTTATGTGCTTGATGG	FALSE	TRUE	FALSE	0	0	0	1	0.007227
GTGGAAGCAGATAAAGTTGCAAAAAGAGCTGTGGTTGTTGGCTGTGGCGGCAGGTTCCCGGTCGAAAAGGACGCCAAAGAGGAAGTAAAGCTCTTCTTGGGTAATGCTGGAACTGCAATGCGGCCATTGACGGCAGCTGTAGTTGCTGCTGGTGGAAATGCAACGTATGTTTTCTTTATCCTAGTGAAATATGTATGAGATCCATGGGTATGTTTGGAGACTGATCATGTCTTTTATT--AAAAAAACACTTCAGTTATGTGCTTGATGG	FALSE	TRUE	FALSE	0	0	0	1	0.007227
GTGGAAGCAGATAAAGTTGCAAAAAGAGCTGTGGTTGTTGGCTGTGGCGGCAGGTTCCCGGTCGAAAAGGACGCCAAAGAGGAAGTAAAGCTCTTCTTGGGTAATGCTGGAACTGCAATGCGGCCATTGACGGCAGCTGTAGTTGCTGCTGGTGGAAATGCAACGTATGTTTTCTTTATCCTAGTGAAATAGGTATGAGATCCATGGGTATGTTTGGAGACTGATCATGTCTTTTATTTAAAAAAAAAACTTCAGTTATGTGCTTCATGG	FALSE	TRUE	FALSE	0	0	0	1	0.007227
GTGGAAGCAGATAAAGTTGCAAAAAGAGCTGTGGTTGTTGGCTGTGGCGGCAGGTTCCCGGTCGAAAAGGACGCCAAAGAGGAAGTAAAGCTCTTCTTGGGTAATGCTGGAACTGCAATGCGGCCATTGACGGCAGCTGTAGTTGCTGCTGGTGGAAATGCAACGTATGTTTTCTTTATCCTAGTGAAATACGTATGAGATCCATGGGTATGTTTGGAGTCTGATTATGTCTTTTATTTAAAAAAAAAACTTCAGTTATGTGCTTGATGG	FALSE	TRUE	FALSE	0	0	0	1	0.007227
GTGGAAGCAGATAAAGTTGCAAAAAGAGCTGTGGTTGTTGGCTGTGGCGGCAGGTTCCCGGTCGAAAAGGACGCCAAAGAGGAAGTAAAGCTCTTCTTGGGTAATGCTGGAACTGCAATGCGGCCATTGACGGCAGCTGTAGTTGCTGCTGGTGGAAATGCAACGTATGTTTTCTTTATCCTAGTGAAATACGTATGAGATCCATGGGTATGTTTGGAGACTGATCATGTCTTTTATTTAAAAAAAAAACTTCAGTTATGTGCTTTATGG	FALSE	TRUE	FALSE	0	0	0	1	0.007227
GTGGAAGCAGATAAAGTTGCAAAAAGAGCTGTGGTTGTTGGCTGTGGCGGCAGGTTCCCGGTCGAAAAGGACGCCAAAGAGGAAGTAAAGCTCTTCTTGGGTAATGCTGGAACTGCAATGCGGCCATTGACGGCAGCTGTAGTTGCTGCTGGTGGAAATGCAACGTATGTTTTCTTTATCCTAGTGAAATACGTATGAGATCCATGGGTATGTTTGGAGACTGATCATGTCTTTTATT--AAAAAAAAACTTCAGGTATGTGCTTGATGG	FALSE	TRUE	FALSE	0	0	0	1	0.007227
GTGGAAGCAGATAAAGTTGCAAAAAGAGCTGTGGTTGTTGGCTGTGGCGGCAGGTTCCCGGTCGAAAAGGACGCCAAAGAGGAAGTAAAGCTCTTCTTGGGTAATGCTGGAACTGCAATGCGGCCATTGACGGCAGCTGTAGTTGCTGCTGGTGGAAATGCAACGTATGTTTTCTTTATCCTAGTGAAATACGTATGAGATCCATGGGTATGTTTGGAGACTGATCATGTCTTTTA-TTAAAAAAAAAACTTCAGTTATGGGCTTGATGG	FALSE	TRUE	FALSE	0	0	0	1	0.007227
GTGGAAGCAGATAAAGTTGCAAAAAGAGCTGTGGTTGTTGGCTGTGGCGGCAGGTTCCCGGTCGAAAAGGACGCCAAAGAGGAAGTAAAGCTCTTCTTGGGTAATGCTGGAACTGCAATGCGGCCATTGACGGCAGCTGTAGTTGCTGCTGGTGGAAATGCAACGTATGTTTTCTTTATCCTAGTGAAATAAGTTTGAGATCCATGGGTATGTTTGGAGACTGATCATGTCTTTTATTT-AAAAAAAAACTTCAGTTATGTGCTTGATGG	FALSE	TRUE	FALSE	0	0	0	1	0.007227
GTGGAAGCAGATAAAGTTGCAAAAAGAGCTGTGGTTGTTGGCTGTGGCGGCAGGTTCCCGGTCGAAAAGGACGCCAAAGAGGAAGTAAAGCTCTTCTTGGGTAATGCTGGAACTGCAATGCGGCCATTGACGGCAGCTGTAGTTGCTGCTGGTGGAAATGCAACGTATGTTTTCTTTATCCTAGTTAAATAAGTATGAGATCCATGGGTATGTTTGGAGACTGATCATGTCTTTTCTTTAAAAAAAAAACTTCAGTTATGTGCTTGATGG	FALSE	TRUE	FALSE	0	0	0	1	0.007227
GTGGAAGCAGATAAAGTTGCAAAAAGAGCTGTGGTTGTTGGCTGTGGCGGCAGGTTCCCGGTCGAAAAGGACGCCAAAGAGGAAGTAAAGCTCTTCTTGGGTAATGCTGGAACTGCAATGCGGCCATTGACGGCAGCTGTAGTTGCTGCTGGTGGAAATGCAACGTATGTTTTCTTTATCCTAGTTAAATAAGTATGAGATTCATGGGTATGTTTGGAGACTGATCATGTTTTTTTTTTAAAAAAAAAACTTCAGTTATGTGCTTGATGG	FALSE	TRUE	FALSE	0	0	0	1	0.007227
GTGGAAGCAGATAAAGTTGCAAAAAGAGCTGTGGTTGTTGGCTGTGGCGGCAGGTTCCCGGTCGAAAAGGACGCCAAAGAGGAAGTAAAGCTCTTCTTGGGTAATGCTGGAACTGCAATGCGTCCATTGACGGCAGCTGTAGTTGCTGCTGGTGGAAATGCAACGTATGTTTTCTTTATCCTAGTGAAATAAGTATGAGATCCATGGGTATGTTTGGAGACTGATCATGTCTTTTATTTAAAAAAAAAACTTCAGTTATGTACTTGATGG	FALSE	TRUE	FALSE	0	0	0	1	0.007227
GTGGAAGCAGATAAAGTTGCAAAAAGAGCTGTGGTTGTTGGCTGTGGCGGCAGGTTCCCGGTCGAAAAGGACGCCAAAGAGGAAGTAAAGCTCTTCTTGGGTAATGCTGGAACTGCAATGCGGCCATTGACGGCATCTGTAGTTGCTGCTGGTGGAAATGCAAAGTATGTTTTCTTTATCCTAGTGAAATAAGTATGAGATCCATGGGGATGTTTGGAGACTGATCATGTCTTTTATTTAAAAAAAAAACTTCAGTTATGTGCTTGATGG	FALSE	TRUE	FALSE	0	0	0	1	0.007227
GTGGAAGCAGATAAAGTTGCAAAAAGAGCTGTGGTTGTTGGCTGTGGCGGCAGGTTCCCGGTCGAAAAGGACGCCAAAGAGGAAGTAAAGCTCTTCTTGGGTAATGCTGGAACTGCAATGCGGCCATTGACGGTAGCTGTAGTTGCTGCTGGTGGAAATGCAACGTATGTTTTCTTTATCCTAGTGAAATAAGTATGAGATCCATGGGTATGTTTGGAGACTGATCATGTCTTTTATTTAAAAAAAAAACTTCAGTTATGTGCTTGATGG	FALSE	TRUE	FALSE	0	0	0	1	0.007227
GTGGAAGCAGATAAAGTTGCAAAAAGAGCTGTGGTTGTTGGCTGTGGCGGCAGGTTCCCGGTCGAAAAGGACGCCAAAGAGGAAGTAAAGCTCTTCTTGGGTAATGCTGGAACTGCAATGCGGCCATTGACGGCTGCTGTAGTTGCTGCTGGTGGAAATGCAACGTATGTTTTCTTTATCCTAGTGAAATAAGTATGAGATCCATGGGTATGTTTGGAGACTGATCATGTCTTTTATTTAAAAAAAAAACTTCAGTTATGTGCTTGATGG	FALSE	TRUE	FALSE	0	0	0	1	0.007227
GTGGAAGCAGATAAAGTTGCAAAAAGAGCTGTGGTTGTTGGCTGTGGCGGCAGGTTCCCGGTCGAAAAGGACGCCAAAGAGGAAGTAAAGCTCTTCTTGGGTAATGCTGGAACTGCAATGCGGCCATTGACGGCCGCTGTAGTTGCTGCTGGTGGAAATGCAACGTATGTTTTCTTTATCCTAGTGAAATAAGTATGAGATCCATGGGTATGTTTTGAGACTGATCATGTCTTTTATTTAAAAAAAAAACTTCAGTTATGTGCTTGATGG	FALSE	TRUE	FALSE	0	0	0	1	0.007227
GTGGAAGCAGATAAAGTTGCAAAAAGAGCTGTGGTTGTTGGCTGTGGCGGCAGGTTCCCGGTCGAAAAGGACGCCAAAGAGGAAGTAAAGCTCTTCTTGGGTAATGCTGGAACTGCAATGCGGCCATTGACGGCCGCTGTAGTTGCTGCTGGTGGAAATGCAACGTATGTTTTCTTTATCCTAGTGAAATAAGTATGAGATCCATGGGTATGTTTGTAGACTGATCATGTCTTTTATTTAAAAAAAAAACTTCAGTTATGTGCTTGATGG	FALSE	TRUE	FALSE	0	0	0	1	0.007227
GTGGAAGCAGATAAAGTTGCAAAAAGAGCTGTGGTTGTTGGCTGTGGCGGCAGGTTCCCGGTCGAAAAGGACGCCAAAGAGGAAGTAAAGCTCTTCTTGGGTAATGCTGGAACTGCAATGCGGCCATTGACGGCCGCTGTAGTTGCTGCTGGTGGAAATGCAACGTATGTTTTCTTTATCCTAGTGAAATAAGTATGAGATCCATGGGTATGTTTGGAGACTGATCATGTCTTTTATTTAAAAAAAAAACTTCAGTTATGTGCTTGATGT	FALSE	TRUE	FALSE	0	0	0	1	0.007227
GTGGAAGCAGATAAAGTTGCAAAAAGAGCTGTGGTTGTTGGCTGTGGCGGCAGGTTCCCGGTCGAAAAGGACGCCAAAGAGGAAGTAAAGCTCTTCTTGGGTAATGCTGGAACTGCAATGCGGCCATTGACGGCCGCTGTAGTTGCTGCTGGTGGAAATGCAACGTATGTTTTCTTTATCCTAGTGAAATAAGTATGAGATCCATGGGTATGTTTGGAGACTGATCATGTCTTTTATT--AAAAAACAACTTCAGTTATGTGCTTGATGG	FALSE	TRUE	FALSE	0	0	0	1	0.007227
GTGGAAGCAGATAAAGTTGCAAAAAGAGCTGTGGTTGTTGGCTGTGGCGGCAGGTTCCCGGTCGAAAAGGACGCCAAAGAGGAAGTAAAGCTCTTCTTGGGTAATGCTGGAACTGCAATGCGGCCATTGACGGCATCTGTAGTTGCTGCTGGTGGAAATGCAACGTATGTTTTCTTTATCCTAGTGAAATAAGTATGAGATCCATGGGTATGTTTGGATACTGATCATGTCTTTTATTTAAAAAAAAAACTTCAGTTATGTGCTTGATGT	FALSE	TRUE	FALSE	0	0	0	1	0.007227
GTGGAAGCAGATAAAGTTGCAAAAAGAGCTGTGGTTGTTGGCTGTGGCGGCAGGTTCCCGGTCGAAAAGGACGCCAAAGAGGAAGTAAAGCTCTTCTTGGGTAATGCTGGAACTGCAATGCGGCCATTGACGGCATCTGTAGTTGCTGCTGGTGGAAATGCAACGTATGTTTTCTTTATCCTAGTGAAATAAGTATGAGATCCATGGGTATGTTTGGAGACTGATCATGTCTTTTATTTAAAAAAAAAACTTCAGTTATGTTCTTGATGG	FALSE	TRUE	FALSE	0	0	0	1	0.007227
GTGGAAGCAGATAAAGTTGCAAAAAGAGCTGTGGTTGTTGGCTGTGGCGGCAGGTTCCCGGTCGAAAAGGACGCCAAAGAGGAAGTAAAGCTCTTCTTGGGTAATGCTGGAACTGCAATGCGGCCATTGACGGCATCTGTAGTTGCTGCTGGTGGAAATGCAACGTATGTTTTCTTTATCCTAGTGAAATAAGTATGAGATCCATGGGTATGTTTGGAGACTGATCATGTCTTTTATTTAAAAAAAAAACTTCAGTTATGTGCGTGATGG	FALSE	TRUE	FALSE	0	0	0	1	0.007227
GTGGAAGCAGATAAAGTTGCAAAAAGAGCTGTGGTTGTTGGCTGTGGCGGCAGGTTCCCGGTCGAAAAGGACGCCAAAGAGGAAGTAAAGCTCTTCTTGGGTAATGCTGGAACTGCAATGCGGCCATTGACGGCATCTGTAGTTGCTGCTGGTGGAAATGCAACGTATGTTTTCTTTATCCTAGTGAAATAAGTATGAGATCCATGGGTATGTTTGGAGACTGATCATGTCTTTTA-TTAAAAAAAAAACTTCAGTTATGTGCTTGATGG	FALSE	TRUE	FALSE	0	0	0	1	0.007227
GTGGAAGCAGATAAAGTTGCAAAAAGAGCTGTGGTTGTTGGCTGTGGCGGCAGGTTCCCGGTCGAAAAGGACGCCAAAGAGGAAGTAAAGCTCTTCTTGGGTAATGCTGGAACTGCAATGCGGCCATTGACGGCAGCTTTAGTTGCTGCTGGTGGAAATGCAACGTATGTTTTCTTTATCCTAGTGAAATAAGTATGAGATCCATGGGTATGTTTGGAGACTGATCATGTCTTTTATTTAAAAAAAAAACTTCAGTTATGTGCTTGATGG	FALSE	TRUE	FALSE	0	0	0	1	0.007227
GTGGAAGCAGATAAAGTTGCAAAAAGAGCTGTGGTTGTTGGCTGTGGCGGCAGGTTCCCGGTCGAAAAGGACGCCAAAGAGGAAGTAAAGCTCTTCTTGGGTAATGCTGGAACTGCAATGCGGCCATTGACGGTCGCTGTAGTTGCTGCTGGTGGAAATGCAACGTATGTTTTCTTTATCCTAGTGAAATAAGTATGAGATCCATGGGTATGTTTGGAGACTGATCATGTCTTTTATTTAAAAAAAAAACTTCAGTTATGTGATTGATGG	FALSE	TRUE	FALSE	0	0	0	1	0.007227
GTGGAAGCAGATAAAGTTGCAAAAAGAGCTGTGGTTGTTGGCTGTGGCGGCAGGTTCCCGGTCGAAAAGGACGCCAAAGAGGAAGTAAAGCTCTTCTTGGGTAATGCTGGAACTGCAATGCGGCCATTGACGGCAGCTGTGGTTGCTGCTGGTGGAAATGCAACGTATGTTTTCTTTATCCTAGTGAAATAAGTATGAGATCCATGGGTATGTTTGGAGACTGCTCATGTCTTTTATTTAAAAAAAAAACTTCAGTTATGTGCTTGATGG	FALSE	TRUE	FALSE	0	0	0	1	0.007227
GTGGAAGCAGATAAAGTTGCAAAAAGAGCTGTGGTTGTTGGCTGTGGCGGCAGGTTCCCGGTCGAAAAGGACGCCAAAGAGGAAGTAAAGCTCTTCTTGGGTAATGCTGGAACTGCAATGCGGCCATTGACGGCAGCTGTAGTTTCTGCTGGTGGAAATGCAACGTATGTTTTCTTTATCCTAGTTGAAATAAGTATGAGATCCATGGGTATGTTTGGAGACTGATCATGTCTTTTATTTAAAAAAAAAACTTCAGTTATGTGCTTGATGG	FALSE	TRUE	FALSE	0	0	0	1	0.007227
GTGGAAGCAGATAAAGTTGCAAAAAGAGCTGTGGTTGTTGGCTGTGGCGGCAGGTTCCCGGTCGAAAAGGACGCCAAAGAGGAAGTAAAGCTCTTCTTGGGTAATGCTGGAACTGCAATGCGGCCATTGACGGCAGCTGTAGTTTCTGCTGGTGGAAATGCAACGTATGTTTTCTTTATCCTAGTGAAATAAGTATGAGATCCATGGGTATGTTTGGAGACTGATCATGTCTTTTATTTAAAACAAAAACTTCAGTTATGTGCTTGATGG	FALSE	TRUE	FALSE	0	0	0	1	0.007227
GTGGAAGCAGATAAAGTTGCAAAAAGAGCTGTGGTTGTTGGCTGTGGCGGCAGGTTCCCGGTCGAAAAGGACGCCAAAGAGGAAGTAAAGCTCTTCTTGGGTAATGCTGGAACTGCAATGCGGCCATTGACGGCAGCTGTAGTTGTTGCTGGTGGAAATGCAACGTATGTTTTCTTTATCCTAGTGGAAATAAGTATGAGATCCATGGGTATGTTTGGAGACTGATCATGTCTTTTATTTAAAAAAAAAACTTCAGTTATGTGATTGATGG	FALSE	TRUE	FALSE	0	0	0	1	0.007227
GTGGAAGCAGATAAAGTTGCAAAAAGAGCTGTGGTTGTTGGCTGTGGCGGCAGGTTCCCGGTCGAAAAGGACGCCAAAGAGGAAGTAAAGCTCTTCTTGGGTAATGCTGGAACTGCAATGCGGCCATTGACGGCAGCTGTAGTTGTTGCTGGTGGAAATGCAACGTATGTTTTCTTTATCCTAGTGAAATAAGTATGAGATCCATGGGTATGTTTGGAGACTGATCATGTCTTTTATTTAAAAAAAAAACTTCAGTTATGTGCTTGATGG	FALSE	TRUE	FALSE	0	0	0	1	0.007227
GTGGAAGCAGATAAAGTTGCAAAAAGAGCTGTGGTTGTTGGCTGTGGCGGCAGGTTCCCGGTCGAAAAGGACGCCAAAGAGGAAGTAAAGCTCTTCTTGGGTAATGCTGGAACTGCAATGCGGCCATTGACGGCAGCTGTAGTTGCTGTTGGTGGAAATGCAACGTATGTTTTCTTTATCCTAGTGAAATAAGTATGAGATCCATGGGTATGTTTGGAGACTGATCATGTCTTTTATTTAAAAAAAAAACTTCAGTTATGTGCTTGATGG	FALSE	TRUE	FALSE	0	0	0	1	0.007227
GTGGAAGCAGATAAAGTTGCAAAAAGAGCTGTGGTTGTTGGCTGTGGCGGCAGGTTCCCGGTCGAAAAGGACGCCAAAGAGGAAGTAAAGCTCTTCTTGGGTAATGCTGGAACTGCAATGCGGCCATTGACGGCAGCTGTAGTTGCTGGTGGTGGAAATGCAACGTATGTTTTCTTTATCCTAGTGAAATAAGTATGAGATCCATGGGTATGTTTGGAGACTGATCATGTCTTTTATTTAAAAAAAAAACTTCAGTTATGTGCTTGATGG	FALSE	TRUE	FALSE	0	0	0	1	0.007227
GTGGAAGCAGATAAAGTTGCAAAAAGAGCTGTGGTTGTTGGCTGTGGCGGCAGGTTCCCGGTCGAAAAGGACGCCAAAGAGGAAGTAAAGCTCTTCTTGGGTAATGCTGGAACTGCAATGCGGCCATTGACGGCAGCTGTAGTTGCTGCTTGTGGAAATGCAACGTATGTTTTCTTTATCCTAGTGAAATAAGTATGAGATCCATGGGTATGTTTGGAGACTGATCATGTCTTTTATTTAAAAAAAAAACTTCAGTTATGTGCTTGATGG	FALSE	TRUE	FALSE	0	0	0	1	0.007227
GTGGAAGCAGATAAAGTTGCAAAAAGAGCTGTGGTTGTTGGCTGTGGCGGCAGGTTCCCGGTCGAAAAGGACGCCAAAGAGGAAGTAAAGCTCTTCTTGGGTAATGCTGGAACTGCAATGCGGCCATTGACGGCAGCTGTAGTTGCTGCTGGTTGAAATGCAACGTATGTTTTCTTTATCCTAGTGAAATAAGTATGAGATCCATGGGTATGTTTGGAGACTGATCATGTCTTTTATTTAAAAAAAAAAATTCAGTTATGTGCTTGATGG	FALSE	TRUE	FALSE	0	0	0	1	0.007227
GTGGAAGCAGATAAAGTTGCAAAAAGAGCTGTGGTTGTTGGCTGTGGCGGCAGGTTCCCGGTCGAAAAGGACGCCAAAGAGGAAGTAAAGCTCTTCTTGGGTAATGCTGGAACTGCAATGCGGCCATTGACGGCAGCTGTAGTTGCTGCTGGTTGAAATGCAACGTATGTTTTCTTTATCCTAGTGAAATAAGTATGAGATCCATGGGTATGTTTGGAGACTGATCATGTCTTTGATTTAAAAAAAAAACTTCAGTTATGTGCTTGATGG	FALSE	TRUE	FALSE	0	0	0	1	0.007227
GTGGAAGCAGATAAAGTTGCAAAAAGAGCTGTGGTTGTTGGCTGTGGCGGCAGGTTCCCGGTCGAAAAGGACGCCAAAGAGGAAGTAAAGCTCTTCTTGGGTAATGCTGGAACTGCAATGCGGCCATTGACGGTAGCTGTAGTTGCTGCTGGTGGAAATGCAACGTATGTTTTCTTTATCCTAGTGAAATAAGTATGAGATCCATGGGTATGTTTGGAGACTGATCATGTCTTTTATTTAAAAAAAAAATTTCAGTTATGTGCTTGATGG	FALSE	TRUE	FALSE	0	0	0	1	0.007227
GTGGAAGCAGATAAAGTTGCAAAAAGAGCTGTGGTTGTTGGCTGTGGCGGCAGGTTCCCGGTCGAAAAGGACGCCAAAGAGGAAGTAAAGCTCTTCTTGGGTAATGCTGGAACTGCAATGCGGCCATTGACTGCAGCTGTAGTTGCTGCTGGTGGAAATGCAACGTATGTTTTCTTTATCCTAGTGAAATAAGTATGAGATCCATGGGTATGTTTGGAGACTGATCATGTCTTTTATTTAAAAAAAAAACTTCAGTTATGTGCTTGATGT	FALSE	TRUE	FALSE	0	0	0	1	0.007227
GTGGAAGCAGATAAAGTTGCAAAAAGAGCTGTGGTTGTTGGCTGTGGCGGCAGGTTCCCGGTCGAAAAGGACGCCAAAGAGGAAGTAAAGCTCTTCTTGGGTAATGCTGGAACTGCAATGCGGCCATTGACGGCAGCTGTAGTTGCTGCTGGTGGCAATGCAACGTATGTTTTCTTTATCCTAGTGAAATAAGTATGAGATCCATGGGTATGTTTGGAGACTGATCATGTCTTTTATTTACAAAAAAAACTTCAGTTATGTGCTTGATGG	FALSE	TRUE	FALSE	0	0	0	1	0.007227
GTGGAAGCAGATAAAGTTGCAAAAAGAGCTGTGGTTGTTGGCTGTGGCGGCAGGTTCCCGGTCGAAAAGGACGCCAAAGAGGAAGTAAAGCTCTTCTTGGGTAATGCTGGAACTGCAATGCGGCGATTGACGGCAGCTGTAGTTGCTGCTGGTGGAAATGCAACGTATGTTTTCTTTATCCTAGTGAAATAAGTATGAGATCCATGGGTATGTTTGGAGACTGATCATGTCTTTTATTTAAAAAAAAAACTTCAGTTATGTGCTAGATGG	FALSE	TRUE	FALSE	0	0	0	1	0.007227
GTGGAAGCAGATAAAGTTGCAAAAAGAGCTGTGGTTGTTGGCTGTGGCGGCAGGTTCCCGGTCGAAAAGGACGCCAAAGAGGAAGTAAAGCTCTTCTTGGGTAATGCTGGAACTGCAATGCGTCCATTGACGGCAGCTGTAGTTGCTGCTGGTGGAAATGCAACGTATGTTTTCTTTATCCTAGTGAAATAAGTATGAGATCCATGGGTATGTTTGGAGACTGATCATGTCTTTTATTTAAAAAAAAAACTTCAGTTATGGGCTTGATGG	FALSE	TRUE	FALSE	0	0	0	1	0.007227
GTGGAAGCAGATAAAGTTGCAAAAAGAGCTGTGGTTGTTGGCTGTGGCGGCAGGTTCCCGGTCGAAAAGGACGCCAAAGAGGAAGTAAAGCTCTTCTTGGGTAATGCTGGAACTGCAATGCGTCCATTGACGGCAGCTGTAGTTGCTGCTGGTGGAAATGCAACGTATGTTTTCTTTATCCTAGTGAAATAAGTATGAGATCCATGGGTATGTTTGGAGACTGATCATGTCTTTTATTTAAAAAAAAAACTTCAGTTATGCGCTTGATGG	FALSE	TRUE	FALSE	0	0	0	1	0.007227
GTGGAAGCAGATAAAGTTGCAAAAAGAGCTGTGGTTGTTGGCTGTGGCGGCAGGTTCCCGGTCGAAAAGGACGCCAAAGAGGAAGTAAAGCTCTTCTTGGGTAATGCTGGAACTGCAATGCGTCCATTGACGGCAGCTGTAGTTGCTGCTGGTGGAAATGCAACGTATGTTTTCTTTATCCTAGTGAAATAAGTATGAGATCCATGGGTATGTTTGGAGACTGATCATGTCTTTTATTTAAAAAAAAAACTTCAGTTAGGTGCTTGATGG	FALSE	TRUE	FALSE	0	0	0	1	0.007227
GTGGAAGCAGATAAAGTTGCAAAAAGAGCTGTGGTTGTTGGCTGTGGCGGCAGGTTCCCGGTCGAAAAGGACGCCAAAGAGGAAGTAAAGCTCTTCTTGGGTAATGCTGGAACTGCAATGCGTCCATTGACGGCAGCTGTAGTTGCTGCTGGTGGAAATGCAACGTATGTTTTCTTTATCCTAGTGAAATAAGTATGAGATCCATGGGTATGTTTGGAGACTGATCATGTCTTTTATT--AAAAAAAAACTTCAGTTATGTGCTTGATGG	FALSE	TRUE	FALSE	0	0	0	1	0.007227
GTGGAAGCAGATAAAGTTGCAAAAAGAGCTGTGGTTGTTGGCTGTGGCGGCAGGTTCCCGGTCGAAAAGGACGCCAAAGAGGAAGTAAAGCTCTTCTTGGGTAATGCTGGAACTGCAATGCGTCCATTGACGGCAGCTGTAGTTGCTGCTGGTGGAAATGCAACGTATGTTTTCTTTATCCTAGTGAAATAAGTATGAGATCCATGGGTATGTTTGGAGACTGATCAGTTCTTTTATTTAAAAAAAAAACTTCAGTTATGTGCTTGATGG	FALSE	TRUE	FALSE	0	0	0	1	0.007227
GTGGAAGCAGATAAAGTTGCAAAAAGAGCTGTGGTTGTTGGCTGTGGCGGCAGGTTCCCGGTCGAAAAGGACGCCAAAGAGGAAGTAAAGCTCTTCTTGGGTAATGCTGGAACTGCAATGCGTCCATTGACGGCAGCTGTAGTTGCTGCTGGTGGAAATGCAACGTATGTTTTCTTTATCCTAGTGAAATAAGTATGAGATCCATGGGTATGTTCTGAGACTGATCATGTCTTTTATTTAAAAAAAAAACTTCAGTTATGTGCTTGATGG	FALSE	TRUE	FALSE	0	0	0	1	0.007227
GTGGAAGCAGATAAAGTTGCAAAAAGAGCTGTGGTTGTTGGCTGTGGCGGCAGGTTCCCGGTCGAAAAGGACGCCAAAGAGGAAGTAAAGCTCTTCTTGGGTAATGCTGGAACTGCAATGCGTCCATTGACGGCAGCTGTAGTTGCTGCTGGTGGAAATGCAACGTATGTTTTCTTTATCCTAGTGAAATAAGTATGAGATCCATGGGTATGTTAGGAGACTGATCATGTCTTTTATTTAAAAAAAAAACTTCAGTTATGTGCTTGATGG	FALSE	TRUE	FALSE	0	0	0	1	0.007227
GTGGAAGCAGATAAAGTTGCAAAAAGAGCTGTGGTTGTTGGCTGTGGCGGCAGGTTCCCGGTCGAAAAGGACGCCAAAGAGGAAGTAAAGCTCTTCTTGGGTAATGCTGGAACTGCAATGCGTCCATTGACGGCAGCTGTAGTTGCTGCTGGTGGAAATGCAACGTATGTTTTCTTTATCCTAGTGAAATAAGTATGAGATCCATGGGGATGTTTGGAGACTGATCATGTCTTTTATTTAAAAAAAAAACTTCAGTTATGTGCTTGATGG	FALSE	TRUE	FALSE	0	0	0	1	0.007227
GTGGAAGCAGATAAAGTTGCAAAAAGAGCTGTGGTTGTTGGCTGTGGCGGCAGGTTCCCGGTCGAAAAGGACGCCAAAGAGGAAGTAAAGCTCTTCTTGGGTAATGCTGGAACTGCAATGCGTCCATTGACGGCAGCTGTAGTCGCTGCTGGTGGAAATGCAACGTATGTTTTCTTTATCCTAGTGAAATAAGTATGAGATCCATGGGTATGTTTGGAGACTGATCATGTCTTTTATTTAAAAAAAAAACTTCAGTTATGTGCTTGATGG	FALSE	TRUE	FALSE	0	0	0	1	0.007227
GTGGAAGCAGATAAAGTTGCAAAAAGAGCTGTGGTTGTTGGCTGTGGCGGCAGGTTCCCGGTCGAAAAGGACGCCAAAGAGGAAGTAAAGCTCTTCTTGGGTAATGCTGGAACTGCAATGCGGCTATTGACGGCAGCTGTAGTTGCTGCTGGTGGAAATGCAACGTATGTTTTCTTTATCCTAGTGAAATAAGTATGAGATCCATGGGTATGTTTGGAGACTGATCATGTCTTTTATTTAAAAAAAAAACTTCAGTTATGTGCTTGATGG	FALSE	TRUE	FALSE	0	0	0	1	0.007227
GTGGAAGCAGATAAAGTTGCAAAAAGAGCTGTGGTTGTTGGCTGTGGCGGCAGGTTCCCGGTCGAAAAGGACGCCAAAGAGGAAGTAAAGCTCTTCTTGGGTAATGCTGGAACTGCAATGCGGCCTTTGACGGCAGCTGTAGTTGCTGCTGGTGGAAATGCAACGTATGTTTTCTTTATCCTAGTGAAATAAGTATGAGATCCATGGGTATGTTTGGAGACTGATCATGTCTTTTATTTAAAAAAAAAACTTCAGTTATGTGCTTGCTGG	FALSE	TRUE	FALSE	0	0	0	1	0.007227
GTGGAAGCAGATAAAGTTGCAAAAAGAGCTGTGGTTGTTGGCTGTGGCGGCAGGTTCCCGGTCGAAAAGGACGCCAAAGAGGAAGTAAAGCTCTTCTTGGGTAATGCTGGAACTGCAATGCGGCCATTGACTGCAGCTGTAGTTGCTGCTGGTGGAAATGCAACGTATGTTTTCTTTATCCTAGTGAAATAAGTATGAGATCCATGGGTATGTTTGGAGACTGATCATGTCTTTTATTTAAAAAAAAAACTTCAGTTATGTGCTTGATTG	FALSE	TRUE	FALSE	0	0	0	1	0.007227
GTGGAAGCAGATAAAGTTGCAAAAAGAGCTGTGGTTGTTGGCTGTGGCGGCAGGTTCCCGGTCGAAAAGGACGCCAAAGAGGAAGTAAAGCTCTTCTTGGGTAATGCTGGAACTGCAATGCGGCCATTTACGGCAGCTGTAGTTGCTGCTGGTGGAAATGCAACGTATGTTTTCTTTATCCTAGTGAAATAAGTATGAGATCCATGGTTATGTTTGGAGACTGATCATGTCTTTTATTTAAAAAAAAAACTTCAGTTATGTGCTTGATGG	FALSE	TRUE	FALSE	0	0	0	1	0.007227
GTGGAAGCAGATAAAGTTGCAAAAAGAGCTGTGGTTGTTGGCTGTGGCGGCAGGTTCCCGGTCGAAAAGGACGCCAAAGAGGAAGTAAAGCTCTTCTTGGGTAATGCTGGAACTGCAATGCGGCCATTTACGGCAGCTGTAGTTGCTGCTGGTGGAAATGCAACGTATGTTTTCTTTATCCTAGTGAAATAAGTATGAGATCCATGGGTATGTTTGGAGACTGATCATGTCTTTTATTTAAAAAAAAAACTTCAGTTATGTTCTTGATGG	FALSE	TRUE	FALSE	0	0	0	1	0.007227
GTGGAAGCAGATAAAGTTGCAAAAAGAGCTGTGGTTGTTGGCTGTGGCGGCAGGTTCCCGGTCGAAAAGGACGCCAAAGAGGAAGTAAAGCTCTTCTTGGGTAATGCTGGAACTGCAATGCGGCCATTTACGGCAGCTGTAGTTGCTGCTGGTGGAAATGCAACGTATGTTTTCTTTATCCTAGTGAAATAAGTATGAGATCCATGGGTATGTTTGGAGACTGATCATGTCTTTTATTTAAAAAAAAAACTTCAGTTATGTGTTAGATGG	FALSE	TRUE	FALSE	0	0	0	1	0.007227
GTGGAAGCAGATAAAGTTGCAAAAAGAGCTGTGGTTGTTGGCTGTGGCGGCAGGTTCCCGGTCGAAAAGGACGCCAAAGAGGAAGTAAAGCTCTTCTTGGGTAATGCTGGAACTGCAATGCGGCCATTTACGGCAGCTGTAGTTGCTGCTGGTGGAAATGCAACGTATGTTTTCTTTATCCTAGTGAAATAAGTATGAGATCCATGGGTATGTTTGGAGACTGATCATGTCTTTTATTTAAAAAAAAAACTTCAGTTATG----TGATGG	FALSE	TRUE	FALSE	0	0	0	1	0.007227
GTGGAAGCAGATAAAGTTGCAAAAAGAGCTGTGGTTGTTGGCTGTGGCGGCAGGTTCCCGGTCGAAAAGGACGCCAAAGAGGAAGTAAAGCTCTTCTTGGGTAATGCTGGAACTGCAATGCGGCCATTGTCGGCAGCTGTAGTTGCTGCTGGTGGAAATGCAACGTATGTTTTCTTTATCCTAGTGAAATAAGTATGAGATCCATGGGTATGTTTGGAGACTGATCATGTCTTTTATTTAAAAAAAAAACTTCATTTATGTGCTTGATGG	FALSE	TRUE	FALSE	0	0	0	1	0.007227
GTGGAAGCAGATAAAGTTGCAAAAAGAGCTGTGGTTGTTGGCTGTGGCGGCAGGTTCCCGGTCGAAAAGGACGCCAAAGAGGAAGTAAAGCTCTTCTTGGGTAATGCTGGAACTGCAATGCGGCCATTGTCGGCAGCTGTAGTTGCTGCTGGTGGAAATGCAACGTATGTTTTCTTTATCCTAGTGAAATAAGTATGAGATCCATGGGTATGTTTGGAGACTGATCATGTCTTTTATTTAAAAAAAAAACTTCAGTTATGTGCTTGATGG	FALSE	TRUE	FALSE	0	0	0	1	0.007227
GTGGAAGCAGATAAAGTTGCAAAAAGAGCTGTGGTTGTTGGCTGTGGCGGCAGGTTCCCGGTCGAAAAGGACGCCAAAGAGGAAGTAAAGCTCTTCTTGGGTAATGCTGGAACTGCAATGCGGCCATTGTCGGCAGCTGTAGTTGCTGCTGGTGGAAATGCAACGTATGTTTTCTTTATCCTAGTGAAATAAGTATGAGATCCATGGGTATGTTTGGAGACTGATCATGTCTTTTATTT-AAAAAAAAACTTCAGTTATGTGCTTGATGG	FALSE	TRUE	FALSE	0	0	0	1	0.007227
GTGGAAGCAGATAAAGTTGCAAAAAGAGCTGTGGTTGTTGGCTGTGGCGGCAGGTTCCCGGTCGAAAAGGACGCCAAAGAGGAAGTAAAGCTCTTCTTGGGTAATGCTGGAACTGCAATGCGGCCATTGTCGGCAGCTGTAGTTGCTGCTGGTGGAAATGCAACGTATGTTTTCTTTATCCTAGTGAAATAAGTATGAGATCCATGGGTATGTTTGGAGACTGATCATGTCTTTTATT--AAAAAAAAACTTCAGTTATGTGCTTGATGG	FALSE	TRUE	FALSE	0	0	0	1	0.007227
GTGGAAGCAGATAAAGTTGCAAAAAGAGCTGTGGTTGTTGGCTGTGGCGGCAGGTTCCCGGTCGAAAAGGACGCCAAAGAGGAAGTAAAGCTCTTCTTGGGTAATGCTGGAACTGCAATGCGGCCATTGATGGCAGCTGTAGTTGCTGCTGGTGGAAATGCAACGTATGTTTTCTTTATCCTAGTTGAAATAAGTATGAGATCCATGGGTATGTTTGGAGACTGATCATGTCTTTTATTTAAAAAAAAAACTTCAGTTATGTGCTTGATGG	FALSE	TRUE	FALSE	0	0	0	1	0.007227
GTGGAAGCAGATAAAGTTGCAAAAAGAGCTGTGGTTGTTGGCTGTGGCGGCAGGTTCCCGGTCGAAAAGGACGCCAAAGAGGAAGTAAAGCTCTTCTTGGGTAATGCTGGAACTGCAATGCGGCCATTGATGGCAGCTGTAGTTGCTGCTGGTGGAAATGCAACGTATGTTTTCTTTATCCTAGTGAAATAAGTATGAGATCCATGGGTATGTTTGGAGACTGATCATGTCTTTTATT--AAAAAAAAACTTCAGTTATGTGCTTGATGG	FALSE	TRUE	FALSE	0	0	0	1	0.007227
GTGGAAGCAGATAAAGTTGCAAAAAGAGCTGTGGTTGTTGGCTGTGGCGGCAGGTTCCCGGTCGAAAAGGACGCCAAAGAGGAAGTAAAGCTCTTCTTGGGTAATGCTGGAACTGCAATGCGGCCATTGACGGCAGCTGTAGTTGCTGCTGGTGGGAATGCAACGTATGTTTTCTTTATCCTAGTGAAATAAGTATGAGATCCATGGGTATGTTTGGAGACTGATCATGTCTTTTATTTAAAAAAAAAACTTCAGTTATGTGCTTGATGG	FALSE	TRUE	FALSE	0	0	0	1	0.007227
GTGGAAGCAGATAAAGTTGCAAAAAGAGCTGTGGTTGTTGGCTGTGGCGGCAGGTTCCCGGTCGAAAAGGACGCCAAAGAGGAAGTAAAGCTCTTCTTGGGTAATGCTGGAACTGCAATGCGGCCATTGACGGCAGCTGTAGTTGCTGCTGGTGGATATGCAACGTATGTTTTCTTTATCCTAGTGAAATAAGTATGAGATCCATGGGTATGTTTGGAGACTGATCATGTCTTTTATTTAAAAAAAAAACTTCAGTTATGTGCTTGATGG	FALSE	TRUE	FALSE	0	0	0	1	0.007227
GTGGAAGCAGATAAAGTTGCAAAAAGAGCTGTGGTTGTTGGCTGTGGCGGCAGGTTCCCGGTCGAAAAGGACGCCAAAGAGGAAGTAAAGCTCTTCTTGGGTAATGCTGGAACTGCAATGCGGCCATTGACGGCAGCTGTAGTTGCTGCTGGTGGAAATGCAACGTATGTTTTCTTTATCCTAGTTAAATAAGTATGATATCCATGGGTATGTTTGGATACTGATCATGTCTTTTATTTAAAAAAAAAACTTCAGTTATGTGCTTGATGG	FALSE	TRUE	FALSE	0	0	0	1	0.007227
GTGGAAGCAGATAAAGTTGCAAAAAGAGCTGTGGTTGTTGGCTGTGGCGGCAGGTTCCCGGTCGAAAAGGACGCCAAAGAGGAAGTAAAGCTCTTCTTGGGTAATGCTGGAACTGCAATGCGGCCATTGACGGCAGCTGTAGTTGCTGCTGGTGGAAATGCAACGTATGTTTTCTTTATCCTAGTTGAAATAAGTATGAGATCCATGGGTATGTTTGGTGACTGATCATGTCTTTTATTTAAAAAAAAAACTTCAGTTATGTGCTTGATGG	FALSE	TRUE	FALSE	0	0	0	1	0.007227
GTGGAAGCAGATAAAGTTGCAAAAAGAGCTGTGGTTGTTGGCTGTGGCGGCAGGTTCCCGGTCGAAAAGGACGCCAAAGAGGAAGTAAAGCTCTTCTTGGGTAATGCTGGAACTGCAATGCGGCCATTGACGGCAGCTGTAGTTGCTGCTGGTGGAAATGCAACGTATGTTTTCTTTATTCTAGTGAAATAAGTATGAGATCCATGGGTATGTTTGGAGACTGATCATGTCTTTTATTTAAAAAAAAAACTTCAGTTATGTGCTTGATGG	FALSE	TRUE	FALSE	0	0	0	1	0.007227
GTGGAAGCAGATAAAGTTGCAAAAAGAGCTGTGGTTGTTGGCTGTGGCGGCAGGTTCCCGGTCGAAAAGGACGCCAAAGAGGAAGTAAAGCTCTTCTTGGGTAATGCTGGAACTGCAATGCGGCCATTGACGGCAGCTGTAGTTGCTGCTGGTGGAAATGCAACGTATGTTTTCTTTATCTTAGTGAAATAAGTATGAGATCCATGGGTATGTTTGGAGTCTGATCATTTCTTTTATTTAAAAAAAAAACTTCAGTTATGTGCTTGATGG	FALSE	TRUE	FALSE	0	0	0	1	0.007227
GTGGAAGCAGATAAAGTTGCAAAAAGAGCTGTGGTTGTTGGCTGTGGCGGCAGGTTCCCGGTCGAAAAGGACGCCAAAGAGGAAGTAAAGCTCTTCTTGGGTAATGCTGGAACTGCAATGCGGCCATTGACGGCAGCTGTAGTTGCTGCTGGTGGAAATGCAACGTATGTTTTCTTTATCTTAGTGAAATAAGTATGAGATCCATGGGTATGTTTGGAGACTGATCATGTCTTTTATTTAAAAAAAAAACTTCAGTTATGTGCTTGATTG	FALSE	TRUE	FALSE	0	0	0	1	0.007227
GTGGAAGCAGATAAAGTTGCAAAAAGAGCTGTGGTTGTTGGCTGTGGCGGCAGGTTCCCGGTCGAAAAGGACGCCAAAGAGGAAGTAAAGCTCTTCTTGGGTAATGCTGGAACTGCAATGCGGCCATTGACGGCAGCTGTAGTTGCTGCTGGTGGAAATGCAACGTATGTTTTCTTTATCTTAGTGAAATAAGTATGAGATCCATGGGTATGTTTGGAGACTGATCATGTCTTTTATTTAAAAAAAAAACTTCAGTTATGTGCTTGATGG	FALSE	TRUE	FALSE	0	0	0	1	0.007227
GTGGAAGCAGATAAAGTTGCAAAAAGAGCTGTGGTTGTTGGCTGTGGCGGCAGGTTCCCGGTCGAAAAGGACGCCAAAGAGGAAGTAAAGCTCTTCTTGGGTAATGCTGGAACTGCAATGCGGCCATTGACGGCAGCTGTAGTTGCTGCTGGTGGAAATGCAACGTATGTTTTCTTTATCTTAGTGAAATAAGTATGAGATCCATGGGTATGTTTGGAGACTGATCATGTCTTTTATTTAAAAAAAAAACTTCAGGTATGTGCTTGATGG	FALSE	TRUE	FALSE	0	0	0	1	0.007227
GTGGAAGCAGATAAAGTTGCAAAAAGAGCTGTGGTTGTTGGCTGTGGCGGCAGGTTCCCGGTCGAAAAGGACGCCAAAGAGGAAGTAAAGCTCTTCTTGGGTAATGCTGGAACTGCAATGCGGCCATTGACGGCAGCTGTAGTTGCTGCTGGTGGAAATGCAACGTATGTTTTCTTTATCCTTGTGAAATAAGTATGAGATCCATGGGTATGTTTGGAGACTGATCATGTCTTTTA-TTAAAAAAAAAACTTCAGTTATGTGCTTGATGG	FALSE	TRUE	FALSE	0	0	0	1	0.007227
GTGGAAGCAGATAAAGTTGCAAAAAGAGCTGTGGTTGTTGGCTGTGGCGGCAGGTTCCCGGTCGAAAAGGACGCCAAAGAGGAAGTAAAGCTCTTCTTGGGTAATGCTGGAACTGCAATGCGGCCATTGACGGCAGCTGTAGTTGCTGCTGGTGGAAATGCAACGTATGTTTTCTTTATCCTCGTGAAATAAGTATGAGATCCATGGGTATGTTTGGAGACTGATCATGTCTTTTATTTAAAAAAAAAATTTCAGTTATGTGCTTGATGG	FALSE	TRUE	FALSE	0	0	0	1	0.007227
GTGGAAGCAGATAAAGTTGCAAAAAGAGCTGTGGTTGTTGGCTGTGGCGGCAGGTTCCCGGTCGAAAAGGACGCCAAAGAGGAAGTAAAGCTCTTCTTGGGTAATGCTGGAACTGCAATGCGGCCATTGACGGCAGCTGTAGTTGCTGCTGGTGGAAATGCAACGTATGTTTTCTTTATCCTCGTGAAATAAGTATGAGATCCATGGGTATGTTTGGAGACTGATCATGTCTTTTATTTAAAAAAAAAACTTTAGTTATGTGCTTGATGG	FALSE	TRUE	FALSE	0	0	0	1	0.007227
GTGGAAGCAGATAAAGTTGCAAAAAGAGCTGTGGTTGTTGGCTGTGGCGGCAGGTTCCCGGTCGAAAAGGACGCCAAAGAGGAAGTAAAGCTCTTCTTGGGTAATGCTGGAACTGCAATGCGGCCATTGACGGCAGCTGTAGTTGCTGCTGGTGGAAATGCAACGTATGTTTTCTTTATCCTCGTGAAATAAGTATGAGATCCATGGGTATGTTTGGAGACTGATCATGTCTTTTATTTAAAAAAAAAACTTCAGTTATGTGCTTGATGT	FALSE	TRUE	FALSE	0	0	0	1	0.007227
GTGGAAGCAGATAAAGTTGCAAAAAGAGCTGTGGTTGTTGGCTGTGGCGGCAGGTTCCCGGTCGAAAAGGACGCCAAAGAGGAAGTAAAGCTCTTCTTGGGTAATGCTGGAACTGCAATGCGGCCATTGACGGCAGCTGTAGTTGCTGCTGGTGGAAATGCAACGTATGTTTTCTTTATCCTCGTGAAATAAGTATGAGATCCATGGGTATGTTTGGAGACTGATCATGTCTTTTATTTAAAAAAAAAACTTCAGTTATGTGCTTGATGG	FALSE	TRUE	FALSE	0	0	0	1	0.007227
GTGGAAGCAGATAAAGTTGCAAAAAGAGCTGTGGTTGTTGGCTGTGGCGGCAGGTTCCCGGTCGAAAAGGACGCCAAAGAGGAAGTAAAGCTCTTCTTGGGTAATGCTGGAACTGCAATGCGGCCATTGACGGCAGCTGTAGTTGCTGCTGGTGGAAATGCAACGTATGTTTTCTTTATCCTAGTTGAAATAAGTATGAGATCCATGGGTATGTTTGGAGACTGATCTTGTCTTTTA-TTAAAAAAAAAACTTCAGTTATGTGCTTGATGG	FALSE	TRUE	FALSE	0	0	0	1	0.007227
GTGGAAGCAGATAAAGTTGCAAAAAGAGCTGTGGTTGTTGGCTGTGGCGGCAGGTTCCCGGTCGAAAAGGACGCCAAAGAGGAAGTAAAGCTCTTCTTGGGTAATGCTGGAACTGCAATGCGGCCATTGACGGCAGCTGTAGTTGCTGCTGGTGGAAATGCAACGTATGTTTTCTTTCTCCTAGTGAAATAAGTATGAGATCCATGGGTATGTTTGGAGACTGATCATGTCTTTTATTTAAAAAAAAAACTTCAGTTATGTGCTTGATGG	FALSE	TRUE	FALSE	0	0	0	1	0.007227
GTGGAAGCAGATAAAGTTGCAAAAAGAGCTGTGGTTGTTGGCTGTGGCGGCAGGTTCCCGGTCGAAAAGGACGCCAAAGAGGAAGTAAAGCTCTTCTTGGGTAATGCTGGAACTGCAATGCGGCCATTGACGGCAGCTGTAGTTGCTGCTGGTGGAAATGCAACGTATGTTTTCTTTATCCTAGTTGAAATAAGTATGAGATCCATGGGTATGTTTGGAGACTGATCGTGTCTTTTATTTAAAAAAAAAACTTCAGTTATTTGCTTGATGG	FALSE	TRUE	FALSE	0	0	0	1	0.007227
GTGGAAGCAGATAAAGTTGCAAAAAGAGCTGTGGTTGTTGGCTGTGGCGGCAGGTTCCCGGTCGAAAAGGACGCCAAAGAGGAAGTAAAGCTCTTCTTGGGTAATGCTGGAACTGCAATGCGGCCATTGACGGCAGCTGTAGTTGCTGCTGGTGGAAATGCAACGTATGTTTTCTTTATCCTAGTTGAAATAAGTATGAGATCCATGGGTATGTTTGGAGACTGATCGTGTCTTTT-TTTAAAAAAAAAACTTCAGTTATGTGCTTGATGG	FALSE	TRUE	FALSE	0	0	0	1	0.007227
GTGGAAGCAGATAAAGTTGCAAAAAGAGCTGTGGTTGTTGGCTGTGGCGGCAGGTTCCCGGTCGAAAAGGACGCCAAAGAGGAAGTAAAGCTCTTCTTGGGTAATGCTGGAACTGCAATGCGGCCATTGACGGCAGCTGTAGTTGCTGCTGGTGGAAATGCAACGTATGTTTTCTTTATCCTAGTTGAAATAAGTATGAGATCCATGGGTATGTTTGGAGACTGATCATGTCTTTTATTTAAAAAAAAAACTTCCGTTATGTGCTTGATGG	FALSE	TRUE	FALSE	0	0	0	1	0.007227
GTGGAAGCAGATAAAGTTGCAAAAAGAGCTGTGGTTGTTGGCTGTGGCGGCAGGTTCCCGGTCGAAAAGGACGCCAAAGAGGAAGTAAAGCTCTTCTTGGGTAATGCTGGAACTGCAATGCGGCCATTGACGGCAGCTGTAGTTGCTGCTGGTGGAAATGCAACGTATGTTTTCTTTATCCTAGTTGAAATAAGTATGAGATCCATGGGTATGTTTGGAGACTGATCATGTCTTTTATTTAAAAAAAAAACTTCAGTTATGTGTTTGATGG	FALSE	TRUE	FALSE	0	0	0	1	0.007227
GTGGAAGCAGATAAAGTTGCAAAAAGAGCTGTGGTTGTTGGCTGTGGCGGCAGGTTCCCGGTCGAAAAGGACGCCAAAGAGGAAGTAAAGCTCTTCTTGGGTAATGCTGGAACTGCAATGCGGCCATTGACGGCAGCTGTAGTTGCTGCTGGTGGAAATGCAACGTATGTTTTCTTTATCCTAGTTGAAATAAGTATGAGATCCATGGGTATGTTTGGAGACTGATCATGTCTTTTATTTAAAAAAAAAACTTCAGTTATGTGCTTTATGG	FALSE	TRUE	FALSE	0	0	0	1	0.007227
GTGGAAGCAGATAAAGTTGCAAAAAGAGCTGTGGTTGTTGGCTGTGGCGGCAGGTTCCCGGTCGAAAAGGACGCCAAAGAGGAAGTAAAGCTCTTCTTGGGTAATGCTGGAACTGCAATGCGGCCATTGACGGCAGCTGTAGTTGCTGCTGGTGGAAATGCAACGTATGTTTTCTTTATCCTAGTTGAAATAAGTATGAGATCCATGGGTATGTTTGGAGACTGATCATGTCTTTTATTTAAAAAAAAAACTTCAGTTATGAGTTTGATGT	FALSE	TRUE	FALSE	0	0	0	1	0.007227
GTGGAAGCAGATAAAGTTGCAAAAAGAGCTGTGGTTGTTGGCTGTGGCGGCAGGTTCCCGGTCGAAAAGGACGCCAAAGAGGAAGTAAAGCTCTTCTTGGGTAATGCTGGAACTGCAATGCGGCCATTGACGGCAGCTGTAGTTGCTGCTGGTGGAAATGCAACGTATGTTTTCTTTATCCTAGTTGAAATAAGTATGAGATCCATGGGTATGTTTGGAGACTGATCATGTCTTTTATTTAAAAAAAAAACTTCAGTGATGTGCTTGATGG	FALSE	TRUE	FALSE	0	0	0	1	0.007227
GTGGAAGCAGATAAAGTTGCAAAAAGAGCTGTGGTTGTTGGCTGTGGCGGCAGGTTCCCGGTCGAAAAGGACGCCAAAGAGGAAGTAAAGCTCTTCTTGGGTAATGCTGGAACTGCAATGCGGCCATTGACGGCAGCTGTAGTTGCTGCTGGTGGAAATGCAACGTATGTTTTCTTTATCCTAGTTGAAATAAGTATGAGATCCATGGGTATGTTTGGAGACTGATCATGTCTTTTATTTAAAAAAAAAACTTCAGATATGTGCTTGATGG	FALSE	TRUE	FALSE	0	0	0	1	0.007227
GTGGAAGCAGATAAAGTTGCAAAAAGAGCTGTGGTTGTTGGCTGTGGCGGCAGGTTCCCGGTCGAAAAGGACGCCAAAGAGGAAGTAAAGCTCTTCTTGGGTAATGCTGGAACTGCAATGCGGCCATTGACGGCAGCTGTAGTTGCTGCTGGTGGAAATGCAACGTATGTTTTCTTTATCCTAGTTGAAATAAGTATGAGATCCATGGGTATGTTTGGAGACTGATCATGTCTTTTATTGAAAAAAAAAACTTCAGTTATGTGCTTGATGG	FALSE	TRUE	FALSE	0	0	0	1	0.007227
GTGGAAGCAGATAAAGTTGCAAAAAGAGCTGTGGTTGTTGGCTGTGGCGGCAGGTTCCCGGTCGAAAAGGACGCCAAAGAGGAAGTAAAGCTCTTCTTGGGTAATGCTGGAACTGCAATGCGGCCATTGACGGCAGCTGTAGTTGCTGCTGGTGGAAATGCAACGTATGTTTTCTTTATCCTAGTTGAAATAAGTATGAGATCCATGGGTATGTTTGGAGACTGATCATGTCTTTTATT--AAAAAAAAACTTCAGTTATGTGCTTGATGG	FALSE	TRUE	FALSE	0	0	0	1	0.007227
GTGGAAGCAGATAAAGTTGCAAAAAGAGCTGTGGTTGTTGGCTGTGGCGGCAGGTTCCCGGTCGAAAAGGACGCCAAAGAGGAAGTAAAGCTCTTCTTGGGTAATGCTGGAACTGCAATGCGGCCATTGACGGCAGCTGTAGTTGCTGCTGGTGGAAATGCAACGTATGTTTTCTTTATTCTAGTGAAATAAGTATGAGATCCATGGGTATGTTTGGAGACTGATCATGTCTTTTATTTAAAAAAACAACTTCAGTTATGTGCTTGATGG	FALSE	TRUE	FALSE	0	0	0	1	0.007227
GTGGAAGCAGATAAAGTTGCAAAAAGAGCTGTGGTTGTTGGCTGTGGCGGCAGGTTCCCGGTCGAAAAGGACGCCAAAGAGGAAGTAAAGCTCTTCTTGGGTAATGCTGGAACTGCAATGCGGCCATTGACGGCAGCTGTAGTTGCTGCTGGTGGAAATGCAACGTATGTTTTCTTTCTCCTAGTGAAATAAGTATGAGCTCCATGGGTATGTTTGGAGACTGATCATGTCTTTTATTT-AAAAAAAAACTTCAGTTATGTGCTTGATGG	FALSE	TRUE	FALSE	0	0	0	1	0.007227
GTGGAAGCAGATAAAGTTGCAAAAAGAGCTGTGGTTGTTGGCTGTGGCGGCAGGTTCCCGGTCGAAAAGGACGCCAAAGAGGAAGTAAAGCTCTTCTTGGGTAATGCTGGAACTGCAATGCGGCCATTGACGGCAGCTGTAGTTGCTGCTGGTGGATATGCAACGTATGTTTTCTTTATCCTAGTGAAATAAGTATGAGATCCATGGGTATGTTTGGAGACTGATCATGTCTTTTA-TTAAAAAAAAAACTTCAGTTATGTGCTTGATGG	FALSE	TRUE	FALSE	0	0	0	1	0.007227
GTGGAAGCAGATAAAGTTGCAAAAAGAGCTGTGGTTGTTGGCTGTGGCGGCAGGTTCCCGGTCGAAAAGGACGCCAAAGAGGAAGTAAAGCTCTTCTTGGGTAATGCTGGAACTGCAATGCGGCCATTGACGGCAGCTGTAGTTGCTGCTGGTGGAAATGCACCGTATGTTTTCTTTATCCTAGTGAAATAAGTATGAGATCCATGGGTATGTTTGGAGACTGATCATGTCTTTTATTTAAAAAAAAAACTTCAGTTATGTTCTTGATGG	FALSE	TRUE	FALSE	0	0	0	1	0.007227
GTGGAAGCAGATAAAGTTGCAAAAAGAGCTGTGGTTGTTGGCTGTGGCGGCAGGTTCCCGGTCGAAAAGGACGCCAAAGAGGAAGTAAAGCTCTTCTTGGGTAATGCTGGAACTGCAATGCGGCCATTGACGGCAGCTGTAGTTGCTGCTGGTGGAGATGCAACGTATGTTTTCTTTATCCTAGTGAAATAAGTATGAGATCCATGGGTATGTTTGGAGACTGATCATGTCTTTTATTTAAAAAAAAAAACTTCAGTTATGTGCTTGATGG	FALSE	TRUE	FALSE	0	0	0	1	0.007227
GTGGAAGCAGATAAAGTTGCAAAAAGAGCTGTGGTTGTTGGCTGTGGCGGCAGGTTCCCGGTCGAAAAGGACGCCAAAGAGGAAGTAAAGCTCTTCTTGGGTAATGCTGGAACTGCAATGCGGCCATTGACGGCAGCTGTAGTTGCTGCTGGTGGACATGCAACGTATGTTTTCTTTATCCTAGTGAAATAAGTATGAGATCCATGGGTATGTTTGGAGACTGATCATGTCTTTTATTTCAAAAAAAAACTTCAGTTATGTGCTTTATGG	FALSE	TRUE	FALSE	0	0	0	1	0.007227
GTGGAAGCAGATAAAGTTGCAAAAAGAGCTGTGGTTGTTGGCTGTGGCGGCAGGTTCCCGGTCGAAAAGGACGCCAAAGAGGAAGTAAAGCTCTTCTTGGGTAATGCTGGAACTGCAATGCGGCCATTGACGGCAGCTGTAGTTGCTGCTGGTGGAATTGCAACGTATGTTTTCTTTATCCTAGTGAAATAAGTATGAGATCCATGGGTATGTTTGGAGACTGATCATGTCTTTTATTTAAAAAAAAAACTTCAGTTATGTGCTTGATGG	FALSE	TRUE	FALSE	0	0	0	1	0.007227
GTGGAAGCAGATAAAGTTGCAAAAAGAGCTGTGGTTGTTGGCTGTGGCGGCAGGTTCCCGGTCGAAAAGGACGCCAAAGAGGAAGTAAAGCTCTTCTTGGGTAATGCTGGAACTGCAATGCGGCCATTGACGGCAGCTGTAGTTGCTGCTGGTGGAACTGCAACGTATGTTTTCTTTATCCTAGTGAAATAAGTATGAGATCCATGGGTATGTTTGGAGACTGATCATGTCTTTTATTT--AAAAAAAACTTCAGTTATGTGCTTGATGG	FALSE	TRUE	FALSE	0	0	0	1	0.007227
GTGGAAGCAGATAAAGTTGCAAAAAGAGCTGTGGTTGTTGGCTGTGGCGGCAGGTTCCCGGTCGAAAAGGACGCCAAAGAGGAAGTAAAGCTCTTCTTGGGTAATGCTGGAACTGCAATGCGGCCATTGACGGCAGCTGTAGTTGCTGCTGGTGGAAATTCAACGTATGTTTTCTTTATCCTAGTGAAATAAGTATGAGATCCATGGGTATGTTTGGAGACTGATCATGTCTTTTATTTAAAAAAAAAACTTCAGTTATGTGCTTGATGG	FALSE	TRUE	FALSE	0	0	0	1	0.007227
GTGGAAGCAGATAAAGTTGCAAAAAGAGCTGTGGTTGTTGGCTGTGGCGGCAGGTTCCCGGTCGAAAAGGACGCCAAAGAGGAAGTAAAGCTCTTCTTGGGTAATGCTGGAACTGCAATGCGGCCATTGACGGCAGCTGTAGTTGCTGCTGGTGGAAATGCTACGTATGTTTTCTTTATCCTAGTGAAATAAGTATGAGATCCATGGGTATGTTTGGAGACTGATCATGTCTTTTATTTAAAAAAAAAACTTCAGTTATGTGCTTGATGG	FALSE	TRUE	FALSE	0	0	0	1	0.007227
GTGGAAGCAGATAAAGTTGCAAAAAGAGCTGTGGTTGTTGGCTGTGGCGGCAGGTTCCCGGTCGAAAAGGACGCCAAAGAGGAAGTAAAGCTCTTCTTGGGTAATGCTGGAACTGCAATGCGGCCATTGACGGCAGCTGTAGTTGCTGCTGGTGGAAATGCCACGTCTGTTTTCTTTATCCTAGTGCAATAAGTATGAGATCCATGGGTATGTTTGGAGACTGATCATGTCTTTTATTTAAAAAAAAAACTTCAGTTATGTGCTTGATGG	FALSE	TRUE	FALSE	0	0	0	1	0.007227
GTGGAAGCAGATAAAGTTGCAAAAAGAGCTGTGGTTGTTGGCTGTGGCGGCAGGTTCCCGGTCGAAAAGGACGCCAAAGAGGAAGTAAAGCTCTTCTTGGGTAATGCTGGAACTGCAATGCGGCCATTGACGGCAGCTGTAGTTGCTGCTGGTGGAAATGCCACGTATGTTTTCTTTATCCTAGTGAAATAAGTATGAGATCCATGGGTATGTTTGGAGACTGATCATGTCTTTTATTTAAAAAAAAAACTTCAGTTAGGTACTTGATGG	FALSE	TRUE	FALSE	0	0	0	1	0.007227
GTGGAAGCAGATAAAGTTGCAAAAAGAGCTGTGGTTGTTGGCTGTGGCGGCAGGTTCCCGGTCGAAAAGGACGCCAAAGAGGAAGTAAAGCTCTTCTTGGGTAATGCTGGAACTGCAATGCGGCCATTGACGGCAGCTGTAGTTGCTGCTGGTGGAAATGCAGCGTATGTTTTCTTTATCCTAGTGAAATAAGTATGAGATCCATGGGTATGTTTGGAGACTGATCATGTCTTTTATTTAAAAAAAAAAACTTCAGTTATGTGCTTGATGG	FALSE	TRUE	FALSE	0	0	0	1	0.007227
GTGGAAGCAGATAAAGTTGCAAAAAGAGCTGTGGTTGTTGGCTGTGGCGGCAGGTTCCCGGTCGAAAAGGACGCCAAAGAGGAAGTAAAGCTCTTCTTGGGTAATGCTGGAACTGCAATGCGGCCATTGACGGCAGCTGTAGTTGCTGCTGGTGGAAATGCACCGTATGTTTTCTTTATCCTAGTGAAATACGTATGAGATCCATGGGTATGTTTGGAGACTGATCATGTCTTTTATTTAAAAAAAAAACTTCAGTTATGTGCTTTATGG	FALSE	TRUE	FALSE	0	0	0	1	0.007227
GTGGAAGCAGATAAAGTTGCAAAAAGAGCTGTGGTTGTTGGCTGTGGCGGCAGGTTCCCGGTCGAAAAGGACGCCAAAGAGGAAGTAAAGCTCTTCTTGGGTAATGCTGGAACTGCAATGCGGCCATTGACGGCAGCTGTAGTTGCTGCTGGTGGAAATGCAAGGTATGTTTTCTTTATCCTAGTGAAATAAGTATGAGATCCATGGGTATGTTTGGAGACTGATCATGTCTTTTATTTAAAAAAAAAACTTCAGTTATGTGTTTGATTG	FALSE	TRUE	FALSE	0	0	0	1	0.007227
GTGGAAGCAGATAAAGTTGCAAAAAGAGCTGTGGTTGTTGGCTGTGGCGGCAGGTTCCCGGTCGAAAAGGACGCCAAAGAGGAAGTAAAGCTCTTCTTGGGTAATGCTGGAACTGCAATGCGGCCATTGACGGCAGCTGTAGTTGCTGCTGGTGGAAATGCAACGTATGTTTTCTTTGTCCTAGTGAAATAAGTATGAGATCCATGGGTATGTTTGGAGACTGATCATGTCTTTTATTTAAAAAAAAAACTTCCGTTAAGTGCTTGATGG	FALSE	TRUE	FALSE	0	0	0	1	0.007227
GTGGAAGCAGATAAAGTTGCAAAAAGAGCTGTGGTTGTTGGCTGTGGCGGCAGGTTCCCGGTCGAAAAGGACGCCAAAGAGGAAGTAAAGCTCTTCTTGGGTAATGCTGGAACTGCAATGCGGCCATTGACGGCAGCTGTAGTTGCTGCTGGTGGAAATGCAAGGTATGTTTTCTTTATCCTAGTGAAATAAGTATGAGATCCATGGGTATGTTTGGAGACTGATCATGTCTTTTATTTAAAAAAAAAACTTCAGTTATGTGCTTGATGG	FALSE	TRUE	FALSE	0	0	0	1	0.007227
GTGGAAGCAGATAAAGTTGCAAAAAGAGCTGTGGTTGTTGGCTGTGGCGGCAGGTTCCCGGTCGAAAAGGACGCCAAAGAGGAAGTAAAGCTCTTCTTGGGTAATGCTGGAACTGCAATGCGGCCATTGACGGCAGCTGTAGTTGCTGCTGGTGGAAATGCAACTTATGTTTTCTTTATCCTAGTGAAATAAGTATGAGATCCATGGGTATGTTTGGAGTCTGATCATGTCTTTTATTTAAAAAAAAAACTTCAGTTATGTGCTTGATGG	FALSE	TRUE	FALSE	0	0	0	1	0.007227
GTGGAAGCAGATAAAGTTGCAAAAAGAGCTGTGGTTGTTGGCTGTGGCGGCAGGTTCCCGGTCGAAAAGGACGCCAAAGAGGAAGTAAAGCTCTTCTTGGGTAATGCTGGAACTGCAATGCGGCCATTGACGGCAGCTGTAGTTGCTGCTGGTGGAAATGCAACTTATGTTTTCTTTATCCTAGTGAAATAAGTATGAGATCCATGGGTATGTTTGGAGACTGATCATGTCTTTTA-TTAAAAAAAAAACTTCAGTTATGTGCTTGATGG	FALSE	TRUE	FALSE	0	0	0	1	0.007227
GTGGAAGCAGATAAAGTTGCAAAAAGAGCTGTGGTTGTTGGCTGTGGCGGCAGGTTCCCGGTCGAAAAGGACGCCAAAGAGGAAGTAAAGCTCTTCTTGGGTAATGCTGGAACTGCAATGCGGCCATTGACGGCAGCTGTAGTTGCTGCTGGTGGAAATGCAACGTTTGTTTTCTTTATCCTAGTGAAATAAGTATGAGATCCATGGGTATGTTTGGAGACTGATCATGTCTTTTATTTAAAAAAAAAACTTCAGTTATGTGCTTGATGG	FALSE	TRUE	FALSE	0	0	0	1	0.007227
GTGGAAGCAGATAAAGTTGCAAAAAGAGCTGTGGTTGTTGGCTGTGGCGGCAGGTTCCCGGTCGAAAAGGACGCCAAAGAGGAAGTAAAGCTCTTCTTGGGTAATGCTGGAACTGCAATGCGGCCATTGACGGCAGCTGTAGTTGCTGCTGGTGGAAATGCAACGTGTGTTTTCTTTATCCTAGTGAAATAAGTATGAGATCCATGGGTATGTTTGGAGACTGATCATGTCTTTTATTTAAAAAAAAAACTTCAGTTATATGCTTGATGG	FALSE	TRUE	FALSE	0	0	0	1	0.007227
GTGGAAGCAGATAAAGTTGCAAAAAGAGCTGTGGTTGTTGGCTGTGGCGGCAGGTTCCCGGTCGAAAAGGACGCCAAAGAGGAAGTAAAGCTCTTCTTGGGTAATGCTGGAACTGCAATGCGGCCATTGACGGCAGCTGTAGTTGCTGCTGGTGGAAATGCAACGTATGTTTTTTTTATCCTAGTGAAATAAGTATGAGATCCATGGGTATGTTTGGAGACTGATCATGTCTTTTATTTAAAAAAAAAACTTCAGTTATGTGCTTGATGG	FALSE	TRUE	FALSE	0	0	0	1	0.007227
GTGGAAGCAGATAAAGTTGCAAAAAGAGCTGTGGTTGTTGGCTGTGGCGGCAGGTTCCCGGTCGAAAAGGACGCCAAAGAGGAAGTAAAGCTCTTCTTGGGTAATGCTGGAACTGCAATGCGGCCATTGACGGCAGCTGTAGTTGCTGCTGGTGGAAATGCAACGTATGTTTTTTTTATCCTAGTGAAATAAGTATGAGATCCATGGGTATGTTTGGAGACTGATCATGTCTTTTA-TTAAAAAAAAAACTTCAGTTATGTGCTTGATGG	FALSE	TRUE	FALSE	0	0	0	1	0.007227
GTGGAAGCAGATAAAGTTGCAAAAAGAGCTGTGGTTGTTGGCTGTGGCGGCAGGTTCCCGGTCGAAAAGGACGCCAAAGAGGAAGTAAAGCTCTTCTTGGGTAATGCTGGAACTGCAATGCGGCCATTGACGGCAGCTGTAGTTGCTGCTGGTGGAAATGCAACGTATGTTTTGTTTATCCTAGTGAAATAAGTATGAGATCCATGGGTATGTTTGGAGACTGATCATGTCTTTTATTTAAAAAAAAAACTTCAGTTATGTGCTTGATGG	FALSE	TRUE	FALSE	0	0	0	1	0.007227
GTGGAAGCAGATAAAGTTGCAAAAAGAGCTGTGGTTGTTGGCTGTGGCGGCAGGTTCCCGGTCGAAAAGGACGCCAAAGAGGAAGTAAAGCTCTTCTTGGGTAATGCTGGAACTGCAATGCGGCCATTGACGGCAGCTGTAGTTGCTGCTGGTGGAAATGCAACGTATGTTTTCTTTTTCCTAGTGAAATAAGTATGAGATCCATGGGTATGTTTGGAGACTGATCATGTCTTTTATTTAAAAAAAAAACTTCAGTTATGTGCTTGAGGG	FALSE	TRUE	FALSE	0	0	0	1	0.007227
GTGGAAGCAGATAAAGTTGCAAAAAGAGCTGTGGTTGTTGGCTGTGGCGGCAGGTTCCCGGTCGAAAAGGACGCCAAAGAGGAAGTAAAGCTCTTCTTGGGTAATGCTGGAACTGCAATGCGGCCATTGACGGCAGCTGTAGTTGCTGCTGGTGGAAATGCAACGTATGTTTTCTTTTTCCTAGTGAAATAAGTATGAGATCCATGGGTATGTTTGGAGACTGATCATGTCTTTTATT--AAAAAAAAACTTCAGTTATGTGCTTGATGG	FALSE	TRUE	FALSE	0	0	0	1	0.007227
GTGGAAGCAGATAAAGTTGCAAAAAGAGCTGTGGTTGTTGGCTGTGGCGGCAGGTTCCCGGTCGAAAAGGACGCCAAAGAGGAAGTAAAGCTCTTCTTGGGTAATGCTGGAACTGCAATGCGGCCATTGACGGCAGCTGTAGTTGCTGCTGGTGGAAATGCAACGTATGTTTTCTTTATCCTAGTGAAATAAGTATGAGATCCATGGGTATGTTTGGAGACTGATCATGTCTTTTATTTAAATAAAAAACTTCAGTTAGGTGCTTGATGG	FALSE	TRUE	FALSE	0	0	0	1	0.007227
GTGGAAGCAGATAAAGTTGCAAAAAGAGCTGTGGTTGTTGGCTGTGGCGGCAGGTTCCCGGTCGAAAAGGACGCCAAAGAGGAAGTAAAGCTCTTCTTGGGTAATGCTGGAACTGCAATGCGGCCATTGACGGCAGCTGTAGTTGCTGCTGGTGGAAATGCAACGTATGTTTTCTTTATCCTAGTGAAATAAGTATGAGATCCATGGGTATGTTTGGAGACTGATCATGTCTTTTATTTAAAAAAAAAACTTCAGTTATGTGCTTAATGG	FALSE	TRUE	FALSE	0	0	0	1	0.007227
GTGGAAGCAGATAAAGTTGCAAAAAGAGCTGTGGTTGTTGGCTGTGGCGGCAGGTTCCCGGTCGAAAAGGACGCCAAAGAGGAAGTAAAGCTCTTCTTGGGTAATGCTGGAACTGCAATGCGGCCATTGACGGCAGCTGTAGTTGCTGCTGGTGGAAATGCAACGTATGTTTTCTTTATCCTAGTGAAATAAGTATGAGATCCATGGGTATGTTTGGAGACTGATCATGTCTTTTATTTAAACAAAAAACTTCCGTTATGTGCTTGATGG	FALSE	TRUE	FALSE	0	0	0	1	0.007227
GTGGAAGCAGATAAAGTTGCAAAAAGAGCTGTGGTTGTTGGCTGTGGCGGCAGGTTCCCGGTCGAAAAGGACGCCAAAGAGGAAGTAAAGCTCTTCTTGGGTAATGCTGGAACTGCAATGCGGCCATCGACGGCAGCTGTAGTTGCTGCTGGTGGAAATGCAACGTATGTTTTCTTTATCCTAGTGAAATAAGTATGAGATCCATGGGTATGTTTGGAGACTGATCATGTCTTTTATTTAAAAAAAAAACTTCAGTTATGTGCTTGATGG	FALSE	TRUE	FALSE	0	0	0	1	0.007227
GTGGAAGCAGATAAAGTTGCAAAAAGAGCTGTGGTTGTTGGCTGTGGCGGCAGGTTCCCGGTCGAAAAGGACGCCAAAGAGGAAGTAAAGCTCTTCTTGGGTAATGCTGGAACTGCAATGCGGCCATTGACCGCAGCTGTAGTTGCTGCTGGTGGAAATGCAACGTATGTTTTCTTTATCCTAGTGAAATAAGTATGAGATCTATGGGTATGTTTGGAGACTGATCATGTCTTTTATTTAAAAAAAAAACTTCAGTTATGTGCTTGATGG	FALSE	TRUE	FALSE	0	0	0	1	0.007227
GTGGAAGCAGATAAAGTTGCAAAAAGAGCTGTGGTTGTTGGCTGTGGCGGCAGGTTCCCGGTCGAAAAGGACGCCAAAGAGGAAGTAAAGCTCTTCTTGGGTAATGCTGGAACTGCAATGCGGCCATTGACAGCAGCTGTAGTTGCTGCTGGTGGAAATGCAACGTATGTTTTCTTTATCCTAGTGAAATAAGTATGAGATCCATGGGTATGTTTGGAGACTGATCATGTCTTTTATTT-AAAAAAAAACTTCAGTTATGTGCTTGATGG	FALSE	TRUE	FALSE	0	0	0	1	0.007227
GTGGAAGCAGATAAAGTTGCAAAAAGAGCTGTGGTTGTTGGCTGTGGCGGCAGGTTCCCGGTCGAAAAGGACGCCAAAGAGGAAGTAAAGCTCTTCTTGGGTAATGCTGGAACTGCAATGCGGCCATTGAAGGCAGCTGTAGTTGCTGCTGGTGGAAATGCAACGTATGTTTTCTTTATCCTAGTGAAATAAGTATGAGATCCATGGGTATGTTTGGAGACTGATCATGTCTTTTATTTAAAAAAAAAACTTCAGTTATGTGCTTGATGG	FALSE	TRUE	FALSE	0	0	0	1	0.007227
GTGGAAGCAGATAAAGTTGCAAAAAGAGCTGTGGTTGTTGGCTGTGGCGGCAGGTTCCCGGTCGAAAAGGACGCCAAAGAGGAAGTAAAGCTCTTCTTGGGTAATGCTGGAACTGCAATGCGGCCATTGAAGGCAGCTGTAGTTGCTGCTGGTGGAAATGCAACGTATGTTTTCTTTATCCTAGTGAAATAAGTATGAGATCCATGGGTATGTTTGGAGACTGATCATGTCTTTTATTTAAAAAAAAAACTACAGTTATGTGGTTGATGG	FALSE	TRUE	FALSE	0	0	0	1	0.007227
GTGGAAGCAGATAAAGTTGCAAAAAGAGCTGTGGTTGTTGGCTGTGGCGGCAGGTTCCCGGTCGAAAAGGACGCCAAAGAGGAAGTAAAGCTCTTCTTGGGTAATGCTGGAACTGCAATGCGGCCATTGAAGGCAGCTGTAGTTGCTGCTGGTGGAAATGCAACGTATGTTTTCTTTATCCTAGTGAAATAAGTATGAGATCCATGGGTATGTTTGGAGACTGATCATGTCTTTTA-TTAAAAAAAAAACTTCAGTTATGTGATTGATGG	FALSE	TRUE	FALSE	0	0	0	1	0.007227
GTGGAAGCAGATAAAGTTGCAAAAAGAGCTGTGGTTGTTGGCTGTGGCGGCAGGTTCCCGGTCGAAAAGGACGCCAAAGAGGAAGTAAAGCTCTTCTTGGGTAATGCTGGAACTGCAATGCGGCCATTCACGGCAGCTGTAGTTGCTGCTGGTGGAAATGCAACGTATGTTTTCTTTATCCTAGTGAAATAAGTATGAGATCCATGGGTATGTTTGGAGACTGATCATGTCTTTTATTT-AAAAAAAAACTTCAGTTATGTGCTTGATGG	FALSE	TRUE	FALSE	0	0	0	1	0.007227
GTGGAAGCAGATAAAGTTGCAAAAAGAGCTGTGGTTGTTGGCTGTGGCGGCAGGTTCCCGGTCGAAAAGGACGCCAAAGAGGAAGTAAAGCTCTTCTTGGGTAATGCTGGAACTGCAATGCGGCCATGGACGGCAGCTGTAGTTGCTGCTGGTGGAAATGCAACGTATGTTTTCTTTATCCTAGTGAAATAAGTATGAGATCCATGGGTATGTTTGGAGACTGATCATGTCTTTTATTTAAAAAAAAAACTTCAGTTATGTGCTTGATGG	FALSE	TRUE	FALSE	0	0	0	1	0.007227
GTGGAAGCAGATAAAGTTGCAAAAAGAGCTGTGGTTGTTGGCTGTGGCGGCAGGTTCCCGGTCGAAAAGGACGCCAAAGAGGAAGTAAAGCTCTTCTTGGGTAATGCTGGAACTGCAATGCGGCCATCGACGGCAGCTGTAGTTGCTGCTGGTGGAAATGCAACGTATGTTTTCTTTCTCCTAGTGAAATAAGTATGAGATCCATGGGTATGTTTGGAGACTGATCATGTCTTTTATTTAAAAAAAAAACTTCAGTTATGTGCTTGATGG	FALSE	TRUE	FALSE	0	0	0	1	0.007227
GTGGAAGCAGATAAAGTTGCAAAAAGAGCTGTGGTTGTTGGCTGTGGCGGCAGGTTCCCGGTCGAAAAGGACGCCAAAGAGGAAGTAAAGCTCTTCTTGGGTAATGCTGGAACTGCAATGCGGCCACTGACGGCAGCTGTAGTTGCTGCTGGTGGAAATGCAACGTATGTTTTCTTTATCCTAGTTGAAATAAGTATGAGATCCATGGGTATGTTTGGAGACTGATCATGTCTTTTATTTAAAAAAAAAACTTCAGTTATGTGCTTGATGG	FALSE	TRUE	FALSE	0	0	0	1	0.007227
GTGGAAGCAGATAAAGTTGCAAAAAGAGCTGTGGTTGTTGGCTGTGGCGGCAGGTTCCCGGTCGAAAAGGACGCCAAAGAGGAAGTAAAGCTCTTCTTGGGTAATGCTGGAACTGCAATGCGGCCATTGACGGCAGCTGTAGTTGCTGCTGGTGGAAATGCAACGTATGTTTTCTTTATCCTAGTGAAATAAGTATGAGATCCATGGGTAGGTTTGGAGACTGATCATGTCTTTTA-TTAAAAAAAAAACTTCAGTTATGGGCTTGATGG	FALSE	TRUE	FALSE	0	0	0	1	0.007227
GTGGAAGCAGATAAAGTTGCAAAAAGAGCTGTGGTTGTTGGCTGTGGCGGCAGGTTCCCGGTCGAAAAGGACGCCAAAGAGGAAGTAAAGCTCTTCTTGGGTAATGCTGGAACTGCAATGCGGCCACTGACGGCAGCTGTAGTTGCTGCTGGTGGAAATGCAACGTATGTTTTCTTTATCCTAGTGAAATAAGTATGAGATCCATGGGTCTGTTTGGAGACTGATCATGTCTTTTATTTAAAAAAAAAACTTCAGTTATGTGCTTGATGG	FALSE	TRUE	FALSE	0	0	0	1	0.007227
GTGGAAGCAGATAAAGTTGCAAAAAGAGCTGTGGTTGTTGGCTGTGGCGGCAGGTTCCCGGTCGAAAAGGACGCCAAAGAGGAAGTAAAGCTCTTCTTGGGTAATGCTGGAACTGCAATGCGGCCACTGACGGCAGCTGTAGTTGCTGCTGGTGGAAATGCAACGTATGTTTTCTTTATCCTAGTGAAATAAGTATGAGATCCATGGGTATGTTTGGAGACTTATCATGTCTTTTATTTAAAAAAAAAACTTCAGTTATGTGCTTGATGG	FALSE	TRUE	FALSE	0	0	0	1	0.007227
GTGGAAGCAGATAAAGTTGCAAAAAGAGCTGTGGTTGTTGGCTGTGGCGGCAGGTTCCCGGTCGAAAAGGACGCCAAAGAGGAAGTAAAGCTCTTCTTGGGTAATGCTGGAACTGCAATGCGGCCACTGACGGCAGCTGTAGTTGCTGCTGGTGGAAATGCAACGTATGTTTTCTTTATCCTAGTGAAATAAGTATGAGATCCATGGGTATGTTTGGAGACTGATCATGTCTTTTATT--AAAAAAAAACTTCAGTTATGTGCTTGATGG	FALSE	TRUE	FALSE	0	0	0	1	0.007227
GTGGAAGCAGATAAAGTTGCAAAAAGAGCTGTGGTTGTTGGCTGTGGCGGCAGGTTCCCGGTCGAAAAGGACGCCAAAGAGGAAGTAAAGCTCTTCTTGGGTAATGCTGGAACTGCAATGCGGCCACTGACGGCAGCTGTAGTTGCTGCTGGTGGAAATGCAACGTATGTTTTCTTTATCCTAGTGAAATAAGTATGAGATCCATGGGTATGTTTGGAGACTGATCATGTCTTTTA-TTAAAAAAAAAACTTCAGTTATGTGCTTGATGG	FALSE	TRUE	FALSE	0	0	0	1	0.007227
GTGGAAGCAGATAAAGTTGCAAAAAGAGCTGTGGTTGTTGGCTGTGGCGGCAGGTTCCCGGTCGAAAAGGACGCCAAAGAGGAAGTAAAGCTCTTCTTGGGTAATGCTGGAACTGCAATGCGGCCACTGACGGCAGCTGTAGTAGCTGCTGGTGGAAATGCAACGTATGTTTTCTTTATCCTAGTGAAATAAGTATGAGATCCATGGGTATGTTTGGAGACTGATCATGTCTTTTATTTAAAAAAAAAACTTCAGTTATGTGCTTGATGG	FALSE	TRUE	FALSE	0	0	0	1	0.007227
GTGGAAGCAGATAAAGTTGCAAAAAGAGCTGTGGTTGTTGGCTGTGGCGGCAGGTTCCCGGTCGAAAAGGACGCCAAAGAGGAAGTAAAGCTCTTCTTGGGTAATGCTGGAACTGCAATGCGGCCAATGACGGCAGCTGTAGTTGCTGCTGGTGGAAATGCAACGTATGTTTTCTTTATCCTAGTGAAATAAGTATGAGATCCATGGGTATGTTTGGAGACTGATCATGTCTTTTATTTAAAAAAAAAACTTCAGTTATGTGCTTGATGG	FALSE	TRUE	FALSE	0	0	0	1	0.007227
GTGGAAGCAGATAAAGTTGCAAAAAGAGCTGTGGTTGTTGGCTGTGGCGGCAGGTTCCCGGTCGAAAAGGACGCCAAAGAGGAAGTAAAGCTCTTCTTGGGTAATGCTGGAACTGCAATGCGGCAATTGACGGCAGCTGTAGTTGCTGCTGGTGGAAATGCAACGTATGTTTTCTTTATCCTAGTGAAATAAGTATGAGATCCATGGGTATGTTTGGAGACTGATCATGTCTTTTATTTAAAAAAAAAACTTCAGTTATGGGCTTGATGG	FALSE	TRUE	FALSE	0	0	0	1	0.007227
GTGGAAGCAGATAAAGTTGCAAAAAGAGCTGTGGTTGTTGGCTGTGGCGGCAGGTTCCCGGTCGAAAAGGACGCCAAAGAGGAAGTAAAGCTCTTCTTGGGTAATGCTGGAACTGCAATGCGGCAATTGACGGCAGCTGTAGTTGCTGCTGGTGGAAATGCAACGTATGTTTTCTTTATCCTAGTGAAATAAGTATGAGATCCATGGGTATGATTGGAGACTGATCATGTCTTTTATTTAAAAAAAAAACTTCAGTTATGTGCCTGATGG	FALSE	TRUE	FALSE	0	0	0	1	0.007227
GTGGAAGCAGATAAAGTTGCAAAAAGAGCTGTGGTTGTTGGCTGTGGCGGCAGGTTCCCGGTCGAAAAGGACGCCAAAGAGGAAGTAAAGCTCTTCTTGGGTAATGCTGGAACTGCAATGCGGACATTGACGGCAGCTGTAGTTGCTGCTGGTGGAAATGCAACGTATGTTTTCTTTATCCTAGTGCAATAAGTATGAGATCCATGGGTATGTTTGGAGACTGATCATGTCTTTTATTTAAAAAAAAAACTTCAGTTATGTGCTTGATGT	FALSE	TRUE	FALSE	0	0	0	1	0.007227
GTGGAAGCAGATAAAGTTGCAAAAAGAGCTGTGGTTGTTGGCTGTGGCGGCAGGTTCCCGGTCGAAAAGGACGCCAAAGAGGAAGTAAAGCTCTTCTTGGGTAATGCTGGAACTGCAATGCGGACATTGACGGCAGCTGTAGTTGCTGCTGGTGGAAATGCAACGTATGTTTTCTTTATCCTAGTGAAATAAGTATGAGATCCATGGGTATGTTTGGAGACTGATCATGTCTTTTATTTAAAAAAAAAACTTCAGTTGTGTGCTTGATGG	FALSE	TRUE	FALSE	0	0	0	1	0.007227
GTGGAAGCAGATAAAGTTGCAAAAAGAGCTGTGGTTGTTGGCTGTGGCGGCAGGTTCCCGGTCGAAAAGGACGCCAAAGAGGAAGTAAAGCTCTTCTTGGGTAATGCTGGAACTGCAATGCGGCCATTGACGCCAGCTGTAGTTGCTGCTGGTGGAAATGCAACGTATGTTTTCTTTATCCTAGTGAAATAAGTATGAGATCCATGGGTATGTTTGGAGACTGATCATGTCTTTTATTTAAAAAAAAAACTTCAGTTATGTGCTTGATGG	FALSE	TRUE	FALSE	0	0	0	1	0.007227
GTGGAAGCAGATAAAGTTGCAAAAAGAGCTGTGGTTGTTGGCTGTGGCGGCAGGTTCCCGGTCGAAAAGGACGCCAAAGAGGAAGTAAAGCTCTTCTTGGGTAATGCTGGAACTGCAATGCGGCCATTGACGCCAGCTGTAGTTGCTGCTGGTGGAAATGCAACGTATGTTTTCTTTATCCTAGTGAAATAAGTATGAGATCCATGGGTATGTTTGGAGACTGATCATGTCTTTTATTTAAAAAAAAAACTTCAGTTATTTGCTTGATGG	FALSE	TRUE	FALSE	0	0	0	1	0.007227
GTGGAAGCAGATAAAGTTGCAAAAAGAGCTGTGGTTGTTGGCTGTGGCGGCAGGTTCCCGGTCGAAAAGGACGCCAAAGAGGAAGTAAAGCTCTTCTTGGGTAATGCTGGAACTGCAATGCGGCCATTGACGGAAGCTGTAGTTGCTGCTGGTGGAAATGCAACGTATGTTTTCTTTATCCTAGTGAAATAAGTATGAGATCCATGGGTATGTTTGGAGACTGATCATGTCTTTTA-TTAAAAAAAAAACTTCAGTTATGTGCTTGATGG	FALSE	TRUE	FALSE	0	0	0	1	0.007227
GTGGAAGCAGATAAAGTTGCAAAAAGAGCTGTGGTTGTTGGCTGTGGCGGCAGGTTCCCGGTCGAAAAGGACGCCAAAGAGGAAGTAAAGCTCTTCTTGGGTAATGCTGGAACTGCAATGCGGCCATTGACGGAAGCTGTAGTTGCTGCTGGTGGAAATGCAACGTATGTTTTCTTTATCCTAGTGAAATAAGTATGAGATCCATGGGTATGTTTGGAGACTGATCATGTCTTTTATTTAAAAAAAAAACTTCAGTTATGTGCTTGATGG	FALSE	TRUE	FALSE	0	0	0	1	0.007227
GTGGAAGCAGATAAAGTTGCAAAAAGAGCTGTGGTTGTTGGCTGTGGCGGCAGGTTCCCGGTCGAAAAGGACGCCAAAGAGGAAGTAAAGCTCTTCTTGGGTAATGCTGGAACTGCAATGCGGCCATTGACGGCAGCTGTAGTCGCTGCTGGTGGAAATGCAACGTATGTTTTCTTTATCCTAGTGAAATAAGTATGAGATCCATGGGTATGTTTGGAGACTGATCATGTCTTTTATTTAAAAAAAAAACTTCAGTTATGTGCTTGATGG	FALSE	TRUE	FALSE	0	0	0	1	0.007227
GTGGAAGCAGATAAAGTTGCAAAAAGAGCTGTGGTTGTTGGCTGTGGCGGCAGGTTCCCGGTCGAAAAGGACGCCAAAGAGGAAGTAAAGCTCTTCTTGGGTAATGCTGGAACTGCAATGCGGCCATTGACGGCAGCTGTAGTCGCTGCTGGTGGAAATGCAACGTATGTTTTCTTTATCCTAGTGAAATAAGTATGAGATCCATGGGTATGTTTGGAGACTGATCATGTCTTTTATTTAAAAAAAAAACTTCAGTTAGTTGCTTGATGG	FALSE	TRUE	FALSE	0	0	0	1	0.007227
GTGGAAGCAGATAAAGTTGCAAAAAGAGCTGTGGTTGTTGGCTGTGGCGGCAGGTTCCCGGTCGAAAAGGACGCCAAAGAGGAAGTAAAGCTCTTCTTGGGTAATGCTGGAACTGCAATGCGGCCATTGACGGCAGCTGTAGTAGCTGCTGGTGGAAATGCAACGTATGTTTTCTTTATCCTAGTTAAATAAGTATGAGATCCATGGGTATGTTTGGAGACTGATCATGTCTTTTATTTAAAAAAAAAACTTCAGTTATGTGCTTGATGG	FALSE	TRUE	FALSE	0	0	0	1	0.007227
GTGGAAGCAGATAAAGTTGCAAAAAGAGCTGTGGTTGTTGGCTGTGGCGGCAGGTTCCCGGTCGAAAAGGACGCCAAAGAGGAAGTAAAGCTCTTCTTGGGTAATGCTGGAACTGCAATGCGGCCATTGACGGCAGCTGTAGTAGCTGCTGGTGGAAATGCAACGTATGTTTTCTTTATCCTAGTGAAATAAGTATGAGATCCATGGGTATGTTTGGAGACTGATCATGTCTTTTATTTAAAAAACAAACTTCAGTTATGTGCTTGATGG	FALSE	TRUE	FALSE	0	0	0	1	0.007227
GTGGAAGCAGATAAAGTTGCAAAAAGAGCTGTGGTTGTTGGCTGTGGCGGCAGGTTCCCGGTCGAAAAGGACGCCAAAGAGGAAGTAAAGCTCTTCTTGGGTAATGCTGGAACTGCAATGCGGCCATTGACGGCAGCTGTAGTAGCTGCTGGTGGAAATGCAACGTATGTTTTCTTTATCCTAGTGAAATAAGTATGAGATCCATGGGTATGTTTGGAGACTGATCATGTCTTTTATTTAAAAAAAAAACTTCAGTTATGTGCTTTATGG	FALSE	TRUE	FALSE	0	0	0	1	0.007227
GTGGAAGCAGATAAAGTTGCAAAAAGAGCTGTGGTTGTTGGCTGTGGCGGCAGGTTCCCGGTCGAAAAGGACGCCAAAGAGGAAGTAAAGCTCTTCTTGGGTAATGCTGGAACTGCAATGCGGCCATTGACGGCAGCTGTAGTAGCTGCTGGTGGAAATGCAACGTATGTTTTCTTTATCCTAGTGAAATAAGTATGAGATCCATGGGTATGTTTGGAGACTGATCATGTCTTTTATTTAAAAAAAAAACTTCAGTTATGTGCTTGCTGG	FALSE	TRUE	FALSE	0	0	0	1	0.007227
GTGGAAGCAGATAAAGTTGCAAAAAGAGCTGTGGTTGTTGGCTGTGGCGGCAGGTTCCCGGTCGAAAAGGACGCCAAAGAGGAAGTAAAGCTCTTCTTGGGTAATGCTGGAACTGCAATGCGGCCATTGACGGCAGCTGTAGTAGCTGCTGGTGGAAATGCAACGTATGTTTTCTTTATCCTAGTGAAATAAGTATGAGATCCATGGGTATGTTTGGAGACTGATCATGTCTTTTA-TTAAAAAAAAAACTTCAGTTATGTGCTTGATGG	FALSE	TRUE	FALSE	0	0	0	1	0.007227
GTGGAAGCAGATAAAGTTGCAAAAAGAGCTGTGGTTGTTGGCTGTGGCGGCAGGTTCCCGGTCGAAAAGGACGCCAAAGAGGAAGTAAAGCTCTTCTTGGGTAATGCTGGAACTGCAATGCGGCCATTGACGGCAGCTGTAGTAGCTGCTGGTGGAAATGCAACGTATGTTTTCTTTATCCTAGTGAAATAAGTATGAGATCCATGGGTATGTTTGGAGACTGATAATGTCTTTTATTTAAAAAAAAAACTTCAGTTATGTGCTTGATGG	FALSE	TRUE	FALSE	0	0	0	1	0.007227
GTGGAAGCAGATAAAGTTGCAAAAAGAGCTGTGGTTGTTGGCTGTGGCGGCAGGTTCCCGGTCGAAAAGGACGCCAAAGAGGAAGTAAAGCTCTTCTTGGGTAATGCTGGAACTGCAATGCGGCCATTGACGGCAGCTGTAGTAGCTGCTGGTGGAAATGCAACGTATGTTTTCTTTATCCTAGTGAAATAAGTATGAGATCCATGGGTATGTTCGGAGACTGATCATGTCTTTTATTTAAAAAAAAAACTTCAGTTATGTGCTTGATGG	FALSE	TRUE	FALSE	0	0	0	1	0.007227
GTGGAAGCAGATAAAGTTGCAAAAAGAGCTGTGGTTGTTGGCTGTGGCGGCAGGTTCCCGGTCGAAAAGGACGCCAAAGAGGAAGTAAAGCTCTTCTTGGGTAATGCTGGAACTGCAATGCGGCCATTGACGGCAGCTGTAGGTGCTGCTGGTGGAAATGCAACGTATGTTTTCTTTATCCTAGTGAAATAAGTATGAGATCCATGGGTATGTTTTGAGACTGATCATGTCTTTTATTTAAAAAAAAAACTTCAGTTATGTGCTTGATGG	FALSE	TRUE	FALSE	0	0	0	1	0.007227
GTGGAAGCAGATAAAGTTGCAAAAAGAGCTGTGGTTGTTGGCTGTGGCGGCAGGTTCCCGGTCGAAAAGGACGCCAAAGAGGAAGTAAAGCTCTTCTTGGGTAATGCTGGAACTGCAATGCGGCCATTGACGGCAGCTGTAGCTGCTGCTGGTGGAAATGCAACGTATGTTTTCTTTATCCTAGTGAAATAAGTATGAGATCCATGGGTATGTTTGGAGACTGATCATGTCTTTTATTTAAAAAAAAAACTTCAGTTATGTGCTTGATGG	FALSE	TRUE	FALSE	0	0	0	1	0.007227
GTGGAAGCAGATAAAGTTGCAAAAAGAGCTGTGGTTGTTGGCTGTGGCGGCAGGTTCCCGGTCGAAAAGGACGCCAAAGAGGAAGTAAAGCTCTTCTTGGGTAATGCTGGAACTGCAATGCGGCCATTGACGGCAGCTGTAGCTGCTGCTGGTGGAAATGCAACGTATGTTTTCTTTATCCTAGTGAAATAAGTATGAGATCCATGGGTATGTTTGGAGACTGATCATGTCTTTTATTTAAAAAAAAAACTTCAGTTATGTGCTAGAGGG	FALSE	TRUE	FALSE	0	0	0	1	0.007227
GTGGAAGCAGATAAAGTTGCAAAAAGAGCTGTGGTTGTTGGCTGTGGCGGCAGGTTCCCGGTCGAAAAGGACGCCAAAGAGGAAGTAAAGCTCTTCTTGGGTAATGCTGGAACTGCAATGCGGCCATTGACGGCAGCTGTAGATGCTGCTGGTGGAAATGCAACGTATGTTTTCTTTATCCTAGTGAAATAAGTATGAGATCCATGGGTATGTTTGGAGACTGATCATGTCTTTTATTTAAAAAAAAAACTTCAGTTATGTGCTTGATGG	FALSE	TRUE	FALSE	0	0	0	1	0.007227
GTGGAAGCAGATAAAGTTGCAAAAAGAGCTGTGGTTGTTGGCTGTGGCGGCAGGTTCCCGGTCGAAAAGGACGCCAAAGAGGAAGTAAAGCTCTTCTTGGGTAATGCTGGAACTGCAATGCGGCCATTGACGGCAGCTGTAGATGCTGCTGGTGGAAATGCAACGTATGTTTTCTTTATCCTAGTGAAATAAGTATGAGATCCATGGGTATGTTAGGAGACTGATCATGTCTTTTATTTAAAAAAAAAACTTCAGTTATGTGCTTGATGG	FALSE	TRUE	FALSE	0	0	0	1	0.007227
GTGGAAGCAGATAAAGTTGCAAAAAGAGCTGTGGTTGTTGGCTGTGGCGGCAGGTTCCCGGTCGAAAAGGACGCCAAAGAGGAAGTAAAGCTCTTCTTGGGTAATGCTGGAACTGCAATGCGGCCATTGACGGCAGCTGTACTTGCTGCTGGTGGAAATGCAACGTATGTTTTCTTTATCCTAGTGAAATAAGTATGAGATCCATGGGTATGTTTGGAGACTGATCATGTCTTTTATTTAAAAAAAAAACTTCAGTTATGTGCTTGATGG	FALSE	TRUE	FALSE	0	0	0	1	0.007227
GTGGAAGCAGATAAAGTTGCAAAAAGAGCTGTGGTTGTTGGCTGTGGCGGCAGGTTCCCGGTCGAAAAGGACGCCAAAGAGGAAGTAAAGCTCTTCTTGGGTAATGCTGGAACTGCAATGCGGCCATTGACGGCAGCTGGAGTTGCTGCTGGTGGAAATGCAACGTATGTTTTCTTTATCCTAGTGAAATAAGTATGAGATCCATGGGTATGTTTGGAGACTGATCATGTCTTTTATTTAAAAAAAAAACTTCAGTTATGTGCTTGATGG	FALSE	TRUE	FALSE	0	0	0	1	0.007227
GTGGAAGCAGATAAAGTTGCAAAAAGAGCTGTGGTTGTTGGCTGTGGCGGCAGGTTCCCGGTCGAAAAGGACGCCAAAGAGGAAGTAAAGCTCTTCTTGGGTAATGCTGGAACTGCAATGCGGCCATTGACGGCAGCTGCAGTTGCTGCTGGTGGAAATGCAACGTATGTTTTCTTTATCCTAGTGAAATAAGTATGAGATCCATGGGTATGTTTGGAGACTGATCATGTCTTTTATTTAAAAAAAAAACTTCAGTTATGTGCTTGATGG	FALSE	TRUE	FALSE	0	0	0	1	0.007227
GTGGAAGCAGATAAAGTTGCAAAAAGAGCTGTGGTTGTTGGCTGTGGCGGCAGGTTCCCGGTCGAAAAGGACGCCAAAGAGGAAGTAAAGCTCTTCTTGGGTAATGCTGGAACTGCAATGCGGCCATTGACGGCAGCCGTAGTTGCTGCTGGTGGAAATGCAACGTATGTTTTCTTTATCCTAGTGGAAATAAGTATGAGATCCATGGGTATGTTTGGAGACTGATCATGTCTTTTATTTAAAAAAAAAACTTCAGTTATGTGCTTGATGG	FALSE	TRUE	FALSE	0	0	0	1	0.007227
GTGGAAGCAGATAAAGTTGCAAAAAGAGCTGTGGTTGTTGGCTGTGGCGGCAGGTTCCCGGTCGAAAAGGACGCCAAAGAGGAAGTAAAGCTCTTCTTGGGTAATGCTGGAACTGCAATGCGGCCATTGACGGCAGCCGTAGTTGCTGCTGGTGGAAATGCAACGTATGTTTTCTTTATCCTAGTGAAATAAGTATGAGATCCATGGGTATGTTTGGAGACTGATCATGTCTTTTA-TTAAAAAAAAAACTTCAGTTATGTGCTTGATGG	FALSE	TRUE	FALSE	0	0	0	1	0.007227
GTGGAAGCAGATAAAGTTGCAAAAAGAGCTGTGGTTGTTGGCTGTGGCGGCAGGTTCCCGGTCGAAAAGGACGCCAAAGAGGAAGTAAAGCTCTTCTTGGGTAATGCTGGAACTGCAATGCGGCCATTGACGGCACCTGTAGTTGCTGCTGGTGGAAATGCAACGTATGTTTTCTTTATCCTAGTGAAATAAGTATGAGATCCATGGGTATGTTTGGAGACTGATCATGTCTTTTATTTAAAAAAAAAACTTCAGTTATGTGCTTGATGG	FALSE	TRUE	FALSE	0	0	0	1	0.007227
GTGGAAGCAGATAAAGTTGCAAAAAGAGCTGTGGTTGTTGGCTGTGGCGGCAGGTTCCCGGTCGAAAAGGACGCCAAAGAGGAAGTAAAGCTCTTCTTGGGTAATGCTGGAACTGCAATGCGGCCATTGACGGCAACTGTAGTTGCTGCTGGTGGAAATGCAACGTATGTTTTCTTTATCCTAGTGAAATAAGTATGAGATCCATGGGTATGTTTGGAGACTGATCATGTCTTTTATTTAAAAAAAAAACTTCAGTTATGTGCTTGATGG	FALSE	TRUE	FALSE	0	0	0	1	0.007227
GTGGAAGCAGATAAAGTTGCAAAAAGAGCTGTGGTTGTTGGCTGTGGCGGCAGGTTCCCGGTCGAAAAGGACGCCAAAGAGGAAGTAAAGCTCTTCTTGGGTAATGCTGGAACTGCAATGCGGACATTGACGGCAGCTGTAGTTGCTGCTGGTGGAAATGCAACGTATGTTTTCTTTATCCTAGTGAAATAAGGATGAGATCCATGGGTATGTTTGGAGACTGATCATGTCTTTTATTTAAAAAAAAAACTTCAGTTAGGTGCTTGATGG	FALSE	TRUE	FALSE	0	0	0	1	0.007227
GTGGAAGCAGATAAAGTTGCAAAAAGAGCTGTGGTTGTTGGCTGTGGCGGCAGGTTCCCGGTCGAAAAGGACGCCAAAGAGGAAGTAAAGCTCTTCTTGGGTAATGCTGGAACTGCAATGCGCCCATTGACGGCAGCTGTAGTTGCTGCTGGTGGAAATGCAACGTATGTTTTCTTTATCCTAGTGAAATAAGTATGAGATCCATGGGTATGTTTGGAGACTGATCATGTCTTTTATTTAAAAAAAAAACTTCAGTTATGTGCTTGCTGG	FALSE	TRUE	FALSE	0	0	0	1	0.007227
GTGGAAGCAGATAAAGTTGCAAAAAGAGCTGTGGTTGTTGGCTGTGGCGGCAGGTTCCCGGTCGAAAAGGACGCCAAAGAGGAAGTAAAGCTCTTCTTGGGTAATGCTGGAACTGCAATGCGACCATTGACGGCAGCTGTAGTTGCTGCTGGTGGAAATGCAACGTATGTTTTCTTTATCCTAGTGAAATAAGTATGAGATCCATGGGTATGTTTGGAGACTGATCATGTCTTTTATTTAAAAAAAAAACTTCCGTTATGTGCTTGATGG	FALSE	TRUE	FALSE	0	0	0	1	0.007227
GTGGAAGCAGATAAAGTTGCAAAAAGAGCTGTGGTTGTTGGCTGTGGCGGCAGGTTCCCGGTCGAAAAGGACGCCAAAGAGGAAGTAAAGCTCTTCTTGGGCAATGCTGGAACTGCAATGCGGCCATTGACGGCAGCTGTAGTTGCTGCTGGTGGAAATGCAACGTATGTTTTCTTTATCCTAGTGAAATAAGTATGAGATCCATGGGTATGTTTGGAGACTGATCATGTCTTTTATTTAAAAAAAAAACTTCAGTTATGTGCTTGATTG	FALSE	TRUE	FALSE	0	0	0	1	0.007227
GTGGAAGCAGATAAAGTTGCAAAAAGAGCTGTGGTTGTTGGCTGTGGCGGCAGGTTCCCGGTCGAAAAGGACGCCAAAGAGGAAGTAAAGCTCTTCTTGGGAAATGCTGGAACTGCAATGCGGCCATTGACGGCAGCTGTAGTTGCTGCTGGTGGAAATGCAACGTATGTTTTCTTTATCCTAGTGAAATAAGTATGAGATCCATGGGTATGTTTGGAGACTGATCATGTCTTTTATTTAAAAAAAAAACTTCAGTTATGTGCTTGATGG	FALSE	TRUE	FALSE	0	0	0	1	0.007227
GTGGAAGCAGATAAAGTTGCAAAAAGAGCTGTGGTTGTTGGCTGTGGCGGCAGGTTCCCGGTCGAAAAGGACGCCAAAGAGGAAGTAAAGCTCTTCTTGGCTAATGCTGGAACTGCAATGCGGCCATTGACGGCAGCTGTAGTTGCTGCTGGTGGAAATGCAACGTATGTTTTCTTTATCCTAGTGAAATAAGTATGAGATCCATGGGTATGTTTGGAGACTGATCATGTCTTTTATTTAAAAAAAAAACTTCAGTTATGTGCTTGATGG	FALSE	TRUE	FALSE	0	0	0	1	0.007227
GTGGAAGCAGATAAAGTTGCAAAAAGAGCTGTGGTTGTTGGCTGTGGCGGCAGGTTCCCGGTCGAAAAGGACGCCAAAGAGGAAGTAAAGCTCTTCTTGGCTAATGCTGGAACTGCAATGCGGCCATTGACGGCAGCTGTAGTTGCTGCTGGTGGAAATGCAACGTATGTTTTCTTTATCCTAGTGAAATAAGTATGAGATCCATGGGTATGTTTGGAGACTGATCATGTCTTTTATTT-AAAAAAAAACTTCAGTTATGTGCTTGATGG	FALSE	TRUE	FALSE	0	0	0	1	0.007227
GTGGAAGCAGATAAAGTTGCAAAAAGAGCTGTGGTTGTTGGCTGTGGCGGCAGGTTCCCGGTCGAAAAGGACGCCAAAGAGGAAGTAAAGCTCTTCTTGCGTAATGCTGGAACTGCAATGCGGCCATTGACGGCAGCTGTAGTTGCTGCTGGTGGAAATGCAACGTATGTTTTCTTTATCCTAGTGAAATAAGTATGAGATCCATGGGTATGTTTGGAGACTGATCATGTCTTTTATTTAAAAAAAAAACTTCAGTTATGTGCTTGATGG	FALSE	TRUE	FALSE	0	0	0	1	0.007227
GTGGAAGCAGATAAAGTTGCAAAAAGAGCTGTGGTTGTTGGCTGTGGCGGCAGGTTCCCGGTCGAAAAGGACGCCAAAGAGGAAGTAAAGCTCTTCTTCGGTAATGCTGGAACTGCAATGCGGCCATTGACGGCAGCTGTAGTTGCTGCTGGTGGAAATGCAACGTATGTTTTCTTTATCCTAGTGAAATAAGTATGAGATCCATGGGTATGTTTTGAGACTGATCATGTCTTTTATTTAAAAAAAAAACTTCAGTTATGTGCTTGATGG	FALSE	TRUE	FALSE	0	0	0	1	0.007227
GTGGAAGCAGATAAAGTTGCAAAAAGAGCTGTGGTTGTTGGCTGTGGCGGCAGGTTCCCGGTCGAAAAGGACGCCAAAGAGGAAGTAAAGCTCTTCTTAGGTAATGCTGGAACTGCAATGCGGCCATTGACGGCAGCTGTAGTTGCTGCTGGTGGAAATGCAACGTATGTTTTCTTTATCCTAGTGAAATAAGTATGAGATCCATGGGTATGTTTGGAGACTGATCATGTCTTTTATTTAAAAAAAAAACTTCAGTTAGGTGCTTGATGG	FALSE	TRUE	FALSE	0	0	0	1	0.007227
GTGGAAGCAGATAAAGTTGCAAAAAGAGCTGTGGTTGTTGGCTGTGGCGGCAGGTTCCCGGTCGAAAAGGACGCCAAAGAGGAAGTAAAGCTCTTCTGGGGTAATGCTGGAACTGCAATGCGGCCATTGACGGCAGCTGTAGTTGCTGCTGGTGGAAATGCAACGTATGTTTTCTTTATCCTAGTGAAATAAGTATGAGATCCATGGGTATGTTTGGAGACTGATCATGTCTTTTATTTAAAAAAAAAACTTCAGTTATGTGATTGATGG	FALSE	TRUE	FALSE	0	0	0	1	0.007227
GTGGAAGCAGATAAAGTTGCAAAAAGAGCTGTGGTTGTTGGCTGTGGCGGCAGGTTCCCGGTCGAAAAGGACGCCAAAGAGGAAGTAAAGCTCTTCTCGGGTAATGCTGGAACTGCAATGCGGCCATTGACGGCAGCTGTAGTTGCTGCTGGTGGAAATGCAACGTATGTTTTCTTTATCCTAGTGAAATAAGTATGAGATCCATGGGTATGTTTGGAGACTGATCATGTCTTTTATTTAAAAAAAAAACTTCAGTTATGTGCTTGATGG	FALSE	TRUE	FALSE	0	0	0	1	0.007227
GTGGAAGCAGATAAAGTTGCAAAAAGAGCTGTGGTTGTTGGCTGTGGCGGCAGGTTCCCGGTCGAAAAGGACGCCAAAGAGGAAGTAAAGCTCTTCTAGGGTAATGCTGGAACTGCAATGCGGCCATTGACGGCAGCTGTAGTTGCTGCTGGTGGAAATGCAACGTATGTTTTCTTTATCCTAGTGAAATAAGTATGAGATCCATGGGTATGTTTGGAGACTGATCATGTCTTTTA-TTAAAAAAAAAACTTCAGTTATGTGCTTGATGG	FALSE	TRUE	FALSE	0	0	0	1	0.007227
GTGGAAGCAGATAAAGTTGCAAAAAGAGCTGTGGTTGTTGGCTGTGGCGGCAGGTTCCCGGTCGAAAAGGACGCCAAAGAGGAAGTAAAGCTCTTCGTGGGTAATGCTGGAACTGCAATGCGGCCATTGACGGCAGCTGTAGTTGCTGCTGGTGGAAATGCAACGTATGTTTTCTTTATCCTAGTGAAATAAGTATGAGATCCATGGGTATGTTTGGAGACTGATCATGTCTTTTATTTAAAAAAAAAACTTCAGTTATGTGCTTGAAGG	FALSE	TRUE	FALSE	0	0	0	1	0.007227
GTGGAAGCAGATAAAGTTGCAAAAAGAGCTGTGGTTGTTGGCTGTGGCGGCAGGTTCCCGGTCGAAAAGGACGCCAAAGAGGAAGTAAAGCTCTTCGTGGGTAATGCTGGAACTGCAATGCGGCCATTGACGGCAGCTGTAGTTGCGGCTGGTGGAAATGCAACGTATGTTTTCTTTATCCTAGTGAAATAAGTATGAGATCCATGGGTATGTTTGGAGACTGATCATGTCTTTTATTTAAAAAAAAAACTTCAGTTATGTGCTTGATGG	FALSE	TRUE	FALSE	0	0	0	1	0.007227
GTGGAAGCAGATAAAGTTGCAAAAAGAGCTGTGGTTGTTGGCTGTGGCGGCAGGTTCCCGGTCGAAAAGGACGCCAAAGAGGAAGTAAAGCTCTTCCTGGGTAATGCTGGAACTGCAATGCGGCCATTGACGGCAGCTGTAGTTGCTGCTGGTGGAAATGCAACGTATGTTTTCTTTATCCTAGTGAAATAAGTATGAGATCCATGGGTATGTTTGGAGACTGATCATGTCTTTTA-TTAAAAAAAAAACTTCAGTTATGTGCTTGATGG	FALSE	TRUE	FALSE	0	0	0	1	0.007227
GTGGAAGCAGATAAAGTTGCAAAAAGAGCTGTGGTTGTTGGCTGTGGCGGCAGGTTCCCGGTCGAAAAGGACGCCAAAGAGGAAGTAAAGCTCTTCATGGGTAATGCTGGAACTGCAATGCGGCCATTGACGGCAGCTGTAGTTGCTGCTGGTGGAAATGCAACGTATGTTTTCTTTATCCTAGTGAAATAAGTATGAGATCCATGGGTATGTTTGGAGACTGATCATGTCTTTTA-TTAAAAAAAAAACTTCAGTTATGTGCTTGATGG	FALSE	TRUE	FALSE	0	0	0	1	0.007227
GTGGAAGCAGATAAAGTTGCAAAAAGAGCTGTGGTTGTTGGCTGTGGCGGCAGGTTCCCGGTCGAAAAGGACGCCAAAGAGGAAGTAAAGCTCTCCTTGGGTAATGCTGGAACTGCAATGCGGCCATTGACGGCAGCTGTAGTTGCTGCTGGTGGAACTGCAACGTATGTTTTCTTTATCCTAGTGAAATAAGTATGAGATCCATGGGTATGTTTGGAGACTGATCATGTCTTTTATTTAAAAAAAAAAATTCAGTTATGTGCTTGATGG	FALSE	TRUE	FALSE	0	0	0	1	0.007227
GTGGAAGCAGATAAAGTTGCAAAAAGAGCTGTGGTTGTTGGCTGTGGCGGCAGGTTCCCGGTCGAAAAGGACGCCAAAGAGGAAGTAAAGCTCTCCTTGGGTAATGCTGGAACTGCAATGCGGCCATTGACGGCAGCTGTAGTTGCTGCTGGTGGAAATGCAACGTATGTTTTCTTTATCCTAGTGAAATAAGTATGAGATCCATGGGTATGTTTGGAGACTGATCATGTCTTTTATTTAAAAAAAAAACTTCAGTTATGTGCTTGATGG	FALSE	TRUE	FALSE	0	0	0	1	0.007227
GTGGAAGCAGATAAAGTTGCAAAAAGAGCTGTGGTTGTTGGCTGTGGCGGCAGGTTCCCGGTCGAAAAGGACGCCAAAGAGGAAGTAAAGCTCTACTTGGGTAATGCTGGAACTGCAATGCGGCCATTGACGGCAGCTGTAGTTGCTGCTGGTGGAAATGCAACGTATGTTTTCTTTATCCTAGTGAAATAAGTATGAGATCCATGGGTATGTTTGGAGACTGATCATGTCTTTTATTT-AAAAAAAAACTTCAGTTATGTGCTTGATGG	FALSE	TRUE	FALSE	0	0	0	1	0.007227
GTGGAAGCAGATAAAGTTGCAAAAAGAGCTGTGGTTGTTGGCTGTGGCGGCAGGTTCCCGGTCGAAAAGGACGCCAAAGAGGAAGTAAAGCTCATCTTGGGTAATGCTGGAACTGCAATGCGGCCATTGACGGCAGCTGTAGTTGCTGCTGGTGGAAATGCAACGTATGTTTTCTTTATCCTAGTGAAATAAGTATGAGATCCATGGGTATGTTTGGAGACTGATCATGTCTTTTATTTAAAAAAAAAACTTCAGTTATGTGCTTGATGG	FALSE	TRUE	FALSE	0	0	0	1	0.007227
GTGGAAGCAGATAAAGTTGCAAAAAGAGCTGTGGTTGTTGGCTGTGGCGGCAGGTTCCCGGTCGAAAAGGACGCCAAAGAGGAAGTAAAGCGCTTCTTGGGTAATGCTGGAACTGCAATGCGGCCATTGACGGCAGCTGTAGTTGCTGCTGGTGGAAATGCAACGTATGTTTTCTTTATCCTAGTGAAATAAGTATGAGATCCATGGGTATGTTTGGAGACTGATAATGTCTTTTATTTAAAAAAAAAACTTCAGTTAGGTGCTTGATGG	FALSE	TRUE	FALSE	0	0	0	1	0.007227
GTGGAAGCAGATAAAGTTGCAAAAAGAGCTGTGGTTGTTGGCTGTGGCGGCAGGTTCCCGGTCGAAAAGGACGCCAAAGAGGAAGTAAACCTCTTCTTGGGTAATGCTGGAACTGCAATGCGGCCATTGACGGCAGCTGTAGTTGCTGCTGGTGGAAATGCAACGTATGTTTTCTTTATCCTAGTGAAATAAGTATGAGATCCATGGGTATGTTTGGAGACTGATCATGTCTTTTATTTAAAAAAAAAACTTCAGTTATGTGCTTGATGG	FALSE	TRUE	FALSE	0	0	0	1	0.007227
GTGGAAGCAGATAAAGTTGCAAAAAGAGCTGTGGTTGTTGGCTGTGGCGGCAGGTTCCCGGTCGAAAAGGACGCCAAAGAGGAAGTAAAACTCTTCTTGGGTAATGCTGGAACTGCAATGCGGCCATTGACGGCAGCTGTAGTTGCTGCTGGTGGAAATGCAACGTATGTTTTCTTTATCCTAGTGAACTAAGTATGAGATCCATGGGTATGTTTGGAGACTGATCATGTCTTTTATTTAAAAAAAAAACTTCAGTTATGTGCTTGATGG	FALSE	TRUE	FALSE	0	0	0	1	0.007227
GTGGAAGCAGATAAAGTTGCAAAAAGAGCTGTGGTTGTTGGCTGTGGCGGCAGGTTCCCGGTCGAAAAGGACGCCAAAGAGGAAGTAAAACTCTTCTTGGGTAATGCTGGAACTGCAATGCGGCCATTGACGGCAGCTGTAGTTGCTGCTGGTGGAAATGCAACGTATGTTTTCTTTATCCTAGTGAAATAAGTATGAGATCCATGGGTATGTTTGGAGACTGATCATGTCTTTTATTTAAAAAAAAAACTTCAGTTATGTGCTTGATGG	FALSE	TRUE	FALSE	0	0	0	1	0.007227
GTGGAAGCAGATAAAGTTGCAAAAAGAGCTGTGGTTGTTGGCTGTGGCGGCAGGTTCCCGGTCGAAAAGGACGCCAAAGAGGAAGTAAAGCTCTTCTTGGGCAATGCTGGAACTGCAATGCGGCCATTGACGGCAGCTGTAGTTGCTGCTGGTGGAAATGCAACGTATGTTTTCTTTATCCTAGTGAAATAAGTATGAGATCCATGGGTATGTTTGGAGACTGATCATGTCTTTTATTTAAAAAAAAAACTTCAGTTATGTGCTTGATGG	FALSE	TRUE	FALSE	0	0	0	1	0.007227
GTGGAAGCAGATAAAGTTGCAAAAAGAGCTGTGGTTGTTGGCTGTGGCGGCAGGTTCCCGGTCGAAAAGGACGCCAAAGAGGAAGTAAAGCTCTTCTTGGGCAATGCTGGAACTGCAATGCGGCCATTGACGGCAGCTGTAGTTGCTGCTGGTGGAAATGCAACGTATGTTTTCTTTATCCTAGTTGAAATAAGTATGAGATCCATGGGTATGTTTGGAGACTGATCATGTCTTTTATTTAAAAAAAAAACTTCAGTTATGTGCTTGATGG	FALSE	TRUE	FALSE	0	0	0	1	0.007227
GTGGAAGCAGATAAAGTTGCAAAAAGAGCTGTGGTTGTTGGCTGTGGCGGCAGGTTCCCGGTCGAAAAGGACGCCAAAGAGGAAGTAAAGCTCTTCTTGGGTAATGCTGGAACTGCAATGCGACCATTGACGGCAGCTGTAGTTGCTGCTGGTGGAAATGCAACGTATGTTTTCTTTATCCTAGTGAAATAAGTATGAGATCCATGGGTATGTTTGGAGACTGATCATGTCTTTTATT--AAAAAAAAACTTCAGTTATGTGCTTGATGG	FALSE	TRUE	FALSE	0	0	0	1	0.007227
GTGGAAGCAGATAAAGTTGCAAAAAGAGCTGTGGTTGTTGGCTGTGGCGGCAGGTTCCCGGTCGAAAAGGACGCCAAAGAGGAAGTAAAGCTCTTCTTGGGGAATGCTGGAACTGCAATGCGGCCATTGACGGCAGCTGTAGTTGCTGCTGGTGGAAATGCAACGTATGTTTTCTTTATCCTAGTGAAATAAGTATGAGATCCATGGGTATGTTTGGAGACTGATCATGTCGTTTA-TTAAAAAAAAAACTTCAGTTATGTGCTTGATGG	FALSE	TRUE	FALSE	0	0	0	1	0.007227
GTGGAAGCAGATAAAGTTGCAAAAAGAGCTGTGGTTGTTGGCTGTGGCGGCAGGTTCCCGGTCGAAAAGGACGCCAAAGAGGAAGTAAAGCTCTTCTTGGGTAATGCTGGAACTGCAATGCAGCCATTGACGGCAGCTGTAGTTGCTGCTGGTGGAAATGCAACGTATGTTTTCTTTATCCTAGTGAAATAAGTATGAGATCCATGGGTATGTTTGGAGACTGATCATGTCTTTTATTT-AAAAAAAAACTTCAGTTATGTGCTTGATGG	FALSE	TRUE	FALSE	0	0	0	1	0.007227
GTGGAAGCAGATAAAGTTGCAAAAAGAGCTGTGGTTGTTGGCTGTGGCGGCAGGTTCCCGGTCGAAAAGGACGCCAAAGAGGAAGTAAAGCTCTTCTTGGGTAATGCTGGAACTGCAATGCAGCCATTGACGGCAGCTGTAGTTGCTGCTGGTGGAAATGCAACGTATGTTTTCTTTATCCTAGTGAAATAAGTATGAGATCCATGGGTATGTTCGGAGACTGATCATGTCTTTTATTTACAAAAAAAACTTCAGTTATGTGCTTGATGG	FALSE	TRUE	FALSE	0	0	0	1	0.007227
GTGGAAGCAGATAAAGTTGCAAAAAGAGCTGTGGTTGTTGGCTGTGGCGGCAGGTTCCCGGTCGAAAAGGACGCCAAAGAGGAAGTAAAGCTCTTCTTGGGTAATGCTGGAACTGCAATGAGGCCATTGACGGCAGCTGTAGTTGCTGCTGGTGGAAATGCAACGTATGTTTTCTTTATCCTAGTGAAATAAGTATGAGATCCATGGGTATGTTTGGAGACTGATCATGTCTTTTATTTAAAAAAAAAACTGCAGTTATGTGCTTGATGG	FALSE	TRUE	FALSE	0	0	0	1	0.007227
GTGGAAGCAGATAAAGTTGCAAAAAGAGCTGTGGTTGTTGGCTGTGGCGGCAGGTTCCCGGTCGAAAAGGACGCCAAAGAGGAAGTAAAGCTCTTCTTGGGTAATGCTGGAACTGCAATGAGGCCATTGACGGCAGCTGTAGTTGCTGCTGGTGGAAATGCAACGTATGTTTTCTTTATCCTAGTGAAATAAGTATGAGATCCATGGGTATGTTTGGAGACTGATCATGTCTTTTATTTAAAAAAAAAACTACAGTAATGTGCTTGATGG	FALSE	TRUE	FALSE	0	0	0	1	0.007227
GTGGAAGCAGATAAAGTTGCAAAAAGAGCTGTGGTTGTTGGCTGTGGCGGCAGGTTCCCGGTCGAAAAGGACGCCAAAGAGGAAGTAAAGCTCTTCTTGGGTAATGCTGGAACTGCAATCCGGCCATTGACGGCAGCTGTAGTTGCTGCTGGTGGAAATGCAACGTATGTTTTCTTTATCCTAGTGAAATAAGTATGAGATCCATGGGTATGTTTGGAGACTGATCATGTCTTTTATTTAAAAAAAAAACTTCAGTTATGTGCTTGATGG	FALSE	TRUE	FALSE	0	0	0	1	0.007227
GTGGAAGCAGATAAAGTTGCAAAAAGAGCTGTGGTTGTTGGCTGTGGCGGCAGGTTCCCGGTCGAAAAGGACGCCAAAGAGGAAGTAAAGCTCTTCTTGGGTAATGCTGGAACTGCAATACGGCCATTGACGGCAGCTGTAGTTGCTGCTGGTGGAAATGCAACGTATGTTTTCTTTATCCTAGTGAAATAAGTATGAGATCCATGGGTATGTTTGGAGACTGATCATGTCTTTTATTTAAAAAAAAAACTTCAGTTATGTGCTTGATGG	FALSE	TRUE	FALSE	0	0	0	1	0.007227
GTGGAAGCAGATAAAGTTGCAAAAAGAGCTGTGGTTGTTGGCTGTGGCGGCAGGTTCCCGGTCGAAAAGGACGCCAAAGAGGAAGTAAAGCTCTTCTTGGGTAATGCTGGAACTGCAACGCGTCCATTGACGGCAGCTGTAGTTGCTGCTGGTGGAAATGCAACGTATGTTTTCTTTATCCTAGTGAAATAAGTATGAGATCCATGGGTATGTTTGGAGACTGATCATGTCTTTTATTTAAAAAAAAAACTTCAGTTATGTGCTTGATGG	FALSE	TRUE	FALSE	0	0	0	1	0.007227
GTGGAAGCAGATAAAGTTGCAAAAAGAGCTGTGGTTGTTGGCTGTGGCGGCAGGTTCCCGGTCGAAAAGGACGCCAAAGAGGAAGTAAAGCTCTTCTTGGGTAATGCTGGAACTGCAACGCGGCCATTGACGGCAGCTGTAGTTGCTGCTGGTGGAAATGCAACGTATGTTTTCTTTATCCTAGTGAAATAAGTATGAGATCCATGGGTATGTTTGGAGACTGATCATGTCTTTTATTTAAAAAAAAAACTTCAGTTATGTGCTTGATGG	FALSE	TRUE	FALSE	0	0	0	1	0.007227
GTGGAAGCAGATAAAGTTGCAAAAAGAGCTGTGGTTGTTGGCTGTGGCGGCAGGTTCCCGGTCGAAAAGGACGCCAAAGAGGAAGTAAAGCTCTTCTTGGGTAATGCTGGAACTCCAATGCGGCCATTGACGGCAGCTGTAGTTGCTGCTGGTGGAAATGCAACGTATGTTTTCTTTATCCTAGTGAAATAAGTATGAGATCCATGGGTATGTTTGGAGACTGATCATGTCTTTTATTTAAAAAAAAAACTTCAGTTATGTGCTTGATGG	FALSE	TRUE	FALSE	0	0	0	1	0.007227
GTGGAAGCAGATAAAGTTGCAAAAAGAGCTGTGGTTGTTGGCTGTGGCGGCAGGTTCCCGGTCGAAAAGGACGCCAAAGAGGAAGTAAAGCTCTTCTTGGGTAATGCTGGAACTACAATGCGGCCATTGACGGCAGCTGTAGTTGCTGCTGGTGGAAATGCAACGTATGTTTTCTTTATCCTAGTGAAATAAGTATGAGATCCATGGGTATGTTTGGAGACTGATCATGTCTTTTATTTAAAAAAAAAACTTCAGTTATGTGCTTGATGA	FALSE	TRUE	FALSE	0	0	0	1	0.007227
GTGGAAGCAGATAAAGTTGCAAAAAGAGCTGTGGTTGTTGGCTGTGGCGGCAGGTTCCCGGTCGAAAAGGACGCCAAAGAGGAAGTAAAGCTCTTCTTGGGTAATGCTGGAACTACAATGCGGCCATTGACGGCAGCTGTAGTTGCTGCTGGTGGAAATGCAACGTATGTTTTCTTTATCCTAGTGAAATAAGTATGAGATCCATGGGTATGTTTGGAGACTGATCATGTCTTTTA-TTAAAAAAAAAACTTCAGTTATGTGCTTGATGG	FALSE	TRUE	FALSE	0	0	0	1	0.007227
GTGGAAGCAGATAAAGTTGCAAAAAGAGCTGTGGTTGTTGGCTGTGGCGGCAGGTTCCCGGTCGAAAAGGACGCCAAAGAGGAAGTAAAGCTCTTCTTGGGTAATGCTGGAACGGCAATGCGGCCATTGACGGCAGCTGTAGTTGCTGCTGGTGGAAATGCAACGTATGTTTTCTTTATCCTAGTGAAATAAGTATGAGATCCATGGGTATGTTTGGAGACTGATCATGTCTTTTATTTAAAAAAAAAACTTCATTTATGTGCTTGATGG	FALSE	TRUE	FALSE	0	0	0	1	0.007227
GTGGAAGCAGATAAAGTTGCAAAAAGAGCTGTGGTTGTTGGCTGTGGCGGCAGGTTCCCGGTCGAAAAGGACGCCAAAGAGGAAGTAAAGCTCTTCTTGGGTAATGCTGAAACTGCAATGCGGCCATTGACGGCAGCTGTAGTTGCTGCTGGTGGAAATGCAACGTATGTTTTCTTTATCCTAGTGAAATAAGTATGAGATCCATGGGTATGTTTGGAGACTGATCATGTCTTTTATTTAAAAAAAAAACTTCAGTTATGTGCTTGATGG	FALSE	TRUE	FALSE	0	0	0	1	0.007227
GTGGAAGCAGATAAAGTTGCAAAAAGAGCTGTGGTTGTTGGCTGTGGCGGCAGGTTCCCGGTCGAAAAGGACGCCAAAGAGGAAGTAAAGCTCTTCTTGGGTAATGCTGAAACTGCAATGCGGCCATTGACGGCAGCTGTAGTTGCTGCTGGTGGAAATGCAACGTATGTTTTCTTTATCCTAGTGAAATAAGTATGAGATCCATGGGTAGGTTTGGAGACTGATCATGTCTTTTATTTAAAAAAAAAACTTCAGTTATGTGCTTGATGG	FALSE	TRUE	FALSE	0	0	0	1	0.007227
GTGGAAGCAGATAAAGTTGCAAAAAGAGCTGTGGTTGTTGGCTGTGGCGGCAGGTTCCCGGTCGAAAAGGACGCCAAAGAGGAAGTAAAGCTCTTCTTGGGTAATGCTAGAACTGCAATGCGGCCATTGACGGCAGCTGTAGTTGCTGCTGGTGGAAATGCAACGTATGTTTTCTTTATCCTAGTGGAAATAAGTATGAGATCCATGGGTATGTTTGGAGACTGATCATGTCTTTTATTTAAAAAAAAAACTTCAGTTATGTGCTTGATGG	FALSE	TRUE	FALSE	0	0	0	1	0.007227
GTGGAAGCAGATAAAGTTGCAAAAAGAGCTGTGGTTGTTGGCTGTGGCGGCAGGTTCCCGGTCGAAAAGGACGCCAAAGAGGAAGTAAAGCTCTTCTTGGGTAATGCTAGAACTGCAATGCGGCCATTGACGGCAGCTGTAGTTGCTGCTGGTGGAAATGCAACGTATGTTTTCTTTATCCTAGTGAAATAAGTATGAGATCCATGGGTATGTTTGGAGACTGATCATGTCTTTTATTT-AAAAAAAAACTTCAGTTATGTGCTTGATGG	FALSE	TRUE	FALSE	0	0	0	1	0.007227
GTGGAAGCAGATAAAGTTGCAAAAAGAGCTGTGGTTGTTGGCTGTGGCGGCAGGTTCCCGGTCGAAAAGGACGCCAAAGAGGAAGTAAAGCTCTTCTTGGGTAATGCCGGAACTGCAATGCGGCCATTGACGGCAGCTGTAGTTGCTGCTGGTGGAAATGCAACGTATGTTTTCTTTATCCTAGTGAAATAAGTATGAGATCCATGGGTATGTTTGGAGACTGATCATGTCTTTTA-TTAAAAAAAAAACTTCAGTTATGTGCTTGATGG	FALSE	TRUE	FALSE	0	0	0	1	0.007227
GTGGAAGCAGATAAAGTTGCAAAAAGAGCTGTGGTTGTTGGCTGTGGCGGCAGGTTCCCGGTCGAAAAGGACGCCAAAGAGGAAGTAAAGCTCTTCTTGGGTAATACTGGAACTGCAATGCGGCCATTGACGGCAGCTGTAGTTGCTGCTGGTGGAAATGCAACGTATGTTTTCTTTATCCTAGTGAAATAAGTATGAGATCCATGGGTATGTTTGGAGACTGATCATGTCTTTTATTTAAAAAAAAAACTTCAGTTATGTTCTTGATGG	FALSE	TRUE	FALSE	0	0	0	1	0.007227
GTGGAAGCAGATAAAGTTGCAAAAAGAGCTGTGGTTGTTGGCTGTGGCGGCAGGTTCCCGGTCGAAAAGGACGCCAAAGAGGAAGTAAAGCTCTTCTTGGGTAATACTGGAACTGCAATGCGGCCATTGACGGCAGCTGTAGTTGCTGCTGGTGGAAATGCAACGTATGTTTTCTTTATCCTAGTGAAATAAGTATGAGATCCATGGGTATGTTTGGAGACTGATCATGTCTTTTATT--AAAAAAAAACTTCAGTTATGTGCTTGATGG	FALSE	TRUE	FALSE	0	0	0	1	0.007227
GTGGAAGCAGATAAAGTTGCAAAAAGAGCTGTGGTTGTTGGCTGTGGCGGCAGGTTCCCGGTCGAAAAGGACGCCAAAGAGGAAGTAAAGCTCTTCTTGGGTAACGCTGGAACTGCAATGCGGCCATTGACGGCAGCTGTAGTTGCTGCTGGTGGAAATGCAACGTATGTTTTCTTTATCCTAGTGAAATAAGTATGAGATCCATGGGTATGTTTGGAGACTGATCATGTCTTTTA-TTAAAAAAAAAACTTCAGTTATGTGCTTGATGG	FALSE	TRUE	FALSE	0	0	0	1	0.007227
GTGGAAGCAGATAAAGTTGCAAAAAGAGCTGTGGTTGTTGGCTGTGGCGGCAGGTTCCCGGTCGAAAAGGACGCCAAAGAGGAAGTAAAGCTCTTCTTGGGTAATGCTGGAACTGCAATGCGGCCATTGACGGCAGCTGTAGTCGCTGCTGGTGGAAATGCAACGTATGTTTTCTTTATCCTAGTGAAATAAGTATGAGATCCATGGGTATGTTTGGAGACTGATCATGTCTTTTATTTAAAAAAAAACCTTCAGTTATGTGCTTGATGG	FALSE	TRUE	FALSE	0	0	0	1	0.007227
GTGGAAGCAGATAAAGTTGCAAAAAGAGCTGTGGTTGTTGGCTGTGGCGGCAGGTTCCCGGTCGAAAAGGACGCCAAAGAGGAAGTAAAGCTCTTCTTGGGTAATGCTGGAACTGCAATGCGGCCATTGACGGCAGCTGTAGTCGCTGCTGGTGGAAATGCAACGTATGTTTTCTTTATCCTAGTGAACTAAGTATGAGATCCATGGGTATGTTTGGAGACTGATCATGTCTTTTATTTAAAAAAAAAACTTCAGGTAGGTGCTTGATGG	FALSE	TRUE	FALSE	0	0	0	1	0.007227
GTGGAAGCAGATAAAGTTGCAAAAAGAGCTGTGGTTGTTGGCTGTGGCGGCAGGTTCCCGGTCGAAAAGGACGCCAAAGAGGAAGTAAAGCTCTTCTTGGGTAATGCTGGAACTGCAATGCGGCCATTGACGGCAGCTGTAGTTACTGCTGGTGGAAATGCAACGTATGTTTTCTTTATCCTAGTGAAATAAGTATGAGATCCATGGGTATGTTTGGAGACTGATCATGTCTTTTATTTAAAAAAAAAACTTCAGTTATGTGCTTGATGG	FALSE	TRUE	FALSE	0	0	0	1	0.007227
GTGGAAGCAGATAAAGTTGCAAAAAGAGCTGTGGTTGTTGGCTGTGGCGGCAGGTTCCCGGTCGAAAAGGACGCCAAAGAGGAAGTAAAGCTCTTCTTGGGTAATGCTGGAACTGCAATGCGGCCATTGACGGCAGCTGTAGTTGCTGCTGGTGGAAATGCAACGTATGTTTTCTTTATCCTAGTGAAATAAGTATGAGATCAATGGGTATGTTTGGAGACTGATCATGTCTTTTATTTAAAAAAAAAACTTCAGGTATGTGCTTGATGG	FALSE	TRUE	FALSE	0	0	0	1	0.007227
GTGGAAGCAGATAAAGTTGCAAAAAGAGCTGTGGTTGTTGGCTGTGGCGGCAGGTTCCCGGTCGAAAAGGACGCCAAAGAGGAAGTAAAGCTCTTCTTGGGTAATGCTGGAACTGCAATGCGGCCATTGACGGCAGCTGTAGTTGCTGCTGGTGGAAATGCAACGTATGTTTTCTTTATCCTAGTGAAATAAGTATGAGATACATGGGTATGTTTGGAGACTGATCATGTCTTTTATTTAAAAAAAAACCTTCAGTTATGTGCTGGATGG	FALSE	TRUE	FALSE	0	0	0	1	0.007227
GTGGAAGCAGATAAAGTTGCAAAAAGAGCTGTGGTTGTTGGCTGTGGCGGCAGGTTCCCGGTCGAAAAGGACGCCAAAGAGGAAGTAAAGCTCTTCTTGGGTAATGCTGGAACTGCAATGCGGCCATTGACGGCAGCTGTAGTTGCTGCTGGTGGAAATGCAACGTATGTTTTCTTTATCCTAGTGAAATAAGTATGAGATACATGGGTATGTTTGGAGACTGATCATGTCTTTTATTTAAAAAAAAAACTTCAGTTATGTGATTGATGG	FALSE	TRUE	FALSE	0	0	0	1	0.007227
GTGGAAGCAGATAAAGTTGCAAAAAGAGCTGTGGTTGTTGGCTGTGGCGGCAGGTTCCCGGTCGAAAAGGACGCCAAAGAGGAAGTAAAGCTCTTCTTGGGTAATGCTGGAACTGCAATGCGGCCATTGACGGCAGCTGTAGTTGCTGCTGGTGGAAATGCAACGTATGTTTTCTTTATCCTAGTGAAATAAGTATGAGACCCATGGGTATGTTCGGAGACTGATCATGTCTTTTATTTAAAAAAAAAACTTCAGTTATGTGCTTGATGG	FALSE	TRUE	FALSE	0	0	0	1	0.007227
GTGGAAGCAGATAAAGTTGCAAAAAGAGCTGTGGTTGTTGGCTGTGGCGGCAGGTTCCCGGTCGAAAAGGACGCCAAAGAGGAAGTAAAGCTCTTCTTGGGTAATGCTGGAACTGCAATGCGGCCATTGACGGCAGCTGTAGTTGCTGCTGGTGGAAATGCAACGTATGTTTTCTTTATCCTAGTGAAATAAGTATGAGAACCATGGGTATGTTTGGAGACTGATCATGTCTTTTATTTAAAAAAAAAACTTCAGTTATGTGCTTGATG-	FALSE	TRUE	FALSE	0	0	0	1	0.007227
GTGGAAGCAGATAAAGTTGCAAAAAGAGCTGTGGTTGTTGGCTGTGGCGGCAGGTTCCCGGTCGAAAAGGACGCCAAAGAGGAAGTAAAGCTCTTCTTGGGTAATGCTGGAACTGCAATGCGGCCATTGACGGCAGCTGTAGTTGCTGCTGGTGGAAATGCAACGTATGTTTTCTTTATCCTAGTGAAATAAGTATGACATCCATGGGTATGTTTGGAGACTGATCATGTCTTTTATT--AAAAAAAAACTTCAGTTATGTGCTTGATGG	FALSE	TRUE	FALSE	0	0	0	1	0.007227
GTGGAAGCAGATAAAGTTGCAAAAAGAGCTGTGGTTGTTGGCTGTGGCGGCAGGTTCCCGGTCGAAAAGGACGCCAAAGAGGAAGTAAAGCTCTTCTTGGGTAATGCTGGAACTGCAATGCGGCCATTGACGGCAGCTGTAGTTGCTGCTGGTGGAAATGCAACGTATGTTTTCTTTATCCTAGTGAAATAAGTATGAAATTCATGGGTATGTTTGGAGACTGATCATGTCTTTTATTTAAAAAAAAAACTTCAGTTATGTGCTTGATGG	FALSE	TRUE	FALSE	0	0	0	1	0.007227
GTGGAAGCAGATAAAGTTGCAAAAAGAGCTGTGGTTGTTGGCTGTGGCGGCAGGTTCCCGGTCGAAAAGGACGCCAAAGAGGAAGTAAAGCTCTTCTTGGGTAATGCTGGAACTGCAATGCGGCCATTGACGGCAGCTGTAGTTGCTGCTGGTGGAAATGCAACGTATGTTTTCTTTATCCTAGTGAAATAAGTATGAAATCCATGGGTATGTTTGGAGACTGATCATGTCTTTTATTTAAAAAAAAAACTTCAGTTATGTGCTTGATGG	FALSE	TRUE	FALSE	0	0	0	1	0.007227
GTGGAAGCAGATAAAGTTGCAAAAAGAGCTGTGGTTGTTGGCTGTGGCGGCAGGTTCCCGGTCGAAAAGGACGCCAAAGAGGAAGTAAAGCTCTTCTTGGGTAATGCTGGAACTGCAATGCGGCCATTGACGGCAGCTGTAGTTGCTGCTGGTGGAAATGCAACGTATGTTTTCTTTATCCTAGTGAAATAAGTAGGAGATCCATGGGTATGTTTGGAGACTGATCATGTCTTTTATTTAAAAAAAAAACTTCAGTTATGGGCTTGATGG	FALSE	TRUE	FALSE	0	0	0	1	0.007227
GTGGAAGCAGATAAAGTTGCAAAAAGAGCTGTGGTTGTTGGCTGTGGCGGCAGGTTCCCGGTCGAAAAGGACGCCAAAGAGGAAGTAAAGCTCTTCTTGGGTAATGCTGGAACTGCAATGCGGCCATTGACGGCAGCTGTAGTTGCTGCTGGTGGAAATGCAACGTATGTTTTCTTTATCCTAGTGAAATAAGTAGGAGATCCATGGGTATGTTTGGAGACTGATCATGTCTTTTATTTAAAAAAAAAACTACAGTTATGTGCTTGATGG	FALSE	TRUE	FALSE	0	0	0	1	0.007227
GTGGAAGCAGATAAAGTTGCAAAAAGAGCTGTGGTTGTTGGCTGTGGCGGCAGGTTCCCGGTCGAAAAGGACGCCAAAGAGGAAGTAAAGCTCTTCTTGGGTAATGCTGGAACTGCAATGCGGCCATTGACGGCAGCTGTAGTTGCTGCTGGTGGAAATGCAACGTATGTTTTCTTTATCCTAGTGAAATAAGTAGGAGATCCATGGGTATGTTTGGAGACTGATCATGTCTTTTATTT-AAAAAAAAACTTCAGTTATGTGCTTGATGG	FALSE	TRUE	FALSE	0	0	0	1	0.007227
GTGGAAGCAGATAAAGTTGCAAAAAGAGCTGTGGTTGTTGGCTGTGGCGGCAGGTTCCCGGTCGAAAAGGACGCCAAAGAGGAAGTAAAGCTCTTCTTGGGTAATGCTGGAACTGCAATGCGGCCATTGACGGCAGCTGTAGTTGCTGCTGGTGGAAATGCAACGTATGTTTTCTTTATCCTAGTGAAATAAGTAGGAGATCCATGGGTATGTTTGGAGACTGATCATGTCGTTTATTTAAAAAAAAAACTTCAGTTATGTGCTTGATGG	FALSE	TRUE	FALSE	0	0	0	1	0.007227
GTGGAAGCAGATAAAGTTGCAAAAAGAGCTGTGGTTGTTGGCTGTGGCGGCAGGTTCCCGGTCGAAAAGGACGCCAAAGAGGAAGTAAAGCTCTTCTTGGGTAATGCTGGAACTGCAATGCGGCCATTGACGGCAGCTGTAGTTGCTGCTGGTGGAAATGCAACGTATGTTTTCTTTATCCTAGTGAAATAAGTAATG-GATCCATGGGTATGTTTGGAGACTGATCATTTCTTTTATTTAAAAAAAAAACTTCAGTTATGTGCTTGATGG	FALSE	TRUE	FALSE	0	0	0	1	0.007227
GTGGAAGCAGATAAAGTTGCAAAAAGAGCTGTGGTTGTTGGCTGTGGCGGCAGGTTCCCGGTCGAAAAGGACGCCAAAGAGGAAGTAAAGCTCTTCTTGGGTAATGCTGGAACTGCAATGCGGCCATTGACGGCAGCTGTAGTTGCTGCTGGTGGAAATGCAACGTATGTTTTCTTTATCCTAGTGAAATAAGTAAGAGATTCATGGGTATGTTTGGAGACTGATCATGTCTTTTATTTAAAAAAAAAACTTCAGTTATGTGCTTGATGG	FALSE	TRUE	FALSE	0	0	0	1	0.007227
GTGGAAGCAGATAAAGTTGCAAAAAGAGCTGTGGTTGTTGGCTGTGGCGGCAGGTTCCCGGTCGAAAAGGACGCCAAAGAGGAAGTAAAGCTCTTCTTGGGTAATGCTGGAACTGCAATGCGGCCATTGACGGCAGCTGTAGTTGCTGCTGGTGGAAATGCAACGTATGTTTTCTTTATCCTAGTGAAATAAGTAAGAGATCCATGGGTATGTTTTGAGACTGATCATGTCTTTTATTTAAAAAAAAAACTTCAGTTATGTGCTTGATGG	FALSE	TRUE	FALSE	0	0	0	1	0.007227
GTGGAAGCAGATAAAGTTGCAAAAAGAGCTGTGGTTGTTGGCTGTGGCGGCAGGTTCCCGGTCGAAAAGGACGCCAAAGAGGAAGTAAAGCTCTTCTTGGGTAATGCTGGAACTGCAATGCGGCCATTGACGGCAGCTGTAGTTGCTGCTGGTGGAAATGCAACGTATGTTTTCTTTATCCTAGTGAAATAAGCATGAGATCCATGGGTATGTTTGGAGACTGATCATGTCTTTTATTTAAAAAAAAAACTTCAGTTATGTGCTTGATGG	FALSE	TRUE	FALSE	0	0	0	1	0.007227
GTGGAAGCAGATAAAGTTGCAAAAAGAGCTGTGGTTGTTGGCTGTGGCGGCAGGTTCCCGGTCGAAAAGGACGCCAAAGAGGAAGTAAAGCTCTTCTTGGGTAATGCTGGAACTGCAATGCGGCCATTGACGGCAGCTGTAGTTGCTGCTGGTGGAAATGCAACGTATGTTTTCTTTATCCTAGTG-AATAAGTATGAGATCCATGGGTATGTTTGGAGACTGATCATGTCTTTTATTT-AAAAAAAAACTTCAGTTATGTGCTTGATGG	FALSE	TRUE	FALSE	0	0	0	1	0.007227
GTGGAAGCAGATAAAGTTGCAAAAAGAGCTGTGGTTGTTGGCTGTGGCGGCAGGTTCCCGGTCGAAAAGGACGCCAAAGAGGAAGTAAAGCTCTTCTTGGGTAATGCTGGAACTGCAATGCGGCCATTGACGGCAGCTGTAGTTGCTGCTGGTGGAAATGCAACGTATGTTTTCTTTATCCTAGGGAAATAAGTATGAGATCCATGGGTATGTTTGGAGACTGATCATGTCTTTTATTTAAAAAAAAAACTTCAGGTATGTGCTTGACGG	FALSE	TRUE	FALSE	0	0	0	1	0.007227
GTGGAAGCAGATAAAGTTGCAAAAAGAGCTGTGGTTGTTGGCTGTGGCGGCAGGTTCCCGGTCGAAAAGGACGCCAAAGAGGAAGTAAAGCTCTTCTTGGGTAATGCTGGAACTGCAATGCGGCCATTGACGGCAGCTGTAGTTGCTGCTGGTGGAAATGCAACGTATGTTTTCTTTATCCTAGAGAAATAAGTATGAGATCCATGGGTATGTTTGGAGACTGATCATGTCTTTTATTTAAAAAAAAAACTTCAGTTATGTGCTTGATGG	FALSE	TRUE	FALSE	0	0	0	1	0.007227
GTGGAAGCAGATAAAGTTGCAAAAAGAGCTGTGGTTGTTGGCTGTGGCGGCAGGTTCCCGGTCGAAAAGGACGCCAAAGAGGAAGTAAAGCTCTTCTTGGGTAATGCTGGAACTGCAATGCGGCCATTGACGGCAGCTGTAGTTGCTGCTGGTGGAAATGCAACGTATGTTTTCTTTATCCT-GTGAAATAAGTATGAGATCCATGGGTATGTTTGGAGACTGATCATGTCTTTTATTTAAAAAAAAAACTTCAGTTATGTGCTTGATGG	FALSE	TRUE	FALSE	0	0	0	1	0.007227
GTGGAAGCAGATAAAGTTGCAAAAAGAGCTGTGGTTGTTGGCTGTGGCGGCAGGTTCCCGGTCGAAAAGGACGCCAAAGAGGAAGTAAAGCTCTTCTTGGGTAATGCTGGAACTGCAATGCGGCCATTGACGGCAGCTGTAGTTGCTGCTGGTGGAAATGCAACGTATGTTTTCTTTATCCGAGTGAAATAAGTATGAGATCCATGGGTATGTTTGGAGACTGATCATGTCTTTTATTTAAAAAAAACACTTAAGTTATGTGCTTGATGG	FALSE	TRUE	FALSE	0	0	0	1	0.007227
GTGGAAGCAGATAAAGTTGCAAAAAGAGCTGTGGTTGTTGGCTGTGGCGGCAGGTTCCCGGTCGAAAAGGACGCCAAAGAGGAAGTAAAGCTCTTCTTGGGTAATGCTGGAACTGCAATGCGGCCATTGACGGCAGCTGTAGTTGCTGCTGGTGGAAATGCAACGTATGTTTTCTTTATCCGAGTGAAATAAGTATGAGATCCATGGGTATGTTTGGAGACTGATCATGTCTTTTA-TTAAAAAAAAAACTTCAGTTATGTGCTTGATGG	FALSE	TRUE	FALSE	0	0	0	1	0.007227
GTGGAAGCAGATAAAGTTGCAAAAAGAGCTGTGGTTGTTGGCTGTGGCGGCAGGTTCCCGGTCGAAAAGGACGCCAAAGAGGAAGTAAAGCTCTTCTTGGGTAATGCTGGAACTGCAATGCGGCCATTGACGGCAGCTGTAGTTGCTGCTGGTGGAAATGCAACGTATGTTTTCTTTATCCTAGTGAAATAAGTATGAGATCAATGGGTATGTTTGGAGACTGATCATGTCTTTTATTTAAAAAAAAAAATTCAGTTATGTGCTTGATGG	FALSE	TRUE	FALSE	0	0	0	1	0.007227
GTGGAAGCAGATAAAGTTGCAAAAAGAGCTGTGGTTGTTGGCTGTGGCGGCAGGTTCCCGGTCGAAAAGGACGCCAAAGAGGAAGTAAAGCTCTTCTTGGGTAATGCTGGAACTGCAATGCGGCCATTGACGGCAGCTGTAGTTGCTGCTGGTGGAAATGCAACGTATGTTTTCTTTATCCTAGTGAAATAAGTATGAGATCAATGGGTATGTTTGGAGACTGATCATGTCTTTTATTTAAAAAAAAAACTTCAGTTATGTGCCTTGATGG	FALSE	TRUE	FALSE	0	0	0	1	0.007227
GTGGAAGCAGATAAAGTTGCAAAAAGAGCTGTGGTTGTTGGCTGTGGCGGCAGGTTCCCGGTCGAAAAGGACGCCAAAGAGGAAGTAAAGCTCTTCTTGGGTAATGCTGGAACTGCAATGCGGCCATTGACGGCAGCTGTAGTTGCTGCTGGTGGAAATGCAACGTATGTTTTCTTTAACCTAGTGAAATAAGTATGAGATCCATGGGTATGTTTGGAGACTGATCATGTCTTTTATTTAAAAAAAAAACTTCAGTTATGTACTTGATGG	FALSE	TRUE	FALSE	0	0	0	1	0.007227
GTGGAAGCAGATAAAGTTGCAAAAAGAGCTGTGGTTGTTGGCTGTGGCGGCAGGTTCCCGGTCGAAAAGGACGCCAAAGAGGAAGTAAAGCTCTTCTTGGGTAATGCTGGAACTGCAATGCGGCCATTGACGGCAGCTGTAGTTGCTGCTGGTGGAAATGCAACGTATGTTTTCTTTATCCTAGTGAAATAAGTATGAGATCAATGGGTATGTTTGGAGACTGATCATGTCTTTTATTTAAAAAAAAAACTTCAGTTATGTGCTTGATGA	FALSE	TRUE	FALSE	0	0	0	1	0.007227
GTGGAAGCAGATAAAGTTGCAAAAAGAGCTGTGGTTGTTGGCTGTGGCGGCAGGTTCCCGGTCGAAAAGGACGCCAAAGAGGAAGTAAAGCTCTTCTTGGGTAATGCTGGAACTGCAATGCGGCCATTGACGGCAGCTGTAGTTGCTGCTGGTGGAAATGCAACGTATGTTTTCTTTATCCTAGTGAAATAAGTATGAGATCCATGGGTAGGTTTGGAGACTGATCATGTCCTTTATTTAAAAAAAAAACTTCAGTTATGTGCTTGATGG	FALSE	TRUE	FALSE	0	0	0	1	0.007227
GTGGAAGCAGATAAAGTTGCAAAAAGAGCTGTGGTTGTTGGCTGTGGCGGCAGGTTCCCGGTCGAAAAGGACGCCAAAGAGGAAGTAAAGCTCTTCTTGGGTAATGCTGGAACTGCAATGCGGCCATTGACGGCAGCTGTAGTTGCTGCTGGTGGAAATGCAACGTATGTTTTCTTTATCCTAGTGAAATAAGTATGAGATCCATGGGTAGGTTTGGAGACTGAGCATGTCTTTTATTTAAAAAAAAAACTTCAGTTATGTGCTTGATGG	FALSE	TRUE	FALSE	0	0	0	1	0.007227
GTGGAAGCAGATAAAGTTGCAAAAAGAGCTGTGGTTGTTGGCTGTGGCGGCAGGTTCCCGGTCGAAAAGGACGCCAAAGAGGAAGTAAAGCTCTTCTTGGGTAATGCTGGAACTGCAATGCGGCCATTGACGGCAGCTGTAGTTGCTGCTGGTGGAAATGCAACGTATGTTTTCTTTATCCTAGTGAAATAAGTATGAGATCCATGGGTAAGTTTGGAGACTGCTCATGTCTTTTATTTAAAAAAAAAACTTCAGTTATGTGCTTGATGG	FALSE	TRUE	FALSE	0	0	0	1	0.007227
GTGGAAGCAGATAAAGTTGCAAAAAGAGCTGTGGTTGTTGGCTGTGGCGGCAGGTTCCCGGTCGAAAAGGACGCCAAAGAGGAAGTAAAGCTCTTCTTGGGTAATGCTGGAACTGCAATGCGGCCATTGACGGCAGCTGTAGTTGCTGCTGGTGGAAATGCAACGTATGTTTTCTTTATCCTAGTGAAATAAGTATGAGATCCATGGGTAAGTTTGGAGACTGATCATGTCTTTTATTTAAAAAAAAAACTTCAGTTATGTGCTTGATGG	FALSE	TRUE	FALSE	0	0	0	1	0.007227
GTGGAAGCAGATAAAGTTGCAAAAAGAGCTGTGGTTGTTGGCTGTGGCGGCAGGTTCCCGGTCGAAAAGGACGCCAAAGAGGAAGTAAAGCTCTTCTTGGGTAATGCTGGAACTGCAATGCGGCCATTGACGGCAGCTGTAGTTGCTGCTGGTGGAAATGCAACGTATGTTTTCTTTATCCTAGTGAAATAAGTATGAGATCCATGGGTAAGTTTGGAGACTGATCATGTCTTTTA-TTAAAAAAAAAACTTCAGTTATTTGCTTGATGG	FALSE	TRUE	FALSE	0	0	0	1	0.007227
GTGGAAGCAGATAAAGTTGCAAAAAGAGCTGTGGTTGTTGGCTGTGGCGGCAGGTTCCCGGTCGAAAAGGACGCCAAAGAGGAAGTAAAGCTCTTCTTGGGTAATGCTGGAACTGCAATGCGGCCATTGACGGCAGCTGTAGTTGCTGCTGGTGGAAATGCAACGTATGTTTTCTTTATCCTAGTGAAATAAGTATGAGATCCATGGGTAAGTTTGGAGACTGATCATGTCTTTTA-TTAAAAAAAAAACTTCAGTTATGTGCTTGATAG	FALSE	TRUE	FALSE	0	0	0	1	0.007227
GTGGAAGCAGATAAAGTTGCAAAAAGAGCTGTGGTTGTTGGCTGTGGCGGCAGGTTCCCGGTCGAAAAGGACGCCAAAGAGGAAGTAAAGCTCTTCTTGGGTAATGCTGGAACTGCAATGCGGCCATTGACGGCAGCTGTAGTTGCTGCTGGTGGAAATGCAACGTATGTTTTCTTTATCCTAGTGAAATAAGTATGAGATCCATGGGGATGTTTGGAGACTGATCGGGTCTTTTA-TTAAAAAAAAAACTTCAGTTATGTGCTTGATGG	FALSE	TRUE	FALSE	0	0	0	1	0.007227
GTGGAAGCAGATAAAGTTGCAAAAAGAGCTGTGGTTGTTGGCTGTGGCGGCAGGTTCCCGGTCGAAAAGGACGCCAAAGAGGAAGTAAAGCTCTTCTTGGGTAATGCTGGAACTGCAATGCGGCCATTGACGGCAGCTGTAGTTGCTGCTGGTGGAAATGCAACGTATGTTTTCTTTATCCTAGTGAAATAAGTATGAGATCCATGGGGATGTTTGGAGACTGATCATGTCTTTTTGTTAAAAAAAAAACTTCAGTTATGTGCTTGATGG	FALSE	TRUE	FALSE	0	0	0	1	0.007227
GTGGAAGCAGATAAAGTTGCAAAAAGAGCTGTGGTTGTTGGCTGTGGCGGCAGGTTCCCGGTCGAAAAGGACGCCAAAGAGGAAGTAAAGCTCTTCTTGGGTAATGCTGGAACTGCAATGCGGCCATTGACGGCAGCTGTAGTTGCTGCTGGTGGAAATGCAACGTATGTTTTCTTTATCCTAGTGAAATAAGTATGAGATCCATGGGGATGTTTGGAGACTGATCATGTCTTTTATTTAAAAAAAAAACTTCAGTTATGTTCTTGATGG	FALSE	TRUE	FALSE	0	0	0	1	0.007227
GTGGAAGCAGATAAAGTTGCAAAAAGAGCTGTGGTTGTTGGCTGTGGCGGCAGGTTCCCGGTCGAAAAGGACGCCAAAGAGGAAGTAAAGCTCTTCTTGGGTAATGCTGGAACTGCAATGCGGCCATTGACGGCAGCTGTAGTTGCTGCTGGTGGAAATGCAACGTATGTTTTCTTTATCCTAGTGAAATAAGTATGAGATCCATGGGGATGTTTGGAGACTGATCATGTCTTTTATTTAAAAAAAAAACTTCAGTTATGTGCTTGATGC	FALSE	TRUE	FALSE	0	0	0	1	0.007227
GTGGAAGCAGATAAAGTTGCAAAAAGAGCTGTGGTTGTTGGCTGTGGCGGCAGGTTCCCGGTCGAAAAGGACGCCAAAGAGGAAGTAAAGCTCTTCTTGGGTAATGCTGGAACTGCAATGCGGCCATTGACGGCAGCTGTAGTTGCTGCTGGTGGAAATGCAACGTATGTTTTCTTTATCCTAGTGAAATAAGTATGAGATCCATGGGGATGTTTGGAGACTGATCATGTCTTTTATTTAAAAAAAAAACTTCAGTTATGTGCTCGATGG	FALSE	TRUE	FALSE	0	0	0	1	0.007227
GTGGAAGCAGATAAAGTTGCAAAAAGAGCTGTGGTTGTTGGCTGTGGCGGCAGGTTCCCGGTCGAAAAGGACGCCAAAGAGGAAGTAAAGCTCTTCTTGGGTAATGCTGGAACTGCAATGCGGCCATTGACGGCAGCTGTAGTTGCTGCTGGTGGAAATGCAACGTATGTTTTCTTTATCCTAGTGAAATAAGTATGAGATCCATGGGGATGTTTGGAGACTGATCATGTCTTTTATTTAAAAAAAAAAATTCAGTTATGTGCTTGATGG	FALSE	TRUE	FALSE	0	0	0	1	0.007227
GTGGAAGCAGATAAAGTTGCAAAAAGAGCTGTGGTTGTTGGCTGTGGCGGCAGGTTCCCGGTCGAAAAGGACGCCAAAGAGGAAGTAAAGCTCTTCTTGGGTAATGCTGGAACTGCAATGCGGCCATTGACGGCAGCTGTAGTTGCTGCTGGTGGAAATGCAACGTATGTTTTCTTTATCCTAGTGAAATAAGTATGAGATCCATGGGGATGTTTGGAGACTGATCATGTCTTTTATTT-AAAAAAAAACTTCAGTTATGTGCTTGATGG	FALSE	TRUE	FALSE	0	0	0	1	0.007227
GTGGAAGCAGATAAAGTTGCAAAAAGAGCTGTGGTTGTTGGCTGTGGCGGCAGGTTCCCGGTCGAAAAGGACGCCAAAGAGGAAGTAAAGCTCTTCTTGGGTAATGCTGGAACTGCAATGCGGCCATTGACGGCAGCTGTAGTTGCTGCTGGTGGAAATGCAACGTATGTTTTCTTTATCCTAGTGAAATAAGTATGAGATCCATGGGGATGTTTGGAGACTGATCATGTCTTTTATT--AAAAAAAAACATCAGTTATGTGCTTGATGG	FALSE	TRUE	FALSE	0	0	0	1	0.007227
GTGGAAGCAGATAAAGTTGCAAAAAGAGCTGTGGTTGTTGGCTGTGGCGGCAGGTTCCCGGTCGAAAAGGACGCCAAAGAGGAAGTAAAGCTCTTCTTGGGTAATGCTGGAACTGCAATGCGGCCATTGACGGCAGCTGTAGTTGCTGCTGGTGGAAATGCAACGTATGTTTTCTTTATCCTAGTGAAATAAGTATGAGATCCATGGGGATGTTTGGAGACTGATCATGTCTTTTA-TTAAAAAAAAAACTTCAGTTATGTGCTTGATGG	FALSE	TRUE	FALSE	0	0	0	1	0.007227
GTGGAAGCAGATAAAGTTGCAAAAAGAGCTGTGGTTGTTGGCTGTGGCGGCAGGTTCCCGGTCGAAAAGGACGCCAAAGAGGAAGTAAAGCTCTTCTTGGGTAATGCTGGAACTGCAATGCGGCCATTGACGGCAGCTGTAGTTGCTGCTGGTGGAAATGCAACGTATGTTTTCTTTATCCTAGTGAAATAAGTATGAGATCCATGGGGATGTTTGGAGACGGATCATGTCTTTTATTT-AAAAAAAAACTTCAGTTATGTGCTTGATGG	FALSE	TRUE	FALSE	0	0	0	1	0.007227
GTGGAAGCAGATAAAGTTGCAAAAAGAGCTGTGGTTGTTGGCTGTGGCGGCAGGTTCCCGGTCGAAAAGGACGCCAAAGAGGAAGTAAAGCTCTTCTTGGGTAATGCTGGAACTGCAATGCGGCCATTGACGGCAGCTGTAGTTGCTGCTGGTGGAAATGCAACGTATGTTTTCTTTATCCTAGTGAAATAAGTATGAGATCCATGGGGAGGTTTGGAGACTGATCATGTCTTTTATTTAAAAAAAAAACTTCAGTTATGTACTTGATGA	FALSE	TRUE	FALSE	0	0	0	1	0.007227
GTGGAAGCAGATAAAGTTGCAAAAAGAGCTGTGGTTGTTGGCTGTGGCGGCAGGTTCCCGGTCGAAAAGGACGCCAAAGAGGAAGTAAAGCTCTTCTTGGGTAATGCTGGAACTGCAATGCGGCCATTGACGGCAGCTGTAGTTGCTGCTGGTGGAAATGCAACGTATGTTTTCTTTATCCTAGTGAAATAAGTATGAGATCCAT--GTATGTTTGGAGACTGATCATGTCTTTTATTTAAAAAAAAAACTTCAGTTATGTGCTTGATGG	FALSE	TRUE	FALSE	0	0	0	1	0.007227
GTGGAAGCAGATAAAGTTGCAAAAAGAGCTGTGGTTGTTGGCTGTGGCGGCAGGTTCCCGGTCGAAAAGGACGCCAAAGAGGAAGTAAAGCTCTTCTTGGGTAATGCTGGAACTGCAATGCGGCCATTGACGGCAGCTGTAGTTGCTGCTGGTGGAAATGCAACGTATGTTTTCTTTATCCTAGTGAAATAAGTATGAGATCCACGGGTATGTTTGGAGACTGATCATGTCTTTTATTTAAAAAAAAAACTTCAGTTATGTGCTTGATGG	FALSE	TRUE	FALSE	0	0	0	1	0.007227
GTGGAAGCAGATAAAGTTGCAAAAAGAGCTGTGGTTGTTGGCTGTGGCGGCAGGTTCCCGGTCGAAAAGGACGCCAAAGAGGAAGTAAAGCTCTTCTTGGGTAATGCTGGAACTGCAATGCGGCCATTGACGGCAGCTGTAGTTGCTGCTGGTGGAAATGCAACGTATGTTTTCTTTATCCTAGTGAAATAAGTATGAGATCCAAGGGTATGTTTGGAGACTGATCATGTCTTTTATTTAAAAAAAAAACTTCAGTTATGTGCTTGATTG	FALSE	TRUE	FALSE	0	0	0	1	0.007227
GTGGAAGCAGATAAAGTTGCAAAAAGAGCTGTGGTTGTTGGCTGTGGCGGCAGGTTCCCGGTCGAAAAGGACGCCAAAGAGGAAGTAAAGCTCTTCTTGGGTAATGCTGGAACTGCAATGCGGCCATTGACGGCAGCTGTAGTTGCTGCTGGTGGAAATGCAACGTATGTTTTCTTTATCCTAGTGAAATAAGTATGAGATCAATGGGTATGTTTGGAGACTGATCATGTCTTTTATTTAAAAAAAAAACTTCAGTTATGTGCTTGCTGG	FALSE	TRUE	FALSE	0	0	0	1	0.007227
GTGGAAGCAGATAAAGTTGCAAAAAGAGCTGTGGTTGTTGGCTGTGGCGGCAGGTTCCCGGTCGAAAAGGACGCCAAAGAGGAAGTAAAGCTCTTCTTGGGTAATGCTGGAACTGCAATGCGGCCATTGACGGCAGCTGTAGTTGCTGCTGGTGGAAATGCAACGTATGTTTTCTTTATACTAGTGAAATAAGTATGAGATCCATGGGTATGTTTGGAGACTGATCATGTCTTTTATTTAAAAAAAAAACTGCAGTTATGTGCTTGATGG	FALSE	TRUE	FALSE	0	0	0	1	0.007227
GTGGAAGCAGATAAAGTTGCAAAAAGAGCTGTGGTTGTTGGCTGTGGCGGCAGGTTCCCGGTCGAAAAGGACGCCAAAGAGGAAGTAAAGCTCTTCTTGGGTAATGCTGGAACTGCAATGCGGCCATTGACGGCAGCTGTAGTTGCTGCTGGTGGAAATGCAACGTATGTTTTCTTCATCCTAGTGAAATAAGTATGAGATCCATGGGTATGTTTGGAGACTGATCATGTCTTTTATTTAAAAAGAAAACTTCAGTTATGTGCTCGATGG	FALSE	TRUE	FALSE	0	0	0	1	0.007227
GTGGAAGCAGATAAAGTTGCAAAAAGAGCTGTGGTTGTTGGCTGTGGCGGCAGGTTCCCGGTCGAAAAGGACGCCAAAGAGGAAGTAAAGCTCTTCTTGGGTAATGCTGGAACTGCAATGCGGCCATTGACGGCAGCTGTAGTTACTGCTGGTGGAAATGCAACGTATGTTTTCTTTATCCTAGTGAAATAAGTATGAGATCCATGGGTATGTTTGGAGACTGATCATGTCTTTTATTTAAAAATAAAACTTCAGTTATGTGCTTGATGT	FALSE	TRUE	FALSE	0	0	0	1	0.007227
GTGGAAGCAGATAAAGTTGCAAAAAGAGCTGTGGTTGTTGGCTGTGGCGGCAGGTTCCCGGTCGAAAAGGACGCCAAAGAGGAAGTAAAGCTCTTCTTGGGTAATGCTGGAACTGCAATGCGGCCATTGACGGCAGCTGTAGTTGCTGCTGGTGGAAATGCAACATATGTTTTCTTTATCCTAGTGAAATAAGTATGAGATCCATGGGTATGTTTGGAGACTGATCATGTCTTTTATT--AAAAAAAAACTTCAGTTATGTGCTTGATGG	FALSE	TRUE	FALSE	0	0	0	1	0.007227
GTGGAAGCAGATAAAGTTGCAAAAAGAGCTGTGGTTGTTGGCTGTGGCGGCAGGTTCCCGGTCGAAAAGGACGCCAAAGAGGAAGTAAAGCTCTTCTTGGGTAATGCTGGAACTGCAATGCGGCCATTGACGGCAGCTGTAGTTGCTGCTGGTGGAAATGCAAAGTATGTTTTCTTTATCCTAGTGAAATAAGTATGAGATCCATGGGTATGTTTGGAGACTGATCATGTCTTTTATTTAAAAAAAAAACTTCAGTTATGTGCTTGATGG	FALSE	TRUE	FALSE	0	0	0	1	0.007227
GTGGAAGCAGATAAAGTTGCAAAAAGAGCTGTGGTTGTTGGCTGTGGCGGCAGGTTCCCGGTCGAAAAGGACGCCAAAGAGGAAGTAAAGCTCTTCTTGGGTAATGCTGGAACTGCAATGCGGCCATTGACGGCAGCTGTAGTTGCTGCTGGTGGAAAGGCAACGTATGTTTTCTTTATCCTAGTGAAATAAGTATGAGATCCATGGGTATGTTTGGAGACTGATCATGTCTTTTATTTAAAAAAAAACCTTCAGTTATGTGCTTGATGG	FALSE	TRUE	FALSE	0	0	0	1	0.007227
GTGGAAGCAGATAAAGTTGCAAAAAGAGCTGTGGTTGTTGGCTGTGGCGGCAGGTTCCCGGTCGAAAAGGACGCCAAAGAGGAAGTAAAGCTCTTCTTGGGTAATGCTGGAACTGCAATGCGGCCATTGACGGCAGCTGTAGTTGCTGCTGGTGGAAAGGCAACGTATGTTTTCTTTATCCTAGTGAAATAAGTATGAGATCCATGGGTATGTTTGGAGACTGATCATGTCTTTTATTTAAAAAAAAAACTTCAGTTATGTGCTTGATGG	FALSE	TRUE	FALSE	0	0	0	1	0.007227
GTGGAAGCAGATAAAGTTGCAAAAAGAGCTGTGGTTGTTGGCTGTGGCGGCAGGTTCCCGGTCGAAAAGGACGCCAAAGAGGAAGTAAAGCTCTTCTTGGGTAATGCTGGAACTGCAATGCGGCCATTGACGGCAGCTGTAGTTGCTGCTGGTGGAAACGCAACGTATGTTTTCTTTATTCTAGTGAAATAAGTATGAGATCCATGGGTATGTTTGGAGACTGATCATGTCTTTTATTTAAAAAAAAAACTTCAGTTATGTGCTTGATGG	FALSE	TRUE	FALSE	0	0	0	1	0.007227
GTGGAAGCAGATAAAGTTGCAAAAAGAGCTGTGGTTGTTGGCTGTGGCGGCAGGTTCCCGGTCGAAAAGGACGCCAAAGAGGAAGTAAAGCTCTTCTTGGGTAATGCTGGAACTGCAATGCGGCCATTGACGGCAGCTGTAGTTGCTGCTGGTGGAAACGCAACGTATGTTTTCTTTATCCTAGTGAAATAAGTATGAGATCCATGGGTATGTTCGGAGACTGATCATGTCTTTTATTTAAAAAAAAAACTTCAGTTATGTGCTTGATGG	FALSE	TRUE	FALSE	0	0	0	1	0.007227
GTGGAAGCAGATAAAGTTGCAAAAAGAGCTGTGGTTGTTGGCTGTGGCGGCAGGTTCCCGGTCGAAAAGGACGCCAAAGAGGAAGTAAAGCTCTTCTTGGGTAATGCTGGAACTGCAATGCGGCCATTGACGGCAGCTGTAGTTGCTGCTGGTGCAAATGCAACGTATGTTTTCTTTATCCTAGTGAAATAAGTATGAGATCCATGGGTATGTTTGGAGACTGATCATGTCTTTTATTTAAAAAAAAAACTTCAGTTATGTGCTTGATGG	FALSE	TRUE	FALSE	0	0	0	1	0.007227
GTGGAAGCAGATAAAGTTGCAAAAAGAGCTGTGGTTGTTGGCTGTGGCGGCAGGTTCCCGGTCGAAAAGGACGCCAAAGAGGAAGTAAAGCTCTTCTTGGGTAATGCTGGAACTGCAATGCGGCCATTGACGGCAGCTGTAGTTGCTGCTGGTAGAAATGCAACGTATGTTTTCTTTATCCTAGTGAAATAAGTATGAGATCCATGGGTATGTTTGGAGACTGATCATGTCTTTTATTTAAAAAAAAAACTTCAGTTATGTGCTTGATGG	FALSE	TRUE	FALSE	0	0	0	1	0.007227
GTGGAAGCAGATAAAGTTGCAAAAAGAGCTGTGGTTGTTGGCTGTGGCGGCAGGTTCCCGGTCGAAAAGGACGCCAAAGAGGAAGTAAAGCTCTTCTTGGGTAATGCTGGAACTGCAATGCGGCCATTGACGGCAGCTGTAGTTGCTGCTGGCGGAAATGCAACGTATGTTTTCTTTATCCTAGTGAAATAAGTATGAGATCCATGGGTATGTTTGGAGACTGATAATGTCTTTTATTTAAAAAAAAAACTTCAGTTATGTGCTTGATGG	FALSE	TRUE	FALSE	0	0	0	1	0.007227
GTGGAAGCAGATAAAGTTGCAAAAAGAGCTGTGGTTGTTGGCTGTGGCGGCAGGTTCCCGGTCGAAAAGGACGCCAAAGAGGAAGTAAAGCTCTTCTTGGGTAATGCTGGAACTGCAATGCGGCCATTGACGGCAGCTGTAGTTGCTGCTGGCGGAAATGCAACGTATGTTTTCTTTATCCTAGTGAAATAAGTATGAGATCCATGGGTATGTTAGGAGACTGATCATGTCTTTTATTTAAAAAAAAAACTTCAGTTATGTGCTTGATGG	FALSE	TRUE	FALSE	0	0	0	1	0.007227
GTGGAAGCAGATAAAGTTGCAAAAAGAGCTGTGGTTGTTGGCTGTGGCGGCAGGTTCCCGGTCGAAAAGGACGCCAAAGAGGAAGTAAAGCTCTTCTTGGGTAATGCTGGAACTGCAATGCGGCCATTGACGGCAGCTGTAGTTGCTGCTGATGGAAATGCAACGTATGTTTTCTTTATCCTAGTGAAATAAGTATGAGATCCATGGGTATGTTTGGAGACTGATCATGTCTTTTATTTAAAAAAAAAACTTCAGTTATGTGCTTGATGT	FALSE	TRUE	FALSE	0	0	0	1	0.007227
GTGGAAGCAGATAAAGTTGCAAAAAGAGCTGTGGTTGTTGGCTGTGGCGGCAGGTTCCCGGTCGAAAAGGACGCCAAAGAGGAAGTAAAGCTCTTCTTGGGTAATGCTGGAACTGCAATGCGGCCATTGACGGCAGCTGTAGTTGCTGCGGGTGGAAATGCAACGTATGTTTTCTTTATCCTAGTGAAATAAGTATGAGATCCATGGGTATGTTTGGAGACTGATCATGTCTTTTATTTAAAAAAAAAACTTCAGTTATGTGCTTGATGG	FALSE	TRUE	FALSE	0	0	0	1	0.007227
GTGGAAGCAGATAAAGTTGCAAAAAGAGCTGTGGTTGTTGGCTGTGGCGGCAGGTTCCCGGTCGAAAAGGACGCCAAAGAGGAAGTAAAGCTCTTCTTGGGTAATGCTGGAACTGCAATGCGGCCATTGACGGCAGCTGTAGTTGCTGCCGGTGGAAATGCAACGTATGTTTTCTTTATCCTAGTGAAATAAGTATGAGATCCATGGGTATGTTTGGAGACTGATCATGTCTTTTATTTAAAAAAAAAACTTCAGTTATGTGCTTGATGG	FALSE	TRUE	FALSE	0	0	0	1	0.007227
GTGGAAGCAGATAAAGTTGCAAAAAGAGCTGTGGTTGTTGGCTGTGGCGGCAGGTTCCCGGTCGAAAAGGACGCCAAAGAGGAAGTAAAGCTCTTCTTGGGTAATGCTGGAACTGCAATGCGGCCATTGACGGCAGCTGTAGTTGCTGATGGTGGAAATGCAACGTATGTTTTCTTTATCCTAGTGAAATAAGTATGAGATCCATGGGTATGTTTGGAGACTGATCATGTCTTTTATTTAAAAAAAAAACTTCAGTTATGTGCTTGATGG	FALSE	TRUE	FALSE	0	0	0	1	0.007227
GTGGAAGCAGATAAAGTTGCAAAAAGAGCTGTGGTTGTTGGCTGTGGCGGCAGGTTCCCGGTCGAAAAGGACGCCAAAGAGGAAGTAAAGCTCTTCTTGGGTAATGCTGGAACTGCAATGCGGCCATTGACGGCAGCTGTAGTTGCTGATGGTGGAAATGCAACGTATGTTTTCTTTATCCTAGTGAAATAAGTATGAGATCCATGGGTATGTTTGGAGACTGATCATGTCTTTTATTTAAAAAAAAAACTTCAGTTAGTTGCTTGATGG	FALSE	TRUE	FALSE	0	0	0	1	0.007227
GTGGAAGCAGATAAAGTTGCAAAAAGAGCTGTGGTTGTTGGCTGTGGCGGCAGGTTCCCGGTCGAAAAGGACGCCAAAGAGGAAGTAAAGCTCTTCTTGGGTAATGCTGGAACTGCAATGCGGCCATTGACGGCAGCTGTAGTTGCTACTGGTGGAAATGCAACGTATGTTTTCTTTATCCTAGTGAAATAAGTATGAGATCCATGGGTATGTTAGGAGACTGATCATGTCTTTTATTTAAAAAAAAAACTTCAGTTATGTGCTTGATGG	FALSE	TRUE	FALSE	0	0	0	1	0.007227
GTGGAAGCAGATAAAGTTGCAAAAAGAGCTGTGGTTGTTGGCTGTGGCGGCAGGTTCCCGGTCGAAAAGGACGCCAAAGAGGAAGTAAAGCTCTTCTTGGGTAATGCTGGAACTGCAATGCGGCCATTGACGGCAGCTGTAGTTGCGGCTGGTGGAAATGCAACGTATGTTTTCTTTATCCTAGTGAAATAAGTATGAGATCCATGGGTATGTTTGGAGACTGATCATGTCTTTTATTTAAAAAAAAAACTTCAGTTATGTGCTTGATGG	FALSE	TRUE	FALSE	0	0	0	1	0.007227
GTGGAAGCAGATAAAGTTGCAAAAAGAGCTGTGGTTGTTGGCTGTGGCGGCAGGTTCCCGGTCGAAAAGGACGCCAAAGAGGAAGTAAAGCTCTTCTTGGGTAATGCTGGAACTGCAATGCGGCCATTGACGGCAGCTGTAGTTGCCGCTGGTGGAAATGCAACGTATGTTTTCTTTATCCTAGTGAAATAAGTATGAGATCCATGGGTATGTTTGGAGACTGATCATGTCTTTTATTTAAAAAAAAAACTTCAGTTATGTGCTTGCTGG	FALSE	TRUE	FALSE	0	0	0	1	0.007227
GTGGAAGCAGATAAAGTTGCAAAAAGAGCTGTGGTTGTTGGCTGTGGCGGCAGGTTCCCGGTCGAAAAGGACGCCAAAGAGGAAGTAAAGCTCTTCTTGGGTAATGCTGGAACTGCAATGCGGCCATTGACGGCAGCTGTAGTTGCCGCTGGTGGAAATGCAACGTATGTTTTCTTTATCCTAGTGAAATAAGTATGAGATCCATGGGTATGTTTGGAGACTGATCATGTCTTTTATTTAAAAAAAAAACTTCAGTTATGTGCTTGATGG	FALSE	TRUE	FALSE	0	0	0	1	0.007227
GTGGAAGCAGATAAAGTTGCAAAAAGAGCTGTGGTTGTTGGCTGTGGCGGCAGGTTCCCGGTCGAAAAGGACGCCAAAGAGGAAGTAAAGCTCTTCTTGGGTAATGCTGGAACTGCAATGCGGCCATTGACGGCAGCTGTAGTTGCCGCTGGTGGAAATGCAACGTATGTTTTCTTTATCCTAGTGAAATAAGTATGAGATCCATGGGTATGTTTGGAGACTGATCATGTCTTTTATTTAAAAAAAAAACTTCAGTTATGTGCTTGAGGG	FALSE	TRUE	FALSE	0	0	0	1	0.007227
GTGGAAGCAGATAAAGTTGCAAAAAGAGCTGTGGTTGTTGGCTGTGGCGGCAGGTTCCCGGTCGAAAAGGACGCCAAAGAGGAAGTAAAGCTCTTCTTGGGTAATGCTGGAACTGCAATGCGGCCATTGACGGCAGCTGTAGTTGCAGCTGGTGGAAATGCAACGTATGTTTTCTTTATCCTAGTGAAATAAGTATGAGATCCATGGGTATGTTTGGAGACTGATCATGTCTTTTATTTAAAAAAAAAACTTCAGTTATGTGCTTGATGG	FALSE	TRUE	FALSE	0	0	0	1	0.007227
GTGGAAGCAGATAAAGTTGCAAAAAGAGCTGTGGTTGTTGGCTGTGGCGGCAGGTTCCCGGTCGAAAAGGACGCCAAAGAGGAAGTAAAGCTCTTCTTGGGTAATGCTGGAACTGCAATGCGGCCATTGACGGCAGCTGTAGTTGCAGCTGGTGGAAATGCAACGTATGTTTTCTTTATCCTAGTGAAATAAGTATGAGATCCATGGGTATGTTTGGAGACTGATCATGTCTTTTA-TTAAAAAAAAAACTTCAGTTATGTGCTTGATGG	FALSE	TRUE	FALSE	0	0	0	1	0.007227
GTGGAAGCAGATAAAGTTGCAAAAAGAGCTGTGGTTGTTGGCTGTGGCGGCAGGTTCCCGGTCGAAAAGGACGCCAAAGAGGAAGTAAAGCTCTTCTTGGGTAATGCTGGAACTGCAATGCGGCCATTGACGGCAGCTGTAGTTGCTGCTGGTGGAAATGCAAAGTATGTTTTCTTTATCCTAGTGAAATAAGTATGAGATCCATGGGTATGTTTGGAGACTGATCATTTCTTTTATTTAAAAAAAAAACTTCAGTTATGTGCTTGATGG	FALSE	TRUE	FALSE	0	0	0	1	0.007227
GTGGAAGCAGATAAAGTTGCAAAAAGAGCTGTGGTTGTTGGCTGTGGCGGCAGGTTCCCGGTCGAAAAGGACGCCAAAGAGGAAGTAAAGCTCTTCTTGGGTAATGCTGGAACTGCAATGCGGCCATTGACGGCAGCTGTAGTTGCTGCTGGTGGAAATGCAACATATGTTTTCTTTATCCTAGTGAAATAAGTATGAGATCCATGGGTATGTTTGGAGACTGATCATGTCTTTTATTT-AAAAAAAAACTTCAGTTATGTGCTTGATGG	FALSE	TRUE	FALSE	0	0	0	1	0.007227
GTGGAAGCAGATAAAGTTGCAAAAAGAGCTGTGGTTGTTGGCTGTGGCGGCAGGTTCCCGGTCGAAAAGGACGCCAAAGAGGAAGTAAAGCTCTTCTTGGGTAATGCTGGAACTGCAATGCGGCCATTGACGGCAGCTGTAGTTGCTGCTGGTGGAAATGCAACGTATGTTTTCTGTATCCTAGTGAAATAAGTATGAGATCCATGGGTATGTTTGGAGACTGATCATGTCTTTTATTTAAAAAAAAAACTTCAGTTATTTGCTTGATGA	FALSE	TRUE	FALSE	0	0	0	1	0.007227
GTGGAAGCAGATAAAGTTGCAAAAAGAGCTGTGGTTGTTGGCTGTGGCGGCAGGTTCCCGGTCGAAAAGGACGCCAAAGAGGAAGTAAAGCTCTTCTTGGGTAATGCTGGAACTGCAATGCGGCCATTGACGGCAGCTGTAGTTGCTGCTGGTGGAAATGCAACATATGTTTTCTTTATCCTAGTGAAATAAGTATGAGATCCATGGGTATGTTTGGAGACTGATCATGTCTTTTATTTAAAAAAAAAACTTCAGTTATGTGCTTGATGG	FALSE	TRUE	FALSE	0	0	0	1	0.007227
GTGGAAGCAGATAAAGTTGCAAAAAGAGCTGTGGTTGTTGGCTGTGGCGGCAGGTTCCCGGTCGAAAAGGACGCCAAAGAGGAAGTAAAGCTCTTCTTGGGTAATGCTGGAACTGCAATGCGGCCATTGACGGCAGCTGTAGTTGCTGCTGGTGGAAATGCAACGTATGTTTTCTGTATCCTAGTGAAATAAGTATGAGATCCATGGGTATGTTTGGAGACTGATCATGTCTTTTATTTAAAAAAAAAACTTCAGTTATGCGCTTGATGG	FALSE	TRUE	FALSE	0	0	0	1	0.007227
GTGGAAGCAGATAAAGTTGCAAAAAGAGCTGTGGTTGTTGGCTGTGGCGGCAGGTTCCCGGTCGAAAAGGACGCCAAAGAGGAAGTAAAGCTCTTCTTGGGTAATGCTGGAACTGCAATGCGGCCATTGACGGCAGCTGTAGTTGCTGCTGGTGGAAATGCAACGTATGTTTTCTGTATCCTAGTGAAATAAGTATGAGATCCATGGGTATGTTTGGAGACTGATCATGTCTTTTATTT-AAAAAAAAACTTCAGTTATGTGCTTGATGG	FALSE	TRUE	FALSE	0	0	0	1	0.007227
GTGGAAGCAGATAAAGTTGCAAAAAGAGCTGTGGTTGTTGGCTGTGGCGGCAGGTTCCCGGTCGAAAAGGACGCCAAAGAGGAAGTAAAGCTCTTCTTGGGTAATGCTGGAACTGCAATGCGGCCATTGACGGCAGCTGTAGTTGCTGCTGGTGGAAATGCAACGTATGTTTTCTGTATCCTAGTGAAATAAGTATGAGATCCATGGGTATGTTTGGAGACTGATCATGTCTTTTA-TTAAAAAAAAAACTTCAGTTATGTGCTTGATGG	FALSE	TRUE	FALSE	0	0	0	1	0.007227
GTGGAAGCAGATAAAGTTGCAAAAAGAGCTGTGGTTGTTGGCTGTGGCGGCAGGTTCCCGGTCGAAAAGGACGCCAAAGAGGAAGTAAAGCTCTTCTTGGGTAATGCTGGAACTGCAATGCGGCCATTGACGGCAGCTGTAGTTGCTGCTGGTGGAAATGCAACGTATGTTTTCTCTATCCTAGTGAAATAAGTATGAGATCCATGGGTATGTTTGGAGACTGATCATGTCTTTTATTTAAAAAAAAAACTTCAGTTATGTGCTTGAAGG	FALSE	TRUE	FALSE	0	0	0	1	0.007227
GTGGAAGCAGATAAAGTTGCAAAAAGAGCTGTGGTTGTTGGCTGTGGCGGCAGGTTCCCGGTCGAAAAGGACGCCAAAGAGGAAGTAAAGCTCTTCTTGGGTAATGCTGGAACTGCAATGCGGCCATTGACGGCAGCTGTAGTTGCTGCTGGTGGAAATGCAACGTATGTTTTCTCTATCCTAGTGAAATAAGTATGAGATCCATGGGTATGTTTGGAGACTGATCATGTCTTTTATTTAAAAAAAAAACTTCAGTTATGAGCTTGATGG	FALSE	TRUE	FALSE	0	0	0	1	0.007227
GTGGAAGCAGATAAAGTTGCAAAAAGAGCTGTGGTTGTTGGCTGTGGCGGCAGGTTCCCGGTCGAAAAGGACGCCAAAGAGGAAGTAAAGCTCTTCTTGGGTAATGCTGGAACTGCAATGCGGCCATTGACGGCAGCTGTAGTTGCTGCTGGTGGAAATGCAACGTATGTTTTCCTTATCCTAGTGAAATAAGTATGAGATCCATGGGTATGTTTGGAGACTGATCATGTCTTTTATTTACAAAAAAAACTTCAGTTATGTGCTTGATGG	FALSE	TRUE	FALSE	0	0	0	1	0.007227
GTGGAAGCAGATAAAGTTGCAAAAAGAGCTGTGGTTGTTGGCTGTGGCGGCAGGTTCCCGGTCGAAAAGGACGCCAAAGAGGAAGTAAAGCTCTTCTTGGGTAATGCTGGAACTGCAATGCGGCCATTGACGGCAGCTGTAGTTGCTGCTGGTGGAAATGCAACGTATGTTTTCCTTATCCTAGTGAAATAAGTATGAGATCCATGGGTATGTTTGGAGACTGATCATGTCTTTTA-TTAAAAAAAAAACTTCAGTTATGTGCTTGATGG	FALSE	TRUE	FALSE	0	0	0	1	0.007227
GTGGAAGCAGATAAAGTTGCAAAAAGAGCTGTGGTTGTTGGCTGTGGCGGCAGGTTCCCGGTCGAAAAGGACGCCAAAGAGGAAGTAAAGCTCTTCTTGGGTAATGCTGGAACTGCAATGCGGCCATTGACGGCAGCTGTAGTTGCTGCTGGTGGAAATGCAACGTATGTTTTC-TTATCCTAGTGAAATAAGTATGAGATCCATGGGTATGTTTGGAGACTGATCATGTCTTTTATTTAAAAAAAAAACTTCAGTTATGTGCTTGATGG	FALSE	TRUE	FALSE	0	0	0	1	0.007227
GTGGAAGCAGATAAAGTTGCAAAAAGAGCTGTGGTTGTTGGCTGTGGCGGCAGGTTCCCGGTCGAAAAGGACGCCAAAGAGGAAGTAAAGCTCTTCTTGGGTAATGCTGGAACTGCAATGCGGCCATTGACGGCAGCTGTAGTTGCTGCTGGTGGAAATGCAACGTATGTTTTATTTATCCTAGTGAAATAAGTATGAGATCCATGGGTATGTTTGGAGACTGATCATGTCTTTTATTTAAAAAAAAAACTTCAGTTATGTGCTTGATGG	FALSE	TRUE	FALSE	0	0	0	1	0.007227
GTGGAAGCAGATAAAGTTGCAAAAAGAGCTGTGGTTGTTGGCTGTGGCGGCAGGTTCCCGGTCGAAAAGGACGCCAAAGAGGAAGTAAAGCTCTTCTTGGGTAATGCTGGAACTGCAATGCGGCCATTGACGGCAGCTGTAGTTGCTGCTGGTGGAAATGCAACGTATGTTTGCTTTATCCTAGTGAAATAAGTATGAGATCCATGGGTATGTTTGGAGACTGATCATGTCTTTTATTTAAAAAAAAAACTTCAGTTATGTGCTTGATGG	FALSE	TRUE	FALSE	0	0	0	1	0.007227
GTGGAAGCAGATAAAGTTGCAAAAAGAGCTGTGGTTGTTGGCTGTGGCGGCAGGTTCCCGGTCGAAAAGGACGCCAAAGAGGAAGTAAAGCTCTTCTTGGGTAATGCTGGAACTGCAATGCGGCCATTGACGGCAGCTGTAGTTGCTGCTGGTGGAAATGCAACGTATGTTCTCTTTATCCTAGTGAAATAAGTATGAGATCCATGGGTATGTTTGGAGACTGATCATGTCTTTTATTTAAAAAAAAAACTTCAGTTATGTGCTTGATGG	FALSE	TRUE	FALSE	0	0	0	1	0.007227
GTGGAAGCAGATAAAGTTGCAAAAAGAGCTGTGGTTGTTGGCTGTGGCGGCAGGTTCCCGGTCGAAAAGGACGCCAAAGAGGAAGTAAAGCTCTTCTTGGGTAATGCTGGAACTGCAATGCGGCCATTGACGGCAGCTGTAGTTGCTGCTGGTGGAAATGCAACGTATGTTCTCTTTATCCTAGTGAAATAAGTATGAGATCCATGGGTATGTTTGGAGACTGATCATGTCTTTTATTTAAAAAAAAAACTTCAGTTATGTACTTGATGG	FALSE	TRUE	FALSE	0	0	0	1	0.007227
GTGGAAGCAGATAAAGTTGCAAAAAGAGCTGTGGTTGTTGGCTGTGGCGGCAGGTTCCCGGTCGAAAAGGACGCCAAAGAGGAAGTAAAGCTCTTCTTGGGTAATGCTGGAACTGCAATGCGGCCATTGACGGCAGCTGTAGTTGCTGCTGGTGGAAATGCAACGTATGTTCTCTTTATCCTAGTGAAATAAGTATGAGATCCATGGGTATGTTTGGAGACTGATCATGTCTTTTATT--AAAAAAAAACTTCAGTTATGTGCTTGATGG	FALSE	TRUE	FALSE	0	0	0	1	0.007227
GTGGAAGCAGATAAAGTTGCAAAAAGAGCTGTGGTTGTTGGCTGTGGCGGCAGGTTCCCGGTCGAAAAGGACGCCAAAGAGGAAGTAAAGCTCTTCTTGGGTAATGCTGGAACTGCAATGCGGCCATTGACGGCAGCTGTAGTTGCTGCTGGTGGAAATGCAACGTATGTCTTCTTTATCCTAGTGAAATAAGTATGAGATCCATGGGTATGTTTGGAGACTGATCATGTCTTTTATTTAAAAAAAAAACTTCAGTTATGTGCTTGATGG	FALSE	TRUE	FALSE	0	0	0	1	0.007227
GTGGAAGCAGATAAAGTTGCAAAAAGAGCTGTGGTTGTTGGCTGTGGCGGCAGGTTCCCGGTCGAAAAGGACGCCAAAGAGGAAGTAAAGCTCTTCTTGGGTAATGCTGGAACTGCAATGCGGCCATTGACGGCAGCTGTAGTTGCTGCTGGTGGAAATGCAACGTATGATTTCTTTATCCTAGTGAAATAAGTATGAGATCCATGGGTATGTTTGGAGACTGATCATGTCTTTTATTTAAAAAAAAAACTTCAGTTATGGGCTTGATGG	FALSE	TRUE	FALSE	0	0	0	1	0.007227
GTGGAAGCAGATAAAGTTGCAAAAAGAGCTGTGGTTGTTGGCTGTGGCGGCAGGTTCCCGGTCGAAAAGGACGCCAAAGAGGAAGTAAAGCTCTTCTTGGGTAATGCTGGAACTGCAATGCGGCCATTGACGGCAGCTGTAGTTGCTGCTGGTGGAAATGCAACGTATATTTTCTTTATCCTAGTGAAATAAGTATGAGATCCATGGGTATGTTTGGAGACTGATCATGTCTTTTATTTAAAAAAAAAACTTCAGTTATGTGCCTTGATGG	FALSE	TRUE	FALSE	0	0	0	1	0.007227
GTGGAAGCAGATAAAGTTGCAAAAAGAGCTGTGGTTGTTGGCTGTGGCGGCAGGTTCCCGGTCGAAAAGGACGCCAAAGAGGAAGTAAAGCTCTTCTTGGGTAATGCTGGAACTGCAATGCGGCCATTGACGGCAGCTGTAGTTGCTGCTGGTGGAAATGCAACGTAGGTTTTCTTTATCCTAGTGAAATAAGTATGAGATCCATGGGTATGTTTGGAGACTGATCATGTCTTTTATTTAAAAAAAAAACTTCAGTTATGTGCTTGATGG	FALSE	TRUE	FALSE	0	0	0	1	0.007227
GTGGAAGCAGATAAAGTTGCAAAAAGAGCTGTGGTTGTTGGCTGTGGCGGCAGGTTCCCGGTCGAAAAGGACGCCAAAGAGGAAGTAAAGCTCTTCTTGGGTAATGCTGGAACTGCAATGCGGCCATTGACGGCAGCTGTAGTTGCTGCTGGTGGAAATGCAACGTACGTTTTCTTTATCCTAGTGAAATAAGTATGAGATCCATGGGTATGTTTGGAGACTGATCATGTCTTTTATTTAAAAAAAAAACTTCAGTTATGTGCTTGATGG	FALSE	TRUE	FALSE	0	0	0	1	0.007227
GTGGAAGCAGATAAAGTTGCAAAAAGAGCTGTGGTTGTTGGCTGTGGCGGCAGGTTCCCGGTCGAAAAGGACGCCAAAGAGGAAGTAAAGCTCTTCTTGGGTAATGCTGGAACTGCAATGCGGCCATTGACGGCAGCTGTAGTTGCTGCTGGTGGAAATGCAACGTAAGTTTTCTTTATCCTAGTGAAATAAGTATGAGATCCATGGGTATGTTTGGAGACTGATCATGTCTTTTATTTAAAAAAAAAACTTCAGTTATGTGCTTGATGG	FALSE	TRUE	FALSE	0	0	0	1	0.007227
[truncated: 604 more rows]
