# Supplementary material for: gRNA validation for wheat genome editing with the CRISPR-Cas9 system
Source: BMC Biotechnol. 2019 Oct 30;19:71. doi: 10.1186/s12896-019-0565-z (PMC6829922; doi:10.1186/s12896-019-0565-z)
Supplement: Supplementary file 14 — Additional file 14. CRISPResso NHEJ pie charts. [file 12896_2019_565_MOESM14_ESM.zip]

Archive with 126 entries (126 files):
- CRISPResso_EPSPS-7DS-gRNA7-rep3-negative.pdf
- CRISPResso_EPSPS-4AL-gRNA1-rep1.pdf
- CRISPResso_EPSPS-4AL-gRNA1-rep1-negative.pdf
- CRISPResso_EPSPS-4AL-gRNA1-rep2.pdf
- CRISPResso_EPSPS-4AL-gRNA1-rep2-negative.pdf
- CRISPResso_EPSPS-4AL-gRNA1-rep3.pdf
- CRISPResso_EPSPS-4AL-gRNA1-rep3-negative.pdf
- CRISPResso_EPSPS-4AL-gRNA2-rep1.pdf
- CRISPResso_EPSPS-4AL-gRNA2-rep1-negative.pdf
- CRISPResso_EPSPS-4AL-gRNA2-rep2.pdf
- CRISPResso_EPSPS-4AL-gRNA2-rep2-negative.pdf
- CRISPResso_EPSPS-4AL-gRNA2-rep3.pdf
- CRISPResso_EPSPS-4AL-gRNA2-rep3-negative.pdf
- CRISPResso_EPSPS-4AL-gRNA3-rep1.pdf
- CRISPResso_EPSPS-4AL-gRNA3-rep1-negative.pdf
- CRISPResso_EPSPS-4AL-gRNA3-rep2.pdf
- CRISPResso_EPSPS-4AL-gRNA3-rep2-negative.pdf
- CRISPResso_EPSPS-4AL-gRNA3-rep3.pdf
- CRISPResso_EPSPS-4AL-gRNA3-rep3-negative.pdf
- CRISPResso_EPSPS-4AL-gRNA4-rep1.pdf
- CRISPResso_EPSPS-4AL-gRNA4-rep1-negative.pdf
- CRISPResso_EPSPS-4AL-gRNA4-rep2.pdf
- CRISPResso_EPSPS-4AL-gRNA4-rep2-negative.pdf
- CRISPResso_EPSPS-4AL-gRNA4-rep3.pdf
- CRISPResso_EPSPS-4AL-gRNA4-rep3-negative.pdf
- CRISPResso_EPSPS-4AL-gRNA5-rep1.pdf
- CRISPResso_EPSPS-4AL-gRNA5-rep1-negative.pdf
- CRISPResso_EPSPS-4AL-gRNA5-rep2.pdf
- CRISPResso_EPSPS-4AL-gRNA5-rep2-negative.pdf
- CRISPResso_EPSPS-4AL-gRNA5-rep3.pdf
- CRISPResso_EPSPS-4AL-gRNA5-rep3-negative.pdf
- CRISPResso_EPSPS-4AL-gRNA6-rep1.pdf
- CRISPResso_EPSPS-4AL-gRNA6-rep1-negative.pdf
- CRISPResso_EPSPS-4AL-gRNA6-rep2.pdf
- CRISPResso_EPSPS-4AL-gRNA6-rep2-negative.pdf
- CRISPResso_EPSPS-4AL-gRNA6-rep3.pdf
- CRISPResso_EPSPS-4AL-gRNA6-rep3-negative.pdf
- CRISPResso_EPSPS-4AL-gRNA7-rep1.pdf
- CRISPResso_EPSPS-4AL-gRNA7-rep1-negative.pdf
- CRISPResso_EPSPS-4AL-gRNA7-rep2.pdf
- CRISPResso_EPSPS-4AL-gRNA7-rep2-negative.pdf
- CRISPResso_EPSPS-4AL-gRNA7-rep3.pdf
- CRISPResso_EPSPS-4AL-gRNA7-rep3-negative.pdf
- CRISPResso_EPSPS-7AS-gRNA1-rep1.pdf
- CRISPResso_EPSPS-7AS-gRNA1-rep1-negative.pdf
- CRISPResso_EPSPS-7AS-gRNA1-rep2.pdf
- CRISPResso_EPSPS-7AS-gRNA1-rep2-negative.pdf
- CRISPResso_EPSPS-7AS-gRNA1-rep3.pdf
- CRISPResso_EPSPS-7AS-gRNA1-rep3-negative.pdf
- CRISPResso_EPSPS-7AS-gRNA2-rep1.pdf
- CRISPResso_EPSPS-7AS-gRNA2-rep1-negative.pdf
- CRISPResso_EPSPS-7AS-gRNA2-rep2.pdf
- CRISPResso_EPSPS-7AS-gRNA2-rep2-negative.pdf
- CRISPResso_EPSPS-7AS-gRNA2-rep3.pdf
- CRISPResso_EPSPS-7AS-gRNA2-rep3-negative.pdf
- CRISPResso_EPSPS-7AS-gRNA3-rep1.pdf
- CRISPResso_EPSPS-7AS-gRNA3-rep1-negative.pdf
- CRISPResso_EPSPS-7AS-gRNA3-rep2.pdf
- CRISPResso_EPSPS-7AS-gRNA3-rep2-negative.pdf
- CRISPResso_EPSPS-7AS-gRNA3-rep3.pdf
- CRISPResso_EPSPS-7AS-gRNA3-rep3-negative.pdf
- CRISPResso_EPSPS-7AS-gRNA4-rep1.pdf
- CRISPResso_EPSPS-7AS-gRNA4-rep1-negative.pdf
- CRISPResso_EPSPS-7AS-gRNA4-rep2.pdf
- CRISPResso_EPSPS-7AS-gRNA4-rep2-negative.pdf
- CRISPResso_EPSPS-7AS-gRNA4-rep3.pdf
- CRISPResso_EPSPS-7AS-gRNA4-rep3-negative.pdf
- CRISPResso_EPSPS-7AS-gRNA5-rep1.pdf
- CRISPResso_EPSPS-7AS-gRNA5-rep1-negative.pdf
- CRISPResso_EPSPS-7AS-gRNA5-rep2.pdf
- CRISPResso_EPSPS-7AS-gRNA5-rep2-negative.pdf
- CRISPResso_EPSPS-7AS-gRNA5-rep3.pdf
- CRISPResso_EPSPS-7AS-gRNA5-rep3-negative.pdf
- CRISPResso_EPSPS-7AS-gRNA6-rep1.pdf
- CRISPResso_EPSPS-7AS-gRNA6-rep1-negative.pdf
- CRISPResso_EPSPS-7AS-gRNA6-rep2.pdf
- CRISPResso_EPSPS-7AS-gRNA6-rep2-negative.pdf
- CRISPResso_EPSPS-7AS-gRNA6-rep3.pdf
- CRISPResso_EPSPS-7AS-gRNA6-rep3-negative.pdf
- CRISPResso_EPSPS-7AS-gRNA7-rep1.pdf
- CRISPResso_EPSPS-7AS-gRNA7-rep1-negative.pdf
- CRISPResso_EPSPS-7AS-gRNA7-rep2.pdf
- CRISPResso_EPSPS-7AS-gRNA7-rep2-negative.pdf
- CRISPResso_EPSPS-7AS-gRNA7-rep3.pdf
- CRISPResso_EPSPS-7AS-gRNA7-rep3-negative.pdf
- CRISPResso_EPSPS-7DS-gRNA1-rep1.pdf
- CRISPResso_EPSPS-7DS-gRNA1-rep1-negative.pdf
- CRISPResso_EPSPS-7DS-gRNA1-rep2.pdf
- CRISPResso_EPSPS-7DS-gRNA1-rep2-negative.pdf
- CRISPResso_EPSPS-7DS-gRNA1-rep3.pdf
- CRISPResso_EPSPS-7DS-gRNA1-rep3-negative.pdf
- CRISPResso_EPSPS-7DS-gRNA2-rep1.pdf
- CRISPResso_EPSPS-7DS-gRNA2-rep1-negative.pdf
- CRISPResso_EPSPS-7DS-gRNA2-rep2.pdf
- CRISPResso_EPSPS-7DS-gRNA2-rep2-negative.pdf
- CRISPResso_EPSPS-7DS-gRNA2-rep3.pdf
- CRISPResso_EPSPS-7DS-gRNA2-rep3-negative.pdf
- CRISPResso_EPSPS-7DS-gRNA3-rep1.pdf
- CRISPResso_EPSPS-7DS-gRNA3-rep1-negative.pdf
- CRISPResso_EPSPS-7DS-gRNA3-rep2.pdf
- CRISPResso_EPSPS-7DS-gRNA3-rep2-negative.pdf
- CRISPResso_EPSPS-7DS-gRNA3-rep3.pdf
- CRISPResso_EPSPS-7DS-gRNA3-rep3-negative.pdf
- CRISPResso_EPSPS-7DS-gRNA4-rep1.pdf
- CRISPResso_EPSPS-7DS-gRNA4-rep1-negative.pdf
- CRISPResso_EPSPS-7DS-gRNA4-rep2.pdf
- CRISPResso_EPSPS-7DS-gRNA4-rep2-negative.pdf
- CRISPResso_EPSPS-7DS-gRNA4-rep3.pdf
- CRISPResso_EPSPS-7DS-gRNA4-rep3-negative.pdf
- CRISPResso_EPSPS-7DS-gRNA5-rep1.pdf
- CRISPResso_EPSPS-7DS-gRNA5-rep1-negative.pdf
- CRISPResso_EPSPS-7DS-gRNA5-rep2.pdf
- CRISPResso_EPSPS-7DS-gRNA5-rep2-negative.pdf
- CRISPResso_EPSPS-7DS-gRNA5-rep3.pdf
- CRISPResso_EPSPS-7DS-gRNA5-rep3-negative.pdf
- CRISPResso_EPSPS-7DS-gRNA6-rep1.pdf
- CRISPResso_EPSPS-7DS-gRNA6-rep1-negative.pdf
- CRISPResso_EPSPS-7DS-gRNA6-rep2.pdf
- CRISPResso_EPSPS-7DS-gRNA6-rep2-negative.pdf
- CRISPResso_EPSPS-7DS-gRNA6-rep3.pdf
- CRISPResso_EPSPS-7DS-gRNA6-rep3-negative.pdf
- CRISPResso_EPSPS-7DS-gRNA7-rep1.pdf
- CRISPResso_EPSPS-7DS-gRNA7-rep1-negative.pdf
- CRISPResso_EPSPS-7DS-gRNA7-rep2.pdf
- CRISPResso_EPSPS-7DS-gRNA7-rep2-negative.pdf
- CRISPResso_EPSPS-7DS-gRNA7-rep3.pdf
