# Supplementary material for: gRNA validation for wheat genome editing with the CRISPR-Cas9 system
Source: BMC Biotechnol. 2019 Oct 30;19:71. doi: 10.1186/s12896-019-0565-z (PMC6829922; doi:10.1186/s12896-019-0565-z)
Supplement: Supplementary file 15 — Additional file 15. CRISPResso allele frequency tables used for analysis of large insertions (≥20 bp) induced by gRNA2 and gRNA5 in replicate 3. [file 12896_2019_565_MOESM15_ESM.zip]

Archive with 4 entries (4 files):
- CRISPResso_gRNA2-rep3-LargeIns-Alleles_frequency_table-neg.xls
- CRISPResso_gRNA5-rep3-LargeIns-Alleles_frequency_table.xls
- CRISPResso_gRNA5-rep3-LargeIns-Alleles_frequency_table-neg (2).xls
- CRISPResso_gRNA2-rep3-LargeIns-Alleles_frequency_table.xls
