# Supplementary material for: gRNA validation for wheat genome editing with the CRISPR-Cas9 system
Source: BMC Biotechnol. 2019 Oct 30;19:71. doi: 10.1186/s12896-019-0565-z (PMC6829922; doi:10.1186/s12896-019-0565-z)
Supplement: Supplementary file 15 — Additional file 15. CRISPResso allele frequency tables used for analysis of large insertions (≥20 bp) induced by gRNA2 and gRNA5 in replicate 3. [file 12896_2019_565_MOESM15_ESM.zip › CRISPResso_gRNA5-rep3-LargeIns-Alleles_frequency_table.xls]

## Sheet: Alleles_frequency_table
Aligned_Sequence	NHEJ	UNMODIFIED	HDR	n_deleted	n_inserted	n_mutated	#Reads	%Reads
GTGGAAGCAGATAAAGTTGCAAAAAGAGCTGTGGTTGTTGGCTGTGGCGGCAGGTTCCCGGTCGAAAAGGACGCCATGGTTATATTGACGGCGGGGCATCGCAGGAGGAATTCTACAAGTTTATCAAGCCAATTCTGGAGAAGATGGATGGCAAAAGAGGAAGTAAAGCTCTTCTTGGGTAATGCTGGAACTGCAATGCGGCCATTGACGGCAGCTGTAGTTGCTGCTGGTGGAAATGCAACGTATGTTTTCTTTATCCTAGTGGAAATAAGTATGAGATCCATGGGTATGTTTGGAGA------------------------------------------------	TRUE	FALSE	FALSE	0	78	0	5	0.00612355
GTGGAAGCAGATAAAGTTGCAAAAAGAGCTGTGGTTGTTGGCTGTGGCGGCAGGTTCCCGGTCGAAAAGGACGCCATGGTTATATTGACGGCGGGGCATCGCAGGAGGAATTCTACAAGTTTATCAAGCCAATTCTGGAGAAGATGGATGGCAAAAGAGGAAGTAAAGCTCTTCTTGGGTAATGCTGGAACTGCAATGCGGCCATTGACGGCAGCTGTAGTTGCTGCTGGTGGAAATGCAACGTATGTTTTCTTTATCCTAGT-GAAATAAGTATGAGATCCATGGGTATGTTTGGAGA------------------------------------------------	TRUE	FALSE	FALSE	0	78	0	3	0.00367413
GTGGAAGCAGATAAAGTTGCAAAAAGAGCTGTGGTTGTTGGCTGTGGCGGCAGGTTCCCGGTCGAAAAGGACGCCATGGTTATATTGACGGCGGGGCATCGCAGGAGGAATTCTACAAGTTTATCAAGCCAATTCTGGAGAAGATGGATGGCAAAAGAGGAAGTAAAGCTCTTCTTGGGTAATGCTGGAACTGCAATGCGTCCATTGACGGCAGCTGTAGTAGCTGCTGGTGGAAATGCAACGTATGTTTTCTTTATCCTAGTTGAAATAAGTATGAGATCCATGGGTATGTTTGGAGA------------------------------------------------	TRUE	FALSE	FALSE	0	78	0	1	0.00122471
GTGGAAGCAGATAAAGTTGCAAAAAGAGCTGTGGTTGTTGGCTGTGGCGGCAGGTTCCCGGTCGAAAAGGACGCCATGGTTATATTGACGGCGGGGCATCGCAGGAGGAATTCTACAAGTTTATCAAGCCAATTCTGGAGAAGATGGATGGCAAAAGAGGAAGTAAAGCTCTTCTTGGGTAATGCTGGAACTGCAATGCGGCCATTGACGGCAGCTGTAGTTGCTGCTGGTGGTAATGCAACGTATGTTTTCTTTATCCTAGTGGAAATAAGTATGAGATCCATGGGTATGTTTGGAGA------------------------------------------------	TRUE	FALSE	FALSE	0	78	0	1	0.00122471
GTGGAAGCAGATAAAGTTGCAAAAAGAGCTGTGGTTGTTGGCTGTGGCGGCAGGTTCCCGGTCGAAAAGGACGCCATGGTTATATTGACGGCGGGGCATCGCAGGAGGAATTCTACAAGTTTATCAAGCCAATTCTGGAGAAGATGGATGGCAAAAGAGGAAGTAAAGCTCTTCTTGGGTAATGCTGGAACTGCAATGCGGCCATTGACGGCAGCTGTAGTTGCTGCTGGTGGAAATGCATCGTATGTTTTCTTTATCCTAGTGGAAATAAGTATGAGATCCATGGGTATGTTTGGAGA------------------------------------------------	TRUE	FALSE	FALSE	0	78	0	1	0.00122471
GTGGAAGCAGATAAAGTTGCAAAAAGAGCTGTGGTTGTTGGCTGTGGCGGCAGGTTCCCGGTCGAAAAGGACGCCATGGTTATATTGACGGCGGGGCATCGCAGGAGGAATTCTACAAGTTTATCAAGCCAATTCTGGAGAAGATGGATGGCAAAAGAGGAAGTAAAGCTCTTCTTGGGTAATGCTGGAACTGCAATGCGGCCATTGACGGCAGCTGTAGTTGCTGCTGGTGGAAATGCACCGTATGTTTTCTTTATCCTGGTTGAAATAAGTATGAGATCCATGGGTATGTTTGGTGA------------------------------------------------	TRUE	FALSE	FALSE	0	78	0	1	0.00122471
GTGGAAGCAGATAAAGTTGCAAAAAGAGCTGTGGTTGTTGGCTGTGGCGGCAGGTTCCCGGTCGAAAAGGACGCCATGGTTATATTGACGGCGGGGCATCGCAGGAGGAATTCTACAAGTTTATCAAGCCAATTCTGGAGAAGATGGATGGCAAAAGAGGAAGTAAAGCTCTTCTTGGGTAATGCTGGAACTGCAATGCGGCCATTGACGGCAGCTGTAGTTGCTGCTGGTGGAAATGCAACGTATGTTTTCTTTATCCTAGTTGCAATAAGTATGAGATCCATGGGTATTTTTGGAGA------------------------------------------------	TRUE	FALSE	FALSE	0	78	0	1	0.00122471
GTGGAAGCAGATAAAGTTGCAAAAAGAGCTGTGGTTGTTGGCTGTGGCGGCAGGTTCCCGGTCGAAAAGGACGCCATGGTTATATTGACGGCGGGGCATCGCAGGAGGAATTCTACAAGTTTATCAAGCCAATTCTGGAGAAGATGGATGGCAAAAGAGGAAGTAAAGCTCTTCTTGGGTAATGCTGGAACTGCAATGCGGCCATTGACGGCAGCTGTAGTTGCTGCTGGTGGAAATGCAACGTATGTTTTCTTTATCCTAGTTGAATTAAGTATGAGATCCATGGGTATGTTTGGCGA------------------------------------------------	TRUE	FALSE	FALSE	0	78	0	1	0.00122471
GTGGAAGCAGATAAAGTTGCAAAAAGAGCTGTGGTTGTTGGCTGTGGCGGCAGGTTCCCGGTCGAAAAGGACGCCATGGTTATATTGACGGCGGGGCATCGCAGGAGGAATTCTACAAGTTTATCAAGCCAATTCTGGAGAAGATGGATGGCAAAAGAGGAAGTAAAGCTCTTCTTGGGTAATGCTGGAACTGCAATGCGGCCATTGACGGCAGCTGTAGTTGCTGCTGGTGGAAATGCAACGTATGTTTTCTTTATCCTAGTTGAAATAAGTATGAGATCCATTGGTATGTTTGGAGA------------------------------------------------	TRUE	FALSE	FALSE	0	78	0	1	0.00122471
GTGGAAGCAGATAAAGTTGCAAAAAGAGCTGTGGTTGTTGGCTGTGGCGGCAGGTTCCCGGTCGAAAAGGACGCCATGGTTATATTGACGGCGGGGCATCGCAGGAGGAATTCTACAAGTTTATCAAGCCAATTCTGGAGAAGATGGATGGCAAAAGAGGAAGTAAAGCTCTTCTTGGGTAATGCTGGAACTGCAATGCGGCCATTGACGGCAGCTGTAGTTGCTGCTGGTGGAAATGCAACGTATGTTTTCTTTATCCTAGT-GAAATAAGTATGAGATCCATGGGTATGTTTGTAGA------------------------------------------------	TRUE	FALSE	FALSE	0	78	0	1	0.00122471
GTGGAAGCAGATAAAGTTGCAAAAAGAGCTGTGGTTGTTGGCTGTGGCGGCAGGTTCCCGGTCGAAAAGGACGCCATGGTTATATTGACGGCGGGGCATCGCAGGAGGAATTCTACAAGTTTATCAAGCCAATTCTGGAGAAGATGGATGGCAAAAGAGGAAGTAAAGCTCTTCTTGGGTAATGCTGGAACTGCAATGCGGCCATTGACGGCAGCTGTAGTTGCTGCTGGTGGAAATGCAACGTATGTTTTCTTTATCCTAGT-GAAATAAGTATGAGATCCATGGGTATGTTTGGTGA------------------------------------------------	TRUE	FALSE	FALSE	0	78	0	1	0.00122471
GTGGAAGCAGATAAAGTTGCAAAAAGAGCTGTGGTTGTTGGCTGTGGCGGCAGGTTCCCGGTCGAAAAGGACGCCATGGTTATATTGACGGCGGGGCATCGCAGGAGGAATTCTACAAGTTTATCAAGCCAATTCTGGAGAAGATGGATGGCAAAAGAGGAAGTAAAGCTCTTCTTGGGTAATGCTGGAACTGCAATGCGGCCATTGACGGCAGCTGTAGTTGCTGCTGGTGGAAATGCAACGTATGTTTTCTTTATCCTAGT-GAAATAAGTATGAAATCAATGGGTATGTTTGGAGA------------------------------------------------	TRUE	FALSE	FALSE	0	78	0	1	0.00122471
GTGGAAGCAGATAAAGTTGCAAAAAGAGCTGTGGTTGTTGGCTGTGGCGGCAGGTTCCCGGTCGAAAAGGACGCCATGGTTATATTGACGGCGGGGCATCGCAGGAGGAATTCTACAAGTTTATCAAGCCAATTCTGGAGAAGATGGATGGCAAAAGAGGAAGTAAAGCTCTTCTTGGGTAATGCTGGAACTGCAATGCGGCCATTGACGGCAGCTGTAGTTGCTGCTGGTGGAAATGCAACGTATGTGTTCTTTATCCTAGT-GACATAAGTATGAGATCCATTGGTATGTGTGGAGA------------------------------------------------	TRUE	FALSE	FALSE	0	78	0	1	0.00122471
GTGGAAGCAGATAAAGTTGCAAAAAGAGCTGTGGTTGTTGGCTGTGGCGGCAGGTTCCCGGTCGAAAAGGACGCCATGGTTATATTGACGGCGGGGCATCGCAGGAGGAATTCTACAAGTTTATCAAGCCAATTCTGGAGAAGATGGATGGCAAAAGAGGAAGTAAAGCTCTTCTTGGGTAATGCTGGAACTGCAATGCGGCCATTGACGGCAGCTGTAGTTGCTGCTGGTGGAAATGCAACGGATGTATTCGTTATCCTAGTGGAATTAAGTATGAGATCCGTTGGTATGTTTGGAGACG----------------------------------------------	TRUE	FALSE	FALSE	0	78	0	1	0.00122471
GTGGAAGCAGATAAAGTTGCAAAAAGAGCTGTGGTTGTTGGCTGTGGCGGCAGGTTCCCGGTCGAAAAGGACGCCATGGTTATATTGACGGCGGGGCATCGCAGGAGGAATTCTACAAGTTTATCAAGCCAATTCTGGAGAAGATGGATGGCAAAAGAGGAAGTAAAGCTCTTCTTGGGTAATGCTGGAACTGCAATGCGGCCATTGACGGCAGCTGTAGTTGCCGCTGGTGGAAATGCAACGTATGTTTTCTTTATCCTAGTGGCAATAAGTATGAGATCCATGGGTATGTTTGGAGA------------------------------------------------	TRUE	FALSE	FALSE	0	78	0	1	0.00122471
GTGGAAGCAGATAAAGTTGCAAAAAGAGCTGTGGTTGTTGGCTGTGGCGGCAGGTTCCCGGTCGAAAAGGACGCCATGGTTATATTGACGGCGGGGCATCGCAGGAGGAATTCTACAAGTTTATCAAGCCAATTCTGGAGAAGATGGATGGCAAAAGAGGAAGTAAAGCTCTTCTTGGGTAATGCTGGAACTGCAATGCGGCCATTGACGGCAGCTGTAGTAGCTGCTGGTGGAAATGCAACGTATGTTTTCTTTATCCTAGTGGAAATAAGTATGAGATCCATGGGTATGTTTGGAGA------------------------------------------------	TRUE	FALSE	FALSE	0	78	0	1	0.00122471
GTGGAAGCAGATAAAGTTGCAAAAAGAGCTGTGGTTGTTGGCTGTGGCGGCAGGTTCCCGGTCGAAAAGGACGCCATGGTTATATTGACGGCGGGGCATCGCAGGAGGAATTCTACAAGTTTATCAAGCCAATTCTGGAGAAGATGGATGGCAAAAGAGGAAGTAAAGCTCTTCTTGGGTAATGCTGGAACTGCAATGCGGCCACTGACGGCAGCTGTAGTAGCTGCTGGTGGAAATGCACCGTATGTTTTCTTTATCCTAGTGGAAATAAGTATGAGATCCATGGGTATGTTTGGAGA------------------------------------------------	TRUE	FALSE	FALSE	0	78	0	1	0.00122471
GTGGAAGCAGATAAAGTTGCAAAAAGAGCTGTGGTTGTTGGCTGTGGCGGCAGGTTCCCGGTCGAAAAGGACGCCATGGTTATATTGACGGCGGGGCATCGCAGGAGGAATTCTACAAGTTTATCAAGCCAATTCTGGAGAAGATGGATGGCAAAAGAGGAAGTAAAGCTCTTCTTGGGTAATGCTGGAACTGCAATGCGGCCACTGACGGCAGCTGTAGTAGCTGCTGGTGGAAATGCAATGTATGTTTTCTTTATGCTAGTGGAAATAAGTATGAGATCAATGGGTATGTTTGGAGA------------------------------------------------	TRUE	FALSE	FALSE	0	78	0	1	0.00122471
GTGGAAGCAGATAAAGTTGCAAAAAGAGCTGTGGTTGTTGGCTGTGGCGGCAGGTTCCCGGTCGAAAAGGACGCCATGGTTATATTGACGGCGGGGCATCGCAGGAGGAATTCTACAAGTTTATCAAGCCAATTCTGGAGAAGATGGATGGCAAAAGAGGAAGTAAAGCTCTTCTTGGGTAATGCTGGAACTGCAATGCGGCCACTGACGGCAGCTGTAGTAGCTGCTGGTGGAAATGCAACGTAGGGTTTCTTTATCCTAGTGGAAATAAGTATGAGATCAATGGGGATGTTTGGAGACG----------------------------------------------	TRUE	FALSE	FALSE	0	78	0	1	0.00122471
GTGGAAGCAGATAAAGTTGCAAAAAGAGCTGTGGTTGTTGGCTGTGGCGGCAGGTTCCCGGTCGAAAAGGACGCCATGGTTATATTGACGGCGGGGCATCGCAGGAGGAATTCTACAAGTTTATCAAGCCAATTCTGGAGAAGATGGATGGCAAAAGAGGAAGTAAAGCTCTTCTTGAGTAATGCTGGAACTGCAATGCGGCCATTGACGGCAGCTGTAGTTGCTGCTGGTGGAAATGCAACGTATGTTTTCTTTATCCTAGT-GAAATAAGTATGAGATCCATGGGTATGTTTGGAGA------------------------------------------------	TRUE	FALSE	FALSE	0	78	0	1	0.00122471
GTGGAAGCAGATAAAGTTGCAAAAAGAGCTGTGGTTGTTGGCTGTGGCGGCAGGTTCCCGGTCGAAAAGGACGCCATGGTTATATTGACGGCGGGGCATCGCAGGAGGAATTCTACAAGTTTATCAAGCCAATTCTGGAGAAGATGGATGGCAAAAGAGGAAGTAAAGCTCTTCTTGAGTAATGCTGGAACTGCAATGCGGCCATTGACGGCAGCTGTAGTTGCTGCTGGTGGAAATGCAACGTATGTTTTCTTTATCATAGT-GAAATAAGTATGAGATCCATGGGTATGTTTGGAGA------------------------------------------------	TRUE	FALSE	FALSE	0	78	0	1	0.00122471
GTGGAAGCAGATAAAGTTGCAAAAAGAGCTGTGGTTGTTGGCTGTGGCGGCAGGTTCCCGGTCGAAAAGGACGCCATGGTTAGATTGACGGCGGGGCATCGCAGGAGGAATTCTACAAGTGTATCAAGCCAATTCTGGAGAAGATGGATGGCAAAAGAGGAAGTAAAGCTCTTCTTGGGTAATGCTGGAACTGCAATGCGGCCATTGACGGCAGCTGTAGTTGCTGCTGGTGGAAATGCAACGTATGGTTTCTTTATCCTAGTGGAAATAAGTATGAGATCCATGGGTATGTTGGGAGACG----------------------------------------------	TRUE	FALSE	FALSE	0	78	0	1	0.00122471
GTGGAAGCAGATAAAGTTGCAAAAAGAGCTGTGGTTGTTGGCTGTGGCGGCAGGTTCCCGGTCGAAAAGGACGCCATGGTTATATTGACGGCGGGGCATCGCAGGAGGAATTCTACAAGTTTATCAAGCCAATTCTGGAGAAGATGGATGGCAAAAGAGGAAGTAAAGCTCTTCTTGGGTAATGCTGGAACTGCAATGCGTCCATTGACGGCAGCTGTAGTAGCTGCTGGTGGAAATGCAACGTATGTTTTCTTTATCCTAGTTGAAATAAGTATGAGATCCATGGCTATGTTTGGAGA------------------------------------------------	TRUE	FALSE	FALSE	0	78	0	1	0.00122471
GTGGAAGCAGATAAAGTTGCAAAAAGAGCTGTGGTTGTTGGCTGTGGCGGCAGGTTCCCGGTCGAAAAGGACGCCATGGTTATATTGACGGCGGGGCATCGCAGGAGGAATTCTACAAGTTTATCAAGCCAATTCTGGAGAAGATGGATGGCAAAAGAGGAAGTAAAGCTCTTCTTGGGTAATGCTGGAACTGCAATGCGTCCATTGACGGCAGCTGTAGTAGCTGCTGGTGGAAATGCAACGTATGTTTTCTTTATCCTAGTTGAAATAAGTATGAGATCCATGGGTATGTTTGGTGA------------------------------------------------	TRUE	FALSE	FALSE	0	78	0	1	0.00122471
GTGGAAGCAGATAAAGTTGCAAAAAGAGCTGTGGTTGTTGGCTGTGGCGGCAGGTTCCCGGTCGAAAAGGACGCCATGGTTATATTGACGGCGGGGCATCGCAGGAGGAATTCTACAAGTTTATCAAGCCAATTCTGGAGAAGATGGATGGCAAAAGAGGAAGTAAAGCTCTTCTTGGGTAATGCTGGAACTGCAATGCGTCCATTGACGGCAGCTGTAGTAGCTGCTGGTGGAAATGCAACTTATGTTTTATTTATCCTAGTTGTAATAAGTATGAGATCCATGGGTCTGTTTGGCGA------------------------------------------------	TRUE	FALSE	FALSE	0	78	0	1	0.00122471
GTGGAAGCAGATAAAGTTGCAAAAAGAGCTGTGGTTGTTGGCTGTGGCGGCAGGTTCCCGGTCGAAAAGGACGCCATGGTTATATTGCCGGCGGGGCATCGCAGGAGGAATTCTACAAGTTTATCAAGCCAATTCTGGAGATGATGGATGGCAAAAGAGGAAGTAAAGCTCTTCTTGGGTAATGCTGGAACTGCAATGCGGCCATTGACGGCAGCTGTAGTTGCTGCTGGTGGAACTGCAACGTATGTTTTCTTTATCCTAGT-GAAATAAGTATGATATCCATGTGTATGTTTGGAGA------------------------------------------------	TRUE	FALSE	FALSE	0	78	0	1	0.00122471
GTGGAAGCAGATAAAGTTGCAAAAAGAGCTGTGGTTGTTGGCTGTGGCGGCAGGTTCCCGGTCGAAAAGGACGCCATGGTTATATTGACGGCGGGGCATCGCAGGAGGAATTCTACAAGTTTATCAAGCCAATTCTGGAGAAGATGGATGGCAAAAGAGGAAGTAAAGCTCTTCTTTGGTAATGCTGGAACTGCAATGCGGCCATTGACGGCAGCTGTATTTGCTGCTGGTGGATATGCAACGTATGGTTTCTTTATCCTAGTTGAAATAAGTATGAGATCCATGGGTATGTTTGGATA------------------------------------------------	TRUE	FALSE	FALSE	0	78	0	1	0.00122471
GTGGAAGCAGATAAAGTTGCAAAAAGAGCTGTGGTTGTTGGCTGTGGCGGCAGGTTCCCGGTCGAAAAGGACGCCATGGTTATATTGACGGCGGGGCATCGCAGGAGGAATTCTACAAGTTTATCAAGCCAATTCTGGAGAAGATGGATGGCAAAAGAGGAAGTAAAGCTCTTCTTTGGTAATGCTGGAACTGCAATGCGGCCATTGACGGCAGCTGTAGTTGCTGCTGGTGGAAATGCAACGTATGTTTTCTTTATCCTAGT-GAAATAAGTATGAGATCCATGGGTAGGTTTGGAGA------------------------------------------------	TRUE	FALSE	FALSE	0	78	0	1	0.00122471
GTGGAAGCAGATAAAGTTGCAAAAAGAGCTGTGGTTGTTGGCTGTGGCGGCAGGTTCCCGGTCGAAAAGGACGCCATGGTTATATTGACGGCGGGGCATCGCAGGAGGAATTCTACAAGTTTATCAAGCCAATTCTGGAGAAGATGGATGGCAAAAGAGGAAGTAAAGCTCTTCTTGGGTAATGCTGGCACTGCAATGCGGCCATTGACGGCAGCTGTAGTTGCTGTTGGTGGAACTGCAACGTATGTTTTCTTTATCCTAGT-GTACTAAGTATGAGATCCATGGGTATGTTTGGAGA------------------------------------------------	TRUE	FALSE	FALSE	0	78	0	1	0.00122471
GTGGAAGCAGATAAAATTGCAAAAAGAGCTGTGGTTGTTGGCTGTGGCGGCAGGTTCCCGGTCGAAAAGGACGCCATGGTTAGATTGACGGCGGGGCATCGCAGGAGGAAGGCTACAAGTTTATCAAGCCAATTCTGGAGAAGATGGATGGCAAAAGAGGAAGGAAAGCTATTCTTGGGTAATGCTGGAACTGCAATGCGGCCACTGACGGCAGCTGTAGTAGCTGCTGGTGGAAATGCAACGTAGGTGTTCTTTATCCTAGTTGAAATAAGTATGAGATCCATGGGTATGGTGGGAGACG----------------------------------------------	TRUE	FALSE	FALSE	0	78	0	1	0.00122471
GTCGAAGCAGATAAAGTTGCAAAAAGAGCTGTGGTTGTTGGCTGTGGCGGCAGGTTCCCGGTCGAAAAGGACGCCATGGTTATATTGGCGGCGGGGCATCGCAGGAGGAATTCTACAAGTTTATCAAGCCAATTCTGGAGAAGATGGATGGCAAAAGAGGAAGTAAAGCTCTTCTTGGGTAATGCTGGAACTGCAATGCGGCCATTGACGGCAGCTGTAGTTGCTGCTGGTGGAAATTCAACGTCTGTTTTCTTTATCCTAGTGGACATAAGTATGAGATCCATGGTTCTGTTTGGAGA------------------------------------------------	TRUE	FALSE	FALSE	0	78	0	1	0.00122471
GGTGGAAGCAGATAAAGTTGCAAAAAGAGCTGTGGTTGTTGGCTGTGGCGGCAGGTTCCCGGTCGAAAAGGACGCCATGGTTATATTGACGGCGGGGCATCGCAGGAGGAATTCTACAAGTTTATCAAGCCAATTCTGGAGAAGATGGATGGCAAAAGAGGAAGTAAAGCTCTTCTTGGGTAATGCTGGAACTGCAATGCGGCCATTGACGGCAGCTGTAGTAGCTGCTGGTGGCAATGCAACGTATGGTTTCTTTAGCCTAGTGGAAATAAGTATGAGATCAATGGGGATGTTTGGAGAT-----------------------------------------------	TRUE	FALSE	FALSE	0	78	0	1	0.00122471
GTGGAAGCAGATAAAGTTGCAAAAAGAGCTGTGGTTGTTGGCTGTGGCGGCAGGTTCCCGGTCGAAAAGGACGCCAAATGATTTTATTTTGACTGATAGTGACCTGTTCGTTGCAACAAATTGATAAGCAATGCTTTCTTATAATGCCAAAGAGGAAGTAAAGCTCTTCTTGGGTAATGCTGGAACTGCAATGCGGCCATTGACGGCAGCTGTAGTTGCTGCTGGTGGAAATGCAACGTATGTTTTCTTTATCCTAGT-GAAATAAGTATGAGATCCATGGGTATGTTTGGAGACTGATCAT----------------------------------------	TRUE	FALSE	FALSE	0	73	0	3	0.00367413
GTGGAAGCAGATAAAGTTGCAAAAAGAGCTGTGGTTGTTGGCTGTGGCGGCAGGTTCCCGGTCGAAAAGGACGCCAAATGATTTTATTTTGACTGATAGTGACCTGTTCGTTGCAACAAATTGATAAGCAATGCTTTCTTATAATGCCAAAGAGGAAGTAAAGCTCTTCTTGGGTAATGCTGGAACTGCAATGCGGCCACTGACGGCAGCTGTAGTAGCTGCTGGTGGAAATGCAACGTATGTTTTCTTTATCCTAGTGGAAATAAGTATGAGATCCATGGGTATGTTTGGAGACTGATCG-----------------------------------------	TRUE	FALSE	FALSE	0	73	0	2	0.00244942
GTGGAAGCAGATAAAGTTGCAAAAAGAGCTGTGGTTGTTGGCTGTGGCGGCAGGTTCCCGGTCGAAAAGGACGCCAAATGATTTTATTTTGACTGATAGTGACCTGTTCGTTGCAACAAATTGATAAGCAATTCTTTCTTATAATGCCAAAGAGGAAGTAAAGCTCTTCTTGGGTAATGCTGGAACTGCAATGCGGCCATTGACGGCAGCTGTAGTTGCTGCTGGTGGAAATGCAACGTATGTTTTCTTTATCCTAGT-GAACTAAGTATGAGATCCATGGGTATGTTTGGAGACTGATCAT----------------------------------------	TRUE	FALSE	FALSE	0	73	0	1	0.00122471
GTGGAAGCAGATAAAGTTGCAAAAAGAGCTGTGGTTGTTGGCTGTGGCGGCAGGTTCCCGGTCGAAAAGGACGCCAAATGATTTTATTTTGACTGATAGTGACCTGTTCGTTGCAACAAATTGATAAGCAATGCTTTCTTATAATGCCAAAGAGGAAGTAAAGCTCTTCTTGTGTAATGCTGGAACTGCAATGCGGCCATTGACGTCAGCTGTATTTGCTGCTGGTGGAAATGCAACGTATGTTTTCTTTATCCTAGTGGAAATAAGTATTATATCCATGGGTATGTTTGGAGACTGATCG-----------------------------------------	TRUE	FALSE	FALSE	0	73	0	1	0.00122471
GTGGAAGCAGATAAAGTTGCAAAAAGAGCTGTGGTTGTTGGCTGTGGCGGCAGGTTCCCGGTCGAAAAGGACGCCAAATGATTTTATTTTGACTGATAGTGACCTGTTCGTTGCAACAAATTGATAAGCAATGCTTTCTTATAATGCCAAAGAGGAAGTAAAGCTCTTCTTGGGTAATGCTGGAACTGCAATGCGGCCATTGACGGCAGCTGTAGTTGCTGCTGGTGGAAATGCAACGTATGTTTTCTTTATCCTAGT-GAAATAAGTATGAGATCCTTGGGTATGTTTGTAGACTGATCGT----------------------------------------	TRUE	FALSE	FALSE	0	73	0	1	0.00122471
GTGGAAGCAGATAAAGTTGCAAAAAGAGCTGTGGTTGTTGGCTGTGGCGGCAGGTTCCCGGTCGAAAAGGACGCCAAATGATTTTATTTTGACTGATAGTGACCTGTTCGTTGCAACAAATTGATAAGCAATGCTTTCTTATAATGCCAAAGAGGAAGCAAAGCTCTTCTTGGGTAATGCTGGAACTGCAATGCGGCCATTGACGGCAGCTGTAGTTGCTGCTGGTGGAAATGCAACGTTTGTTTTCTTTATCCTAGT-GAAATAAGTATGAGATCCATGGGTATGTTGGGAGACTGATCAT----------------------------------------	TRUE	FALSE	FALSE	0	73	0	1	0.00122471
GTGGAAGCAGATAAAGTTGCAAAAAGAGCTGTGGTTGTTGGCTGTGGCGGCAGGTTCCCGGTCGAAAAGGACGCAGGAAAGAACATGTGAGCAAAAGGCCAGCAAAAGGCCAGGAACCGTAAAAAGGCCGCGTTGCTGGCGTTAAGAGGAAGTAAAGCTCTTCTTGGGTAATGCTGGAACTGCAATGCGGCCATTGACGGCAGCTGTAGTTGCTGCTGGTGGAAATGCAACGTATGTTTTCTTTATCCTAGT-GAAATAAGTATGAGATCCATGGGTATGTTTGGAGACTGATCATGTCTTT----------------------------------	TRUE	FALSE	FALSE	0	67	0	13	0.0159212
GTGGAAGCAGATAAAGTTGCAAAAAGAGCTGTGGTTGTTGGCTGTGGCGGCAGGTTCCCGGTCGAAAAGGACGCAGGAAAGAACATGTGAGCAAAAGGCCAGCAAAAGGCCAGGAACCGTAAAAAGGCCGCGTTGCTGGCGTTAAGAGGAAGTAAAGCTCTTCTTGGGTAATGCTGGAACTGCAATGCGGCCATTGACGGCAGCTGTAGTTGCTGCTGGTGGAAATGCAACGTATGTTTTCTTTATCCTAGTGGAAATAAGTATGAGATCCATGGGTATGTTTGGAGACTGATCGTTTCTT-----------------------------------	TRUE	FALSE	FALSE	0	67	0	3	0.00367413
GTGGAAGCAGATAAAGTTGCAAAAAGAGCTGTGGTTGTTGGCTGTGGCGGCCGGTTCCCGGTCGAAAAGGACGCAGGAAAGAACATGTGAGTAAAAGGCCAGCAAAAGGCCAGGAACCGTAAAAAGGCCGCGTTGCTGGCGTTAAGAGGAAGTAAAGCTCTTCGTGGGTAATGCTGGAACTGCAATGCGGCCATTGACGGCAGCTGTAGTTGCTGCTGGTGGAAATGCAACGTATGTTTTCTTTATCCTAGTGGAAATAAGTATGAGATCCATGGGTATGTTTGGAGACTGATCGTTTCTT-----------------------------------	TRUE	FALSE	FALSE	0	67	0	1	0.00122471
GTGGAAGCAGATAAAGTTGCAGAAAGAGCTGTGGTTGTTGGCTGTGGCGGCAGGTTCCCGGTCGAAAAGGACGCAGGAAAGAACATGTGAGCAAAAGGCCAGCAAAAGGCCAGGAACCGTAAAAAGGCCGCGTTGCTGGCGTTAAGAGGAAGTAAAGCTCTTCTTGTGTAATGCTGGAACTGCAATGCGGCCATTGACGGCAGCTGTAGTTGCTGCTGGTGGAAATGCAACGTATGTTTTCTTTATCCTAGT-GAAATAAGTATGAGATCCATGGGTATGTTTGGAGACTGATCATGTCTTT----------------------------------	TRUE	FALSE	FALSE	0	67	0	1	0.00122471
GTGGAAGCAGATAGAGTTGCAAAAAGAGCTGTGGTTGTTGGCTGTGGCGGCAGGTTCCCGGTCGAAAAGGACGCAGGAGAGAACATGTGAGCAAAAGGCCAGCAAAAGGCCAGGAACCGTAAAAAGGCCGCGTTGCTGGCGTTAAGAGGAAGTAAAGCTCTTCTTGGGTAATGCTGGAACTGCAATGCGTCCATTGACGGCAGCTGTAGTAGCTGCTGGTGGAAATGCAACGTATGTTTTCTTTCTCCTAGTTGAAATAAGTATGAGATCCATGGGTATGTTTGGAGACTGATCGTGTCTT-----------------------------------	TRUE	FALSE	FALSE	0	67	0	1	0.00122471
GT-GAAGCAGATAAAGTTGCAAAAAGAGCTGTGGTTGTTGGCTGTGGCGGCAGGTTCCCGGTCGAAAAGGACGCAGGAAAGAACATGTGAGCAAAAGGCCAGCAAAAGGCCAGGAACCGTAAAAAGGCCGCGTTGCTGGCGTTAAGAGGAAGTAAAGCTCTTCTTGGGTAATGCTGGAACTGCAATGCGGCCATTGACGGCAGCTGTAGTTGCTGCTGGTGGAAATGCAACGTATGTTTTCTTTATCCTAGT-GAAATAAGTATGAGATCCATGGGTATGTTTGGAGACTGATCATGTCTTTT---------------------------------	TRUE	FALSE	FALSE	0	67	0	1	0.00122471
GTGGAAGCAGATAAAGTTGCAAAAAGAGCTGTGGTTGTTGGCTGTGGCGGCAGGTTCCCAGTCGAAAAGGACGCAGGAAAGAACATGTGAGCAAAAGGCCAGCAAAAGGCCAGGAACCGTAAAAAGGCCGCGTTGCTGGCGTTAAGAGGAAGTAAAGCTCTTCTTGGGTAATGCTGGAACTGCAATGCGGCCATTGACGGCAGCTGTAGTTGCTGCTGGTGGAAATGCAACGTATGTTTTCTTTATCCTAGT-GAAATAAGTATGAGATCCATGGGTATGTTTGGAGACTGATCATGTCTTT----------------------------------	TRUE	FALSE	FALSE	0	67	0	1	0.00122471
GTGGAAGCAGATAAAGTTGCAAAAAGAGCTGTGGTTGTTGGCTGTGGCGGCAGGTTCCCGGCCGAAAAGGACGCAGGAAAGAACATGTGAGCAAAAGGCCAGCAAAAGGCCAGGAACCGTAAAAAGGCCGCGTTGCTGGCGTTAAGAGGAAGTAAAGCTCTTCTTGGGTAATGCTGGAACTGCAATGCGGCCATTGACGGCAGCTGTAGTTGCTGCTGGTGGAAATGCAACGTATGTTTTCTTTATCCTAGT-GAAATAAGTATGAGATCCATGGGTATGTTTGGAGACTGATCATGTCTTT----------------------------------	TRUE	FALSE	FALSE	0	67	0	1	0.00122471
GTGGAAGCAGATAAAGTTGCAAAAAGAGCTGTGGTTGTTGGCTGTGGCGGCAGGTTCCCGGTCGAAAAGGACGCAGGAAAGAACATGTGTGCAAAAGGCCAGCAAAAGGCCAGGAACCGTAAAAAGGCCGCGTTGCTGGCGTTAAGAGGAAGTAAAGCTCTTCTTGGGTAATGCTGGAACTGCAATGCGGCCATTGACGGCAGCTGTAGTTGCTGCTGGTGGAAATGCAACGTATGTTTTCTTTATCCTAGT-GAAATAAGTATGAGATCCATGGGTATGTTTGGAGACTGATCATGTCTTT----------------------------------	TRUE	FALSE	FALSE	0	67	0	1	0.00122471
GTGGAAGCAGATAAAGTTGCAAAAAGAGCTGTGGTTGTTGGCTGTGGCGGCAGGTTCCCGGTCGAAAAGGACGCAGGAAAGAACATGTGTGCAAAAGGCCAGCAAAAGGCCAGGAACCGTAAAAAGGCCGCGTTGCTGGCGTTAAGAGGAAGTAAAGCTCTTCTTGGGTAATGCTGGAACTGCAATGCGGCCATTGACGGCAGCTGTAGTTGCTGCTGGTGGAAATGCAACGTATGTTTTCTTTATCCTAGT-GCAATAAGTATGAGATCCATGGGTATGTTTGGAGACTGATCATGTCTTT----------------------------------	TRUE	FALSE	FALSE	0	67	0	1	0.00122471
GTGGAAGCAGATAAAGTTGCAAAAAGAGCTGTGGTTGTTGGCTGTGGCGGCAGGTTCCCGGTCGAAAAGGACGCAGGAAAGAACATGTGAGCACAAGGCCAGCAAAAGGCCAGGAACCGTAAAAAGGCCGCGTTGCTGGCGTTAAGAGGAAGTAAAGCTCTTCTTGGGTAATGCTGGAACTGCAATGCGGCCATTGACGGCAGCTGTAGTTGCTGCTGGTGGTAATGCAACGTATGTTTTCTTTATCCTAGT-GAAATAAGTATGAGATCCATGGTTATGTTTGGAGACTGATCATGTCTTT----------------------------------	TRUE	FALSE	FALSE	0	67	0	1	0.00122471
GTGGAAGCAGATAAAGTTGCAAAAAGAGCTGTGGTTGTTGGCTGTGGCGGCAGGTTCCCGGTCGAAAAGGACGCAGGAAAGAACATGTGAGCAAAAGGCCAGCAAACGGCCAGGAACCGTAAAAAGGCCGCGTTGCTGGCGTTAAGAGGAAGTAAAGCTCTTCTTGGGTAATGCTGGAACTGCAATGCGGCCATTGACGGCAGCTGTAGTTGCTGCTGGTGGAAATGCAACGTATGTTTTCTTTCTCCTAGT-GAAATAAGTATGAGATCCATGGGTATGTTTGGAGACTGATCATGTCTTT----------------------------------	TRUE	FALSE	FALSE	0	67	0	1	0.00122471
GTGGAAGCAGATAAAGTTGCAAAAAGAGCTGTGGTTGTTGGCTGTGGCGGCAGGTTCCCGGTCGAAAAGGACGCAGGAAAGAACATGTGAGCAAAAGGCCAGCAAACGGCCAGGAACCGTAAAAAGGCCGCGTTGCTGGCGTTAAGAGGAAGTAAAGCTCTTCTTGGGTAATGCTGGAACTGCAATGCGGCCATTGACGGCAGCTGTAGTTGCTGCTGGTGGAAATGCAACGTATGTTTTCTTTATCCTAGTGGAAATAAGTATGAGATCCATGGGTGTGTTTGGAGACTGATGGTTTCTT-----------------------------------	TRUE	FALSE	FALSE	0	67	0	1	0.00122471
GTGGAAGCAGATAAAGTTGCAAAAAGAGCTGTGGTTGTTGGCTGTGGCGGCAGGTTCCCGGTCGAAAAGGACGCAGGAAAGAACATGTGAGCAAAAGGCCAGCAAAAGGCCAGGAACCGTAAAAAGGCCGCGTTGCTGGCGTTAAGAGGCAGTAAAGCTCTTCTTGGGTAATGCTGGAACTGCAATGCGTCCATTGACGGCAGCTGTAGTAGCTGCTGGTGGAAATGCAACGTATGTTTTCTTTATCCTAGTGGAAATAAGTATGAGATCCATGGATATGTTTGGAGACTGATCGTTTCTT-----------------------------------	TRUE	FALSE	FALSE	0	67	0	1	0.00122471
GTGGAAGCAGATAAAGTTGCAAAAAGAGCTGTGGTTGTTGGCTGTGGCGGCAGGTTCCCGGTCGAAAAGGACGCAGGAAAGAACATGTGAGCAAAAGGCCAGCAAAAGGCCAGGAACCGTAAAAAGGCCGCGTTGCTGGCGTTAAGAGGAAGTAAAGCTCTTCTTGGGTAATGCTGGAACTGCAATGCGTCCATTGACGGCAGCTGTAGTTGCTGCTGGTGGAAATGCAACGTATGTTTTCTTTATCCTAGT-GAAATAAGTATGAGATCCTTGGGTATGTTTGGAGACTGATCGTGTCTTT----------------------------------	TRUE	FALSE	FALSE	0	67	0	1	0.00122471
GTGGAAGCAGATAAAGTTGCAAAAAGAGCTGTGGTTGTTGGCTGTGGCGGCAGGTTCCCGGTCGAAAAGGACGCAGGAAAGAACATGTGAGCAAAAGGCCAGCAAAAGGCCAGGAACCGTAAAAAGGCCGCGTTGCTGGCGTTAAGAGGAAGTAAAGCTCTTCTTGGGTAATGCTGGAACTGCAATGCGGCCATTGACGGCAGCTGTAGTTGCTGCTGGTGGCAATGCAACGTATGTTTTCTTTATCCTAGTGGAAATAAGTATGAGATCCATGGGTATGTTTGGAGACTGATCATGTCTT-----------------------------------	TRUE	FALSE	FALSE	0	67	0	1	0.00122471
GTGGAAGCAGATAAAGTTGCAAAAAGAGCTGTGGTTGTTGGCTGTGGCGGCAGGTTCCCGGTCGAAAAGGACGCAGGAAAGAACATGTGAGCAAAAGGCCAGCAAAAGGCCAGGAACCGTAAAAAGGCCGCGTTGCTGGCGTTAAGAGGAAGTAAAGCTCTTCTTGGGTAATGCTGGAACTGCAATGCGGCCATTGACGGCAGCTGTAGTTGCTGCTGGTGGAAATGCAACGTATGTTTTCTTTATCCTAGTTGAAATAAGTATGAGATCCATGGGTATGTTTGGATACTGATCGTGTCTT-----------------------------------	TRUE	FALSE	FALSE	0	67	0	1	0.00122471
GTGGAAGCAGATAAAGTTGCAAAAAGAGCTGTGGTTGTTGGCTGTGGCGGCAGGTTCCCGGTCGAAAAGGACGCAGGAAAGAACATGTGAGCAAAAGGCCAGCAAAAGGCCAGGAACCGTAAAAAGGCCGCGTTGCTGGCGTTAAGAGGAAGTAAAGCTCTTCTTGGGTAATGCTGGAACTGCAATGCGGCCATTGACGGCAGCTGTAGTTGCTGCTGGTGGAAATGCAACGTATGTTTTCTTTATCCTAGTGGAAATAAGTATGAGATCCATGGGTATGTTTGGAGACTGATCATGTCTT-----------------------------------	TRUE	FALSE	FALSE	0	67	0	1	0.00122471
GTGGAAGCAGATAAAGTTGCAAAAAGAGCTGTGGTTGTTGGCTGTGGCGGCAGGTTCCCGGTCGAAAAGGACGCAGGAAAGAACATGTGAGCAAAAGGCCAGCAAAAGGCCAGGAACCGTAAAAAGGCCGCGTTGCTGGCGTTAAGAGGAAGTAAAGCTCTTCTTGGGTAATGCTGGAACTGCAATGCGGCCATTGACGGCAGCTGTAGTTGCTGCTGGTGGAAATGCAACGTATGTTTTCTTTATCCTAGT-GAAATAAGTATGTGATCCATGGGTATGTTTGGAGACTGATCATGTCTTT----------------------------------	TRUE	FALSE	FALSE	0	67	0	1	0.00122471
GTGGAAGCAGATAAAGTTGCAAAAAGAGCTGTGGTTGTTGGCTGTGGCGGCAGGTTCCCGGTCGAAAAGGACGCAGGAAAGAACATGTGAGCAAAAGGCCAGCAAAAGGCCAGGAACCGTAAAAAGGCCGCGTTGCTGGCGTTAAGAGGAAGTAAAGCTCTTCTTGGGTAATGCTGGAACTGCAATGCGGCCATTGACGGCAGCTGTAGTTGCTGCTGGTGGAAATGCAACGTATGTTTTCTTTATCCTAGT-GAAATAAGTATGAGATCTATGGGTATGTTTGGAGACTGATCATGTCTTT----------------------------------	TRUE	FALSE	FALSE	0	67	0	1	0.00122471
GTGGAAGCAGATAAAGTTGCAAAAAGAGCTGTGGTTGTTGGCTGTGGCGGCAGGTTCCCGGTCGAAAAGGACGCAGGAAAGAACATGTGAGCAAAAGGCCAGCAAAAGGCCAGGAACCGTAAAAAGGCCGCGTTGCTGGCGTTAAGAGGAAGTAAAGCTCTTCTTGGGTAATGCTGGAACTGCAATGCGGCCATTGACGGCAGCTGTAGTTGCTGCTGGTGGAAATGCAACGTATGTTTTCTTTATCCTAGT-GAAATAAGTATGAGATCCATGGGTTTGTTTGGAGACTGATCATGTCTTT----------------------------------	TRUE	FALSE	FALSE	0	67	0	1	0.00122471
GTGGAAGCAGATAAAGTTGCAAAAAGAGCTGTGGTTGTTGGCTGTGGCGGCAGGTTCCCGGTCGAAAAGGACGCAGGAAAGAACATGTGAGCAAAAGGCCAGCAAAAGGCCAGGAACCGTAAAAAGGCCGCGTTGCTGGCGTTAAGAGGAAGTAAAGCTCTTCTTGGGTAATGCTGGAACTGCAATGCGGCCATTGACGGCAGCTGTAGTTGCTGCTGGTGGAAATGCAACGTATGTTTTCTTTATCCTAGT-GAAATAAGTATGAGATCCATGGGTATGTTTGGAGACTGATCGTTTCTTT----------------------------------	TRUE	FALSE	FALSE	0	67	0	1	0.00122471
GTGGAAGCAGATAAAGTTGCAAAAAGAGCTGTGGTTGTTGGCTGTGGCGGCAGGTTCCCGGTCGAAAAGGACGCAGGAAAGAACATGTGAGCAAAAGGCCAGCAAAAGGCCAGGAACCGTAAAAAGGCCGCGTTGCTGGCGTTAAGAGGAAGTAAAGCTCTTCTTGGGTAATGCTGGAACTGCAATGCGGCCATTGACGGCAGCTGTAGTTGCTGCTGGTGGAAATGCAACGTATGTTTTCTTTATCCTAGT-GAAATAAGTATGAGATCCATGGGTATGTTGTGAGACTGATCCTGTCTTT----------------------------------	TRUE	FALSE	FALSE	0	67	0	1	0.00122471
GTGGAAGCAGATAAAGTTGCAAAAAGAGCTGTGGTTGTTGGCTGTGGCGGCAGGTTCCCGGTCGAAAAGGACGCAGGAAAGAACATGTGAGCAAAAGGCCAGCAAAAGGCCAGGAACCGTAAAAAGGCCGCGTTGCTGGCGTTAAGAGGAAGTAAAGCTCTTCTTGGGTAATGCTGGAACTGCAATGCGGCCATTGACGGCAGCTGTAGTTGCTGCTGGTGGAAATGCAACGTATGTTTTCTTTATCCTAGT-GAAATAAGTATGAGATCCATGGGGATGTTTGGAGACTGATCATGTCTTT----------------------------------	TRUE	FALSE	FALSE	0	67	0	1	0.00122471
GTGGAAGCAGATAAAGTTGCAAAAAGAGCTGTGGTTGTTGGCTGTGGCGGCAGGTTCCCGGTCGAAAAGGACGCAGGAAAGAACATGTGAGCAAAAGGCCAGCAAAAGGCCAGGAACCGTAAAAAGGCCGCGTTGCTGGCGTTAAGAGGAAGTAAAGCTCTTCTTGGGTAATGCTGGAACTGCAATGCGGCCATTGACGGCAGCTGTAGTTGCTGCTGGTGGAAATGCAACGTATGTTTTCTTTATCCTAGT-GAAATAAGTATGAAATCCATGGGTATGTTGGGAGACTGATCATGTCTTT----------------------------------	TRUE	FALSE	FALSE	0	67	0	1	0.00122471
GTGGAAGCAGATAAAGTTGCAAAAAGAGCTGTGGTTGTTGGCTGTGGCGGCAGGTTCCCGGTCGAAAAGGACGCAGGAAAGAACATGTGAGCAAAAGGCCAGCAAAAGGCCAGGAACCGTAAAAAGGCCGCGTTGCTGGCGTTAAGAGGAAGTAAAGCTCTTCTTGGGTAATGCTGGAACTGCAATGCGGCCATTGACGGCAGCTGTAGTTGCTGCTGGTGGAAATGCAACGTATGGTTTCTTTATCCGAGT-GAAATAAGTATGAGATCCATGGGTATGTTTGGAGACTGATCATGTCTTT----------------------------------	TRUE	FALSE	FALSE	0	67	0	1	0.00122471
GTGGAAGCAGATAAAGTTGCAAAAAGAGCTGTGGTTGTTGGCTGTGGCGGCAGGTTCCCGGTCGAAAAGGACGCAGGAAAGAACATGTGAGCAAAAGGCCAGCAAAAGGCCAGGAACCGTAAAAAGGCCGCGTTGCTGGCGTTAAGAGGAAGTAAAGCTCTTCTTGGGTAATGCTGGAACTGCAATGCGGCCATGGACGGCAGCTGTAGTTGCTGCTGGTGGAAATGCAACGTATGTTTTCTTTATCCTAGT-GAAATAAGTATGAGATCCATGGGTATGTTTGGAGACTGATCATGTCTTT----------------------------------	TRUE	FALSE	FALSE	0	67	0	1	0.00122471
GTGGAAGCAGATAAAGTTGCAAAAAGAGCTGTGGTTGTTGGCTGTGGCGGCAGGTTCCCGGTCGAAAAGGACGCAGGAAAGAACATGTGAGCAAAAGGCCAGCAAAAGGCCAGGAACCGTAAAAAGGCCGCGTTGCTGGCGTTAAGAGGAAGTAAAGCTCTTCTTGGGTAATGCTGGAACTGCAATGCGGCCACTGACGGCAGCTGTAGTAGCTGCTGGTGGAAATGCAACGTATGTTTTCTTTATCCTAGTGGAAATAAGTATGAGATCCATGGGTATGTTTGGAGACTGATCGTTTCTT-----------------------------------	TRUE	FALSE	FALSE	0	67	0	1	0.00122471
GTGGAAGCAGATAAAGTTGCAAAAAGAGCTGTGGTTGTTGGCTGTGGCGGCAGGTTCCCGGTCGAAAAGGACGCAGGAAAGAACATGTGAGCAAAAGGCCAGCAAAAGGCCAGGAACCGTAAAAAGGCCGCGTTGCTGGCGTTAAGAGGAAGTAAAGCTCTGCTTGGGTAATGCTGGAACTGCAATGCGTCCATTGACGGCAGCTGTAGTAGCTGCTGGTGGAAATGCAAGGTATGTTTCCTTTATCCGAGTTGAAATAAGTATGAGATCCATGGGAATGTTTGGAGACGGATCGTGT--------------------------------------	TRUE	FALSE	FALSE	0	67	0	1	0.00122471
GTGGAAGCAGATAAAGTTGCAAAAAGAGCTGTGGTTGTTGGCTGTGGCGGCAGGTTCCCGGTCGAAAAGGACGCAGGAAAGAACATGTGAGCAAAAGGCCAGCAAAAGGCCAGGAACCGTAAAAAGGCCGCGTTGCTGGCGTTAAGAGGAAGTAAAGCTCTGCTTGGGTAATGCTGGAACTGCAATGCGGCCATTGACGGCAGCTGTAGTTGCTGCTGGTGGAAATGCAACGTATGTTTTCTTTATCCTAGT-GAAATAAGTATGAGATCCATGGGTATGTTTGGAGACTGATCGTTTCTTT----------------------------------	TRUE	FALSE	FALSE	0	67	0	1	0.00122471
GTGGAAGCAGATAAAGTTGCAAAAAGAGCTGTGGTTGTTGGCTGTGGCGGCAGGTTCCCGGTCGAAAAGGACGCAGGAAAGAACATGTGAGCAAAAGGCCAGCAAAAGGCCAGGAACCGTAAAAAGGCCGCGTTGCTGGCGTTAAGAGGAAGTAAAGCTCTGCTTGGGTAATGCTGGAACTGCAATGCGGCCATTGACGGCAGCTGTAGTTGCTGCTGGTGGAAATGCAACGTATGTTTTCTTTATCCTAGT-GAAATAAGTATGAGATCCATGGGTATGTTGGGAGACTGATCATGTCTTT----------------------------------	TRUE	FALSE	FALSE	0	67	0	1	0.00122471
GTGGAAGCAGATAAAGTTGCAAAAAGAGCTGTGGTTGTTGGCTGTGGCGGCAGGTTCCCGGTCGAAAAGGACGCAGGAAAGAACATGTGAGCAAAAGGCCAGCAAAAGGCCAGGAACCGTAAAAAGGCCGCGTTGCTGGCGTTAAGAGGAAGTAAAGCTCTGCTTGGGTAATGCTGGAACTGCAATGCGGCCATTGACGGCAGCTGTAGTTGCTGCTGGTGGAAATGCAACGTATGTTTGCTTTATCCTAGT-GAAATAAGTATGAGATCCATGGGTATGTTTGGAGACTGATCATGT--------------------------------------	TRUE	FALSE	FALSE	0	67	0	1	0.00122471
GTGGAAGCAGATAAAGTTGCAAAAAGAGCTGTGGTTGTTGGCTGTGGCGGCAGGTTCCCGGTCGAAAAGGACGCAGGAAAGAACATGTGAGCAAAAGGCCAGCAAAAGGCCAGGAACCGTAAAAAGGCCGCGTTGCTGGCGTTAAGAGGAAGTAAAGCTCTACTTGGGTAATGCTGGAACTGCAATGCGGCCATTGACGGCAGCTGTAGTTGCTGCTGGTGGAAATGCAACGTATGTTTTCTTTATCCTAGT-GAAATAAGTATGAGATCCATGGGTATGTTTGGAGACTGATCATGTCTGG----------------------------------	TRUE	FALSE	FALSE	0	67	0	1	0.00122471
GTGGAAGCAGATAAAGTTGCAAAAAGAGCTGTGGTTGTTGGCTGTGGCGGCAGGTTCCCGGTCGAAAAGGACGCAGGAAAGAACATGTGAGCAAAAGGCCAGCAAAAGGCCAGGAACCGTAAAAAGGCCGCGTTGCTGGCGTTAAGAGGAAGTAAAGCTATTCTTGGGTAATGCTGGAACTGCAATGCGGCCATTGACGGCAGCTGTAGTTGCTGCTGGTGGAAATGCAACGTATGTTTTCTTTATCCTAGT-GCAAGAAGGATGAGATCCCTGGGTATGTTTGGAGACTGATCATGTCTTT----------------------------------	TRUE	FALSE	FALSE	0	67	0	1	0.00122471
GTGGAAGCAGATAAAGTTGCAAAAAGAGCTGTGGTTGTTGGCTGTGGCGGCAGGTTCCCGGTCGAAAAGGACGCAGGAAAGAACATGGGAGCAAAAGGCCAGCAAAAGGCCAGGAACCGTAAAAAGGCCGCGTTGCTGGCGTTAAGAGGAAGTAAAGCTCTGCTTGGGTAATGCTGGAACTGCAATGCGGCCATTGACGGCAGCTGTAGTGGCTGCTGGTGGTAATGCAACGTATGTTTTCTTTATCCTAGT-GAAATAAGTCTGAGATCCATGGGTATGTTTGGAGACGGAGCATGTCTTG----------------------------------	TRUE	FALSE	FALSE	0	67	0	1	0.00122471
GTGGAAGCAGATAAAGTTGCAAAAAGAGCTGTGGTTGTTGGCTGTGGCGGCAGGTTCCCGGTCGAAAAGGACGCAGGAAAGAACATGTGAGCAAAAGGCCAGCAAAAGGCCAGGAACCGTAAAAGGCCGCGTTGCTGGCGTTAAGAGGAAGTAAAGCTCTTCTTGGGTAATGCTGGAACTGCAATGCGGCCATTGACGGCAGCTGTAGTTGCTGCTGGTGGAAATGCAACGTATGTTTTCTTTATCCTAGT-GAAATAAGTATGAGATCCATGGGTATGTTTGGAGACTGATCATGTCTTTT---------------------------------	TRUE	FALSE	FALSE	0	66	0	1	0.00122471
GTGGAAGCAGATAAAGTTGCAAAAAGAGCTGTGGTTGTTGGCTGTGGCGGCAGGTTCCCAGTCGAAAAGGGTGGTTTGTTTGCCGGATCAAGAGCTACCAACTCTTTTTCCGAAGGTAACTGGCTTCAGCAGAGCGCAGATAAGAGGAAGTAAAGCTCTTCTTGGGTAATGCTGGAACTGCAATGCGGCCACTGACGGCAGCTGTAGTAGCTGCTGGTGGAAATGCAACGTATGTTTTCTTTATCCTAGTGGAAATAAGTATGAGATCCATGGGTATGTTTGGAGACTGATCGTTTCTTTT---------------------------------	TRUE	FALSE	FALSE	0	65	0	33	0.0404154
GTGGAAGCAGATAAAGTTGCAAAAAGAGCTGTGGTTGTTGGCTGTGGCGGCAGGTTCCCAGTCGAAAAGGGTGGTTTGTTTGCCGGATCAAGAGCTACCAACTCTTTTTCCGAAGGTAACTGGCTTCAGCAGAGCGCAGATAAGAGGAAGTAAAGCTCTTCTTGGGTAATGCTGGAACTGCAATGCGGCCACTGACGGCAGCTGTAGTAGCTGCTGGTGGAAATGCAACGTATGTTTTCTTTATCCTAGTTGAAATAAGTATGAGATCCATGGGTATGTTTGGAGACTGATCGTGTCTTTT---------------------------------	TRUE	FALSE	FALSE	0	65	0	4	0.00489884
GTGGAAGCAGATAAAGTTGCAAAAAGAGTTGTGGTTGTTGGCTGTGGCGGCAGGTTCCCAGTCGAAAAGGGTGGTTTGTTTGCCGGATCAAGAGCTACCAACTCTTTTTCCGAAGGTAACTGGCTTCAGCAGAGCGCAGATAAGAGGAAGTAAAGCTCTTCTTGGGTAATGCTGGAACTGCAATGCGGCCACTGACGGCAGCTGTAGTAGCTGCTGGTGGAAATGCAACGTATGTTTTCTTTATCCTAGTGGAAATAAGTATGAGATCCATGGGTATGTTTGGAGACTGATCGTTTCTTTT---------------------------------	TRUE	FALSE	FALSE	0	65	0	4	0.00489884
GTGGAAGCAGATAAAGTTGCAAAAAGAGCTGTGGTTGTTGGCTGTGGCGGCAGGTTCCCAGTCGAAAAGGGTGGTTTGTTTGCCGGATCAAGAGCTACCAACTCTTTTTCCGAAGGTAACTGGCTTCAGCAGAGCGCAGATAAGAGGAAGTAAAGCTCTTCTTGGGTAATGCTGGAACTGCAATGCGGCCACTGACGGCAGCTGTAGTAGCTGCTGGTGGAAATGCAACGTATGTTTTCTTTATCCTAGTGGAAATAAGTATGAGATCCATGGGTATGTTTGGAGACTGATCATGTCTTTT---------------------------------	TRUE	FALSE	FALSE	0	65	0	3	0.00367413
GTGGAAGCAGATAAAGTTGCAAAAAGAGCTGTGGTTGTTGGCTGTGGCGGCAGGTTCCCAGTCGAAAAGGGTGGTTTGTTTGCCGGATCAAGAGCTACCAACTCTTTTTCCGAAGGTAACTGGCTTCAGCAGAGCGCAGATAAGAGGAAGTAAAGCTCTTCTTGGGTAATGCTGGAACTGCAATGCGGCCACTGACGGCAGCTGTAGTAGCTGCTGGTGGAAATGCAACGTATGTTTTCTTTATCCTAGT-GAAATAAGTATGAGATCCATGGGTATGTTTGGAGACTGATCATGTCTTTTA--------------------------------	TRUE	FALSE	FALSE	0	65	0	2	0.00244942
GTGGAAGCAGATAAAGTTGCAAAAAGAGCTGTGGTTGTTGGCTGTGGCGGCAGGTTCCCAGTCGAAAAGGGTGGTTTGTTTGCCGGATCAAGAGCTACCAACTCTTTTTCCGAAGGTAACTGGCTTCAGCAGAGCGCAGATAAGAGGAAGTAAAGCTCTTCTTGGGTAATGCTGGAACTGCAATGCGGCCACTGACGGCAGCTGTAGTAGCTGCTGGTGGAAATGCAACGTATGTTTTCTTTATCCTAGTGGAAATAAGTATGAGATCCATGGGTATGTTTGGAGACTGATCGTGTCTTTT---------------------------------	TRUE	FALSE	FALSE	0	65	0	2	0.00244942
GTGGAAGCAGATAAAGTTGCAAAAAGAGCTGTGGTTGTTGGCTGTGGCGGCAGGTTCCCAGTCGAAAAGGGTGGTTTGTTTGCCGGATCAAGAGCTACCAACTCTTTTTCCGAAGGTAACTGGCTTCAGCAGAGCGCAGATAAGAGGAAGTAAAGCTCTTCTTGGGTAATGCTGGAACTGCAATGCGGCCACTGACGGCAGCTGTAGTAGCTGCTGGTGGAAATGCAACGTATGTTTTCTTTATCCTAGT-GAAATAAGTATGAGATCCATGGGTATGTTTGGAGACTGATCGTTTCTTTTT--------------------------------	TRUE	FALSE	FALSE	0	65	0	2	0.00244942
GTGGAAGCAGATAAAGTTGCAAACAGAGCTGTGGTTGTTGGCTGTGGCGGCAGGTTCCCAGTCGAAAAGGGTGGTTTGTTTGCCGGATCAAGAGCTACCAACTCTTTTTCCGAAGGTAACTGGCTTCAGCAGAGCGCAGATAAGAGGAAGTAAAGCTCTTCTTGGGTAATGCTGGAACTGCAATGCGGCCACTGACGGCAGCTGTAGTAGCTGCTGGTGGAAATGCAACGTATGTTTTCTTTATCCTAGTGGACATAAGTATGAGATCCATGGGTATGTTTGGAGACTGATCGTTTCTTTT---------------------------------	TRUE	FALSE	FALSE	0	65	0	1	0.00122471
GTGGAAGCAGATAAAGTTGCAAANAGAGCTGTGGTTGTTGGCTGTGGCGGCAGGTTCCCAGTCGAAAAGGGTGGTTTGTTTGCCGGATCAAGAGCTACCAACTCTTTTTCCGAAGGTAACTGGCTTCAGCAGAGCGCAGATAAGAGGAAGTAAAGCTCTTCTTGGGTAATGCTGGAACTGCAATGCGGCCACTGACGGCAGCTGTAGTAGCTGCTGGTGGACATGCAACGTATGTTTTCTTTATCCTAGTGGAAATAAGTATGAGATCCATGGGTATGTTTGGAGACTGATTGTTTCTTTT---------------------------------	TRUE	FALSE	FALSE	0	65	0	1	0.00122471
GTTGAAGCAGATAAAGTTGCAAAAAGAGCTGTGGTTGTTGGCTGTGGCGGCAGGTTCCCAGTCGAAAAGGGTGGTTTGTTTGCCGGATCAAGAGCTACCAACTCTTTTTCCGAAGGTAACTGGCTTCAGCAGAGCGCAGATAAGAGGAAGTAAAGCTCTTCTTGGGTAATGCTGGAACTGCAATGCGGCCACTGACGGCAGCTGTAGTAGCTGCTGGTGGAAATGCAACGTATGTTTTCTTTATCCTAGTGGAAATAATTATGAGATCCATGGGTATGTTTGGAGACTGATCATGTCTTTT---------------------------------	TRUE	FALSE	FALSE	0	65	0	1	0.00122471
GTGGAAGCAGATAAAGTTGCAAAAAGAGTTGTGGTTGTTGGCTGTGGCGGCAGGTTCCCAGTCGACAAGGGTGGTTTGTTTGCCGGATCAAGAGCTACCAACTCTTTTTCCGACGGTAACTGGCTTCAGCAGAGCGCAGATAAGAGGAAGTAAAGCTCTTCTTGGGTAATGCTGGAACTGCAATGCGGCCACTGACGGCAGCTGTAGTAGCTGCTGGTGGAAATGCAACGTATGTTTTCTTTATCCTAGTGGAAATAAGTATGAGATCCATGGGTATGTTTGGAGACTGATCGTTTCTTTT---------------------------------	TRUE	FALSE	FALSE	0	65	0	1	0.00122471
GTGGAAGCAGATAAAGTTGCAAAAAGAGTTGTGGTTGTTGGCTGTGGCGGCAGGTTCCCAGTCGAAAAGGGTGGTTTGTTTGCCGGATCAAGAGCTACCAACTCTTTTTCCGAAGGTAACTGGCTTCAGCAGAGCGCAGATAAGAGGAAGTAAAGCTCTTCTTGGGTAATGCTGGAACTGCAATGCGGCCACTGACGGCAGCTGTAGTAGCTGCTGGTGGAAATGCAACGTATGTTTTCTTTATCCTAGTTGAAATAAGTATGAGATCCATGGGTATGTTTGGAGACTGATCATGTCTTTT---------------------------------	TRUE	FALSE	FALSE	0	65	0	1	0.00122471
GTGGAAGCAGATAAAGTTGCAAAAAGAGTTGTGGTTGTTGGCTGTGGCGGCAGGTTCCCAGTCGAAAAGGGTGGTTTGTTTGCCGGATCAAGAGCTACCAACTCTTTTTCCGAAGGTAACTGGCTTCAGCAGAGCGCAGATAAGAGGAAGTAAAGCTCTTCTTGGGTAATGCTGGAACTGCAATGCGGCCACTGACGGCAGCTGTAGTAGCTGCTGGTGGAAATGCAACGTATGTTTTCTTTATCCTAGTGGAAATAAGTATGAGATCCATGGGTATGTTTGGAGACTGATCGTGTCTTTT---------------------------------	TRUE	FALSE	FALSE	0	65	0	1	0.00122471
GTGGAAGCAGATAAAGTTGCAAAAAGAGTTGTGGTTGTTGGCTGTGGCGGCAGGCTCCCAGTCGAAAAGGGTGGTTTGTTTGCCGGATCAAGAGCTACCAACTCTTTTTCCGAAGGTAACTGGCTTCAGCAGAGCGCAGATAAGAGGAAGTAAAGCTCTTCTTGGGTAATGCTGGAACTGCAATGCGGCCACTGACGGCAGCTGTAGTAGCTGCTGGTGGAAATGCAACGTATGTTTTCTTTATCCTAGTGGAAATAAGTATGAGTTCCATGGGTATGTTTGGATACTGATCGTTTCTTTT---------------------------------	TRUE	FALSE	FALSE	0	65	0	1	0.00122471
GTGGAAGCAGATAAAAGTTGCAAAAAGAGCTGTGGTTGTTGGCTGTGGCGGCAGGTTCCCAGTCGAAAAGGGTGGTTTGTTTGCCGGATCAAGAGCTACCAACTCTTTTTCCGAAGGTAACTGGCTTCAGCAGAGCGCAGATAAGAGGAAGTAAAGCTCTTCTTGGGTAATGCTGGAACTGCAATGCGGCCACTGACGGCAGCTGTAGTAGCTGCTGGTGGAAATGCAACGTATGTTTTCTTTATCCTAGTGGAAATAAGTATGAGATCCATGGGTATGTTTGGAGACTGATCGTTTCTTT----------------------------------	TRUE	FALSE	FALSE	0	65	0	1	0.00122471
GTGGAAGCAGATAAAGGTTGCAAAAAGAGCTGTGGTTGTTGGCTGTGGCGGCAGGTTCCCAGTCGAAAAGGGTGGTTTGTTTGCCGGATCAAGAGCTACCAACTCTTTTTCCGAAGGTAACTGGCTTCAGCAGAGCGCAGATAAGAGGAAGTAAAGCTCTTCTTGGGTAATGCTGGAACTGCAATGCGGCCACTGACGGCAGCTGTAGTAGCTGCTGGTGGAAATGCAACGTATGTTTTCTTTATCCTAGTGGAAATAAGTATGAGATCCATGGGTATGTTTGGAGACTGATCGTTTCTTT----------------------------------	TRUE	FALSE	FALSE	0	65	0	1	0.00122471
GTGGAAGCAGATAAAGTTGCAAAAAGAGCTGTGGTTGTTGACTGTGGCGGCAGGTTCCCAGTCGAAAAGGGTGGTTTGTTTGCCGGATCAAGAGCTACCAACTCTTTTTCCGAAGGTAACTGGCTTCAGCAGAGCGCAGATAAGAGGAAGTAAAGCTCTTCTTGGGTAATGCTGGAACTGCAATGCGGCCACTGACGGCAGCTGTAGTAGCTGCTGGTGGAAATGCAACGTAGGTTTTCTTTATCCTAGGGGAAATAAGTATGAGATCCATGGGTATGTTTGGAGACTGATCGTTTCTTTT---------------------------------	TRUE	FALSE	FALSE	0	65	0	1	0.00122471
CTGGAAGCAGATAAAGTTGCAAAAAGAGCTGTGGTTGTTGGCTGTGGCGGCAGGTTCCCAGTCGAAAAGGGTGGTTTGTTTGCCGGATCAAGAGCTACCAACTCTTTTTCCGAAGGTAACTGGCTTCAGCAGAGCGCAGATAAGAGGAAGTAAAGCTCTTCTTGGGTAATGCTGGAACTGCAATGCGGCCACTGACGGCAGCTGTAGTAGCTGCTGGTGGAAATGCAACGTATGTTTTCTTTATCCTAGTGGAAATAAGTATGAGATCCATGGGTATGTTTGTAGACTGATCGTTTCTTTT---------------------------------	TRUE	FALSE	FALSE	0	65	0	1	0.00122471
GT-GAAGCAGATAAAGTTGCAAAAAGAGCTGTGGTTGTTGGCTGTGGCGGCAGGTTCCCAGTCGAAAAGGGTGGTTTGTTTGCCGGATCAAGAGCTACCAACTCTTTTTCCGAAGGTAACTGGCTTCAGCAGAGCGCAGATAAGAGGAAGTAAAGCTCTTCTTGGGTAATGCTGGAACTGCAATGCGGCCACTGACGGCAGCTGTAGTAGCTGCTGGTGGAAATGCAACGTATGTTTTCTTTATCCTAGTGGAAATAAGTATGAGATCCATGGGTATGTTTGGAGACTGATCGTTTCTTTTT--------------------------------	TRUE	FALSE	FALSE	0	65	0	1	0.00122471
GT-GAAGCAGATAAAGTTGCAAAAAGAGCTGTGGTTGTTGGCTGTGGCGGCAGGTTCCCAGTCGAAAAGGGTGGTTTGTTTGCCGGATCAAGAGCTACCAACTCTTTTTCCGAAGGTAACTGGCTTCAGCAGAGCGCAGATAAGAGGAAGTAAAGCTCTTCTTGGGTAATGCTGGAACTGCAATGCGGCCACTGACGGCAGCTGTAGTAGCTGCTGGTGGAAATGCAACGTATGTTTTCTTTATCCTAGT-GAAATAAGTATGAGATCCATGGGTATGTTTGGAGACTGATCATGTCTTTTAT-------------------------------	TRUE	FALSE	FALSE	0	65	0	1	0.00122471
GTGGAAGCAGATAAAGTTGCAAAAAGAGCTGTGGTTGTTGGCTGTGGCGGCAGGTTACCAGTCGAAAAGGGTGGATTGTTTGCCGGATCAAGAGCTACCAACTCTTTTTCCGAAGGTAACTGGCTTCAGCAGAGCGCAGATAAGAGGAAGTAAAGCTCTTCTTGGGTAATGCTGGAACTGCAATGAGGCCACTGACGGCAGCTGTAGTAGCTGCTGGTGGAAATGAAACGTATGTTTTCTTTATCCTAGTGGAAATAAGTATGAGATCCATGGGCATGTTTGGAGACTGATCGTTTCTTTT---------------------------------	TRUE	FALSE	FALSE	0	65	0	1	0.00122471
GTGGAAGCAGATAAAGTTGCAAAAAGAGCTGTGGTTGTTGGCTGTGGCGGCAGGTTCCCAGTCGAAAAGGGTGGTTTGTTTGCCGGATCAAGAGCTACCAACTCTTTTTCCGAAGGTAACTGGCTTCAGCAGAGCGCAGATAAGAGGAAGTAAAGCTCTTCTTGGGTAATGCTGGAACTGCAATGCGGCCACTGACGGCAGCTGTAGTAGCTGCTGGTGGAAATGCAACGTATGTTTTCTTTATCCTAGTGGTAATAAGTATGAGATCCATGGGTATGTTTGGAGCCTGATCGTTTCTTTT---------------------------------	TRUE	FALSE	FALSE	0	65	0	1	0.00122471
GTGGAAGCAGATAAAGTTGCAAAAAGAGCTGTGGTTGTTGGCTGTGGCGGCAGGTTCCCAGTCGAAAAGGGTGGTTTGTTTGCCGGATCAAGAGCTACCAACTCTTTTTCCGAAGGTAACTGGCTTCAGCAGAGCGCAGATAAGAGGAAGTAAAGCTCTTCTTGGGTAATGCTGGAACTGCAATGCGGCCACTGACGGCAGCTGTAGTAGCTGCTGGTGGAAATGCAACGTATGTTTTCTTTATCCTAGTGGCAATAAGTATGAGATCCATGGGTATGTTTGGAGACTGATCGTTTCTTTT---------------------------------	TRUE	FALSE	FALSE	0	65	0	1	0.00122471
GTGGAAGCAGATAAAGTTGCAAAAAGAGCTGTGGTTGTTGGCTGTGGCGGCAGGTTCCCAGTCGAAAAGGGTGGTTTGTTTGCCGGATCAAGAGCTACCAACTCTTTTTCCGAAGGTAACTGGCTTCAGCAGAGCGCAGATAAGAGGAAGTAAAGCTCTTCTTGGGTAATGCTGGAACTGCAATGCGGCCACTGACGGCAGCTGTAGTAGCTGCTGGTGGAAATGCAACGTATGTTTTCTTTATCCTAGTGGCAATAAGTATGAGATCCATGGGTATGTTTGGAGACTGATCGTGTCTTTT---------------------------------	TRUE	FALSE	FALSE	0	65	0	1	0.00122471
GTGGAAGCAGATAAAGTTGCAAAAAGAGCTGTGGTTGTTGGCTGTGGCGGCAGGTTCCCAGTCGAAAAGGGTGGTTTGTTTGCCGGATCAAGAGCTACCAACTCTTTTTCCGAAGGTAACTGGCTTCAGCAGAGCGCAGATAAGAGGAAGTAAAGCTCTTCTTGGGTAATGCTGGAACTGCAATGCGGCCACTGACGGCAGCTGTAGTAGCTGCTGGTGGAAATGCAACGTATGTTTTCTTTATCCTAGTGGAATTATGTATGAGATCCATGGGTATGATTGGCGACTGATCGTTTCTTTT---------------------------------	TRUE	FALSE	FALSE	0	65	0	1	0.00122471
GTGGAAGCAGATAAAGTTGCAAAAAGAGCTGTGGTTGTTGGCTGTGGCGGCAGGTTCCCAGTCGAAAAGGGTGGTTTGTTTGCCGGATCAAGAGCTACCAACTCTTTTTCCGAAGGTAACTGGCTTCAGCAGAGCGCAGATAAGAGGAAGTAAAGCTCTTCTTGGGTAATGCTGGAACTGCAATGCGGCCACTGACGGCAGCTGTAGTAGCTGCTGGTGGAAATGCAACGTATGTTTTCTTTATCCTAGTGGAAATAAGTTTGAGATCCATGGGTATGTTTGGAGACTGATCGTTTCTTTT---------------------------------	TRUE	FALSE	FALSE	0	65	0	1	0.00122471
GTGGAAGCAGATAAAGTTGCAAAAAGAGCTGTGGTTGTTGGCTGTGGCGGCAGGTTCCCAGTCGAAAAGGGTGGTTTGTTTGCCGGATCAAGAGCTACCAACTCTTTTTCCGAAGGTAACTGGCTTCAGCAGAGCGCAGATAAGAGGAAGTAAAGCTCTTCTTGGGTAATGCTGGAACTGCAATGCGGCCACTGACGGCAGCTGTAGTAGCTGCTGGTGGAAATGCAACGTATGTTTTCTTTATCCTAGTGGAAATAAGTATGAGATCCATGGGTCTGTTTGGAGACTGATCGTTTCTTTT---------------------------------	TRUE	FALSE	FALSE	0	65	0	1	0.00122471
GTGGAAGCAGATAAAGTTGCAAAAAGAGCTGTGGTTGTTGGCTGTGGCGGCAGGTTCCCAGTCGAAAAGGGTGGTTTGTTTGCCGGATCAAGAGCTACCAACTCTTTTTCCGAAGGTAACTGGCTTCAGCAGAGCGCAGATAAGAGGAAGTAAAGCTCTTCTTGGGTAATGCTGGAACTGCAATGCGGCCACTGACGGCAGCTGTAGTAGCTGCTGGTGGAAATGCAACGTATGTTTTCTTTATCCTAGTGGAAATAAGTATGAGATCCATGGGTATGTTTGTAGACTGATCGTTTCTTTT---------------------------------	TRUE	FALSE	FALSE	0	65	0	1	0.00122471
GTGGAAGCAGATAAAGTTGCAAAAAGAGCTGTGGTTGTTGGCTGTGGCGGCAGGTTCCCAGTCGAAAAGGGTGGTTTGTTTGCCGGATCAAGAGCTACCAACTCTTTTTCCGAAGGTAACTGGCTTCAGCAGAGCGCAGATAAGAGGAAGTAAAGCTCTTCTTGGGTAATGCTGGAACTGCAATGCGGCCACTGACGGCAGCTGTAGTAGCTGCTGGTGGAAATGCAACGTATGTTTTCTTTATCCTAGTGGAAATAAGTATGAGATCCATGGGTATGTTTGTAGACTGATCGTGTCTTTT---------------------------------	TRUE	FALSE	FALSE	0	65	0	1	0.00122471
GTGGAAGCAGATAAAGTTGCAAAAAGAGCTGTGGTTGTTGGCTGTGGCGGCAGGTTCCCAGTCGAAAAGGGTGGTTTGTTTGCCGGATCAAGAGCTACCAACTCTTTTTCCGAAGGTAACTGGCTTCAGCAGAGCGCAGATAAGAGGAAGTAAAGCTCTTCTTGGGTAATGCTGGAACTGCAATGCGGCCACTGACGGCAGCTGTAGTAGCTGCTGGTGGAAATGCAACGTATGTTTTCTTTATCCTAGTGGAAATAAGTATGAGATCCATGGGTATGTTTGGCGACTGATCGTTTCTTTT---------------------------------	TRUE	FALSE	FALSE	0	65	0	1	0.00122471
GTGGAAGCAGATAAAGTTGCAAAAAGAGCTGTGGTTGTTGGCTGTGGCGGCAGGTTCCCAGTCGAAAAGGGTGGTTTGTTTGCCGGATCAAGAGCTACCAACTCTTTTTCCGAAGGTAACTGGCTTCAGCAGAGCGCAGATAAGAGGAAGTAAAGCTCTTCTTGGGTAATGCTGGAACTGCAATGCGGCCACTGACGGCAGCTGTAGTAGCTGCTGGTGGAAATGCAACGTATGTTTTCTTTATCCTAGTGGAAATAAGTATGAGATCCATGGGTATGTTTGGATACTGATCGTTTCTTTT---------------------------------	TRUE	FALSE	FALSE	0	65	0	1	0.00122471
GTGGAAGCAGATAAAGTTGCAAAAAGAGCTGTGGTTGTTGGCTGTGGCGGCAGGTTCCCAGTCGAAAAGGGTGGTTTGTTTGCCGGATCAAGAGCTACCAACTCTTTTTCCGAAGGTAACTGGCTTCAGCAGAGCGCAGATAAGAGGAAGTAAAGCTCTTCTTGGGTAATGCTGGAACTGCAATGCGGCCACTGACGGCAGCTGTAGTAGCTGCTGGTGGAAATGCAACGTATGTTTTCTTTATCCTAGTGGAAATAAGTATGAGATCCATGGGTATGTTTGGAGACTGATCGGTTCTTTT---------------------------------	TRUE	FALSE	FALSE	0	65	0	1	0.00122471
GTGGAAGCAGATAAAGTTGCAAAAAGAGCTGTGGTTGTTGGCTGTGGCGGCAGGTTCCCAGTCGAAAAGGGTGGTTTGTTTGCCGGATCAAGAGCTACCAACTCTTTTTCCGAAGGTAACTGGCTTCAGCAGAGCGCAGATAAGAGGAAGTAAAGCTCTTCTTGGGTAATGCTGGAACTGCAATGCGGCCACTGACGGCAGCTGTAGTAGCTGCTGGTGGAAATGCAACGTATGTTTTCTTTATCCTAGTGGAAATAAGTATGAGATCCATGGGTATGTTTGGAGACTGATCGGTTCTTGT---------------------------------	TRUE	FALSE	FALSE	0	65	0	1	0.00122471
GTGGAAGCAGATAAAGTTGCAAAAAGAGCTGTGGTTGTTGGCTGTGGCGGCAGGTTCCCAGTCGAAAAGGGTGGTTTGTTTGCCGGATCAAGAGCTACCAACTCTTTTTCCGAAGGTAACTGGCTTCAGCAGAGCGCAGATAAGAGGAAGTAAAGCTCTTCTTGGGTAATGCTGGAACTGCAATGCGGCCACTGACGGCAGCTGTAGTAGCTGCTGGTGGAAATGCAACGTATGTTTTCTTTATCCTAGTGGAAATAAGTATGAGATCCATGGGTATGTTTGGAGACTGAGCGTTTCTTTT---------------------------------	TRUE	FALSE	FALSE	0	65	0	1	0.00122471
GTGGAAGCAGATAAAGTTGCAAAAAGAGCTGTGGTTGTTGGCTGTGGCGGCAGGTTCCCAGTCGAAAAGGGTGGTTTGTTTGCCGGATCAAGAGCTACCAACTCTTTTTCCGAAGGTAACTGGCTTCAGCAGAGCGCAGATAAGAGGAAGTAAAGCTCTTCTTGGGTAATGCTGGAACTGCAATGCGGCCACTGACGGCAGCTGTAGTAGCTGCTGGTGGAAATGCAACGTATGTTTTCTTTATCCTAGTGGAAATAAGTATGAGATCAATGGGTATGTTTGTAGACTGATCGTTTCTTTT---------------------------------	TRUE	FALSE	FALSE	0	65	0	1	0.00122471
GTGGAAGCAGATAAAGTTGCAAAAAGAGCTGTGGTTGTTGGCTGTGGCGGCAGGTTCCCAGTCGAAAAGGGTGGTTTGTTTGCCGGATCAAGAGCTACCAACTCTTTTTCCGAAGGTAACTGGCTTCAGCAGAGCGCAGATAAGAGGAAGTAAAGCTCTTCTTGGGTAATGCTGGAACTGCAATGCGGCCACTGACGGCAGCTGTAGTAGCTGCTGGTGGAAATGCAACGTATGTTTTCTTTATCCTAGT-TCAATAAGTATGAGATCCATGGGTATGTTTGGAGACTGATCATGTCTTTTT--------------------------------	TRUE	FALSE	FALSE	0	65	0	1	0.00122471
GTGGAAGCAGATAAAGTTGCAAAAAGAGCTGTGGTTGTTGGCTGTGGCGGCAGGTTCCCAGTCGAAAAGGGTGGTTTGTTTGCCGGATCAAGAGCTACCAACTCTTTTTCCGAAGGTAACTGGCTTCAGCAGAGCGCAGATAAGAGGAAGTAAAGCTCTTCTTGGGTAATGCTGGAACTGCAATGCGGCCACTGACGGCAGCTGTAGTAGCTGCTGGTGGAAATGCAACGTATGTTTTCTTTATCCTAGT-GAAATAAGTATGAGATCCATGGGTATGTTTGGAGACTGATCGTGTCTTTTT--------------------------------	TRUE	FALSE	FALSE	0	65	0	1	0.00122471
GTGGAAGCAGATAAAGTTGCAAAAAGAGCTGTGGTTGTTGGCTGTGGCGGCAGGTTCCCAGTCGAAAAGGGTGGTTTGTTTGCCGGATCAAGAGCTACCAACTCTTTTTCCGAAGGTAACTGGCTTCAGCAGAGCGCAGATAAGAGGAAGTAAAGCTCTTCTTGGGTAATGCTGGAACTGCAATGCGGCCACTGACGGCAGCTGTAGTAGCTGCTGGTGGAAATGCAACGTATGTTTTCTTTATCATAGTGGAACTAAGTATGAGGTCCCTGGGTATGTTTGGAGCCTGCTCGTTGCTTTT---------------------------------	TRUE	FALSE	FALSE	0	65	0	1	0.00122471
GTGGAAGCAGATAAAGTTGCAAAAAGAGCTGTGGTTGTTGGCTGTGGCGGCAGGTTCCCAGTCGAAAAGGGTGGTTTGTTTGCCGGATCAAGAGCTACCAACTCTTTTTCCGAAGGTAACTGGCTTCAGCAGAGCGCAGATAAGAGGAAGTAAAGCTCTTCTTGGGTAATGCTGGAACTGCAATGCGGCCACTGACGGCAGCTGTAGTAGCTGCTGGTGGAAATGCAACGTATGTTGTCTTTATCCTAGT-GAAATAAGTATGAGATCCGTTGGTATGGTTGGAGCCTGATCATGTCTTTTA--------------------------------	TRUE	FALSE	FALSE	0	65	0	1	0.00122471
GTGGAAGCAGATAAAGTTGCAAAAAGAGCTGTGGTTGTTGGCTGTGGCGGCAGGTTCCCAGTCGAAAAGGGTGGTTTGTTTGCCGGATCAAGAGCTACCAACTCTTTTTCCGAAGGTAACTGGCTTCAGCAGAGCGCAGATAAGAGGAAGTAAAGCTCTTCGTGGGTAATGCTGGAACTGCAATGCGGCCACTGACGGCAGCTGTAGTAGCTGCTGGTGGAAATGCAACGTATGTTTTCTTTATCCTAGTGGAAATAAGTATGAGATCCATGGGTATGTTTGGAGACTGATCGTTTCTTTT---------------------------------	TRUE	FALSE	FALSE	0	65	0	1	0.00122471
GTGGAAGCAGATAAAGTTGCAAAAAGAGCTGTGGTTGTTGGCTGTGGCGGCAGGTTCCCAGTCGAAAAGGGTGGTTTGTTTGCCGGATCAAGAGCTACCAACTCTTTTTCCGAAGGTAACTGGCTTCAGCAGAGCGCAGATAAGAGGAAGTAAAGCTCTTCGTGGGTAATGCTGGAACTGCAATGCGGCCACTGACGGCAGCTGTAGTAGCTGCTGGTGGAAATGCAACGTATGTTTTCTTTATCCTAGTGGAAATAAGTATGAGATCCAGGGGTATGTTTGGAGACTGATCGTTTCTTTT---------------------------------	TRUE	FALSE	FALSE	0	65	0	1	0.00122471
GTGGAAGCAGATAAAGTTGCAAAAAGAGCTGTGGTTGTTGGCTGTGGCGGCAGGTTCCCAGTCGAAAAGGGTGGTTTGTTTGCCGGATCAAGAGCTACCAACTCTTTTTCCGAAGGTAACTGGCTTCAGCAGAGCGCAGATAAAAGGAAGTAAAGCTCTTCTTGGGTAATGCTGGAACTGCAATGCGGCCATTGACGGCAGCTGTAGTTGCTGCTGGTGGAAATGCAACGTATGTTTTCTTTATCCTAGTTGAAATAAGTATGAGATCCATGGGTATGTTTGGAGACTGATCGTGTCTTTT---------------------------------	TRUE	FALSE	FALSE	0	65	0	1	0.00122471
GTGGAAGCAGATAAAGTTGCAAAAAGAGCTGTGGTTGTTGGCTGTGGCGGCAGGTTCCCAGTCGAAAAGGGTGGTTTGTTTGCCGGATCAAGAGCTACCAACTCTTGTTCCGAAGGTAACTGGCTTCAGCAGAGCGCAGATAAGAGGAAGTAAAGCTCTTCTTGGGTAATGCTGGAACTGCAATGCGGCCACTGACGGCAGCTGTAGTAGCTGCTGGTGGAAATGCAACGTATGTTTTCTTTATCCTAGTGGAAATAAGTATGAGATCCATGGGTATGTTTGGAGACTGATCGTTTCTTTT---------------------------------	TRUE	FALSE	FALSE	0	65	0	1	0.00122471
GTGGAAGCAGATAAAGTTGCAAAAAGAGCTGTGGTTGTTGGCTGTGGCGGCAGGTTCCCAGTCGAAAAGGGTGGTTTGTTTGCCGGATCAAGAGCTACCAACTCTTGTTCCGAAGGTAACTGGCTTCAGCAGAGCGCAGATAAGAGGAAGTAAAGCTCTTCGTGGGTAATGCTGGAACTGCAATGCGGCCACTGACGGCAGCTGTAGTAGCTGCTGGTGGAAATGCAACGTATGTTTTCTTTATCCTAGTGGAAATAAGTATGAGATCCATGGGTATGTTTGGAGACTGATCGTTTCTTTT---------------------------------	TRUE	FALSE	FALSE	0	65	0	1	0.00122471
GTGGAAGCAGATAAAGTTGCAAAAAGAGCTGTGGTTGTTGGCTGTGGCGGCAGGTTCCCAGTCGAAAAGGGTGGTTTGTTTGCCGGATCAAGAGCTACCAACTCTTGTTCCGAAGGTAACTGGCTTCAGCAGAGCGCAGATAAGAGGAAGTAAAGCTCTTCGTGGGTAATGCTGGAACTGCAATGCGGCCACTGACGGCAGCTGTAGTAGCTGCTGGTGGAAATGCAACGTATGTTTTCTTTATCCTAGTGGAAATAAGTATGAGATCCATGGGTATGTTGGGAGACTGATCGCTTCTTTT---------------------------------	TRUE	FALSE	FALSE	0	65	0	1	0.00122471
GTGGAAGCAGATAAAGTTGCAAAAAGAGCTGTGGTTGTTGGCTGTGGCGGCAGGTTCCCAGTCGAAAAGGGTGGTTTGTTTGCCGGATCAAGAGCTACCAACTCTTGTTCCGAAGGTAACTGGCTTCAGCAGAGCGCAGATAAGAGGAAGTAAAGCTCTTCGTGGGTAATGCTGGAACTGCAATGCGGCCACTGACGGCAGCTGTAGTAGCTGCTGGTGGAAATGCAACGTATGTTTTCTTTATACTAGTGGAAATAAGTATGAGATCCATGGGTATGTTTGGAGACTGATCGGTTCGTTT---------------------------------	TRUE	FALSE	FALSE	0	65	0	1	0.00122471
GTGGAAGCAGATAAAGTTGCAAAAAGAGCTGTGGTTGTTGGCTGTGGCGGCAGGTTCCCAGTCGAAAAGGGTGGTTTGTTTGCCGGATCAAGAGCTACCAACTCTTCTTCCGAAGGTAACTGGCTTCAGCAGAGCGCAGATCAGAGGAAGTAAAGCTCTTCTTGGGTAATGCTGGAACTGCAATGCGTCCATTGACGGCAGCTGTAGTAGCTGCTGGTGGAAATGCAACGTATGTTTTCTTTATCCTAGT-GTAATAAGTATGAGATCCATGGGTATGTTTGGAGACTGGTCATGTCTTTTT--------------------------------	TRUE	FALSE	FALSE	0	65	0	1	0.00122471
GTGGAAGCAGATAAAGTTGCAAAAAGAGCTGTGGTTGTTGGCTGTGGCGGCAGGTTCCCAGTCGAAAAGGGTGGTTTGTTTGCCGGATCAAGAGCTACCAACTCTTTTTCCGAAGGTAACTGGCTTCAGCAGAGCGCAGATAAGAGGAAGTAAAGCTCTTCTTGGGTAATGCTGGAACTGCAATGCGGCCACTGACGGCAGCTGTAGTAGCTGCTGGTGGAAATGCAACGTATGTTTTCTTTATCCTAGTGGCAATAATTATGAGATCCATGGGTATGTTTGGAGACTGATCGTTTCTTTT---------------------------------	TRUE	FALSE	FALSE	0	65	0	1	0.00122471
GTGGAAGCAGATAAAGTTGCAAAAAGAGCTGTGGTTGTTGGCTGTGGCGGCAGGTTCCCAGTCGAAAAGGGTGGTTTGTTTGCCGGATCAAGAGCTACCAACTCTTTTTCCGAAGGTAACTGGCTTCAGCAGAGCGCAGATAAGAGGAAGTAAAGCTCTTCTTGGGTAATGCTGGAACTGCAATGCGGCCACTGACGGCAGCTGTAGTAGCTGCTGGTGGAAATGCAACGTATGTTTTCTTTATCCTAGTTGAAATAAGTATGAGATCCATGGGTATGTTTGGAGCCTGATCGTGTCTTTT---------------------------------	TRUE	FALSE	FALSE	0	65	0	1	0.00122471
GTGGAAGCAGATAAAGTTGCAAAAAGAGCTGTGGTTGTTGGCTGTGGCGGCAGGTTCCCAGTCGAAAAGGGTGGTTTGTTTGCCGGAGCAAGAGCTACCAACGCTTCTTCCGAAGGTAACTGGCTACAGCAGAGCGCAGATAAGAGGAAGTAAAGCTCTTCGTGGGTAATGCTGGAACTGCAATGCGGCCACTGACGGCAGCTGTAGTAGCTGCTGGTGGAAATGCAACGTATGTTATCTTTATCCTAGTTGAAATAAGTATGAGATCCATGGGTATGTTTGGAGACTGATCGTGTCTTGT---------------------------------	TRUE	FALSE	FALSE	0	65	0	1	0.00122471
GTGGAAGCAGATAAAGTTGCAAAAAGAGCTGTGGTTGTTGGCTGTGGCGGCAGGTTCCCAGTCGAAAAGGGTGGTTTGTTTGCCGGATCAAGAGCTACCAACTCTTTTTCCGAAGGTAACTGGCTTCAGCAGAGCGCAGATAAGAGGAAGTAAAGCTCTTCTTGGGTAATGCTGGAACTGCAATGCGGCCACTGACGGCAGCTGTAGTAGCTGCTGGTGGAAATGCAACGTATGTTTTCTTTATCCTAGTTGAAATAAGTATGAGATCCATGGTGATGTTTGGAGACTGATCATGTCTTTT---------------------------------	TRUE	FALSE	FALSE	0	65	0	1	0.00122471
GTGGAAGCAGATAAAGTTGCAAAAAGAGCTGTGGTTGTTGGCTGTGGCGGCAGGTTCCCAGTCGAAAAGGGTGGTTTGTTTGCCGGATCAAGAGCTCCCAACTCTTTTTCCGAAGGTAACTGGCTTCAGCAGAGCGCAGATAAGAGGAAGTACAGCTCTTCTTGGGTAATGCTGGACCTGCAATGCGGCCACTGACGGCAGCTGTAGTAGCTGCTGGTGGAAATGCAACGTATGTTGTCTTTATCCTAGTGGAAATAAGTATGAGATCCATGGGTATGTTTGGAGACTGATCGTTTCTTTT---------------------------------	TRUE	FALSE	FALSE	0	65	0	1	0.00122471
GTGGAAGCAGATAAAGTTGCAAAAAGAGCTGTGGTTGTTGGCTGTGGCGGCAGGTTCCCAGTCGAAAAGGGTGGTTTGTTTGCCGGATCAAGAGCTACCAACTCTTTTTCCGATGGTAACTGGCTTCAGCAGAGCGCAGATAAGAGGAAGTAAAGCTCTTCTTGGGTAATGCTGGAACTGCAATGCGGCCACTGACGGCAGCTGTAGTAGCTGCTGGTGGAAATGCAACGTATGTTTTCTTTATCCTAGTGGAAATAAGTATGAGATCCATGGGTATGTTTGGAGTCTGATCGTTTCTTTT---------------------------------	TRUE	FALSE	FALSE	0	65	0	1	0.00122471
GTGGAAGCAGATAAAGTTGCAAAAAGAGCTGTGGTTGTTGGCTGTGGCGGCAGGTTCCCAGTCGAAAAGGGTGGTTTGTTTGCCGGATCAAGAGCTACCAACTCTTTTTCCGACGGTAACTGGCTTCAGCAGAGCGCAGATAAGAGGAAGTAAAGCTCTTCTTGGGTAATGCTGGAACTGCAATGCGGCCACTGACGGCAGCTGTAGTAGCTGCTGGTGGAAATGCAACGTATGTTTTCTTTATCCTAGTGGAAATAAGTATGAGATCCATGGGTATGTTTGGAGACTGATCGTTTCTTTT---------------------------------	TRUE	FALSE	FALSE	0	65	0	1	0.00122471
GTGGAAGCAGATAAAGTTGCAAAAAGAGCTGTGGTTGTTGGCTGTGGCGGCAGGTTCCCAGTCGAAAAGGGTGGTTTGTTTGCCGGATCAAGAGCTACCAACTCTTTTTCCGAAGGTAAGTGGCTTCAGCAGAGCGCAGATAAGAGGACGTAAAGCTCTTCTTGGGTAATGCTGGAACTGCAATGCGGCCACTGACGGCAGCTGTAGTAGCTGCTTGTGGAACTGCAACGTATTTTTTCTTTATCCTAGTGGAAATAAGTATGAGATCCATGGGTATGTTTGGAGACTGATCGTTTCTTTT---------------------------------	TRUE	FALSE	FALSE	0	65	0	1	0.00122471
GTGGAAGCAGATAAAGTTGCAAAAAGAGCTGTGGTTGTTGGCTGTGGCGGCAGGTTCCCAGTCGAAAAGGGTGGTTTGTTTGCCGGATCAAGAGCTACCAACTCTTTTTCCGAAGGTAACTGGCTTCAGCAGATCGCAGATAAGAGGAAGTAAAGCTCTTCTTGGGTAATGCTGGAACTGCAATGCGGCCACTTACGGCAGCTGTAGTAGCTGCTGGTGGAAATGCAACGTATGTTTTCTTTATCCTAGTGGAAATAAGTATGAGATCCATGGGTATGTTTGGAGACTGATCGTTTCTTTT---------------------------------	TRUE	FALSE	FALSE	0	65	0	1	0.00122471
GTGGAAGCAGATAAAGTTGCAAAAAGAGCTGTGGTTGTTGGCTGTGGCGGCAGGTTCCCAGTCGAAAAGGGTGGTTTGTTTGCCGGATCAAGAGCTACCAACTCTTTTTCCGAAGGTAACTGGCTTCAGCAGAGCGCAGATAAGAGTAAGTAAAGCTCTTCTTGGGTAATGCTGGAACTGCAATGCGGCCACTGACGGCAGCTGTAGTAGCTGCTGGTGGAAATGCAACGTATGTTTTCTTTATCCTAGTGGAAATAAGTATGAGATCCATGGGTATGTTTGGAGACTGATCGTTTCTTTT---------------------------------	TRUE	FALSE	FALSE	0	65	0	1	0.00122471
GTGGAAGCAGATAAAGTTGCAAAAAGAGCTGTGGTTGTTGGCTGTGGCGGCAGGTTCCCAGTCGAAAAGGGTGGTTTGTTTGCCGGATCAAGAGCTACCAACTCTTTTTCCGAAGGTAACTGGCTTCAGCAGAGCGCAGATAAGAGGAAGTACAGCTCTTCTTGGGTAATGCTGGAACTGCAATGCGGCCACTGACGGCAGCTGTAGTAGCTGCTGGTGGAAATGCAACGTATGTTTTCTTTATCCTAGGGTAAATAAGTATGAGCTCCATGGGTATGTTTGGAGCCTGCTCGTGTCTTTT---------------------------------	TRUE	FALSE	FALSE	0	65	0	1	0.00122471
GTGGAAGCAGATAAAGTTGCAAAAAGAGCTGTGGTTGTTGGCTGTGGCGGCAGGTTCCCAGTCGAAAAGGGTGGTTTGTTTGCCGGATCAAGAGCTACCAACTCTTTTTCCGAAGGTAACTGGCTTCAGCAGAGCGCAGATAAGAGGAAGTAAAGCTCTTCTTGGGTAATGCTGTAACTGCAATGCGTCCATTGACGGCAGCTGTAGTAGCTGCTGGTGGAAATGCAACGTATGTTTTCTTTATCCTAGTGGAAATAAGTATGAGATCCATGGGTATGTTTGTAGACTGATCGTTTCTTTT---------------------------------	TRUE	FALSE	FALSE	0	65	0	1	0.00122471
GTGGAAGCAGATAAAGTTGCAAAAAGAGCTGTGGTTGTTGGCTGTGGCGGCAGGTTCCCAGTCGAAAAGGGTGGTTTGTTTGCCGGATCAAGAGCTACCAACTCTTTTTCCGAAGGTAACTGGCTTCAGCAGAGCGCAGATAAGAGGAAGTAAAGCTCTTCTTGGGTAATGCTGGCACTGCAATGCGGCCACTGACGGCAGCTGCAGTAGCTGCTGGTGGAACTGCAACGTATGTTTTCTTTATCCTAGTGGCAATAAGTATGAGATCCATGGGTATGTTTGGAGACTGATCGTTTCTTTT---------------------------------	TRUE	FALSE	FALSE	0	65	0	1	0.00122471
GTGGAAGCAGATAAAGTTGCAAAAAGAGCTGTGGTTGTTGGCTGTGGCGGCAGGTTCCCAGTCGAAAAGGGTGGTTTGTTTGCCGGATCAAGAGCTACCAACTCTTTTTCCGAAGGTAACTGGCTTCAGCAGAGCGCAGATAAGAGGAAGTAAAGCTCTTCTTGGGTAATGCTGGAACTGCAATGCTGCCACTGACGGCAGCTGTAGTAGCTGCTGGTGGAAATGCAACGTATGTTTTCTTTATCCTAGTGGAAATAAGTATGAGATCCATGGGTATGTTTGGAGCCTGATCGTTTCTTTT---------------------------------	TRUE	FALSE	FALSE	0	65	0	1	0.00122471
GTGGAAGCAGATAAAGTTGCAAAAAGAGCTGTGGTTGTTGGCTGTGGCGGCAGGTTCCCAGTCGAAAAGGGTGGTTTGTTTGCCGGATCAAGAGCTACCAACTCTTTTTCCGAAGGTAACTGGCTTCAGCAGAGCGCAGATAAGAGGAAGTAAAGCTCTTCTTGGGTAATGCTGGAACTGCAATGCGTCCATTGACGGCAGCTGTAGTAGCTGCTGGTGGAAATGCAACGTATGTTTTCTTTATCCTAGTTGAAATAAGTATGAGATCCATGGGTATGTTTGGAGACTGATCGTGTCTTTT---------------------------------	TRUE	FALSE	FALSE	0	65	0	1	0.00122471
GTGGAAGCAGATAAAGTTGCAAAAAGAGCTGTGGTTGTTGGCTGTGGCGGCAGGTTCCCAGTCGAAAAGGGTGGTTTGTTTGCCGGATCAAGAGCTACCAACTCTTTTTCCGAAGGTAACTGGCTTCAGCAGAGCGCAGATAAGAGGAAGTAAAGCTCTTCTTGGGTAATGCTGGAACTGCAATGCGGCCATTGACGGCAGCTGTAGTTGCTGCTGGTGGAAATGCAACGTATGTTTTCTTTATCCTAGT-GAAATAAGTATGAGATCCATGGGTATGTTTGGAGACTGATCGTTTCTTTTT--------------------------------	TRUE	FALSE	FALSE	0	65	0	1	0.00122471
GTGGAAGCAGATAAAGTTGCAAAAAGAGCTGTGGTTGTTGGCTGTGGCGGCAGGTTCCCAGTCGAAAAGGGTGGTTTGTTTGCCGGATCAAGAGCTACCAACTCTTTTTCCGAAGGTAACTGGCTTCAGCAGAGCGCAGATAAGAGGAAGTAAAGCTCTTCTTGGGTAATGCTGGAACTGCAATGCGGCCACTGACGGCTGCTGTAGTAGCTGCTGGTGGAAATGCAACGTATGTTTTCTTTATCCTAGTGGAAATAAGTATGAGATCCATGGGTATGTTTGGAGACTGATCGTTTCTTTT---------------------------------	TRUE	FALSE	FALSE	0	65	0	1	0.00122471
GTGGAAGCAGATAAAGTTGCAAAAAGAGCTGTGGTTGTTGGCTGTGGCGGCAGGTTCCCAGTCGAAAAGGGTGGTTTGTTTGCCGGATCAAGAGCTACCAACTCTTTTTCCGAAGGTAACTGGCTTCAGCAGAGCGCAGATAAGAGGAAGTAAAGCTCTTCTTGGGTAATGCTGGAACTGCAATGCGGCCACTGACGGCAGCTGTAGTTGCTGCTGGTGGAAATGCAACGTATGTTTTCTTTATCCTAGT-GAAATAAGTATGAGATCAATGGGTATGGTTGGAGACTGATCATGTCTTTTT--------------------------------	TRUE	FALSE	FALSE	0	65	0	1	0.00122471
GTGGAAGCAGATAAAGTTGCAAAAAGAGCTGTGGTTGTTGGCTGTGGCGGCAGGTTCCCAGTCGAAAAGGGTGGTTTGTTTGCCGGATCAAGAGCTACCAACTCTTTTTCCGAAGGTAACTGGCTTCAGCAGAGCGCAGATAAGAGGAAGTAAAGCTCTTCTTGGGTAATGCTGGAACTGCAATGCGGCCACTGACGGCAGCTGTAGTAGCTGCTGGTGGTAGTGCAACGTATGTTTTCTTTCTCCTAGTGGTAATAAGTATGAGATCCATGGGTATGTTTGGAGTCTGCTGGCTTCTTTT---------------------------------	TRUE	FALSE	FALSE	0	65	0	1	0.00122471
GTGGAAGCAGATAAAGTTGCAAAAAGAGCTGTGGTTGTTGGCTGTGGCGGCAGGTTCCCAGTCGAAAAGGGTGGTTTGTTTGCCGGATCAAGAGCTACCAACTCTTTTTCCGAAGGTAACTGGCTTCAGCAGAGCGCAGATAAGAGGAAGTAAAGCTCTTCTTGGGTAATGCTGGAACTGCAATGCGGCCACTGACGGCAGCTGTAGTAGCTGCTGGTGGACATGCAACGTATGTTTTCTTTATCCTAGTGGCAATAAGTATGAGATCCATGGGTATGTTTGGAGACTGATCGTTTCTTTT---------------------------------	TRUE	FALSE	FALSE	0	65	0	1	0.00122471
GTGGAAGCAGATAAAGTTGCAAAAAGAGCTGTGGTTGTTGGCTGTGGCGGCAGGTTCCCAGTCGAAAAGGGTGGTTTGTTTGCCGGATCAAGAGCTACCAACTCTTTTTCCGAAGGTAACTGGCTTCAGCAGAGCGCAGATAAGAGGAAGTAAAGCTCTTCTTGGGTAATGCTGGAACTGCAATGCGGCCACTGACGGCAGCTGTAGTAGCTGCTGGTGGACATGCAACGTATGTTTTCTTTATCCTAGTGGAACTAAGTATGAGATCCATGGGTATGTTTGGAGAATGATCGTTTCTTTT---------------------------------	TRUE	FALSE	FALSE	0	65	0	1	0.00122471
GTGGAAGCAGATAAAGTTGCAAAAAGAGCTGTGGTTGTTGGCTGTGGCGGCAGGTTCCCAGTCGAAAAGGGTGGTTTGTTTGCCGGATCAAGAGCTACCAACTCTTTTTCCGAAGGTAACTGGCTTCAGCAGAGCGCAGATAAGAGGAAGTAAAGCTCTTCTTGGGTAATGCTGGAACTGCAATGCGGCCACTGACGGCAGCTGTAGTAGCTGCTGGTGGACATGCAACGTATGTTTTCTTTATCCTAGTGGAAATAAGTATGAGATCCATGGGTATGTTTGGAGCCTGACAGTTGTTTTT---------------------------------	TRUE	FALSE	FALSE	0	65	0	1	0.00122471
GTGGAAGCAGATAAAGTTGCAAAAAGAGCTGTGGTTGTTGGCTGTGGCGGCAGGTTCCCAGTCGAAAAGGGTGGTTTGTTTGCCGGATCAAGAGCTACCAACTCTTTTTCCGAAGGTAACTGGCTTCAGCAGAGCGCAGATAAGAGGAAGTAAAGCTCTTCTTGGGTAATGCTGGAACTGCAATGCGGCCACTGACGGCAGCTGTAGTAGCTGCTGGTGGAAATGCAAGGGATGTTTTCTTTATCCTAGTGGAAATAAGTATGAGATCCATGGGTATGTTTGGAGACTGATCGTTTCTTGG---------------------------------	TRUE	FALSE	FALSE	0	65	0	1	0.00122471
GTGGAAGCAGATAAAGTTGCAAAAAGAGCTGTGGTTGTTGGCTGTGGCGGCAGGTTCCCAGTCGAAAAGGGTGGTTTGTTTGCCGGATCAAGAGCTACCAACTCTTTTTCCGAAGGTAACTGGCTTCAGCAGAGCGCAGATAAGAGGAAGTAAAGCTCTTCTTGGGTAATGCTGGAACTGCAATGCGGCCACTGACGGCAGCTGTAGTAGCTGCTGGTGGAAATGCAACGTATGTTTTCTTTTTCCTAGTGGAAATAAGTATGAGATCCATGGGTATGTTTGTAGACTGATCGTTTCTTTT---------------------------------	TRUE	FALSE	FALSE	0	65	0	1	0.00122471
GTGGAAGCAGATAAAGTTGCAAAAAGAGCTGTGGTTGTTGGCTGTGGCGGCAGGTTCCCAGTCGAAAAGGGTGGTTTGTTTGCCGGATCAAGAGCTACCAACTCTTTTTCCGAAGGTAACTGGCTTCAGCAGAGCGCAGATAAGAGGAAGTAAAGCTCTTCTTGGGTAATGCTGGAACTGCAATGCGGCCACTGACGGCAGCTGTAGTAGCTGCTGGTGGAAATGCAACGTATGTTTTCTTTATTCTAGTGGAAATAAGTATGAGATCCATGGGTATGTTTGGAGACTGATCGTTTCTTTT---------------------------------	TRUE	FALSE	FALSE	0	65	0	1	0.00122471
GTGGAAGCAGATAAAGTTGCAAAAAGAGCTGTGGTTGTTGGCTGTGGCGGCAGGTTCCCAGTCGAAAAGGGTGGTTTGTTTGCCGGATCAAGAGCTACCAACTCTTTTTCCGAAGGTAACTGGCTTCAGCAGAGCGCAGATAAGAGGAAGTAAAGCTCTTCTTGGGTAATGCTGGAACTGCAATGCGGCCACTGACGGCAGCTGTAGTAGCTGCTGGTGGAAATGCAACGTATGTTTTCTTTATCCTATTGTAAATAAGTCTGAGATCCATGGTTATGTTTGGAGACTGATCGTTTCTTTT---------------------------------	TRUE	FALSE	FALSE	0	65	0	1	0.00122471
GTGGAAGCAGATAAAGTTGCAAAAAGAGCTGTGGTTGTTGGCTGTGGCGGCAGGTTCCCAGTCGAAAAGGGTGGTTTGTTTGCCGGATCAAGAGCTACCAACGCTTGTTCCGAAGGTAACTGGCTTCAGCAGAGCGCAGATAAGAGGAAGTAAAGCTCTTCGTGGGTAATGCTGGAACTGCAATGCGTCCATTGACGGCAGCTGTAGTAGCTGCTGGTGGAAATGCAACGTATGTTTTCTTTATCCTAGTTGAAATAAGTATGAGATCCATGGGTATGTTTGGAGACTGATCGGGTCTTGT---------------------------------	TRUE	FALSE	FALSE	0	65	0	1	0.00122471
GTGGAAGCAGATAAAGTTGCAAAAAGAGCTGTGGTTGTTGGCTGTGGCGGCAGGTTCCCAGTCGAAAAGGGTGGTTTGGTTGCCGGATCAAGAGCTACCAACTCTTGTTCCGAAGGTAACTGGCTACAGCAGAGCGCAGATAAGAGGAAGTAAAGCTCTTCTTGGGTAATGCTGGAACTGCAATGCGGCCATTGACGGCAGCTGTAGTTGCTGCTGGTGGAAATGCAACGTATGTTTTCTTTATCCTAGTTGAAATAAGTATGAGATCCATGGGTATGTTTGGAGACTGATCGTGTCTTTT---------------------------------	TRUE	FALSE	FALSE	0	65	0	1	0.00122471
GTGGAAGCAGATAAAGTTGCAAAAAGAGCTGTGGTTGTTGGCTGTGGCGGCAGGTTCCCAGTCGAAAAGGGTGGTGTGTTTGCCGGATCAAGAGCTACCAACTCTTTTTCCGAAGGTAACTGGCTTCAGCAGAGCGCAGATAAGAGGAAGTAAAGCTCTTCTTGGGTAATGCTGGAACTGCAATGCGGCCACTGACGGCAGCTGTAGTAGCTGCTGGTGGAAATGCAACGTATGTTTTCTTTATCCTAGTGGAAATAAGTATGAGATCCATGGGTATGTTTGGAGACTGATCGGTTCTTTG---------------------------------	TRUE	FALSE	FALSE	0	65	0	1	0.00122471
GTGGAAGCAGATAAAGTTGCAAAAAGAGCTGTGGTTGTTGGCTGTGGCGGCAGGTTCCCAGTCGAAAAGGGTGGGTTGTTTGCCGGATCAAGAGCTACCAACTCTTGTTCCGAAGGTAACTGGCTTCAGCAGAGCGCAGATAAGAGGAAGTAAAGCTCTTCGTGGGTAATGCTGGAACTGCAATGCGGCCACTGACGGCAGCTGTAGTAGCTGCTGGTGGAAATGCAACGTATGTTATCTTTATCCTAGTGGAAATAAGTATGAGATCCAAGGGTATGTTTGGAGACTGATCGTTTCTTTG---------------------------------	TRUE	FALSE	FALSE	0	65	0	1	0.00122471
GTGGAAGCAGATAAAGTTGCAAAAAGAGCTGTGGTTGTTGGCTGTGGCGGCAGGTTCCCAGTCGAAAAGGGTGGGTTGTTTGCCGGATCAAGAGCTACCAACGCTTTTTCCGAAGGTAACGGGCGGCAGCAGAGCGCAGATAAGAGGAAGTAAAGCGCTGCAGGGGTAATGCTGGAACTGCAATGCGGCCACTGACGGCAGCTGTAGGAGCTGCTGGTGGAAATGCAACGTATGTTTTCTTTATCCTAGTGGAAATAAGTATGAGATCCATGGGTATGGTGGGAGACTGAGCG------------------------------GTGC----TGGG	TRUE	FALSE	FALSE	0	65	0	1	0.00122471
GTGGAAGCAGATAAAGTTGCAAAAAGAGCTGTGGTTGTTGGCTGTGGCGGCAGGTTCCCAGTCGAAAAGGGTGGGTTGTTTGCCGGAGCAAGAGCTACCAACTCTTTTTCCGAAGGTAACTGGCGGCAGCAGAGCGCAGATAAGAGGAAGTAAAGCTCTTCGGGGGTAATGCTGGAACTGCAATGCGGCCACTGACGGCAGCTGTAGGAGCTGCTGGTGGAAATGCAACGTATGTTTTCTGTAGCCTAGTGGAAATAAGTATGAGATCCATGGGTATGTTTGGAGACTGATCGGGGCGTTG---------------------------------	TRUE	FALSE	FALSE	0	65	0	1	0.00122471
GTGGAAGCAGATAAAGTTGCAAAAAGAGCTGTGGTTGTTGGCTGTGGCGGCGGGTTCCCGGTCGAAAAGGACGAATTGAAGATGATGGATGGAAATATCGATCTAGGATAGGTATACATGTTGATGCGGGTTTTACTGAAGAGGAAGTAAAGCTCTTCTTGGGTAATGCTGGAACTGCAATGCGTCCATTGACGGCCGCTGTAGTAGCTGCTGGTGGAATTGCAACGTCTGTTTTCTTTATCCTAGTTGTAATAAGTATGAGATCCATGGGTATGTTTGGAGACTGATCGTGTCTTTTATT------------------------------	TRUE	FALSE	FALSE	0	62	0	1	0.00122471
GTGGAAGCAGATAAAGTTGCAAAAAGAGCTGTGGTTGTTGGCTGTGGCGGCAGGTTCCCGGTCGAAAAGGACGAATTGAAGATGATGGATGGAAATATCGATCTAGGATAGGTATACATGTTGATGCGGGTTTTACTGAAGAGGAAGTAAAGCTCTTCTTGGGTAATGCTGGAACTGCAATGCGTCCATTGACGGCAGCTGTAGTAGCTGCTGGTGGAAATGCAACGTATGTTTTCTTTATCCTAGTTGAAATAAGTATGAGATCCATGGGTATGTTTGGAGACTGATCGTGTCTTTTATT------------------------------	TRUE	FALSE	FALSE	0	62	0	1	0.00122471
GTGGAAGCAGATAAAGTTGCAAAAAGAGCTGTGGTTGTTGGCTGTGGCGGCAGGTTCCCGGTCGAAAAGGACGAATTGAAGATGATGGATGGAAATATCGATCTAGGATAGGTATACATGTTGATGCGGGTTTTACTGAAGAGGAAGTAAAGCTCTTCTTGGGTAATGCTGGAACTGCAATGCGTCCATTGACGGCAGCTGTAGTAGCTGCTGGTGGAAATGCAACGTATGTTTTCTTTATCCTAGTTGAAATAAGTATGAGATCCATGGGTATGTTTGGAGACTGATCATGTCTTTTATT------------------------------	TRUE	FALSE	FALSE	0	62	0	1	0.00122471
GTGGAAGCAGATAAAGTTGCAAAAAGAGCTGTGGTTGTTGGCTGTGGCGGCAGGTTCCCGGTCGAAAAGGACGAATTGAAGATGATGGATGGAAATATCGATCTAGGATAGGTATACATGTTGATGCGGGTTTTACTGAAGAGGAAGTAAAGCTCTTCTTGGGTAATGCTGGAACTGCAATGCGGCCACTGACGGCAGCTGTAGTAGCTGCTGGTGGAAATGCAACGTATGTTTTCTTTATCCTAGTGGAAATAAGTATGAGATCCATGGGTATGTTTGGAGACTGATCGTTTCTTTTATT------------------------------	TRUE	FALSE	FALSE	0	62	0	1	0.00122471
GTGGAAGCAGATAAAGTTGCAAAAAGAGCTGTGGTTGTTGGCTGTGGCGGCAGGTTCCCGGTCGAAAAGGATCCGCAGGAGAGCTCCAGAAGGGTAACGAGCTTGCTTTGCCGTCCAAGTATGTGAACTTCCTCTATAAGAGGAAGTAAAGCTCTTCTTGGGTAATGCTGGAACTGCAATGCGTCCATTGACGGCAGCTGTAGTAGCTGCTGGTGGAAATGCAACGTATGTTTTCTTTATCCTAGTTGAAATAAGTATGAGATCCATGGGTATGTTTGGAGACTGATCGTGTCTTTTATTA-----------------------------	TRUE	FALSE	FALSE	0	61	0	12	0.0146965
GTGGAAGCAGATAAAGTTGCAAAAAGAGCTGTGGTTGTTGGCTGTGGCGGCAGGTTCCCGGTCGAAAAGGATCCGCAGGAGAGCTCCAGAAGGGTAACGAGCTTGCTTTGCCGTCCAAGTATGTGAACTTCCTCTATAAGAGGAAGTAAAGCTCTTCTTGGGTAATGCTGGAACTGCAATGCGTCCATTGACGGCAGCTGTAGTAGCTGCTGGTGGAAATGCAACGTATGTTTTCTTTATCCTAGTGGAAATAAGTATGAGATCCATGGGTATGTTTGGAGACTGATCGTTTCTTTTATTA-----------------------------	TRUE	FALSE	FALSE	0	61	0	3	0.00367413
GTGGAAGCAGATAAAGTTGCAAAAAGAGCTGTGGTTGTTGGCTGTGGCGGCAGGTTCCCGGTCGAAAAGGATCCGCAGGAGAGCTCCAGAAGGGTAACGAGCTTGCTTTGCCGTCCAAGTATGTGAACTTCCTCTATAAGAGGAAGTAAAGCTCTTCTTGGGTAATGCTGGAACTGCAATGCGTCCATTGACGGCAGCTGTAGTAGCTGCTGGTGGAAATGCAACGTATGTTTTCTTTATCCTAGTTGAAATAAGTATGAGATCCATGGGTATGTTTGGAGACTGATCGTTTCTTTTATTA-----------------------------	TRUE	FALSE	FALSE	0	61	0	3	0.00367413
GTGGAAGCAGATAAAGTTGCAAAAAGAGCTGTGGTTGTTGGCTGTGGCGGCAGGTTCCCGGTCGAAAAGGATCCGCAGGAGAGCTCCAGAAGGGTAACGAGCTTGCTTTGCCGTCCAAGTATGTGAACTTCCTCTATAAGAGGAAGTAAAGCTCTTCTTGGGTAATGCTGGAACTGCAATGCGTCCATTGACGGCAGCTGTAGTAGCTGCTGGTGGAAATGCAACGTATGTTTTCTTTATCCTAGTTGAAATAAGTATGAGATCCATGGGTATGTTTGGAGACTGATCGTGTCTTTTATTT-----------------------------	TRUE	FALSE	FALSE	0	61	0	2	0.00244942
GTGGAAGCAGATAAAGTTGCAAAAAGAGCTGTGGTTGTTGGCTGTGGCGGCAGGTTCCCGGTCGAAAAGGATCCGCAGGAGAGCTCCAGAAGGGTAACGAGCTTGCTTTGCCGTCCAAGTATGTGAACTTCCTCTATAAGAGGAAGTAAAGCTCTTCTTGGGTAATGCTGGAACTGCAATGCGGCCACTGACGGCAGCTGTAGTAGCTGCTGGTGGAAATGCAACGTATGTTTTCTTTATCCTAGTTGAAATAAGTATGAGATCCATGGGTATGTTTGGAGACTGATCGTGTCTTTTATTA-----------------------------	TRUE	FALSE	FALSE	0	61	0	1	0.00122471
GTGGAAGCAGATAAAGTTGCAAAAAGAGCTGTGGTTGTTGGCTGTGGCGGCAGGTTCCCGGTCGAAAAGGATCCGCAGGAGAGCTCCAGAAGGGTAACGAGCGTGCGTTGCCGTCCAAGTATGTGAACTTCCTCTATAAGAGGAAGTAAAGCTCTTCTTGGGTAATGCTGGAACTGCAATGCGTCCATTGACGGCAGCTGTAGTAGCTGCTGGTGGAAATGCAACGTATGTTTTCTTTATCCTAGGTGAAATAAGTATGAGATCCATGGGTATGTTTGGAGACGGATCGTGTCTTTTATTA-----------------------------	TRUE	FALSE	FALSE	0	61	0	1	0.00122471
GTGGAAGCAGATAAAGTTGCAAAAAGAGCTGTGGTTGTTGGCTGTGGCGGCAGGTTCCCGGTCGAAAAGGATCCGCAGGAGAGCTCCAGAAGGGTAACGAGCTTGCGTTGCCGTCCAAGTATGTGAACTTCCTCTATAAGAGGAAGTAAAGCTCTTCTTGGGTAATGCTGGAACTGCAATGCGTCCATTGACGGCAGCTGTAGTAGCTGCTGGTGGAAATGCAACGTATGTTTTCTTTATCCTAGTTGAAATAAGTATGAGATCCATGGGTATGTTTGGAGACTGATCGTGTCTTTTATGA-----------------------------	TRUE	FALSE	FALSE	0	61	0	1	0.00122471
GTGGAAGCAGATAAAGTTGCAAAAAGAGCTGTGGTTGTTGGCTGTGGCGGCAGGTTCCCGGTCGAAAAGGATCCGCAGGAGAGCTCCAGAAGGGTAACGAGCTTGCTTTGCCGTCCAAGTATGTGAACTTCCTCTATAAGAGGAAGTAAAGCTCTTCTTGGGTAATGCTGGAACTGCAATGCGGCCATTGACGGCAGCTGTAGTTGCTGCTGGTTGAAATGCAACGTATGTTTTCTTTATCCTAGT-GACATAAGTATGAGATCCATGGGTAGGTTTGGAGACTGATCGTTTCTTTTATTTA----------------------------	TRUE	FALSE	FALSE	0	61	0	1	0.00122471
GTGGAAGCAGATAAAGTTGCAAAAAGAGCTGTGGTTGTTGGCTGTGGCGGCAGGTTCCCGGTCGAAAAGGATCCGCAGGAGAGCTCCAGAAGGGTAACGAGCTTGCTTTGCCGTCCAAGTATGTGAACTTCCTCTATAAGAGGAAGTAAAGCTCTTCTTGGGTAATGCTGGAACTGCAATGCGTCCATTGACGGCAGCTGTAGTAGCTGCTGGTGGAAATGCAACGTATGTTTTCTTTAACCTAGTGGAAATAAGTATGAGATCCATGGGTATGTTTGGAGACTGATCGTTTCTTTTATTA-----------------------------	TRUE	FALSE	FALSE	0	61	0	1	0.00122471
GTGGAAGCAGATAAAGTTGCAAAAAGAGCTGTGGTTGTTGGCTGTGGCGGCAGGTTCCCGGTCGAAAAGGATCCGCAGGAGAGCTCCAGAAGGGTAACGAGCTTGCTTTGCCGTCCACGTATGTGAACTTCCTCTATAAGAGGAAGTAAAGCTCTTCTTGGGTAATGCTGGAACTGCAATGCGTCCATTTACGGCAGCTGTAGTAGCTGCTGGTGGAAATGCAACGTATGTTTTCTTTATCCTAGT-GAAATAAGTATGAGATCCATGGGTATGTTTGGAGACTGATCATGTCTTTTATTTA----------------------------	TRUE	FALSE	FALSE	0	61	0	1	0.00122471
GTGGAAGCAGATAAAGTTGCAAAAAGAGCTGTGGTTGTTGGCTGTGGCGGCAGGTTCCCGGTCGAAAAGGATCCGCAGGAGAGCTCCAGAAGGGTAACGAGCTTGCTTTGCCGTCCAAGTATGTGCACTTCCTCTATAAGAGGAAGTAAAGCTCTTCTTGGGTAATGCTGGAACTGCTATGCGTCCATTGACGGCAGCTGTAGTAGCTGCTGGTGGAAATGCAACGTATGTTTTCTTTATCCTAGTTGAAATACGTATGAGATCCATGGGTATGTTTGGAGACTGATCGTGTCTTTTATTA-----------------------------	TRUE	FALSE	FALSE	0	61	0	1	0.00122471
GTGGAAGCAGATAAAGTTGCAAAAAGAGCTGTGGTTGTTGGCTGTGGCGGCAGGTTCCCGGTCGAAAAGGATCCGCAGGAGAGCTCCAGAAGGGTAACGAGCTTGCTTTGCCGTCCAAGTATGTGAACTTCCTCTATAAGAGGAAGTAAAGCTCTTCTTGGGTACTGCTGGAACTGCAATGCGTCCATTGACGGCAGCTGTAGTAGCTGCTGGTGGAAATGCAACGTATGTTTTCTTTATCCTAGTTGAAATAAGTATGAGATCCATGGGTATGTTTGGAGACTGCTCTTGTCTTTTATTT-----------------------------	TRUE	FALSE	FALSE	0	61	0	1	0.00122471
GTGGAAGCAGATAAAGTTGCAAAAAGAGCTGTGGTTGTTGGCTGTGGCGGCAGGTTCCCGGTCGAAAAGGATCCGCAGGAGAGCTCCAGAAGGGTAACGAGCTTGCTTTGCCGTCCAAGTATGTGAACTTCCTCTATAAGAGGAAGTAAAGCTCTTCTTGGGTAATGCTGGAACTGCAATGCGTCCATTTACGGCAGCTGTAGTAGCTGCTGGTGGAAATGCAACGTATGTTTTCTTTATCCTAGTTGAAATAAGTATGAGATCCATGGGTATGTTTGGAGACTGATCGTGTTTTTTATTT-----------------------------	TRUE	FALSE	FALSE	0	61	0	1	0.00122471
GTGGAAGCAGATAAAGTTGCAAAAAGAGCTGTGGTTGTTGGCTGTGGCGGCAGGTTCCCGGTCGAAAAGGATCCGCAGGAGAGCTCCAGAAGGGTAACGAGCTTGCTTTGCCGTCCAAGTATGTGAACTTCCTCTATAAGAGGAAGTAAAGCTCTTCTTGGGTAATGCTGGAACTGCAATGCGTCCATTGACGGCAGCTGTAGTGGCTGCTGGTGGAAATGCAACGTATGTTTTCTTTATCCTAGTTGAAATAAGTATGAGATCCATGGGTATGTTTGGAGACTGATCGTTTCTTTTATTA-----------------------------	TRUE	FALSE	FALSE	0	61	0	1	0.00122471
GTGGAAGCAGATAAAGTTGCAAAAAGAGCTGTGGTTGTTGGCTGTGGCGGCAGGTTCCCGGTCGAAAAGGATCCGCAGGAGAGCTCCAGAAGGGTAACGAGCTTGCTTTGCCGTCCAAGTATGTGAACTTCCTCTATAAGAGGAAGTAAAGCTCTTCTTGGGTAATGCTGGAACTGCAATGCGTCCATTGACGGCAGCTGTAGTAGCTGCTGGTGTATATGCAACGTATGTTTTCTTTATCCTAGTGGCAATAAGTATGAGATCCATGGGTATGTTTGGAGACTGATTGTTTCTTTTATTA-----------------------------	TRUE	FALSE	FALSE	0	61	0	1	0.00122471
GTGGAAGCAGATAAAGTTGCAAAAAGAGCTGTGGTTGTTGGCTGTGGCGGCAGGTTCCCGGTCGAAAAGGATCCGCAGGAGAGCTCCAGAAGGGTAACGAGCTTGCTTTGCCGTCCAAGTATGTGAACTTCCTCTATAAGAGGAAGTAAAGCTCTTCTTGGGTAATGCTGGAACTGCAATGCGTCCATTGACGGCAGCTGTAGTAGCTGCTGGTGTAAATGCAACGTATGTTTTCTTTATCCTAGTTGAAATAAGTATGAGATCCATGGGTATGTTTGGAGACTGATCGTGTCTTTTATTA-----------------------------	TRUE	FALSE	FALSE	0	61	0	1	0.00122471
GTGGAAGCAGATAAAGTTGCAAAAAGAGCTGTGGTTGTTGGCTGTGGCGGCAGGTTCCCGGTCGAAAAGGATCCGCAGGAGAGCTCCAGAAGGGTAACGAGCTTGCTTTGCCGTCCAAGTATGTGAACTTCCTCTATAAGAGGAAGTAAAGCTCTTCTTGGGTAATGCTGGAACTGCAATGCGTCCATTGACGGCAGCTGTAGTAGCTGCTGGTGGCAATGCAACGTATGTTTTCTTTATCCTAGTTGAAATAAGTATGAGATCCATGGGTATGTTTGGAGACTGATCGTGTCTTTTATTA-----------------------------	TRUE	FALSE	FALSE	0	61	0	1	0.00122471
GTGGAAGCAGATAAAGTTGCAAAAAGAGCTGTGGTTGTTGGCTGTGGCGGCAGGTTCCCGGTCGAAAAGGATCCGCAGGAGAGCTCCAGAAGGGTAACGAGCTTGCTTTGCCGTCCAAGTATGTGAACTTCCTCTATAAGAGGAAGTAAAGCTCTTCTTGGGTAATGCTGGAACTGCAATGCGTCCATTGACGGCAGCTGTAGTAGCTGCTGGTGGAAATGCCACGTATGTTTTCTTTATCCTAGTGGAAATAAGTATGAGATCCATGGGTATGTTTGGAGACTGATCGTTTCTTTTATTA-----------------------------	TRUE	FALSE	FALSE	0	61	0	1	0.00122471
GTGGAAGCAGATAAAGTTGCAAAAAGAGCTGTGGTTGTTGGCTGTGGCGGCAGGTTCCCGGTCGAAAAGGATCCGCAGGAGAGCTCCAGAAGGGTAACGAGCTTGCTTTGCCGTCCAAGTATGTGAACTTCCTCTATAAGAGGAAGTAAAGCTCTTCTTGGGTAATGCTGGAACTGCAATGCGTCCATTGACGGCAGCTGTAGTAGCTGCTGGTGGAAATGCAACGTATGTTTTCTTTATCTTAGTTGAAATAAGTATGAGATCCATGGGTATGTTTGGAGACTGATCGTGTCTTTTATTA-----------------------------	TRUE	FALSE	FALSE	0	61	0	1	0.00122471
GTGGAAGCAGATAAAGTTGCAAAAAGAGCTGTGGTTGTTGGCTGTGGCGGCAGGTTCCCGGTCGAAAAGGATCCGCAGGAGAGCTCCAGAAGGGTAACGAGCTTGCTTTGCCGTCCAAGTATGTGAACTTCCTCTATAAGAGGAAGTAAAGCTCTTCTTGGGTAATGCTGGAACTGCAATGCGTCCATTGACGGCAGCTGTAGTAGCTGCTGGTGGAAATGCAACGTATGTTTTCTTTATCCTAGTTGAAATAAGTATGAGATCCATGGTTATGTTTGGAGACTGATCGTGTCTTTTATTA-----------------------------	TRUE	FALSE	FALSE	0	61	0	1	0.00122471
GTGGAAGCAGATAAAGTTGCAAAAAGAGCTGTGGTTGTTGGCTGTGGCGGCAGGTTCCCGGTCGAAAAGGATCCGCAGGAGAGCTCCAGAAGGGTAACGAGCTTGCTTTGCCGTCCAAGTATGTGAACTTCCTCTATAAGAGGAAGTAAAGCTCTTCTTGGGTAATGCTGGAACTGCAATGCGTCCATTGACGGCAGCTGTAGTAGCTGCTGGTGGAAATGCAACGTATGTTTTCTTTATCCTAGTTGAAATAAGTATGAGATCCATGGGTATGTTTGGAGATTGATCGTGTCTTTTATTA-----------------------------	TRUE	FALSE	FALSE	0	61	0	1	0.00122471
GTGGAAGCAGATAAAGTTGCAAAAAGAGCTGTGGTTGTTGGCTGTGGCGGCAGGTTCCCGGTCGAAAAGGATCCGCAGGAGAGCTCCAGAAGGGTAACGAGCTTGCTTTGCCGTCCAAGTATGTGAACTTCCTCTATAAGAGGAAGTAAAGCTCTTCTTGGGTAATGCTGGAACTGCAATGCGTCCATTGACGGCAGCTGTAGTAGCTGCTGGTGGAAATGCAACGTATGTTTTCTTTATCCTAGTGGAAATATGTATGAGATCCATGGGTATGTTTTGAGACTGATCGTTTCTTTTATTA-----------------------------	TRUE	FALSE	FALSE	0	61	0	1	0.00122471
GTGGAAGCAGATAAAGTTGCAAAAAGAGCTGTGGTTGTTGGCTGTGGCGGCAGGTTCCCGGTCGAAAAGGATCCGCAGGAGAGCTCCAGAAGGGTAACGAGCTTGCTTTGCCGTCCAAGTATGTGAACTTCCTCTATAAGAGGAAGTAAAGCTCTTCTTGGGTAATGCTGGAACTGCAATGCGTCCATTGACGGCAGCTGTAGTAGCTGCTGGTGGAAATGCAACGTATGTTTTCTTTATCCTAGT-GAAATAAGTATGAGATCCATGGGTATGTTTGGAGACTGATCATGTCTTTTATT----------TT------------------	TRUE	FALSE	FALSE	0	61	0	1	0.00122471
GTGGAAGCAGATGAAGTTGCAAAAAGAGCTGTGGTTGTTGGCTGTGGCGGCAGGTTCCCGGTCGAAAAGGATCCGCAGGAGAGCTCCAGAAGGGTAACGAGCTTGCTTTGCCGTCCAAGTATGTGAACTTCCTCTATAAGAGGAAGTAAAGCTCTTCTTGGGTAATGCTGGAACTGCAATGCGTCCATTGACGGCAGCTGTAGTAGCTGCTGGTGGAAATGCAACGTATGTTTTCTTTATCCTAGTTGAAATAAGTATGAGATCCATGGGTATGTTTGGAGACTGATCGTGTCTTTTATTA-----------------------------	TRUE	FALSE	FALSE	0	61	0	1	0.00122471
GTGGAAGCAGATAAAGTTGCAAAAAGAGTTGTGGTTGTTGGCTGTGGCGGCAGGTTCCCGGTCGAAAAGGATCCGCAGGAGAGCTCCAGAAGGGTAACGAGCTTGCTTTGCCGTCCAAGTATGTGAACTTCCTCTATAAGAGGAAGTAAAGCTCTTCTTGGGTAATGCTGGAACTGCAATGCGTCCATTGACGGCAGCTGTAGTAGCTGCTGGTGGAAATGCAACGTATGTTTTCTTTATCCTAGT-GAAATAAGTATGAGATCCATGGGTATGTTTGGAGACTGATCATGTCTTTTATT----------TT------------------	TRUE	FALSE	FALSE	0	61	0	1	0.00122471
GTGGAAGCAGATAAAGTTGCAAAAAGAACTGTGGTTGTTGGCTGTGGCGGCAGGTTCCCGGTCGAAAAGGATCCGCAGGAGAGCTCCAGAAGGGTAACGAGCTTGCTTTGCCGTCCAAGTATGTGAACTTCCTCTATAAGAGGAAGTAAAGCTCTTCTTGGGTAATGCTGGAACTGCAATGCGTCCATTGACGGCAGCTGTAGTAGCTGCTGGTGGAAATGCAACGTATGTTTTCTTTATCCTAGTTGAAATAAGTATGAGATCCATGGGTATGTTTGGAGACTGATCGTGTCTTTTATTA-----------------------------	TRUE	FALSE	FALSE	0	61	0	1	0.00122471
GTGG-AGCAGATAAAGTTGCAAAAAGAGCTGTGGTTGTTGGCTGTGGCGGCAGGTTCCCGGTCGAAAAGGATCCGCAGGAGAGCTCCAGAAGGGTAACGAGCTTGCTTTGCCGTCCAAGTATGTGAACTTCCTCTATAAGAGGAAGTAAAGCTCTTCTTGGGTAATGCTGGAACTGCAATGCGTCCATTGACGGCTGCTGTAGTAGCTGCTGGTGGAAATGCAACGTATGTTTTCTTTATCCTAGTGGAAATAAGTATGAGATCCATGGGTATGTTTGGAGACTGATCGTTTCTTTTATTAA----------------------------	TRUE	FALSE	FALSE	0	61	0	1	0.00122471
GTGGAAGCAGATAAAGTTGCAAAAAGAGCTGTGGTTGTTGGCTGTGGCGGCAGGTTCCAGGTCGAAAAGGATCCGCAGGAGAGCTCCAGAAGGGTAACGAGCTTGCTTTGCCGTCCAAGTATGTGAACTTCCTCTATAAGAGGAAGTAAAGCTCTTCTTGGGTAATGCTGGAACTGCAATGCGTCCATTGACGGCAGCTGTAGTAGCTGCTGGTGGAAATGCAACGTATGTTTTCTTTATCCTAGTTGAAATAAGTATGAGATCCATGGGTATGTTTGGAGACTGATCGTGTCTTTTATTA-----------------------------	TRUE	FALSE	FALSE	0	61	0	1	0.00122471
GTGGAAGCAGATAAAGTTGCAAAAAGAGCTGTGGTTGTTGGCTGTGGCGGCAGGTTCCCGGTCGAAAAGGGCCATTTTCTGATCGAGGGGGATCTTAACCCGGACAATAGCGATGTGGACAAATGTACGGCCAGCAAAGAGGAAGTAAAGCTCTTCTTGGGTAATGCTGGAACTGCAATGCGTCCATTGACGGCAGCTGTAGTAGCTGCTGGTGGAAATGCAACGTATGTTTTCTTTATCCTAGTTGAAATAAGTATGAGATCCATGGGTATGTTTGGAGACTGATCGTGTCTTTTATTAA----------------------------	TRUE	FALSE	FALSE	0	60	0	11	0.0134718
GTGGAAGCAGATAAAGTTGCAAAAAGAGCTGTGGTTGTTGGCTGTGGCGGCAGGTTCCCGGTCGAAAAGGGCCATTTTCTGATCGAGGGGGATCTTAACCCGGACAATAGCGATGTGGACAAATGTACGGCCAGCAAAGAGGAAGTAAAGCTCTTCTTGGGTAATGCTGGAACTGCAATGCGTCCATTGACGGCAGCTGTAGTAGCTGCTGGTGGAAATGCAACGTATGTTTTCTTTATCCTAGTGGAAATAAGTATGAGATCCATGGGTATGTTTGGAGACTGATCGTTTCTTTTATTAA----------------------------	TRUE	FALSE	FALSE	0	60	0	5	0.00612355
GTGGAAGCAGATAAAGTTGCAAAAAGAGCTGTGGTTGTTGGCTGTGGCGGCAGGTTCCCGGTCGAAAAGGACCATTTTCTGATCGAGGGGGATCTTAACCCGGACAATAGCGATGTGGACAAATGTACGGCCAGCAAAGAGGAAGTAAAGCTCTTCTTGGGTAATGCTGGAACTGCAATGCGTCCATTGACGGCAGCTGTAGTAGCTGCTGGTGGAAATGCAACGTATGTTTTCTTTATCCTAGTTGAAATAAGTATGAGATCCATGGGTATGTTTGGAGACTGATCGTGTCTTTTATTAA----------------------------	TRUE	FALSE	FALSE	0	60	0	4	0.00489884
GTGGAAGCAGATAAAGTTGCAAAAAGAGCTGTGGTTGTTGGCTGTGGCGGCAGGTTCCCGGTCGAAAAGGGCCATTTTCTGATCGAGGGGGATCTTAACCCGGACAATAGCGATGTGGACAAATGTACGGCCAGCAAAGAGGAAGTAAAGCTCTTCTTGGGTAATGCTGGAACTGCAATGCGGCCATTGACGGCAGCTGTAGTTGCTGCTGGTGGAAATGCAACGTATGTTTTCTTTATCCTAGT-GAAATAAGTATGAGATCCATGGGTATGTTTGGAGACTGATCATGTCTTTTATTTAA---------------------------	TRUE	FALSE	FALSE	0	60	0	2	0.00244942
GTGGAAGCAGATAAAGTTGCAAAAAGAGCTGTGGTTGTTGGCTGTGGCGGCAGGTTCCTGGTCGAAAAGGGCCATTTTCTGATCGAGGGGGATCTTAACCCGGACAATAGCGATGTGGACAAATGTACGGCCAGCAAAGAGGAAGTAAAGCTCTTCTTGGGTAATGCTGGAACTGCAATGCGGCCATTGACGGCAGCTGTAGTTGCTGCTGGTGGAAATGCAACGTATGTTTTCTTTATCCTAGT-GAAATAAGTATGAGATCCATGGGTATGTTTGGAGACTGATCATGTCTTTTATTTAA---------------------------	TRUE	FALSE	FALSE	0	60	0	1	0.00122471
GTGGAAGCAGATAAAGTTGCAAAAAGAGCTGTGGTTGTTGGCTGTGGCGGCAGGTTCCCGGTCGAAAAGGGTCATTTTCTGATCGAGGGGGATCTTAACCCGGACAATAGCGATGTGGACAAATGTACGGCCAGCAAAGAGGAAGTAAAGCTCTTCTTGGGTAATGCTGGAACTGCAATGCGTCCATTGACGGCAGCTGTAGTAGCTGCTGGTGGAAATGCAACGTATGTTTTCTTTATCCTAGTTGAAATAAGTATGAGATCCATGGGTATGTTTGGAGACTGATCGTGTCTTTTATTAA----------------------------	TRUE	FALSE	FALSE	0	60	0	1	0.00122471
GTGGAAGCAGATAAAGTTGCAAAAAGAGCTGTGGTTGTTGGCTGTGGCGGCAGGTTCCCGGTCGAAAAGGGCCATTTTCTGATCGCGGGGGATCTTAACCCGGACAATAGCGATGTGGACAAATGTACGGCCAGCAAAGAGGAAGTAAAGCTCTTCTTGGGTAATGCTGGAACTGCAATGCGTCCATTGACGGCAGCTGTAGTAGCTGCTGTTGGAAATGCAACGTATGTTTTCTTTATCCTAGTTTAAATAAGTATGAGATCCATGGGTATGTTTGGAGACTGCTCATGTCTTTTATT----------TT------------------	TRUE	FALSE	FALSE	0	60	0	1	0.00122471
GTGGAAGCAGATAAAGTTGCAAAAAGAGCTGTGGTTGTTGGCTGTGGCGGCAGGTTCCCGGTCGAAAAGGGCCATTTTCTGATCGAGGGGGATCTTAACCCGGACAATAGCGATGTGGACAAATGTACGGCCAGCAAAGAGGAAGTAAAGCTCTTCTTGGGTAATGCTGGAACTGCAATGCGTCCATTGACGGCAGCTGTAGTAGCTGCTGGTGTAAATGCAACGTATGTTTTCTTTATCCTAGTTGAAATAAGTATGAGATCCATGGGTATGTTTGGAGACTGATCGTTTCTTTTATTAA----------------------------	TRUE	FALSE	FALSE	0	60	0	1	0.00122471
GTGGAAGCAGATAAAGTTGCAAAAAGAGCTGTGGTTGTTGGCTGTGGCGGCAGGTTCCCGGTCGAAAAGGGCCATTTTCTGATCGAGGGGGATCTTAACCCGGACAATAGCGATGTGGACAAATGTACGGCCAGCAAAGAGGAAGTAAAGCTCTTCTTGGGTAATGCTGGAACTGCAATGCGTCCATTGACGGCAGCTGTAGTAGCTGCTGGTGGTAATGCAACGTATGTTTTCTTTATCCTAGTTGAAATAAGTATGAGATCCATGGGTATGTTTGGAGACTGATCGTGTCTTTTATTAA----------------------------	TRUE	FALSE	FALSE	0	60	0	1	0.00122471
GTGGAAGCAGATAAAGTTGCAAAAAGAGCTGTGGTTGTTGGCTGTGGCGGCAGGTTCCCGGTCGAAAAGGGCCATTTTCTGATCGAGGGGGATCTTAACCCGGACAATAGCGATGTGGACAAATGTACGGCCAGCAAAGAGGAAGTAAAGCTCTTCTTGGGTAATGCTGGAACTGCAATGCGTCCATTGACGGCAGCTGTAGTAGCTGCTGGTGGACATGCAACGTATGTTTTCTTTATCCTAGTTGAAATAAGTATGAGATCCATGGGTCTGTTTGGAGACTGATCGTGTTTTTTATTCA----------------------------	TRUE	FALSE	FALSE	0	60	0	1	0.00122471
GTGGAAGCAGATAAAGTTGCAAAAAGAGCTGTGGTTGTTGGCTGTGGCGGCAGGTTCCCGGTCGAAAAGGGCCATTTTCTGATCGAGGGGGATCTTAACCCGGACAATAGCGATGTGGACAAATGTACGGCCAGCAAAGAGGAAGTAAAGCTCTTCTTGGGTAATGCTGGAACTGCAATGCGTCCATTGACGGCAGCTGTAGTAGCTGCTGGTGGAACTGCAACGTATGTTTTCTTTATCCTAGTTGAAATAAGTATGAGATCCATGGGTATGTTTGGAGACTGATCGTTTCTTTTATTAA----------------------------	TRUE	FALSE	FALSE	0	60	0	1	0.00122471
GTGGAAGCAGATAAAGTTGCAAAAAGAGCTGTGGTTGTTGGCTGTGGCGGCAGGTTCCCGGTCGAAAAGGGCCATTTTCTGATCGAGGGGGATCTTAACCCGGACAATAGCGATGTGGACAAATGTACGGCCAGCAAAGAGGAAGTAAAGCTCTTCTTGGGTAATGCTGGAACTGCAATGCGTCCATTGACGGCAGCTGTAGTAGCTGCTGGTGGAAATGCACCGTATGTTTTCTTTATCCTCGTGGAAATAAGTATGAGATCCATGGGTATGTTTGGAGACTGATCGTTTCTTTTATTAA----------------------------	TRUE	FALSE	FALSE	0	60	0	1	0.00122471
GTGGAAGCAGATAAAGTTGCAAAAAGAGCTGTGGTTGTTGGCTGTGGCGGCAGGTTCCCGGTCGAAAAGGGCCATTTTCTGATCGAGGGGGATCTTAACCCGGACAATAGCGATGTGGACAAATGTACGGCCAGCAAAGAGGAAGTAAAGCTCTTCTTGGGTAATGCTGGAACTGCAATGCGTCCATTGACGGCAGCTGTAGTAGCTGCTGGTGGAAATGCAACGTATGTTTTTTTTATCCTAGTTGAAATAAGTATGAGATCCATGGGTGTGTTTGGCGTCTGATCGTGTCTTTTATTAA----------------------------	TRUE	FALSE	FALSE	0	60	0	1	0.00122471
GTGGAAGCAGATAAAGTTGCAAAAAGAGCTGTGGTTGTTGGCTGTGGCGGCAGGTTCCCGGTCGAAAAGGGCCATTTTCTGATCGAGGGGGATCTTAACCCGGACAATAGCGATGTGGACAAATGTACGGCCAGCAAAGAGGAAGTAAAGCTCTTCTTGGGTAATGCTGGAACTGCAATGCGTCCATTGACGGCAGCTGTAGTAGCTGCTGGTGGAAATGCAACGTATGTTTTTTTTATCCTAGTTGAAATAAGTATGAGATACATGGTTTTGTTTGGAGACTGATCGTGTCTTTTATTAA----------------------------	TRUE	FALSE	FALSE	0	60	0	1	0.00122471
GTGGAAGCAGATAAAGTTGCAAAAAGAGCTGTGGTTGTTGGCTGTGGCGGCAGGTTCCCGGTCGAAAAGGGCCATTTTCTGATCGAGGGGGATCTTAACCCGGACAATAGCGATGTGGACAAATGTACGGCCAGCAAAGAGGAAGTAAAGCTCTTCTTGGGTAATGCTGGAACTGCAATGCGTCCATTGACGGCAGCTGTAGTAGCTGCTGGTGGAAATGCAACGTATGTTTTTTTTATCCTAGTGGAAATAAGTTTGAGATCCATGGGTATGTTTGGAGACTGATCGTTTCTTTTATTAA----------------------------	TRUE	FALSE	FALSE	0	60	0	1	0.00122471
GTGGAAGCAGATAAAGTTGCAAAAAGAGCTGTGGTTGTTGGCTGTGGCGGCAGGTTCCCGGTCGAAAAGGGCCATTTTCTGATCGAGGGGGATCTTAACCCGGACAATAGCGATGTGGACAAATGTACGGCCAGCAAAGAGGAAGTAAAGCTCTTCTTGGGTAATGCTGGAACTGCAATGCGTCCATTGACGGCAGCTGTAGTAGCTGCTGGTGGAAATGCAACGTATGTTTTTTTTATCCTAGTGGAAATAAGTATGAGATCCATGGGTATGTTTGGAGACTGATCGTTTCTTTTATTAA----------------------------	TRUE	FALSE	FALSE	0	60	0	1	0.00122471
GTGGAAGCAGATAAAGTTGCAAAAAGAGCTGTGGTTGTTGGCTGTGGCGGCAGGTTCCCGGTCGAAAAGGGCCATTTTCTGATCGAGGGGGATCTTAACCCGGACAATAGCGATGTGGACAAATGTACGGCCAGCAAAGAGGAAGTAAAGCTCTTCTTGGGTAATGCTGGAACTGCAATGCGTCCATTGACGGCAGCTGTAGTAGCTGCTGGTGGAAATGCAACGTATGTTTTCTTTATCCTAGTTGAAATACGTATGAGATCCATGGGTATGTTTGGAGACTGATCGTGTCTTTTATTAA----------------------------	TRUE	FALSE	FALSE	0	60	0	1	0.00122471
GTGGAAGCAGATAAAGTTGCAAAAAGAGCTGTGGTTGTTGGCTGTGGCGGCAGGTTCCCGGTCGAAAAGGGCCATTTTCTGATCGAGGGGGATCTTAACCCGGACAATAGCGATGTGGACAAATGTACGGCCAGCAAAGAGGAAGTAAAGCTCTTCTTGGGTAATGCTGGAACTGCAATGCGTCCATTGACGGCAGCTGTAGTAGCTGCTGGTGGAAATGCAACGTATGTTTTCTTTATCCTAGT-GAAATAAGTATGAGATCCATGGGTATGTTTGGAGACTGATCGTTTCTTTTATTAAA---------------------------	TRUE	FALSE	FALSE	0	60	0	1	0.00122471
GTGGAAGCAGATAAAGTTGCAAAAAGAGCTGTGGTTGTTGGCTGTGGCGGCAGGTTCCCGGTCGAAAAGGGCCATTTTCTGATCGAGGGGGATCTTAACCCGGACAATAGCGATGTGGACAAATGTACGGCCAGCAAAGAGGAAGTAAAGCTCTTCTTGGGTAATGCTGGAACTGCAATGCGTCCATTGACGGCAGCTGTAGTAGCTGCTGGTGGAAATGCAACGTATGTTCTCTTTATCCTAGTGGAAATAAGTATGAGATTCATGGGTATGTTTGGAGACTGATCGTTTCTTTTATTAA----------------------------	TRUE	FALSE	FALSE	0	60	0	1	0.00122471
GTGGAAGCAGATAAAGTTGCAAAAAGAGCTGTGGTTGTTGGCTGTGGCGGCAGGTTCCCGGTCGAAAAGGGCCATTTTCTGATCGAGGGGGATCTTAACCCGGACAATAGCGATGTGGACAAATGTACGGCCAGCAAAGAGGAAGTAAAGCTCTTCTTGGGTAATGCTGGAACTGCAATGCGGCCATTGACGGCAGCTGTAGTTGCTGCTGGTGGAAATGCAACGTATGTTTTCTTTATCCTAGTGGAAATAAGTATGAGATCCATGGGTATGTTTGGAGACTGATCGTTTCTTTTATTAA----------------------------	TRUE	FALSE	FALSE	0	60	0	1	0.00122471
GTGGAAGCAGATAAAGTTGCAAAAAGAGCTGTGGTTGTTGGCTGTGGCGGCAGGTTCCCGGTCGAAAAGGGCCATTTTCTGATCGAGGGGGATCTTAACCCGGACAATAGCGATGTGGACAAATGTACGGCCAGCAAAGAGGAAGTAAAGCTCTTCTTGGGTAATGCTGGAACTGCAATGCATCCATTGACGGCAGCTGTAGTAGCTGCTGGTGGAAATGCGACGTATGTTTTCTTTATCCTAGTTGAAATATGTATGAGATCCATGGGTATGTTTGGAGACTGATCGTGTCTTTTATTAA----------------------------	TRUE	FALSE	FALSE	0	60	0	1	0.00122471
GTGGAAGCAGATAAAGTTGCAGAAAGAGCTGTGGTTGTTGGCTGTGGCGGCAGGTTCCCGGTCGAAAAGGGCCATTTTCTGATCGAGGGGGATCTTAACCCGGACAATAGCGATGTGGACAAATGTACGGCCAGCAAAGAGGAAGTAAAGCTCTTCTTGGGTAATGCTGGAACTGCAATGCGTCCATTGACGGCAGCTGTAGTAGCTGCTGGTGGAAATGCAACGTATGTTTTCTTTATCCTAGTGGAAATAAGTATGAGATCCATGGGAATGTTTGGAGACTGATCGTTTCTTTTATTAA----------------------------	TRUE	FALSE	FALSE	0	60	0	1	0.00122471
GTGGAAGCAGTTAAAGTTGCAAAAAGAGCTGTGGTTGTTGGCTGTGGCGGCAGGTTCCCGGTCGAAAAGGGCCATTTTCTGATCGAGGGGGATCTTAACCCGGACAATAGCGATGTGGACAAATGTACGGCCAGCAAAGAGGAAGTAAAGCTCTTCTTGGGTAATGCTGGAACTGCAATGCGTCCATTGACGGCAGCTGTAGTAGCTGCTGGTGGAAATGCAACGTATGTTTTCTTTATCCTCGTTGAAATAAGTATGAGATCCATGGGTATGTTTGGAGACTGATCGTGTCTTTTATTTA----------------------------	TRUE	FALSE	FALSE	0	60	0	1	0.00122471
GTGGAAGCAGATAAAGTTGCAAAAAGAGTTGTGGTTGTTGGCTGTGGCGGCAGGTTCCCGGTCGAAAAGGACCATTTTCTGATCGAGGGGGATCTTAACCCGGACAATAGCGATGTGGACAAATGTACGGCCAGCAAAGAGGAAGTAAAGCTCTTCTTGGGTAATGCTGGAACTGCAATGCGTCCATTGACGGCAGCTGTAGTAGCTGCTGGTGGAAATGCAACGTATGTTTTCTTTATCCTAGTTGAAATAAGTATGAGATCCATGGGTATGTTTGGAGACTGATCGTGTCTTTTATTAA----------------------------	TRUE	FALSE	FALSE	0	60	0	1	0.00122471
GTGGAAGCAGATAAAGTTGCAAAAAGAGTTGTGGTTGTTGGCTGTGGCGGCAGGTTCCCGGTCGAAAAGGGCCATTTTCTGATCGAGGGGGATCTTAACCCGGACAATAGCGATGTGGACAAATGTACGGCCAGCAAAGAGGAAGTAAAGCTCTTCTTGGGTAATGCTGGAACTGCAATGCGTCCATTGACGGCAGCTGTAGTAGCTGCTGGTGGAAATGCAACGTATGTTTTCTTTATCCTAGTTGAAATAAGTATGAGATCCATGGGTATGTTTGGAGACTGATCGTGTCTTTTATTAA----------------------------	TRUE	FALSE	FALSE	0	60	0	1	0.00122471
GTGGAAGCAGATAAAGTTGCAAAAAGAGTTGTGGTTGTTGGCTGTGGCGGCAGGTTCCCGGTCGAAAAGGGCCATTTTCTGATCGAGGGGGATCTTAACCCGGACAATAGCGATGTGGACAAATGTACGGCCAGCAAAGAGGAAGTAAAGCTCTTCTTGGGTAATGCTGGAACTGCAATGCGTCCATTGACGGCAGCTGTAGTAGCTGCTGGTGGAAATGCAACGTATGTTTTCTTTATCCTAGTGGAAATAAGTATGAGATCCATGGGTATGTTTGGAGACTGATCGTTTCTTTTATTAA----------------------------	TRUE	FALSE	FALSE	0	60	0	1	0.00122471
GTGGAAGCAGATAAAGTTGCAAAAAGAGTTGTGGTTGTTGGCTGTGGCGGCAGGTTCCCGGTCGAAAAGGGCCATTTTCTGATCGTGGGGGATCTTAACCCGGACAATAGCGATGTGGACAAATGTACGGCCAGCAAAGAGGAAGTAAAGCTCTTCTTGGGTAATGCTGGAACTGCAATGCGTCCATTGACGGCAGCTGTAGTAGCTGCTGGTGGAAATGCAACGTATGTTTTCTTTATCCTAGTTGAAATAAGTATGAGATCCATGGGTATGTTTGGAGACTGATCGTGTCTTTTATTAA----------------------------	TRUE	FALSE	FALSE	0	60	0	1	0.00122471
-TGGAAGCAGATAAAGTTGCAAAAAGAGCTGTGGTTGTTGGCTGTGGCGGCAGGTTCCCGGTCGAAAAGGGCCATTTTCTGATCGAGGGGGATCTTAACCCGGACAATAGCGATGTGGACAAATGTACGGCCAGCAAAGAGGAAGTAAAGCTCTTCTTGGGTAATGCTGGAACTGCAATGCGGCCATTGACGGCAGCTGTAGTTGCTGCTGGTGGAAATGCAACGTATGTTTTCTTTCTCCTAGTGGAAATAAGT	TRUE	FALSE	FALSE	0	60	0	1	0.00122471
GTGGAAGCAGATAAAGTTGCAAAAAGAGCTGTGGTTGTTGGCTGTGGCGGCAGGTTCCCGGTCGAAAAGGACCATGTTCTGAACGAGGGGGAGCTTAACCCGGACAATAGCGATGTGGACAAATGTACGGCCAGCAAAGAGGAAGTAAAGCTCTTCTTGGGTAATGCTGGAACTGCAATGCGTCCATTGACGGCAGCTGTAGTAGATGCTGGTGGAAATGCAACGTATGTTTTCTTTATCCTAGTTGAAATAAGTATGAGATCCATGGGTATGTTTGGTGACTGATCGTGTCTTTTATTAA----------------------------	TRUE	FALSE	FALSE	0	60	0	1	0.00122471
GTGGAAGCAGATAAAGTTGCAAAAAGAGCTGTGGTTGTTGGCTGTGGCGGCAGGTTCCCGGTCGAAAAGGACCATTTTCTGATCGAGGGGGATCTTAACCCGGACAATAGCGATGTGGACAAATGTACGGCCAGCAAAGAGGAAGTAAAGCTCTTCTTGGGTAATGCTGGAACTGCAATGCGGCCACTGACGGCAGCTGTAGTAGCTGCTGGTGGAAATGCAACGTATGTTTTCTTTATCCTAGTGGAAATAAGTATGAGATCCATTGGTATGTTAGGAGACTGATCGTTTCTTTTATTAA----------------------------	TRUE	FALSE	FALSE	0	60	0	1	0.00122471
GTGGAAGCAGATAAAGTTGCAAAAAGAGCTGTGGTTGTTGGCTGTGGCGGCAGGTTCCCGGTCGAAAAGGACCATTTTCTGATCGAGGGGGATCTTAACCCGGACAATAGCGATGTGGACAAATGTACGGCCAGCAAAGAGGAAGTAAAGCTCTTCTTGGGTAATGCTGGAACTGCAATGCGTCCATTGACGGCAGCTGTAGTAGCTGCTGGTGGAAATGCAACGTATGTTTTCGTTATCCTGGTTGAAATAAGTATGAGATACATGGGTATGTTTGGAGACTGATAGGGTCTTTTATTAA----------------------------	TRUE	FALSE	FALSE	0	60	0	1	0.00122471
GTGGAAGCAGATAAAGTTGCAAAAAGAGCTGTGGTTGTTGGCTGTGGCGGCAGGTTCCCGGTCGAAAAGGACCATTTTCTGATCGAGGGGGATCTTAACCCGGACAATAGCGATGTGGACAAATGTACGGCCAGCAAAGAGGAAGTAAAGCTCTTCTTGGGTAATGCTGGAACTGCAATGCGTCCATTGACGGCAGCTGTAGTCGCTGCTGGTGGAAATGCAACGTATGTTTTCTTTATCCTGGTGGAAATAAGTATGAGATCCATGGGTATGTTTGGAGACTGATCGTTTCTTTTATTAA----------------------------	TRUE	FALSE	FALSE	0	60	0	1	0.00122471
GTGGAAGCAGATAAAGTTGCAAAAAGAGCTGTGGTTGTTGGCTGTGGCGGCAGGTTCCCGGTCGAAAAGGACCATTTTCTGATCGAGGGGGATCTTAACCCGGACAATAGCGATGTGGACAAATGTACGGCCAGCAAAGAGGAAGTAAAGCTCTTCTTGGGTAATGCTGGAACTGCAATGCGTCCATTGACGGCAGCTGTAGTAGCTGCTGGTGGTAATGCAACGTATGTTTTTTTTATCCTAGTTGAAATACGTATGAGATCCATGGGTATGTTTGGAGACTGATCGTGTCTTTTATTAA----------------------------	TRUE	FALSE	FALSE	0	60	0	1	0.00122471
GTGGAAGCAGATAAAGTTGCAAAAAGAGCTGTGGTTGTTGGCTGTGGCGGCAGGTTCCCGGTCGAAAAGGACCATTTTCTGATCGAGGGGGATCTTAACCCGGACAATAGCGATGTGGACAAATGTACGGCCAGCAAAGAGGAAGTAAAGCTCTTCTTGGGTAATGCTGGAACTGCAATGCGTCCATTGACGGCAGCTGTAGTAGCTGCTGGTGGAGATGCAACGTATGTTTTCTTTATCCTAGTGGAAATAAGTATGAGATCCATTGGTATGTTTGGAGACTGAGCGTTTCTTTTATTAA----------------------------	TRUE	FALSE	FALSE	0	60	0	1	0.00122471
GTGGAAGCAGATAAAGTTGCAAAAAGAGCTGTGGTTGTTGGCTGTGGCGGCAGGTTCCCGGTCGAAAAGGACCATTTTCTGATCGAGGGGGATCTTAACCCGGACAATAGCGATGTGGACAAATGTACGGCCAGCAAAGAGGAAGTAAAGCTCTTCTTGGGTAATGCTGGAACTGCAATGCGTCCATTGACGGCAGCTGTAGTAGCTGCTGGTGGACATGCAACGTATGTTTTCTTTATCCTAGATGAAATAAGTATGAGATCCATGGGTATGTTTGGAGACTGATTGTGTCTTTTATTAA----------------------------	TRUE	FALSE	FALSE	0	60	0	1	0.00122471
GTGGAAGCAGATAAAGTTGCAAAAAGAGCTGTGGTTGTTGGCTGTGGCGGCAGGTTCCCGGTCGAAAAGGACCATTTTCTGATCGAGGGGGATCTTAACCCGGACAATAGCGATGTGGACAAATGTACGGCCAGCAAAGAGGAAGTAAAGCTCTTCTTGGGTAATGCTGGAACTGCAATGCGTCCATTGACGGCAGCTGTAGTAGCTGCTGGTGGAAATGCAACGTATGTTTTCTTTATCCTAGTTGAAATAAGTATGAGATCCATGGGTATGTTTGGCGACTGATCGTGTCTGTTATTAA----------------------------	TRUE	FALSE	FALSE	0	60	0	1	0.00122471
GTGGAAGCAGATAAAGTTGCAAAAAGAGCTGTGGTTGTTGGCTGTGGCGGCAGGTTCCCGGTCGAAAAGGACCATTTTCTGATCGAGGGGGATCTTAACCCGGACAATAGCGATGTGGACAAATGTACGGCCAGCAAAGAGGAAGTAAAGCTCTTCTTGGGTAATGCTGGAACTGCAATGCGTCCATTGACGGCAGCTGTAGTAGCTGCTGGTGGAAATGCAACGTATGTTTTCTTTATCCTAGTTGAAATAAGTATGAGATCCATGGGTATGTTTGGAGACTGATCGTTTCTTTTATTAA----------------------------	TRUE	FALSE	FALSE	0	60	0	1	0.00122471
GTGGAAGCAGATAAAGTTGCAAAAAGAGCTGTGGTTGTTGGCTGTGGCGGCAGGTTCCCGGTCGAAAAGGACCATTTTCTGATCGAGGGGGATCTTAACCCGGACAATAGCGATGTGGACAAATGTACGGCCAGCAAAGAGGAAGTAAAGCTCTTCTTGGGTAATGCTGGAACTGCAATGCGTCCATTGACGGCAGCTGTAGTAGCTGCTGGTGGAAATGCAACGTATGTTTTCTTTATCCTAGTTGAAATAAGTATGAGATCCATGGGAATGTTTGGAGACTGATAGTGTCTTTTATTAA----------------------------	TRUE	FALSE	FALSE	0	60	0	1	0.00122471
GTGGAAGCAGATAAAGTTGCAAAAAGAGCTGTGGTTGTTGGCTGTGGCGGCAGGTTCCCGGTCGAAAAGGACCATTTTCTGATCGAGGGGGATCTTAACCCGGACAATAGCGATGTGGACAAATGTACGGCCAGCAAAGAGGAAGTAAAGCTCTTCTTGGGTAATGCTGGAACTGCAATGCGTCCATTGACGGCAGCTGTAGTAGCTGCTGGTGGAAATGCAACGTATGTTTTCTTTATCCTAGTGGAAATAAGTATGAGATCCATGGGTATGTTTGGAGACTGATCGTTTCTTTTATTAA----------------------------	TRUE	FALSE	FALSE	0	60	0	1	0.00122471
GTGGAAGCAGATAAAGTTGCAAAAAGAGCTGTGGTTGTTGGCTGTGGCGGCAGGTTCCCGGTCGAAAAGGACCATTTTCTGATCGAGGGGGATCTTAACCCGGACAATAGCGATGTGGACAAATGTACGGCCAGCAAAGAGGAAGTAAAGCTCTTCTTGGGTAATGCTGGAACTGCAATGCGTCCATTGACGGCAGCTGTAGTAGCTGCTGGTGGAAATGCAACGTATGTTTTCTTTATCCTAGT-GAAATAAGTATGAGATCCATGGGTATGTTTGGAGACTGATCATGTCTTTTATTTAA---------------------------	TRUE	FALSE	FALSE	0	60	0	1	0.00122471
GTGGAAGCAGATAAAGTTGCAAAAAGAGCTGTGGTTGTTGGCTGTGGCGGCAGGTTCCCGGTCGAAAAGGACGCCAAGCCAGGAAGAGTTTGTAGAAACGCAAAAAGGCCATCCGTCAGGATGGCCTTCTGCTTAAAGAGGAAGTAAAGCTCTTCTTGGGTAATGCTGGAACTGCAATGCGGCCATTGACGGCAGCTGTAGTTGCTGCTGGTGGAAATGCAACGTATGTTTTCTTTATCCTAGT-GAAATAAGTATGAGATCCATGGGTATGTTTGGAGACTGATCATGTCTTTTATTTAAA--------------------------	TRUE	FALSE	FALSE	0	59	0	5	0.00612355
GTGGAAGCAGATAAAGTTGCAAAAAGAGCTGTGGTTGTTGGCTGTGGCGGCAGGTTCCCGGTCGAAAAGGACGCCAAGCCAGGAAGAGTTTGTAGAAACGCAAAAAGGCCATCCGTCAGGATGGCCTTCTGCTTAAAGAGGAAGTAAAGCTCTTCTTGGGTAATGCTGGAACTGCAATGCGGCCATTGACGGCAGCTGTAGTTGCTGCTGGTGGAAATGCAACGTATGTTTTCTTTATCCTAGTGGAAATAAGTATGAGATCCATGGGTATGTTTGGAGACTGATCGTTTCTTTTATTAAA---------------------------	TRUE	FALSE	FALSE	0	59	0	5	0.00612355
GTGGAAGCAGATAAAGTTGCAAAAAGAGCTGTGGTTGTTGGCTGTGGCGGCAGGTTCCCGGTCGAAAAGGACGCCAAGCCAGGAAGAGTTTGTAGAACCGCAAAAAGGCCATCCGTCAGGATGGCCTTCTGCTTAAAGAGGCAGTAAAGCTCTTCTTGGGTAATGCTGGAACTGCAATGCGGCCATTGACGGCAGCTGTAGTTGCTGCTGGTGGAAATGCAACGTATGTTTTCTTTATCCTAGTGGAAATAAGTATGAGATACATGGGTATGTTTGGAGACTGATCGTGTCTTTTATTTAA---------------------------	TRUE	FALSE	FALSE	0	59	0	1	0.00122471
GTGGAAGCAGATAAAGTTGCAAAAAGAGCTGTGGTTGTTGGCTGTGGCGGCAGGTTCCCGGTCGAAAAGGACGCCAAGCCAGGAAGAGTTTGTAGAAACGCAAAAAGGCCATCCGTCCGGATGGCCTTCTGCTTAAAGCGGAAGTAAAGCTCTTCTTGGGTAATGCTGGAACTGCAATGCGGCCATTGACGGCAGCTGTAGTTGCTGCTGGTGGAAGTGCAACGTATGTTTTCTTTATCCTAGT-GAAATAAGTATGAGATCCATGGGTTTGTTTGGAGACTGCTCATGTCTTTTTTTTAAA--------------------------	TRUE	FALSE	FALSE	0	59	0	1	0.00122471
GTGGAAGCAGATAAAGTTGCAAAAAGAGCTGTGGTTGTTGGCTGTGGCGGCAGGTTCCCGGTCGAAAAGGACGCCAAGCCAGGAAGAGTTTGTAGAAACGCAAAAAGGCCATCCGTCAGGCTGGCCTTCTGCTTAAAGAGGAAGTAAAGCTCTTCTTGGGTAATGCTGGAACTGCAATGCGGCCATTGACGGCAGCTGTAGTTGCTGCTGGTGGAAATGCAACGTATGTTTTCTTTATCCTAGT-GAAATAAGTATGAGATCCATGGGTATGTTTGGTGACTGATCATGTCTTTTATTTAAA--------------------------	TRUE	FALSE	FALSE	0	59	0	1	0.00122471
GTGGAAGCAGATAAAGTTGCAAAAAGAGCTGTGGTTGTTGGCTGTGGCGGCAGGTTCCCGGTCGAAAAGGACGCCAAGCCAGGAAGAGTTTGTAGAAACGCAAAAAGGCCATCCGTCAGGATGGCCTTTTGCTTAAAGAGGAAGTAAAGCTCTTCTTGGGTAATGCTGGAACTGCAATGCGGCCATTGACGGCAGCTGTAGTTGCTGCTGGTGGAAATGCAACGTATGTTTTCTTTATCCTAGT-GAACTAAGTATGAGATCCATGGGTATGTTTGGAGACTGATCATGTCTTTTTTTAAAA--------------------------	TRUE	FALSE	FALSE	0	59	0	1	0.00122471
GTGGAAGCAGATAAAGTTGCAAAAAGAGCTGTGGTTGTTGGCTGTGGCGGCAGGTTCCCGGTCGAAAAGGACGCCAAGCCAGGAAGAGTTTGTAGAAACGCAAAAAGGCCATCCGTCAGGATGGCCTTCTGCTTAAAGTGGAAGTAAAGCTCTTCTTGGGTAATGCTGGAACTGCAATGCGGCCATTGACGGCAGCTGTAGTTGCTGCTGGTGGAAATGCAACGTATGTTTTCTTTATCCTAGT-GAAATAAGTATGAGATCCATGGGTATGTTTGGAGACTGATCATGTCTTTTATTTAAA--------------------------	TRUE	FALSE	FALSE	0	59	0	1	0.00122471
GTGGAAGCAGATAAAGTTGCAAAAAGAGCTGTGGTTGTTGGCTGTGGCGGCAGGTTCCCGGTCGAAAAGGACGCCAAGCCAGGAAGAGTTTGTAGAAACGCAAAAAGGCCATCCGTCAGGATGGCCTTCTGCTTAAAGATGAAGTAAAGCTCTTCTTGGGTAATGCTGGAACTGCAATGCGGCCATTGACGGCAGCTGTAGTTGCTGCTGGTGGAAATGCAACGTATGTTTTCTTTATCCTTGTGGAAATAAGTATGAGATCCATTGGTATGTTTGTATTCTGATCGTTTCTTTTATTAAA---------------------------	TRUE	FALSE	FALSE	0	59	0	1	0.00122471
GTGGAAGCAGATAAAGTTGCAAAAAGAGCTGTGGTTGTTGGCTGTGGCGGCAGGTTCCCGGTCGAAAAGGACGCCAAGCCAGGAAGAGTTTGTAGAAACGCAAAAAGGCCATCCGTCAGGATGGCCTTCTGCTTAAAGAGGTAGTAAAGCTCTTCTTGGGTAATGCTGGAACTGCAATGCGGCCATTGACGGCAGCTGTAGTTGCTGCTGGTGGAAATGCAACGTATGTTTTCTTTATCCTAGT-GAAATAAGTATGAGATCCATGGGTATGTTTGGAGACTGATCATGTCTTTTATTAAAA--------------------------	TRUE	FALSE	FALSE	0	59	0	1	0.00122471
GTGGAAGCAGATAAAGTTGCAAAAAGAGCTGTGGTTGTTGGCTGTGGCGGCAGGTTCCCGGTCGAAAAGGACGCCAAGCCAGGAAGAGTTTGTAGAAACGCAAAAAGGCCATCCGTCAGGATGGCCTTCTGCTTAAAGAGGAAGTAAAGCTCTTCTTGGGTAATGCTGGAATTGCAATGCGGCCATTGACGGCAGCTGTAGTTGCTGCTGGTGGAAATGCAACGTATGTTTTCTTTATCCTAGT-GAAATAAGTATGTGATCCATGGGTATGTTTGGAGCCTGATCATGTCTTTTATTTAAA--------------------------	TRUE	FALSE	FALSE	0	59	0	1	0.00122471
GTGGAAGCAGATAAAGTTGCAAAAAGAGCTGTGGTTGTTGGCTGTGGCGGCAGGTTCCCGGTCGAAAAGGACGCCAAGCCAGGAAGAGTTTGTAGAAACGCAAAAAGGCCATCCGTCAGGATGGCCTTCTGCTTAAAGAGGAAGTAAAGCTCTTCTTGGGTAATGCTGGAACTGCAATGCGTCCATTGACGGCAGCTGTAGTAGCTGCTGGTGGAAATGCAACGTATGTTTTCTTTATCCTAGTTGAAATAAGTATGAGATCCATGGGTATGTTTGGAGACTGATCGTTTCTTTTATTAAA---------------------------	TRUE	FALSE	FALSE	0	59	0	1	0.00122471
GTGGAAGCAGATAAAGTTGCAAAAAGAGCTGTGGTTGTTGGCTGTGGCGGCAGGTTCCCGGTCGAAAAGGACGCCAAGCCAGGAAGAGTTTGTAGAAACGCAAAAAGGCCATCCGTCAGGATGGCCTTCTGCTTAAAGAGGAAGTAAAGCTCTTCTTGGGTAATGCTGGAACTGCAATGCGTCCATTGACGGCAGCTGTAGTAGCTGCTGGTGGAAATGCAACGTATGTTTTCTTTATCCTAGTTGAAATAAGTATGAGATCCATGGGTATGTTTGGAGACTGATCGTGTCTTTTATTTAA---------------------------	TRUE	FALSE	FALSE	0	59	0	1	0.00122471
GTGGAAGCAGATAAAGTTGCAAAAAGAGCTGTGGTTGTTGGCTGTGGCGGCAGGTTCCCGGTCGAAAAGGACGCCAAGCCAGGAAGAGTTTGTAGAAACGCAAAAAGGCCATCCGTCAGGATGGCCTTCTGCTTAAAGAGGAAGTAAAGCTCTTCTTGGGTAATGCTGGAACTGCAATGCGGCCATTTACGGCAGCTGTAGTTGCTGCTGGTGGAAATGCAACGTATGTTTTCTTTATCCTAGT-GAAATAAGTATGAGATCCATGGGTATGTTTGGAGACTGATCGTTTCTTTTATTAAAA--------------------------	TRUE	FALSE	FALSE	0	59	0	1	0.00122471
GTGGAAGCAGATAAAGTTGCAAAAAGAGCTGTGGTTGTTGGCTGTGGCGGCAGGTTCCCGGTCGAAAAGGACGCCAAGCCAGGAAGAGTTTGTAGAAACGCAAAAAGGCCATCCGTCAGGATGGCCTTCTGCTTAAAGAGGAAGTAAAGCTCTTCTTGGGTAATGCTGGAACTGCAATGCGGCCATTGACGGCCGCTGTAGTTGCTGCTGGTGGAAATGCAACGTATGTTTTCTTTATCCTAGTGGAAATAAGTATGAGATCCATGGGTATGTTTGGAGTATGATAGTTTCTTTTATTAAA---------------------------	TRUE	FALSE	FALSE	0	59	0	1	0.00122471
GTGGAAGCAGATAAAGTTGCAAAAAGAGCTGTGGTTGTTGGCTGTGGCGGCAGGTTCCCGGTCGAAAAGGACGCCAAGCCAGGAAGAGTTTGTAGAAACGCAAAAAGGCCATCCGTCAGGATGGCCTTCTGCTTAAAGAGGAAGTAAAGCTCTTCTTGGGTAATGCTGGAACTGCAATGCGGCCATTGACGGCAGTTGTAGTTGCTGCTGGTGGAAATGCAACGTATGTTTTCTTTATCCTAGT-GAAATAAGTATGTGATCCATGGGTATGTTTGGAGACTGATCATGTCTTTTATTTAAA--------------------------	TRUE	FALSE	FALSE	0	59	0	1	0.00122471
GTGGAAGCAGATAAAGTTGCAAAAAGAGCTGTGGTTGTTGGCTGTGGCGGCAGGTTCCCGGTCGAAAAGGACGCCAAGCCAGGAAGAGTTTGTAGAAACGCAAAAAGGCCATCCGTCAGGATGGCCTTCTGCTTAAAGAGGAAGTAAAGCTCTTCTTGGGTAATGCTGGAACTGCAATGCGGCCATTGACGGCAGCTGTAGTTGCTGCTGGTGGATATGCAACGTATGTTTGCTTTATCCTAGT-GAAATAAGTATGAGATCCATGGGTATGTTGGGAGACTGATAGTTTCTGTTATTAAAA--------------------------	TRUE	FALSE	FALSE	0	59	0	1	0.00122471
GTGGAAGCAGATAAAGTTGCAAAAAGAGCTGTGGTTGTTGGCTGTGGCGGCAGGTTCCCGGTCGAAAAGGACGCCAAGCCAGGAAGAGTTTGTAGAAACGCAAAAAGGCCATCCGTCAGGATGGCCTTCTGCTTAAAGAGGAAGTAAAGCTCTTCTTGGGTAATGCTGGAACTGCAATGCGGCCATTGACGGCAGCTGTAGTTGCTGCTGGTGGATATGCAACGTATGTTTTCTTTATCCTAGT-GAAATAAGTATGAGATCCATGGGTATGTTTGGAGACTGATCGTTTCTTTTATTAAAA--------------------------	TRUE	FALSE	FALSE	0	59	0	1	0.00122471
GTGGAAGCAGATAAAGTTGCAAAAAGAGCTGTGGTTGTTGGCTGTGGCGGCAGGTTCCCGGTCGAAAAGGACGCCAAGCCAGGAAGAGTTTGTAGAAACGCAAAAAGGCCATCCGTCAGGATGGCCTTCTGCTTAAAGAGGAAGTAAAGCTCTTCTTGGGTAATGCTGGAACTGCAATGCGGCCATTGACGGCAGCTGTAGTTGCTGCTGGTGGAAATGCAACGTATGTTTTCTTTATCTTAGT-GAAATAAGTATGAGACCCATGGGTATGTTTGGAGCCTGATCATGTCTTTTTTTTAAA--------------------------	TRUE	FALSE	FALSE	0	59	0	1	0.00122471
GTGGAAGCAGATAAAGTTGCAAAAAGAGCTGTGGTTGTTGGCTGTGGCGGCAGGTTCCCGGTCGAAAAGGACGCCAAGCCAGGAAGAGTTTGTAGAAACGCAAAAAGGCCATCCGTCAGGATGGCCTTCTGCTTAAAGAGGAAGTAAAGCTCTTCTTGGGTAATGCTGGAACTGCAATGCGGCCATTGACGGCAGCTGTAGTTGCTGCTGGTGGAAATGCAACGTATGTTTTCTTTATCCTAGTTGAAATAAGTATGAGATCCATGGGTATGTTTGGAGACTGATCGTGTCTTTTATTAAA---------------------------	TRUE	FALSE	FALSE	0	59	0	1	0.00122471
GTGGAAGCAGATAAAGTTGCAAAAAGAGCTGTGGTTGTTGGCTGTGGCGGCAGGTTCCCGGTCGAAAAGGACGCCAAGCCAGGAAGAGTTTGTAGAAACGCAAAAAGGCCATCCGTCAGGATGGCCTTCTGCTTAAAGAGGAAGTAAAGCTCTTCTTGGGTAATGCTGGAACTGCAATGCGGCCATTGACGGCAGCTGTAGTTGCTGCTGGTGGAAATGCAACGTATGTTTTCTTTATCCTAGTTGAAATAAGTATGAGATACATGGGTATGTTTGTTGACTGATCGTGTCTTTTATTAAA---------------------------	TRUE	FALSE	FALSE	0	59	0	1	0.00122471
GTGGAAGCAGATAAAGTTGCAAAAAGAGCTGTGGTTGTTGGCTGTGGCGGCAGGTTCCCGGTCGAAAAGGACGCCAAGCCAGGAAGAGTTTGTAGAAACGCAAAAAGGCCATCCGTCAGGATGGCCTTCTGCTTAAAGAGGAAGTAAAGCTCTTCTTGGGTAATGCTGGAACTGCAATGCGGCCATTGACGGCAGCTGTAGTTGCTGCTGGTGGAAATGCAACGTATGTTTTCTTTATCCTAGTGGAAGTAAGTATGAGATCCATGGGTATGTTTGGAGACTGATCGTTTCTTGTATTAAA---------------------------	TRUE	FALSE	FALSE	0	59	0	1	0.00122471
GTGGAAGCAGATAAAGTTGCAAAAAGAGCTGTGGTTGTTGGCTGTGGCGGCAGGTTCCCGGTCGAAAAGGACGCCAAGCCAGGAAGAGTTTGTAGAAACGCAAAAAGGCCATCCGTCAGGATGGCCTTCTGCTTAAAGAGGAAGTAAAGCTCTTCTTGGGTAATGCTGGAACTGCAATGCGGCCATTGACGGCAGCTGTAGTTGCTGCTGGTGGAAATGCAACGTATGTTTTCTTTATCCTAGTGGAAATCAGTTTGAGATCCATGGGTATGTTTGGCGTCTGATCGTTTCTTTTATTAAA---------------------------	TRUE	FALSE	FALSE	0	59	0	1	0.00122471
GTGGAAGCAGATAAAGTTGCAAAAAGAGCTGTGGTTGTTGGCTGTGGCGGCAGGTTCCCGGTCGAAAAGGACGCCAAGCCAGGAAGAGTTTGTAGAAACGCAAAAAGGCCATCCGTCAGGATGGCCTTCTGCTTAAAGAGGAAGTAAAGCTCTTCTTGGGTAATGCTGGAACTGCAATGCGGCCATTGACGGCAGCTGTAGTTGCTGCTGGTGGAAATGCAACGTATGTTTTCTTTATCCTAGTGGAAATAAGTATGAGATCCATGGTTATGTTTGGAGACTGATCATGTCTTTTATTTAA---------------------------	TRUE	FALSE	FALSE	0	59	0	1	0.00122471
GTGGAAGCAGATAAAGTTGCAAAAAGAGCTGTGGTTGTTGGCTGTGGCGGCAGGTTCCCGGTCGAAAAGGACGCCAAGCCAGGAAGAGTTTGTAGAAACGCAAAAAGGCCATCCGTCAGGATGGCCTTCTGCTTAAAGAGGAAGTAAAGCTCTTCTTGGGTAATGCTGGAACTGCAATGCGGCCATTGACGGCAGCTGTAGTTGCTGCTGGTGGAAATGCAACGTATGTTTTCTTTATCCTAGT-GAATTAAGTATGAGATCCATGTGTATGTTTGGAGACTGATCATGTCTTTTATTTAAA--------------------------	TRUE	FALSE	FALSE	0	59	0	1	0.00122471
GTGGAAGCAGATAAAGTTGCAAAAAGAGCTGTGGTTGTTGGCTGTGGCGGCAGGTTCCCGGTCGAAAAGGACGCCAAGCCAGGAAGAGTTTGTAGAAACGCAAAAAGGCCATCCGTCAGGATGGCCTTCTGCTTAAAGAGGAAGTAAAGCTCTTCTTGGGTAATGCTGGAACTGCAATGCGGCCATTGACGGCAGCTGTAGTTGCTGCTGGTGGAAATGCAACGTATGTTTTCTTTATCCTAGT-GAAATAAGTATGAGATCCATGGGTATGTTTGGAGACTGATCGTTTCTTTTATTAAAA--------------------------	TRUE	FALSE	FALSE	0	59	0	1	0.00122471
GTGGAAGCAGATAAAGTTGCAAAAAGAGCTGTGGTTGTTGGCTGTGGCGGCAGGTTCCCGGTCGAAAAGGACGCCAAGCCAGGAAGAGTTTGTAGAAACGCAAAAAGGCCATCCGTCAGGATGGCCTTCTGCTTAAAGAGGAAGTAAAGCTCTTCTTGGGTAATGCTGGAACTGCAATGCGGCCATTGACGGCAGCTGTAGTTGCTGCTGGTGGAAATGCAACGTATGTTTTCTTTATCCTAGT-GAAATAAGTATGAGATCCATGGGTATGTTTGGAGACTGATCGTGTCTTTTATTAAAA--------------------------	TRUE	FALSE	FALSE	0	59	0	1	0.00122471
GTGGAAGCAGATAAAGTTGCAAAAAGAGCTGTGGTTGTTGGCTGTGGCGGCAGGTTCCCGGTCGAAAAGGACGCCAAGCCAGGAAGAGTTTGTAGAAACGCAAAAAGGCCATCCGTCAGGATGGCCTTCTGCTTAAAGAGGAAGTAAAGCTCTTCTTGGGTAATGCTGGAACTGCAATGCGGCCATTGACGGCAGCTGTAGTTGCTGCTGGTGGAAATGCAACGTATGTTTTCTTTATCCTAGT-GAAATAAGTATGAGATCCATGGGTATGTTTGGAGACTGATCATGTCTTTTATTAAAA--------------------------	TRUE	FALSE	FALSE	0	59	0	1	0.00122471
GTGGAAGCAGATAAAGTTGCAAAAAGAGCTGTGGTTGTTGGCTGTGGCGGCAGGTTCCCGGTCGAAAAGGACGCCAAGCCAGGAAGAGTTTGTAGAAACGCAAAAAGGCCATCCGTCAGGATGGCCTTCTGCTTAAAGAGGAAGTAAAGCTCTTCTTGGGTAATGCTGGAACTGCAATGCGGCCATTGACGGCAGCTGTAGTTGCTGCTGGTGGAAATGCAACGTATGTTTTCTTTATCCTAGT-GAAATAAGTATGAGATCCATGGGTATGTTTGGAGACTGATCATGTCTTTATTTTAAA---------------------------	TRUE	FALSE	FALSE	0	59	0	1	0.00122471
GTGGAAGCAGATAAAGTTGCAAAAAGAGCTGTGGTTGTTGGCTGTGGCGGCAGGTTCCCGGTCGAAAAGGACGCCAAGCCAGGAAGAGTTTGTAGAAACGCAAAAAGGCCATCCGTCAGGATGGCCTTCTGCTTAAAGAGGAAGTAAAGCTCTTCTTGGGTAATGCTGGAACTGCAATGCGGCCATTGACGGCAGCTGTAGTTGCTGCTGGTGGAAATGCAACGTATGTTTTCTTTATCCTAGT-AAAATAAGTATGAGATCCATGGGTATGTTTGGAGACTGATCATGTCTTTTATTTAAA--------------------------	TRUE	FALSE	FALSE	0	59	0	1	0.00122471
GTGGAAGCAGATAAAGTTGCAAAAAGAGCTGTGGTTGTTGGCTGTGGCGGCAGGTTCCCGGTCGAAAAGGACGCCAAGCCAGGAAGAGTTTGTAGAAACGCAAAAAGGCCATCCGTCAGGATGGCCTTCTGCTTAAAGAGGAAGTAAAGCTCTTCTTGGGTAATGCTGGAACTGCAATGCGGCCATTGACGGCAGCTGTAGTTGCTGCTGGTGGAAATGCAACGTATGTTTTCTTTAGCCTAGTTGTAATAAGTATGCGATCCATGGGTATGTTTGGAGACTGATCGTGTCTCTTATTAAA---------------------------	TRUE	FALSE	FALSE	0	59	0	1	0.00122471
GTGGAAGCAGATAAAGTTGCAAAAAGAGCTGTGGTTGTTGGCTGTGGCGGCAGGTTCCCGGTCGAAAAGGACGCCAAGCCAGGAAGAGTTTGTAGAAACGCAAAAAGGCCATCCGTCAGGATGGCCTTCTGCTTAAAGAGGAAGTAAAGCTCTTCTTGGGTAATGCTGGAACTGCAATGCGGCCATTGACGGCAGCTGTAGTTGCTGCTGGTGGAAATGCAACGTATGTTTTCTCTATCCTAGT-GAAATAAGTATGAGATCCATGGGTATGTTTGGAGACTGATCATGTCTTTTATTTAAA--------------------------	TRUE	FALSE	FALSE	0	59	0	1	0.00122471
GTGGAAGCAGATAAAGTTGCAAAAAGAGCTGTGGTTGTTGGCTGTGGCGGCAGGTTCCCGGTCGAAAAGGACGCCAAGCCAGGAAGAGTTTGTAGAAACGCAAAAAGGCCATCCGTCAGGATGGCCTTCTGCTTAAAGAGGAAGTAAAGCTCTTCTTGGGTAATGCTGGAACTGCAATGCGGCCATTGACGGCAGCTGTAGTTGCTGCTGGTGGAAATGCAACGTATGTTTGCTTTATCCTAGT-GAAATAAGTATGAGATCCATGGGTATGTTTGGAGACTGATCATGTCTTTTATTTAAA--------------------------	TRUE	FALSE	FALSE	0	59	0	1	0.00122471
GTGGAAGCAGATAAAGTTGCAAAAAGAGCTGTGGTTGTTGGCTGTGGCGGCAGGTTCCCGGTCGAAAAGGACGCCAAGCCAGGAAGAGTTTGTAGAAACGCAAAAAGGCCATCCGTCAGGATGGCCTTCTGCTTAAAGAGGAAGTAAAGCTCTTCTTGGGTAATGCTGGAACTGCAATGCGGCCATTGACGGCAGCTGTAGT-TCTGCTGGTGGAAATGCAACGTATGTTTTCTTTATCCTAGTTGAAATAAGTATGAGATCCATGGGTATGTTTGGAGACTGATCGTGTCTTTTATTAAAA--------------------------	TRUE	FALSE	FALSE	0	59	0	1	0.00122471
GTGGAAGCAGATAAAGTTGCAAAAAGAGCTGTGGTTGTTGGCTGTGGCGGCAGGTTCCCGGTCGAAAAGGACGCCAAGCCAGGAAGAGTTTGGAGAAACGCAAAAAGGCCATCCGTCAGGATGGCCTTCTGCTTAAAGAGGAAGTAAAGCTCTTCTTGGGTAATGCTGGAACTGCAATGCGGCCATTGACGGCAGCTGTAGTTGCTGCTGGTGGAAATGCAACGTATGTTTTCTTTATCCTAGT-GAAATAAGTATGAGATCCATGGGTATGTTTGGAGACTGATCATGTCTTGTATTAAAA--------------------------	TRUE	FALSE	FALSE	0	59	0	1	0.00122471
GTGGAAGCAGATAAAGTTGCAAAAAGAGCTGTGGTTGTTGGCTGTGGCGGCAGGTTCCCGGTCGAAAAGGACGCCAAGCCAGGAAGAGGTTGTAGAAACGCAAAAAGGCCATCCGGCAGGATGGCCTTCTGCTTAAAGAGGAAGTAAAGCTCTTCTTGGGTAATGCTGGAACTGCAATGCGGCCATTGACGGCAGCTGTAGTTGCTGCTGGTGGAAATGCAACGTATGTTTTCTTTATCCTAGT-GAAATAAGTATGAGATCCATGGGTATGTTTGGAGACTGATCATGGCTTTTATTTAAA--------------------------	TRUE	FALSE	FALSE	0	59	0	1	0.00122471
-TGGAAGCAGATAAAGTTGCAAAAAGAGCTGTGGTTGTTGGCTGTGGCGGCAGGTTCCCGGTCGAAAAGGACGCCAAGCCAGGAAGAGTTTGTAGAAACGCAAAAAGGCCATCCGTCAGGATGGCCTTCTGCTTAAAGAGGAAGTAAAGCTCTTCTTGGGTAATGCTGGAACTGCAATGCGGCCATTGACGGCAGCTGTAGTTGCTGCTGGTGGAAATGCAACGTATGTTTTCTTTATCCTAGTGGAAATAAGTA	TRUE	FALSE	FALSE	0	59	0	1	0.00122471
CTGGAAGCAGATAAAGTTGCAAAAAGAGCTGTGGTTGTTGGCTGTGGCGGCAGGTTCCCGGTCGAAAAGGACGCCAAGCCAGGAAGAGTTTGTAGAAACGCAAAAAGGCCATCCGTCAGGATGGCCTTCTGCTTAAAGAGGAAGTAAAGCTCTTCTTGGGTAATGCTGGAACTGCAATGCGGCCATTGACGGCAGCTGTAGTTGCTGCTGGTGGAAATGCAACGTATGTTTTCTTTATCCTAGT-GAAATAAGTATGAGATCCATGGGTATGTTTGGAGACTGATCATGTCTTTTATTTAAA--------------------------	TRUE	FALSE	FALSE	0	59	0	1	0.00122471
GTGGAAGCAGATAAAGTTGCAAAAAGAGCTGTGGTTGTTGGCTGTGGCGGCAGGTTCCCAGTCGAAAAGGACGTTCCATAGCGTTAAGGTTTCATTTAGCGCCTCAAATAGATCCTGTTCAGGAACCGGATAAAGAGGAAGTAAAGCTCTTCTTGGGTAATGCTGGAACTGCAATGCGGCCACTGACGGCAGCTGTAGTAGCTGCTGGTGGAAATGCAACGTATGTTTTCTTTATCCTAGTGGAAATAAGTATGAGATCCATGGGTATGTTTGGAGACTGATCGTTTCTTTTATTAAAAAA------------------------	TRUE	FALSE	FALSE	0	56	0	33	0.0404154
GTGGAAGCAGATAAAGTTGCAAAAAGAGCTGTGGTTGTTGGCTGTGGCGGCAGGTTCCCAGTCGAAAAGGACGTTCCATAGCGTTAAGGTTTCATTTAGCGCCTCAAATAGATCCTGTTCAGGAACCGGATAAAGAGGAAGTAAAGCTCTTCTTGGGTAATGCTGGAACTGCAATGCGGCCACTGACGGCAGCTGTAGTAGCTGCTGGTGGAAATGCAACGTATGTTTTCTTTATCCTAGTTGAAATAAGTATGAGATCCATGGGTATGTTTGGAGACTGATCGTGTCTTTTATTAAAAAA------------------------	TRUE	FALSE	FALSE	0	56	0	4	0.00489884
GTGGAAGCAGATAAAGTTGCAAAAAGAGTTGTGGTTGTTGGCTGTGGCGGCAGGTTCCCAGTCGAAAAGGACGTTCCATAGCGTTAAGGTTTCATTTAGCGCCTCAAATAGATCCTGTTCAGGAACCGGATAAAGAGGAAGTAAAGCTCTTCTTGGGTAATGCTGGAACTGCAATGCGGCCACTGACGGCAGCTGTAGTAGCTGCTGGTGGAAATGCAACGTATGTTTTCTTTATCCTAGTGGAAATAAGTATGAGATCCATGGGTATGTTTGGAGACTGATCGTTTCTTTTATTAAAAAA------------------------	TRUE	FALSE	FALSE	0	56	0	2	0.00244942
GTGGAAGCAGATAAAGTTGCAAAAAGAGCTGTGGTTGTTGGCTGTGGCGGCAGGTTCCCAGTCGAAAAGGACGTTCCATAGCGTTAAGGTTTCATTTAGCGCCTCAAATAGATCCTGTTCAGGAACCGGATAAAGAGGAAGTAAAGCTCTTCTTGGGTAATGCTGGAACTGCAATGCGGCCACTGACGGCAGCTGTAGTAGCTGCTGGTGGAAATGCAACGTATGTTTTCTTTATCCTAGTTGAAATAAGTATGAGATCCATGGGTATGTTTGGAGACTGATCGTTTCTTTTATTAAAAAA------------------------	TRUE	FALSE	FALSE	0	56	0	2	0.00244942
GTGGAAGCAGATAAAGTTGCAAGAAGAGCTGTGGTTGTTGGCTGTGGCGGCAGGTTCCCAGTCGAAAAGGACGTTCCATAGCGTTAAGGTTTCATTTAGCGCCTCAAATAGATCCTGTTCAGGAACCGGATAAAGAGGAAGTAAAGCTCTTCTTGGGTAATGCTGGAACTGCAATGCGGCCACTGACGGCAGCTGTAGTAGCTGCTGGTGGAAATGCAACGTATGTTTTCTTTATCCTAGTGGAAATAAGTATGAGATCCATGGGTATGTTTGGAGACTGATCGTTTCTTTTATTAAAAAA------------------------	TRUE	FALSE	FALSE	0	56	0	1	0.00122471
GTGGAGGCAGATAAAGTTGCAAAAAGAGCTGTGGTTGTTGGCTGTGGCGGCAGGTTCCCAGTCGAAAAGGACGTTCCATAGCGTTAAGGTTTCATTTAGCGCCTCAAATAGATCCTGTTCAGGAACCGGATAAAGAGGAAGTAAAGCTCTTCTTGGGTAATGCTGGAACTGCAATGCGGCCACTGACGGCAGCTGTAGTAGCTGCTGGTGGAAATGCAACGTATGTTTTCTTTATCCTAGTGGAAATAAGTATGAGATCCATGGGTATGTTTGGAGACTGATCGTTTCTTTTATTAAAAAA------------------------	TRUE	FALSE	FALSE	0	56	0	1	0.00122471
GTGGAAGCAGATAAAGTTGCAAAAAGAGTTGTGGTTGTTGGCTGTGGCGGCAGGTTCCCAGTCGAAAAGGACGTTCCATAGCGTTAAGGTTTCATTTAGCGCCTCAAATAGATCCTGTTCAGGAACCGGATAAAGAGGAAGTAAAGCTCTTCTTGGGTAATGCTGGAACTGCAATGCGGCCACTGACGGCAGATGTAGTAGCTGCTGGTGGAAATGCAACGTATGTTTTCTTTATCCTAGTGGAAATAAGTATGAGATCCATGGGTATGTTTGGAGACAGATCGTTTCTTTTATTAAAAAA------------------------	TRUE	FALSE	FALSE	0	56	0	1	0.00122471
GTGGAAGCAGATAAAGTTACAAAAAGAGCTGTGGTTGTTGGCTGTGGCGGCAGGTTCCCAGTCGAAAAGGACGTTCCATAGCGTTAAGGTTTCATTTAGCGCCTCAAATAGATCCTGTTCAGGAACCGGATAAAGAGGAAGTAAAGCTCTTCTTGGGTAATGCTGGAACTGCAATGCGGCCACTGACGGCAGCTGTAGTAGCTGCTGGTGGAAATGCAACGTATGTTTTCTTTATCCTAGTGGAATTAAGTATGAGATCCATGGGTATGTTTGGAGACTGATCGTTTCTTTTATTAAAAAA------------------------	TRUE	FALSE	FALSE	0	56	0	1	0.00122471
GTGGAAGCAGATAAAGTTGCAAAAAGAGCTGTGGTTGTTGGCTGTGGCCGCAGGTTCCCAGTCGAAAAGGACGTTCCATAGCGTTAAGGTTTCATTTAGCGCCTCAAATAGATCCTGTTCAGGAACCGGATAAAGAGGAAGTAAAGCTCTTCTTGGGTAATGCTGGAACTGCAATGCGGCCACTGACGGCAGCTGTAGTAGCTGCTGGTGGAAATGCAACGTATGTTTTCTTTATCCTAGTGGAAATAAGTATGAGATCCATGGGTATGTTTGGAGACTGATCGTTTCTTTTATTAAAAAA------------------------	TRUE	FALSE	FALSE	0	56	0	1	0.00122471
-TGGAAGCAGATAAAGTTGCAAAAAGAGCTGTGGTTGTTGGCTGTGGCGGCAGGTTCCCAGTCGAAAAGGACGTTCCATAGCGTTAAGGTTTCATTTAGCGCCTCAAATAGATCCTGTTCAGGAACCGGATAAAGAGGAAGTAAAGCTCTTCTTGGGTAATGCTGGAACTGCAATGCGGCCACTGACGGCAGCTGTAGTAGCTGCTGGTGGAAATGCAACGTATGTTTTCTTTATCCTAGTGGAAATAAGTATGA	TRUE	FALSE	FALSE	0	56	0	1	0.00122471
GCGGAAGCAGATAAAGTTGCAAAAAGAGCTGTGGTTGTTGGCTGTGGCGGCAGGTTCCCAGTCGAAAAGGACGTTCCATAGCGTTAAGGTTTCATTTAGCGCCTCAAATAGATCCTGTTCAGGAACCGGATAAAGAGGAAGTAAAGCTCTTCTTGGGTAATGCTGGAACTGCAATGCGGCCATTGACGGCAGCTGTAGTTGCTGCTGGTGGAAATGCAACGTATGTTTTCTTTATCCTAGT-GAAATAAGTATGAGATCCATGGGTATGTTTGGAGACTGATCATGTCTTTTATTTAAAAAA-----------------------	TRUE	FALSE	FALSE	0	56	0	1	0.00122471
GTGGAAGCAGATAAAGTTGCAAAAAGAGCTGTGGTTGTTGGCTGTGGCGGCAGGTTCCCAGTCGAAAAGGACGTTCCATAGCGTTAAGGTTTCATTTAGCGCCTCACATAGATCCTGTTCAGGAACCGGATAAAGAGGAAGTAAAGCTCTTCTTGGGTAATGCTGGAACTGCAATGCGGCCACTGACGGCAGCTGTAGTAGCTGCTGGTGGAAATGCAACGTATGTTTTCTTTATCCTAGTGGAAATAAGTATGAGATCCATGGGTATGTTTGGAGTCTGATCGTTTCTTTTTTTAAAAAA------------------------	TRUE	FALSE	FALSE	0	56	0	1	0.00122471
GTGGAAGCAGATAAAGTTGCAAAAAGAGCTGTGGTTGTTGGCTGTGGCGGCAGGTTCCCAGTCGAAAAGGACGTTCCATAGCGTTAAGGTTTCATTTAGCGCCTCAAATAGATCCTGTTCAGGAACTGGATAAAGAGGAAGTAAAGCTCTTCTTGGTTAATGCTGGAACTGCAATGCGGCCACTGACGGCAGCTGTAGTAGCTGCTGGTGGAAATGCAACGTATGTTTTCTTTATCCTAGTGGAAATAAGTATGAGATCCATGGGTATGTTTGGTGACTGATCGTTTCTTTTCTTAAATAA------------------------	TRUE	FALSE	FALSE	0	56	0	1	0.00122471
GTGGAAGCAGATAAAGTTGCAAAAAGAGCTGTGGTTGTTGGCTGTGGCGGCAGGTTCCCAGTCGAAAAGGACGTTCCATAGCGTTAAGGTTTCATTTAGCGCCTCAAATAGATCCTGTTCAGGAACCGGATAACGAGGAAGTAAAGCTCTTCTTGGGTAATGCTGGAACTGCAATGCGGCCACTGACGGCAGCTGTAGTAGCTGCTGGTGGAAATGCAACGTATGTTTTCTTTATCCTAGTGGAAATAAGTATGAGATCCATGGGTATGTTTGGAGACTGATCGTTTCTTTTATTAAAAAA------------------------	TRUE	FALSE	FALSE	0	56	0	1	0.00122471
GTGGAAGCAGATAAAGTTGCAAAAAGAGCTGTGGTTGTTGGCTGTGGCGGCAGGTTCCCAGTCGAAAAGGACGTTCCATAGCGTTAAGGTTTCATTTAGCGCCTCAAATAGATCCTGTTCAGGAACCGGATAAAGAGGAAGTAAAGCTCTTCTTGGTTAATGCTGGAACTGCAATGCTGCCACTGACGGCAGCTGTAGTAGCTGCTGGTGGAAATGCAACGTATGTTTTCTTTATCCTAGTGGAAATAAGTATGAGATCCATGGGTATGTTTGGAGACTGATCGTTTCTTTTATTAAAAAA------------------------	TRUE	FALSE	FALSE	0	56	0	1	0.00122471
GTGGAAGCAGATAAAGTTGCAAAAAGAGCTGTGGTTGTTGGCTGTGGCGGCAGGTTCCCAGTCGAAAAGGACGTTCCATAGCGTTAAGGTTTCATTTAGCGCCTCAAATAGATCCTGTTCAGGAACCGGATAAAGAGGAAGTAAAGCTCTTCTTGGGTAATGCTTGAACTGCAATGCGGCCACTGACGGCAGCTGTAGTAGCTGCTGGTGGAAATGCAACGTATGTTTTCTTTATCCTAGTGGAAATAAGTATGAGATCCATGGGTATGGTTGGAGACTGATCGTTTCTTTTATTAAAAAA------------------------	TRUE	FALSE	FALSE	0	56	0	1	0.00122471
GTGGAAGCAGATAAAGTTGCAAAAAGAGCTGTGGTTGTTGGCTGTGGCGGCAGGTTCCCAGTCGAAAAGGACGTTCCATAGCGTTAAGGTTTCATTTAGCGCCTCAAATAGATCCTGTTCAGGAACCGGATAAAGAGGAAGTAAAGCTCTTCTTGGGTAATGCTGGAACTGCAATGTGGCCACTGACGGCAGCTGTAGTAGCTGCTGGTGGAAATGCAACGTATGTTTTCTTTATCCTAGTGGAAATAAGTATGAGATCCATGGGTATGTTTGGAGACTGATCGTTTCTTTTATTACAAAA------------------------	TRUE	FALSE	FALSE	0	56	0	1	0.00122471
GTGGAAGCAGATAAAGTTGCAAAAAGAGCTGTGGTTGTTGGCTGTGGCGGCAGGTTCCCAGTCGAAAAGGACGTTCCATAGCGTTAAGGTTTCATTTAGCGCCTCAAATAGATCCTGTTCAGGAACCGGATAAAGAGGAAGTAAAGCTCTTCTTGGGTAATGCTGGAACTGCAATGCTGCCACTGACGGCAGCTGTAGTATCTGCTGGTGGAAATGCAACGTATGTTTTCTTTTTCCTAGT-GAAATAAGTATGAGATCCATGGGTATGTTTGGAGACTGATCGTTTCTTTTATTAAAAAAA-----------------------	TRUE	FALSE	FALSE	0	56	0	1	0.00122471
GTGGAAGCAGATAAAGTTGCAAAAAGAGCTGTGGTTGTTGGCTGTGGCGGCAGGTTCCCAGTCGAAAAGGACGTTCCATAGCGTTAAGGTTTCATTTAGCGCCTCAAATAGATCCTGTTCAGGAACCGGATAAAGAGGAAGTAAAGCTCTTCTTGGGTAATGCTGGAACTGCAATGCGTCCATTGACGGCAGCTGTAGTAGCTGCTGGTGGAAATGCAACGTATGTTTTCTTTATCCTAGTTGAAATAAGTATGAGATCCATGGGTATGTTTGGAGACTGATCGTGTCTTTTATTAAAAAA------------------------	TRUE	FALSE	FALSE	0	56	0	1	0.00122471
GTGGAAGCAGATAAAGTTGCAAAAAGAGCTGTGGTTGTTGGCTGTGGCGGCAGGTTCCCAGTCGAAAAGGACGTTCCATAGCGTTAAGGTTTCATTTAGCGCCTCAAATAGATCCTGTTCAGGAACCGGATAAAGAGGAAGTAAAGCTCTTCTTGGGTAATGCTGGAACTGCAATGCGTCCATTGACGGCAGCTGTAGTAGCTGCTGGTGGAAATGCAACGTATGTTTTCTTTATCCTAGT-GAAATAAGTATGAGATCCATGGGTATGTTTGGAGACTGATCATGTCTTTTATTTAAAAAA-----------------------	TRUE	FALSE	FALSE	0	56	0	1	0.00122471
GTGGAAGCAGATAAAGTTGCAAAAAGAGCTGTGGTTGTTGGCTGTGGCGGCAGGTTCCCAGTCGAAAAGGACGTTCCATAGCGTTAAGGTTTCATTTAGCGCCTCAAATAGATCCTGTTCAGGAACCGGATAAAGAGGAAGTAAAGCTCTTCTTGGGTAATGCTGGAACTGCAATGCGGCCACTGACGGCAGCTGTATTAGCTGCTGGTGGAAATGCAACGTATGTTTTCTTTATCCTAGTGTAAATAAGTATGAGATCCATGGGTATGTTTGGAGACTGCTCGTTTCTTTTATTAAAAAA------------------------	TRUE	FALSE	FALSE	0	56	0	1	0.00122471
GTGGAAGCAGATAAAGTTGCAAAAAGAGCTGTGGTTGTTGGCTGTGGCGGCAGGTTCCCAGTCGAAAAGGACGTTCCATAGCGTTAAGGTTTCATTTAGCGCCTCAAATAGATCCTGTTCAGGAACCGGATAAAGAGGAAGTAAAGCTCTTCTTGGGTAATGCTGGAACTGCAATGCGGCCACTGACGGCAGCTGTAGTTGCTGCTGGTGGAAATGCAACGTATGTTTTCTTTATCCTAGT-GAAATAAGTATGAGATCCATGGGTATGTTTGGAGACTGATCATGTCTTTTATTTAAAAAA-----------------------	TRUE	FALSE	FALSE	0	56	0	1	0.00122471
GTGGAAGCAGATAAAGTTGCAAAAAGAGCTGTGGTTGTTGGCTGTGGCGGCAGGTTCCCAGTCGAAAAGGACGTTCCATAGCGTTAAGGTTTCATTTAGCGCCTCAAATAGATCCTGTTCAGGAACCGGATAAAGAGGAAGTAAAGCTCTTCTTGGGTAATGCTGGAACTGCAATGCGGCCACTGACGGCAGCTGTAGTAGCTGCTGTTGGAAATGCAACGTATGTTTTCTTTTTCCTAGTGGAAATAAGTATGAGATCCATGGGTATGATTGTAGACTGATCGTTTCTTTTATTAAACAA------------------------	TRUE	FALSE	FALSE	0	56	0	1	0.00122471
GTGGAAGCAGATAAAGTTGCAAAAAGAGCTGTGGTTGTTGGCTGTGGCGGCAGGTTCCCAGTCGAAAAGGACGTTCCATAGCGTTAAGGTTTCATTTAGCGCCTCAAATAGATCCTGTTCAGGAACCGGATAAAGAGGAAGTAAAGCTCTTCTTGGGTAATGCTGGAACTGCAATGCGGCCACTGACGGCAGCTGTAGTAGCTGCTGGTGGCACTGCAACGTATGTTTTCTTTTTCCTATTTGAAATAAGTATGAGATCCATTGGTCTGTTTGGATACTGATCGTTTCTTTTATTAAAAAA------------------------	TRUE	FALSE	FALSE	0	56	0	1	0.00122471
GTGGAAGCAGATAAAGTTGCAAAAAGAGCTGTGGTTGTTGGCTGTGGCGGCAGGTTCCCAGTCGAAAAGGACGTTCCATAGCGTTAAGGTTTCATTTAGCGCCTCAAATAGATCCTGTTCAGGAACCGGATAAAGAGGAAGTAAAGCTCTTCTTGGGTAATGCTGGAACTGCAATGCGGCCACTGACGGCAGCTGTAGTAGCTGCTGGTGGACATGCAACGTATGTTTTCTTTATCCTAGTTGAAATAAGTATGAGATCCATGGGTATGTTTGGAGACTGATCGTGTCTTTTATTAAAAAA------------------------	TRUE	FALSE	FALSE	0	56	0	1	0.00122471
GTGGAAGCAGATAAAGTTGCAAAAAGAGCTGTGGTTGTTGGCTGTGGCGGCAGGTTCCCAGTCGAAAAGGACGTTCCATAGCGTTAAGGTTTCATTTAGCGCCTCAAATAGATCCTGTTCAGGAACCGGATAAAGAGGAAGTAAAGCTCTTCTTGGGTAATGCTGGAACTGCAATGCGGCCACTGACGGCAGCTGTAGTAGCTGCTGGTGGACATGCAACGTATGTTTTCTTTATCCTAGTGGAAATAAGTATGAGATCCATGGGTATGTTTGGAGACTGATCGTTTCTTTTATTAAAAAA------------------------	TRUE	FALSE	FALSE	0	56	0	1	0.00122471
GTGGAAGCAGATAAAGTTGCAAAAAGAGCTGTGGTTGTTGGCTGTGGCGGCAGGTTCCCAGTCGAAAAGGACGTTCCATAGCGTTAAGGTTTCATTTAGCGCCTCAAATAGATCCTGTTCAGGAACCGGATAAAGAGGAAGTAAAGCTCTTCTTGGGTAATGCTGGAACTGCAATGCGGCCACTGACGGCAGCTGTAGTAGCTGCTGGTGGAAATGCAACGTATGTTTTCTTTTTCCTAGTGGAAATAAGTATGAGTTCCATGGGTATGGTTGGAGACTGATCGTTTCTTTTATTAAAAAA------------------------	TRUE	FALSE	FALSE	0	56	0	1	0.00122471
GTGGAAGCAGATAAAGTTGCAAAAAGAGCTGTGGTTGTTGGCTGTGGCGGCAGGTTCCCAGTCGAAAAGGACGTTCCATAGCGTTAAGGTTTCATTTAGCGCCTCAAATAGATCCTGTTCAGGAACCGGATAAAGAGGAAGTAAAGCTCTTCTTGGGTAATGCTGGAACTGCAATGCGGCCACTGACGGCAGCTGTAGTAGCTGCTGGTGGAAATGCAACGTATGTTTTCTTTTTCCTAGTGGAAATAAGTATGAGATCCATGGGTATGTTTGGAGATTGATCGTTTCTTTTATTAAAAAA------------------------	TRUE	FALSE	FALSE	0	56	0	1	0.00122471
GTGGAAGCAGATAAAGTTGCAAAAAGAGCTGTGGTTGTTGGCTGTGGCGGCAGGTTCCCAGTCGAAAAGGACGTTCCATAGCGTTAAGGTTTCATTTAGCGCCTCAAATAGATCCTGTTCAGGAACCGGATAAAGAGGAAGTAAAGCTCTTCTTGGGTAATGCTGGAACTGCAATGCGGCCACTGACGGCAGCTGTAGTAGCTGCTGGTGGAAATGCAACGTATGTTTTCTTTTTCCTAGTGGAAATAAGTATGAGATCCATGGGTATGTTTGGAGACTGATAGTTTCTTTTATTAAAAAA------------------------	TRUE	FALSE	FALSE	0	56	0	1	0.00122471
GTGGAAGCAGATAAAGTTGCAAAAAGAGCTGTGGTTGTTGGCTGTGGCGGCAGGTTCCCAGTCGAAAAGGACGTTCCATAGCGTTAAGGTTTCATTTAGCGCCTCAAATAGATCCTGTTCAGGAACCGGATAAAGAGGAAGTAAAGCTCTTCTTGGGTAATGCTGGAACTGCAATGCGGCCACTGACGGCAGCTGTAGTAGCTGCTGGTGGAAATGCAACGTATGTTTTCTTTATCCTATTGGAAATAAGTATGAGATCCATGGGTATGTTTGGAGACTGATCGTTTCTTTTATTACAAAA------------------------	TRUE	FALSE	FALSE	0	56	0	1	0.00122471
GTGGAAGCAGATAAAGTTGCAAAAAGAGCTGTGGTTGTTGGCTGTGGCGGCAGGTTCCCAGTCGAAAAGGACGTTCCATAGCGTTAAGGTTTCATTTAGCGCCTCAAATAGATCCTGTTCAGGAACCGGATAAAGAGGAAGTAAAGCTCTTCTTGGGTAATGCTGGAACTGCAATGCGGCCACTGACGGCAGCTGTAGTAGCTGCTGGTGGAAATGCAACGTATGTTTTCTTTATCCTAGTGTAAATAAGTATGAGATCCATGGGTATGTTTGGAGACTTATCGTTTCTTTTATTAAAAAA------------------------	TRUE	FALSE	FALSE	0	56	0	1	0.00122471
GTGGAAGCAGATAAAGTTGCAAAAAGAGCTGTGGTTGTTGGCTGTGGCGGCAGGTTCCCAGTCGAAAAGGACGTTCCATAGCGTTAAGGTTTCATTTAGCGCCTCAAATAGATCCTGTTCAGGAACCGGATAAAGAGGAAGTAAAGCTCTTCTTGGGTAATGCTGGAACTGCAATGCGGCCACTGACGGCAGCTGTAGTAGCTGCTGGTGGAAATGCAACGTATGTTTTCTTTATCCTAGTGTAAATAAGTATGAGATCCATGGGTATGTTTGGAGACTGATTGTTTCTGTTATTACAAAA------------------------	TRUE	FALSE	FALSE	0	56	0	1	0.00122471
GTGGAAGCAGATAAAGTTGCAAAAAGAGCTGTGGTTGTTGGCTGTGGCGGCAGGTTCCCAGTCGAAAAGGACGTTCCATAGCGTTAAGGTTTCATTTAGCGCCTCAAATAGATCCTGTTCAGGAACCGGATAAAGAGGAAGTAAAGCTCTTCTTGGGTAATGCTGGAACTGCAATGCGGCCACTGACGGCAGCTGTAGTAGCTGCTGGTGGAAATGCAACGTATGTTTTCTTTATCCTAGTGGAAATACGTATGAGATCCATGGGTATGTTTGGAGCCTGATCGTTTCTTTTATTAAAAAA------------------------	TRUE	FALSE	FALSE	0	56	0	1	0.00122471
GTGGAAGCAGATAAAGTTGCAAAAAGAGCTGTGGTTGTTGGCTGTGGCGGCAGGTTCCCAGTCGAAAAGGACGTTCCATAGCGTTAAGGTTTCATTTAGCGCCTCAAATAGATCCTGTTCAGGAACCGGATAAAGAGGAAGTAAAGCTCTTCTTGGGTAATGCTGGAACTGCAATGCGGCCACTGACGGCAGCTGTAGTAGCTGCTGGTGGAAATGCAACGTATGTTTTCTTTATCCTAGTGGAAATACGTATGAGATCCATGGGGATGTTTGGAGACTGATCGTTTCTTTTATTAAAAAA------------------------	TRUE	FALSE	FALSE	0	56	0	1	0.00122471
GTGGAAGCAGATAAAGTTGCAAAAAGAGCTGTGGTTGTTGGCTGTGGCGGCAGGTTCCCAGTCGAAAAGGACGTTCCATAGCGTTAAGGTTTCATTTAGCGCCTCAAATAGATCCTGTTCAGGAACCGGATAAAGAGGAAGTAAAGCTCTTCTTGGGTAATGCTGGAACTGCAATGCGGCCACTGACGGCAGCTGTAGTAGCTGCTGGTGGAAATGCAACGTATGTTTTCTTTATCCTAGTGGAAATAAGTATGAGATCCATTGGTATGTTTGGAGACTGATCGTTTCTTTTATTAAAAAA------------------------	TRUE	FALSE	FALSE	0	56	0	1	0.00122471
GTGGAAGCAGATAAAGTTGCAAAAAGAGCTGTGGTTGTTGGCTGTGGCGGCAGGTTCCCAGTCGAAAAGGACGTTCCATAGCGTTAAGGTTTCATTTAGCGCCTCAAATAGATCCTGTTCAGGAACCGGATAAAGAGGAAGTAAAGCTCTTCTTGGGTAATGCTGGAACTGCAATGCGGCCACTGACGGCAGCTGTAGTAGCTGCTGGTGGAAATGCAACGTATGTTTTCTTTATCCTAGTGGAAATAAGTATGAGATCCATGGTTATGTTTGGAGACTGATCGTTTCTTTTATTAAAAAA------------------------	TRUE	FALSE	FALSE	0	56	0	1	0.00122471
GTGGAAGCAGATAAAGTTGCAAAAAGAGCTGTGGTTGTTGGCTGTGGCGGCAGGTTCCCAGTCGAAAAGGACGTTCCATAGCGTTAAGGTTTCATTTAGCGCCTCAAATAGATCCTGTTCAGGAACCGGATAAAGAGGAAGTAAAGCTCTTCTTGGGTAATGCTGGAACTGCAATGCGGCCACTGACGGCAGCTGTAGTAGCTGCTGGTGGAAATGCAACGTATGTTTTCTTTATCCTAGTGGAAATAAGTATGAGATCCATGGTTATGTTTGGAGACTGATCGTGTCTTTTATTAAAAAA------------------------	TRUE	FALSE	FALSE	0	56	0	1	0.00122471
GTGGAAGCAGATAAAGTTGCAAAAAGAGCTGTGGTTGTTGGCTGTGGCGGCAGGTTCCCAGTCGAAAAGGACGTTCCATAGCGTTAAGGTTTCATTTAGCGCCTCAAATAGTTCCTGTTCAGGAACCGGATAAAGAGGAAGTAAAGCTCTTCTTGGGTAATGCTGGAACTGCAATGCGGCCACTGACGGCAGCTGTAGTAGCTGCTGGTGGAAATGCAACGTATGTTTTCTTTATCCTAGTGGAAATAAGTATGAGATCCATGGGTATGTTTGGAGACTGATCGTGTCTTTTATTAAAAAA------------------------	TRUE	FALSE	FALSE	0	56	0	1	0.00122471
GTGGAAGCAGATAAAGTTGCAAAAAGAGCTGTGGTTGTTGGCTGTGGCGGCAGGTTCCCAGTCGAAAAGGACGTTCCATAGCGTTAAGGTTTCATTTCGCGCCTCAACTAGATCCTGTTCAGGAACCGGATAACGAGGACGTAAAGCTCTTCTTGGGTAATGCTGGAACTGCAATGCGTCCATTGACGGCAGCTGTAGTAGCTGCTGGTGGAAATGCAACGTATGTTTTCTTTATCCTAGTTGAAATAAGTATGCGATCCATGGGTATGTTTGGAGACTGATCGTGTCTTTTATTAAAAAA------------------------	TRUE	FALSE	FALSE	0	56	0	1	0.00122471
GTGGAAGCAGATAAAGTTGCAAAAAGAGCTGTGGTTGTTGGCTGTGGCGGCAGGTTCCCAGTCGAAAAGGACGTTCCATAGCGTTAAGGTTTCCTTTAGCGCCTCAAATAGATCCTGTTCAGGAACCGGATAAAGAGGAAGTAAAGCTCTTCTTGGGTAATGCTGGAACTGCAATGCGGCCACTGACGGCAGCTGTAGTAGCTGCTGGTGGACATGCGACGTATGTTTTCTTTATCCTAGTGGAAATAAGTATGAGATCCATGGGTATGTTTGGAGACTGAGAGTTTCTTTTATTAAAAAA------------------------	TRUE	FALSE	FALSE	0	56	0	1	0.00122471
GTGGAAGCAGATAAAGTTGCAAAAAGAGCTGTGGTTGTTGGCTGTGGCGGCAGGTTCCCAGTCGAAAAGGACGTTCCATAGCGTTAAGGTTTCATTTAGCGCCTCAAATAGATCCTGTTCAGGAACCGGATAAAGAGGAAGTAAAGCTCTTCTTGGGTAATGCTGGAACTGCAATGCGGCCACTGACGGCAGCTGTAGTAGCTGCTGGTGGAAATGCAACGTATGTTTTCTTTATCCTAGTGGAAATAAGTATGAGATCCATGGGTATGTTTGGAGCCTGATCGTTTCTTTTATTAAAAAA------------------------	TRUE	FALSE	FALSE	0	56	0	1	0.00122471
GTGGAAGCAGATAAAGTTGCAAAAAGAGCTGTGGTTGTTGGCTGTGGCGGCAGGTTCCCAGTCGAAAAGGACGTTCCATAGCGTTAAGGTTTCATTTAGCGCCTCAAATAGATCCTGTTCAGGAACCGGATAAAGAGGAAGTAAAGCTCTTCTTGGGTAATGCTGGAACTGCAATGCGGCCACTGACGGCAGCTGTAGTAGCTGCTGGTGGAAATGCAACGTATGTTTTCTTTATCCTAGTGGAAATAAGTATGAGATCCATGGGTATGTTTGGTGACTGATCGTTTCTTTTATTAAAAAA------------------------	TRUE	FALSE	FALSE	0	56	0	1	0.00122471
GTGGAAGCAGATAAAGTTGCAAAAAGAGCTGTGGTTGTTGGCTGTGGCGGCAGGTTCCCAGTCGAAAAGGACGTTCCATAGCGTTAAGGTTTCATTTAGCGCCTCAAATAGATCCTGTTCAGGAACCGGATAAAGAGGAAGTAAAGCTCTTCTTGGGTAATGCTGGAACTGCAATGCGGCCACTGACGGCAGCTGTAGTAGCTGCTGGTGGAAATGCAACGTATGTTTTCTTTATCCTAGTGGAAATAAGTATGAGATCCATGGGTATGTTTGGAGACTGATCGTTTCTTTTCTTAAAAAA------------------------	TRUE	FALSE	FALSE	0	56	0	1	0.00122471
GTGGAAGCAGATAAAGTTGCAAAAAGAGCTGTGGTTGTTGGCTGTGGCGGCAGGTTCCCAGTCGAAAAGGACGTTCCATAGCGTTAAGGTTTCATTTAGCGCCTCAAATAGATCCTGTTCAGGAACCGGATAAAGAGGAAGTAAAGCTCTTCTTGGGTAATGCTGGAACTGCAATGCGGCCACTGACGGCAGCTGTAGTAGCTGCTGGTGGAAATGCAACGTATGTTTTCTTTATCCTAGTGGAAATAAGTATGAGATCCATGGGTATGTTTGGAGACTGATCGTTCCTTTTATTAAAAAA------------------------	TRUE	FALSE	FALSE	0	56	0	1	0.00122471
GTGGAAGCAGATAAAGTTGCAAAAAGAGCTGTGGTTGTTGGCTGTGGCGGCAGGTTCCCAGTCGAAAAGGACGTGCCATAGCGGTAAGGTGTCATGTAGCGCCTCAAATAGAACCGGTTCAGGAACCGGATAAAGAGGAAGTAAAGCTCTTCTTGGGTAATGCGGGAACTGCAATGCGGCCACTGACGGCAGCTGTAGTAGCTGCTGGTGGAAATGCAACGTATGTTTTCTTTATCCTAGT-GAAAGAAGTATGAGATCCATGGGTATGTTTGGAGAGTGATCGTTTCTGTTATTAAAAAAA-----------------------	TRUE	FALSE	FALSE	0	56	0	1	0.00122471
GTGGAAGCAGATAAAGTTGCAAAAAGAGCTGTGGTTGTTGGCTGTGGCGGCAGGTTCCCAGTCGAAAAGGACGTTCCATAGCGTTAAGGTTTCATTTAGCGCCTCAAATAGATCCTGTTCAGGAACCGGATAAAGAGGAAGTAAAGCTCTTCTTGGGTAATGCTGGAACTGCAATGCGGCCACTGACGGCAGCTGTAGTAGCTGCTGGTGGAAATGCAACGTATGTTTTCTTTATCCTAGTGGAAATAAGTATGAGATCCATGGGTATGTTTGGAGACTGATCGTGTCTTTTATTAAAAAA------------------------	TRUE	FALSE	FALSE	0	56	0	1	0.00122471
GTGGAAGCAGATAAAGTTGCAAAAAGAGCTGTGGTTGTTGGCTGTGGCGGCAGGTTCCCAGTCGAAAAGGACGTTCCATAGCGTTAAGGTTTCATTTAGCGCCTCAAATAGATCCTGTTCAGGAACCGGATAAAGAGGAAGTAAAGCTCTTCTTGGGTAATGCTGGAACTGCAATGCGGCCACTGACGGCAGCTGTAGTAGCTGCTGGTGGAAATGCAACGTATGTTTTCTTTATCCTAGTGGAAATAAGTATGAGATCCATGGGTATGTTTGAAGACTGATCGTTTCTTTTATTAAAAAA------------------------	TRUE	FALSE	FALSE	0	56	0	1	0.00122471
GTGGAAGCAGATAAAGTTGCAAAAAGAGCTGTGGTTGTTGGCTGTGGCGGCAGGTTCCCAGTCGAAAAGGACGTTCCATAGCGTTAAGGTTTCATTTAGCGCCTCAAATAGATCCTGTTCAGGAACCGGATAAAGAGGAAGTAAAGCTCTTCTTGGGTAATGCTGGAACTGCAATGCGGCCACTGACGGCAGCTGTAGTAGCTGCTGGTGGAAATGCAACGTATGTTTTCTTTATCCTAGTGGAAATAAGTATGAGATCCATGGGTATGTTGGGAGACTGATCGTTTCTTTTATTAAAAAA------------------------	TRUE	FALSE	FALSE	0	56	0	1	0.00122471
GTGGAAGCAGATAAAGTTGCAAAAAGAGCTGTGGTTGTTGGCTGTGGCGGCAGGTTCCCAGTCGAAAAGGACGTTCCATAGCGTTAAGGTTTCATTTAGCGCCTCAAATAGATCCTGTTCAGGAACCGGATAAAGAGGAAGTAAAGCTCTTCTTGGGTAATGCTGGAACTGCAATGCGGCCACTGACGGCAGCTGTAGTAGCTGCTGGTGGAAATGCAACGTATGTTTTCTTTATCCTAGTGGAAATAAGTATGAGATCCATGGGTATGGTTGGAGACTGATCGTGTCTTTTATTAAAAAA------------------------	TRUE	FALSE	FALSE	0	56	0	1	0.00122471
GTGGAAGCAGATAAAGTTGCAAAAAGAGCTGTGGTTGTTGGCTGTGGCGGCAGGTTCCCAGTCGAAAAGGACGTTCCATAGCGTTAAGGTTTCATTTAGCGCCTCAAATAGATCCTGTTCAGGAACCGGATAAAGAGGAAGTAAAGCTCTTCTTGGGTAATGCTGGAACTGCAATGCGGCCACTGACGGCAGCTGTAGTAGCTGCTGGTGGAAATGCAACGTATGTTTTCTTTATCCTAGTGGAAATAAGTATGAGATCCATGGGGATGTTTGGAGACTGATCGGTTCTGTTATTAAAAAA------------------------	TRUE	FALSE	FALSE	0	56	0	1	0.00122471
GTGGAAGCAGATAAAGTTGCAAAAAGAGCTGTGGTTGTTGGCTGTGGCGGCAGGTTCCCAGTCGAAAAGGACGTTCCATAGCGTTAAGGTTTCATTTAGCGCCTCAAATAGATCCTGTTCAGGAACCGGATAAAGAGGAAGTAAAGCTCTTCTTGGGTAATGCTGGAACTGCAATGCGGCCACTGACGGCAGCTGTAGTAGCTGCTGGTGGAAATGCAACGTATGTTTTCTTTATCCTAGT-GAAATAAGTATGAGATCCATGGTTATGTTTGGAGACTGATCATGTCTTTTATTTAAAAAA-----------------------	TRUE	FALSE	FALSE	0	56	0	1	0.00122471
GTGGAAGCAGATAAAGTTGCAAAAAGAGCTGTGGTTGTTGGCTGTGGCGGCAGGTTCCCAGTCGAAAAGGACGTTCCATAGCGTTAAGGTTTCATTTAGCGCCTCAAATAGATCCTGTTCAGGAACCGGATAAAGAGGAAGTAAAGCTCTTCTTGGGTAATGCTGGAACTGCAATGCGGCCACTGACGGCAGCTGTAGTAGCTGCTGGTGGAAATGCAACGTATGTTTTCTTTATCCTAGT-GAAATAAGTATGAGATCCATGGGTATGTTTGGAGACTGATCTGGTCTTTTATTAAAAAAA-----------------------	TRUE	FALSE	FALSE	0	56	0	1	0.00122471
GTGGAAGCAGATAAAGTTGCAAAAAGAGCTGTGGTTGTTGGCTGTGGCGGCAGGTTCCCAGTCGAAAAGGACGTTCCATAGCGTTAAGGTTTCATTTAGCGCCTCAAATAGATCCTGTTCAGGAACCGGATAAAGAGGAAGTAAAGCTCTTCTTGGGTAATGCTGGAACTGCAATGCGGCCACTGACGGCAGCTGTAGTAGCTGCTGGTGGAAATGCAACGTATGTTTTCTTTATCCTAGT-GAAATAAGTATGAGATCCATGGGTATGTTTGGAGACTGATCATGTCTTTTATTTAAAAAA-----------------------	TRUE	FALSE	FALSE	0	56	0	1	0.00122471
GTGGAAGCAGATAAAGTTGCAAAAAGAGCTGTGGTTGTTGGCTGTGGCGGCAGGTTCCCAGTCGAAAAGGACGTTCCATAGCGTTAAGGTTTCATTTAGCGCCTCAAATAGATCCTGTTCAGGAACCGGATAAAGAGGAAGTAAAGCTCTTCTTGGGTAATGCTGGAACTGCAATGCGGCCACTGACGGCAGCTGTAGTAGCTGCTGGTGGAAATGCAACGTATGTTTTCTTTATCCTAGT-GAAATAAGTATGAGATCCATGGGTATGTTTGGAGACTGATCATGTCTTTTATTAAAAAAA-----------------------	TRUE	FALSE	FALSE	0	56	0	1	0.00122471
GTGGAAGCAGATAAAGTTGCAAAAAGAGCTGTGGTTGTTGGCTGTGGCGGCAGGTTCCCAGTCGAAAAGGACGTTCCATAGCGTTAAGGTTTCATTTAGCGCCTCAAATAGATCCTGTTCAGGAACCGGATAAAGAGGAAGTAAAGCTCTTCTTGGGTAATGCTGGAACTGCAATGCGGCCACTGACGGCAGCTGTAGTAGCTGCTGGTGGAAATGCAACGTATGTTTTCTTTATCCTAGT-GAAATAAGTATGAGATCAATGGGTATGTTTGGAGACTGATCATGTCTTTTATTTAAAAAA-----------------------	TRUE	FALSE	FALSE	0	56	0	1	0.00122471
GTGGAAGCAGATAAAGTTGCAAAAAGAGCTGTGGTTGTTGGCTGTGGCGGCAGGTTCCCAGTCGAAAAGGACGTTCCATAGCGTTAAGGTTTCATTTAGCGCCTCAAATAGATCCTGTTCAGGAACCGGATAAAGAGGAAGTAAAGCTCTTCTTGGGTAATGCTGGAACTGCAATGCGGCCACTGACGGCAGCTGTAGTAGCTGCTGGTGGAAATGCAACGTATGTTTTCTTTAACCTAGTGGAAATAAGTATGAGATCCATGGGTATGGTTGGAGACTGACCGGTTCTTTTATTAAAAAA------------------------	TRUE	FALSE	FALSE	0	56	0	1	0.00122471
GTGGAAGCAGATAAAGTTGCAAAAAGAGCTGTGGTTGTTGGCTGTGGCGGCAGGTTCCCAGTCGAAAAGGACGTTCCATAGCGTTAAGGTTTCATTTAGCGCCTCAAATAGATCCTGTTCAGGAACCGGATAAAGAGGAAGTAAAGCTCTTCTTGGGTAATGCTGGAACTGCAATGCGGCCACTGACGGCAGCTGTAGTAGCTGCTGGTGGAAATGCAACGTATGTGTTCTTTATCCTAGTTGAAATAAGTATGAGATCCATGGGTAGGTTTGGAGACTGATCGTGTCTTTTATTAAATAA------------------------	TRUE	FALSE	FALSE	0	56	0	1	0.00122471
GTGGAAGCAGATAAAGTTGCAAAAAGAGCTGTGGTTGTTGGCTGTGGCGGCAGGTTCCCAGTCGAAAAGGACGTTCCATAGCGTTAAGGTTTCATTTAGCGCCTCAAATAGATCCTGTTCAGGAACCGGATAAAGAGGAAGTAAAGCTCTTCTTGGGTAATGCTGGAACTGCAATGCGGCCACTGACGGCAGCTGTAGTAGCTGCTGGTGGAAATGCAACGTATGTGTTCTTTATCCTAGTGGAAATAAGTATGAGATCCATGGGTATGTTTGGAGACTGATCGTGTCTTTTATTAAAAAA------------------------	TRUE	FALSE	FALSE	0	56	0	1	0.00122471
GTGGAAGCAGATAAAGTTGCAAAAAGAGCTGTGGTTGTTGGCTGTGGCGGCAGGTTCCCAGTCGAAAAGGACGTTCCATAGCGTTAAGGTTTCATTTAGCGCCTCAAATAGATCCTGTTCAGGAACCGGATAAAGAGGAAGTAAAGCTCTTCTTGGGTAATGCTGGAACTGCAATGCGGCCACTGACGGCAGCTGTAGTAGCTGCTGGTGGAAATGCAACGTATGTGTTCTTTATCCTAGTGGAAATAAGTATGAGATCCATGGGTATGGTTGGAGACTGATCGGTTCTTTTAATAAAAAA------------------------	TRUE	FALSE	FALSE	0	56	0	1	0.00122471
GTGGAAGCAGATAAAGTTGCAAAAAGAGCTGTGGTTGTTGGCTGTGGCGGCAGGTTCCCAGTCGAAAAGGACGTTCCATAGCGTTAAGGTTTCATTTAGCGCCTCAAATAGATCCTGTTCAGGAACCGGATAAAGAGGAAGTAAAGCTCTTCTTGGGTAATGCTGGAACTGCAATGCGGCCACTGACGGCAGCTGTAGTAGCTACTGGTGGAAATGCAACGTATGTTTTCTTTATCCTAGT-GAAATAAGTATGAGATCCATGGTTATGTTTGGAGTCTGATCATGTCGTTTATTAAAAAAA-----------------------	TRUE	FALSE	FALSE	0	56	0	1	0.00122471
GTGGAAGCAGATAAAGTTGCAAAAAGAGCTGTGGTTGTTGGCTGTGGCGGCAGGTTCCCAGTCGAAAAGGACGTTCCATAGCGTTAAGGTTTCATTTAGCGCCTCAAATAGATCCTGTTCAGGAACCGGATAAAGAGGAAGTAAAGCTCTTCTTGGGTAATGCTGGAACTGCAATGCGGCCACTGACGGCAGCTGTAGTACCTGCTGGTGGAAATGCTACGTATGTTTTCTTTATCCTAGTGGAAATAAGTATGAGATCCATGGGTATGTTTGGAGACTGATCATGTCTTTGATTTAAAAA------------------------	TRUE	FALSE	FALSE	0	56	0	1	0.00122471
GTGGAAGCAGATAAAGTTGCAAAAAGAGCTGTGGTTGTTGGCTGTGGCGGCAGGTTCCCAGTCGAAAAGGACGTTCCATAGCGTTAAGGTTTCATTTAGCGCCTCAAATAGATCCTGTTCAGGAACCGGATAAAGAGGAAGTAAAGCTCTTCTTGGGTAATGCTGGAACTGCAATGCGGCCACTGACGGCAGCTGGAGTAGCTGCTGGTGGAAATGCAACGTATGTTTTCTTTATCCTAGTGGCAATAAGTATGAGATCCATGGGTATGTTTGGAGACTGATCGTTTCTTTTATTAAAAAA------------------------	TRUE	FALSE	FALSE	0	56	0	1	0.00122471
GTGGAAGCAGATAAAGTTGCAAAAAGAGCTGTGGTTGTTGGCTGTGGCGGCAGGTTCCCAGTCGAAAAGGACGTTCCATAGCGTTAAGGTTTCATTTAGCGCCTCAAATAGATCCTGTTCAGGAACCGGATAAAGAGGAAGTAAAGCTCTTCTTGGGTAATGCTGGAACTGCAATGCGGCCA-TGACGGGAGCTGGAGTAGCTGCTGGTGGAAATGCAACGTATGGTTTCTTTATCCTAGTGGAAATAAGGATGAGATCCATGGGTAAGTTTGGGGACTGATCGTTTCTTTTATTAAAAAAA-----------------------	TRUE	FALSE	FALSE	0	56	0	1	0.00122471
GTGGAAGCAGATAAAGTTGCAAAAAGAGCTGTGGTTGTTGGCTGTGGCGGCAGGTTCCCAGTCGAAAAGGACGTTCCATAGCGTTAAGGTTTCATTTAGCGCCTCAAATAGATCCTGTTCAGGAACCGGATAAAGAGGAAGTAAAGCTCTTCTTGGGTAATGCTGCAACTGCTATGCGCTTACTGACGGCTGCTGTAGTAGCTGCTGGTGGAAATGCAACGTATGTTTTCTTTATCCTAGTGGAAATAAGTATGAGATCCATGGGTATGTTTGGAGACTGATCGTTTCTTTTATTAAAAAA------------------------	TRUE	FALSE	FALSE	0	56	0	1	0.00122471
GTGGAAGCAGATAAAGTTGCAAAAAGAGCTGTGGTTGTTGGCTGTGGCGGCAGGTTCCCAGTCGAAAAGGACGTTCCATAGCGTTAAGGTTTCATTTAGCGCCTCAAATAGATCCTGTTCAGGAACCGGATAAAGAGGAAGTAAAGCTCTTCTTGGGTAATGCGGGAACTGCAATGCGGCCACTGACGGCAGCTGTAGTAGCTGCTGGTGGAAATGCAACGGATGTTTTCTTTATCCTAGTGGAAATAAGTATGAGATACATGGGTATGGTTGGAGACTGATCGTTTCTTTTATTAAAAAA------------------------	TRUE	FALSE	FALSE	0	56	0	1	0.00122471
GTGGAAGCAGATAAAGTTGCAAAAAGAGCTGTGGTTGTTGGCTGTGGCGGCAGGTTCCCAGTCGAAAAGGACGTTCCATAGCGTTAAGGTTTCATTTAGCGCCTCAAATAGATCCTGTTCAGGAACCGGATAAAG-GGAAGTAAAGCTCTTCTTGGGTAATGCCGGAACTGCAATGCGGCCACTGACGGCAGCTGTAGTAGCTGCTGGTGGAAATGCAACGTATGTTTTCTTTATCCTAGTGGAAATAAGTATGAGATCCATGGGTATGTTTGGAGATTGTACGTTTCTTTTATTAAAAAAA-----------------------	TRUE	FALSE	FALSE	1	56	0	1	0.00122471
GTGGAAGCAGATAAAGTTGCAAAAAGAGCTGTGGTTGTTGGCTGTGGCGGCAGGTTCCCAGTCGAAAAGGACGTTCCATAGCGTTAAGGTGTCATTTAGCGCCTCAAATAGATCCTGTTCAGGAACCGGATAAAGAGGAAGTAAAGCTCTTCTTGGGTAATGCAGGAACTGCAATGCGGCCACTGACGGCAGCTGTAGTAGCTGCTGGTGGAAATGCAACGTATGTTTTCTTTATCCTAGTGGAAATAAGTATGAGATCCATGGGTATGGTTGGAGACTGATGGTTTATGTTATTAAAAAA------------------------	TRUE	FALSE	FALSE	0	56	0	1	0.00122471
GTGGAAGCAGATAAAGTTGCAAAAAGAGCTGTGGTTGTTGGCTGTGGCGGCAGGTTCCCAGTCGAAAAGGACGTTCCATAGCGTTAAGGTATCATTTAGCGCCTCAAATAGATCCTGTTCAGGAACCGGATAAAGAGGAAGTAAAGCTCTTCTTGGGTAATGCGGGAACTGCAATGCGTCCATTGACGGCAGCTGTAGGAGCTGCTGGTGGAAATGCAACGTATGTATTCTTTATCCTAGTTGAAATAAGTATGAGATCCATGGGTATGTTTGGAGACTGATCGTGTCTTTTATTTAAAAA------------------------	TRUE	FALSE	FALSE	0	56	0	1	0.00122471
GTGGAAGCAGATAAAGTTGCAAAAAGAGCTGTGGTTGTTGGCTGTGGCGGCAGGTTCCCAGTCGAAAAGGACGTTCCATAGCATTAAGGTTTCATTTAGCGCCTCAAATAGAGCCTGTTCAGGAACCGGATAAAGAGGAAGTAAAGCTCTTCTTGGGTAAGGCTGGAACTGCAATGCGGCCACTGACGGCTGCTGTAGTAGCTGCTGGTGGAAATGCAACGTATGTTTTCTGTATCCTAGTGGAAATAAGTATGAGATCCATGGGTATGTTTGGAGACTGATCGTTTGTTTTATTAAAAAA------------------------	TRUE	FALSE	FALSE	0	56	0	1	0.00122471
GTGGAAGCAGATAAAGTTGCAAAAAGAGCTGTGGTTGTTGGCTGTGGCGGCAGGTTCCCAGTCGAAAAGGACGTTCAATAGCGTTAAGGTTTCATTTAGCGCCTCAAATAGATCCTGTTCAGGAACCGGATAAAGAGGAAGTAAAGCTCTTCTTGGGTAATGCTGGAACTGCAATGCGGCCACTGACGGCAGCTGTAGTAGCTGCTGGTGGAAATGCAACGTATGTTTTCTTTATCCTAGTGGAAATAAGTATGAGATCCATGGGTATGTTTGGAGACTGATCGTTTCTTTTATTAAAAAA------------------------	TRUE	FALSE	FALSE	0	56	0	1	0.00122471
GTGGAAGCAGATAAAGTTGCAAAAAGAGCTGTGGTTGTTGGCTGTGGCGGCAGGTTCCCGGTCGAAAAGGATCAATTTGTTGCAACGAACAGGTCACTATCAGTCAAAATAAAATCAAAGAGGAAGTAAAGCTCTTCTTGGGTAATGCTGGAACTGCAATGCGGCCATTGACGGCAGCTGTAGTTGCTGCTGGTGGAAATGCAACGTATGTTTTCTTTATCCTAGT-GAAATAAGTATGAGATCCATGGGTATGTTTGGAGACTGATCATGTCTTTTATTTAAAAAAAAAACTTCAGTTATG----------	TRUE	FALSE	FALSE	0	41	0	8	0.00979768
GTGGAAGCAGATAAAGTTGCAAAAAGAGCTGTGGTTGTTGGCTGTGGCGGCAGGTTCCCGGTCGAAAAGGATCAATTTGTTGCAACGAACAGGTCACTATCAGTCAAAATAAAATCAAAGAGGAAGTAAAGCTCTTCTTGGGTAATGCTGGAACTGCAATGCGGCCATTGACGGCAGCTGTAGTTGCTGCTGGTGGAAATGCAACGTATGTTTTCTTTATCCTAGT-GAAATAAGTATGAGATCCATGGGTATGTTTGGAGACTGATCATGTCTTTTATTTAAAAAAAAAACTTCAGTTATT----------	TRUE	FALSE	FALSE	0	41	0	4	0.00489884
GTGGAAGCAGATAAAGTTGCAAAAAGAGCTGTGGTTGTTGGCTGTGGCGGCAGGTTCCCGGTCGAAAAGGATCAATTTGTTGCAACGAACAGGTCACTATCAGTCAAAATAAAATCAAAGAGGAAGTAAAGCTCTTCTTGGGTAATGCTGGAACTGCAATGCGGCCATTGACGGCAGCTGTAGTTGCTGCTGGTGGAAATGCAACGTATGTTTTCTTTATCCTAGTGGAAATAAGTATGAGATCCATGGGTATGTTTGGAGACTGATCGTTTCTTTTATTAAAAAAAAACTTCAGTTATGT---------	TRUE	FALSE	FALSE	0	41	0	3	0.00367413
GTGGAAGCAGATAAAGTTGCAAAAAGAGCTGTGGTTGTTGGCTGTGGCGGCAGGTTCCCGGTCGAAAAGGATCAATTTGTTGCAACGAACAGGTCACTATCAGTCAAAATAAAATCAAAGAGGAAGTAAATCTCTTCTTGGGTAATGCTGGAACTGCAATGCGGCCATTGACGGCAGCTGTAGTTGCTGCTGGTGGAAATGCAACGTATGTTTTCTTTATCCTAGT-GAAATAAGTATGAGATCCATGGGTATGTTTGGAGACTGATCATGTCTTTTATTTAAAAAACAAACTTCAGTTGTG----------	TRUE	FALSE	FALSE	0	41	0	1	0.00122471
GTGGAAGCAGATAAAGTTGCAAAAAGAGCTGTGGTTGTTGGCTGTGGCGGCAGGTTCCCGGTCGAAAAGGATCAATTTGTTGCAACGAACAGGTCACTATCAGTCAAAATAAAATCAAAGAGGAAGTAAAGCTCTTCTTGGGTAATGCTGGAACTGCAATGCTGCCATTGACGTCAGCTGTAGTTGCTGCTGGTGGAAATGCAACGTATGTTTTCTTTCTCCTAGT-GAAATAAGTATGAGATCCATGGGTATGTTTGGAGCCTGATCATGTCTTTTATTTAAAAAAAAAACTTCAGTTATT----------	TRUE	FALSE	FALSE	0	41	0	1	0.00122471
GTGGAAGCAGATAAAGTTGCAAAAAGAGCTGTGGTTGTTGGCTGTGGCGGCAGGTTCCCGGTCGAAAAGGATCAATTTGTTGCAACGAACAGGTCACTATCAGTCAAAATAAAATCAAAGAGGAAGTAAAGCTCTTCTTGGGTAATGCTGGAACTGCAATGCGTCCATTGACGGCAGCTGTAGTAGCTGCTGGTGGAAATGCAACGTATGTTTTCTTTATCCTAGTTGAAATAAGTATGAGATCCATGGGTATGTTTGGAGACTGATCGTGTCTTTTATTAAAAAAAAAACTTCAGTTATG----------	TRUE	FALSE	FALSE	0	41	0	1	0.00122471
GTGGAAGCAGATAAAGTTGCAAAAAGAGCTGTGGTTGTTGGCTGTGGCGGCAGGTTCCCGGTCGAAAAGGATCAATTTGTTGCAACGAACAGGTCACTATCAGTCAAAATAAAATCAAAGAGGAAGTAAAGCTCTTCTTGGGTAATGCTGGAACTGCAATGCGTCCATTGACGGCAGCTGTAGTAGCTGCTGGTGGAAATGCAACGTATGTTTTCTTTATCCTAGTTGAAATAAGTATGAGATCCATGGGTATGTTTGGAGACTGATCGTGTCTTTTATTAAAAAAAAAACTTAAGTTATG----------	TRUE	FALSE	FALSE	0	41	0	1	0.00122471
GTGGAAGCAGATAAAGTTGCAAAAAGAGCTGTGGTTGTTGGCTGTGGCGGCAGGTTCCCGGTCGAAAAGGATCAATTTGTTGCAACGAACAGGTCACTATCAGTCAAAATAAAATCAAAGAGGAAGTAAAGCTCTTCTTGGGTAATGCTGGAACTGCAATGCGGCCTTTGACGTCAGCTGTAGTTGCTGCTGGTGGAAATGCAACGTATGTTTTCTTTCTCCTAGT-GAAATAAGTATGAGATCCATGGGTATGTTTGGAGACTGATCATGTCTTTTATTAAAAAAAAAACTTCAGTTTTGT---------	TRUE	FALSE	FALSE	0	41	0	1	0.00122471
GTGGAAGCAGATAAAGTTGCAAAAAGAGCTGTGGTTGTTGGCTGTGGCGGCAGGTTCCCGGTCGAAAAGGATCAATTTGTTGCAACGAACAGGTCACTATCAGTCAAAATAAAATCAAAGAGGAAGTAAAGCTCTTCTTGGGTAATGCTGGAACTGCAATGCGGCCATTGACGGTAGCTGTAGTTGCTGCTGGTGGAAATGCAACGTATGTTTTCTTTATCCTAGT-GAAATAATTATGAGATCCATGGGTATGTTTGGAGACTGATCATGTCTTTTATTTAAAAAAAAACCTTCAGTTATG----------	TRUE	FALSE	FALSE	0	41	0	1	0.00122471
GTGGAAGCAGATAAAGTTGCAAAAAGAGCTGTGGTTGTTGGCTGTGGCGGCAGGTTCCCGGTCGAAAAGGATCAATTTGTTGCAACGAACAGGTCACTATCAGTCAAAATAAAATCAAAGAGGAAGTAAAGCTCTTCTTGGGTAATGCTGGAACTGCAATGCGGCCATTGACGGCTGCTGTAGTTGCTGCTGGTGGAAATGCAACGTATGTTTTCTTTATCCTAGT-GAAATAAGTCAGAGATCCATGGGTATGTTTGGCGACTGCTCATGTCTATTATTAAAAAAAAAACTTCAGTTACGG---------	TRUE	FALSE	FALSE	0	41	0	1	0.00122471
GTGGAAGCAGATAAAGTTGCAAAAAGAGCTGTGGTTGTTGGCTGTGGCGGCAGGTTCCCGGTCGAAAAGGATCAATTTGTTGCAACGAACAGGTCACTATCAGTCAAAATAAAATCAAAGAGGAAGTAAAGCTCTTCTTGGGTAATGCTGGAACTGCAATGCGGCCATTGACGGCAGCTGTAGTTGCTGCTGGTGGCAATGCAACGTATGTTTTCTTTATCCTAGTGGAAATAAGTATGAGATCCATGGGTATGTTTGAAGACTGATCGTTTCTTTTATTAAAAAAAAACTTCAGTTATGT---------	TRUE	FALSE	FALSE	0	41	0	1	0.00122471
GTGGAAGCAGATAAAGTTGCAAAAAGAGCTGTGGTTGTTGGCTGTGGCGGCAGGTTCCCGGTCGAAAAGGATCAATTTGTTGCAACGAACAGGTCACTATCAGTCAAAATAAAATCAAAGAGGAAGTAAAGCTCTTCTTGGGTAATGCTGGAACTGCAATGCGGCCATTGACGGCAGCTGTAGTTGCTGCTGGTGGAAATGCAACGTATGTTTTCTTTATCCTAGTTGAAATAAGTATGAGATCCATGGGTATGTTTGTAGACTGATCGTGTCTTTTATTCAAAAAAAAACTTCATTTATG----------	TRUE	FALSE	FALSE	0	41	0	1	0.00122471
GTGGAAGCAGATAAAGTTGCAAAAAGAGCTGTGGTTGTTGGCTGTGGCGGCAGGTTCCCGGTCGAAAAGGATCAATTTGTTGCAACGAACAGGTCACTATCAGTCAAAATAAAATCAAAGAGGAAGTAAAGCTCTTCTTGGGTAATGCTGGAACTGCAATGCGGCCATTGACGGCAGCTGTAGTTGCTGCTGGTGGAAATGCAACGTATGTTTTCTTTATCCTAGTTGAAATAAGTATGAGATCCATGGGTATGTTTGGAGACTGATCGTGTCTTTTATTAAAAAAAAAACTTCAGTTATG----------	TRUE	FALSE	FALSE	0	41	0	1	0.00122471
GTGGAAGCAGATAAAGTTGCAAAAAGAGCTGTGGTTGTTGGCTGTGGCGGCAGGTTCCCGGTCGAAAAGGATCAATTTGTTGCAACGAACAGGTCACTATCAGTCAAAATAAAATCAAAGAGGAAGTAAAGCTCTTCTTGGGTAATGCTGGAACTGCAATGCGGCCATTGACGGCAGCTGTAGTTGCTGCTGGTGGAAATGCAACGTATGTTTTCTTTATCCTAGTGGAAATAAGTATGAGATCCATGGGTATGTTTGGAGACTGATTGTGTCTTTTATTAAAAAAAAAACTTCAGTTATT----------	TRUE	FALSE	FALSE	0	41	0	1	0.00122471
GTGGAAGCAGATAAAGTTGCAAAAAGAGCTGTGGTTGTTGGCTGTGGCGGCAGGTTCCCGGTCGAAAAGGATCAATTTGTTGCAACGAACAGGTCACTATCAGTCAAAATAAAATCAAAGAGGAAGTAAAGCTCTTCTTGGGTAATGCTGGAACTGCAATGCGGCCATTGACGGCAGCTGTAGTTGCTGCTGGTGGAAATGCAACGTATGTTTTCTTTATCCTAGTGGAAATAAGTATGAGATCCATGGGTATGTTTGGAGACTGATCGTTTCTTTTATTAAAAAAAAACTTCATTTATGT---------	TRUE	FALSE	FALSE	0	41	0	1	0.00122471
GTGGAAGCAGATAAAGTTGCAAAAAGAGCTGTGGTTGTTGGCTGTGGCGGCAGGTTCCCGGTCGAAAAGGATCAATTTGTTGCAACGAACAGGTCACTATCAGTCAAAATAAAATCAAAGAGGAAGTAAAGCTCTTCTTGGGTAATGCTGGAACTGCAATGCGGCCATTGACGGCAGCTGTAGTTGCTGCTGGTGGAAATGCAACGTATGTTTTCTTTATCCTAGT-GAAATAATTATGAGATCCATGGGTATGTTTGGAGACTGATCATGTCTTTTATTTACAAAAAAAACTTAAGTTATT----------	TRUE	FALSE	FALSE	0	41	0	1	0.00122471
GTGGAAGCAGATAAAGTTGCAAAAAGAGCTGTGGTTGTTGGCTGTGGCGGCAGGTTCCCGGTCGAAAAGGATCAATTTGTTGCAACGAACAGGTCACTATCAGTCAAAATAAAATCAAAGAGGAAGTAAAGCTCTTCTTGGGTAATGCTGGAACTGCAATGCGGCCATTGACGGCAGCTGTAGTTGCTGCTGGTGGAAATGCAACGTATGTTTTCTTTATCCTAGT-GAAATAAGTTTGAGATCCATGGGTATGTTTGGAGACTGATCATGTCTTTTATTTAAAAAAAAAACTTCAGTTATT----------	TRUE	FALSE	FALSE	0	41	0	1	0.00122471
GTGGAAGCAGATAAAGTTGCAAAAAGAGCTGTGGTTGTTGGCTGTGGCGGCAGGTTCCCGGTCGAAAAGGATCAATTTGTTGCAACGAACAGGTCACTATCAGTCAAAATAAAATCAAAGAGGAAGTAAAGCTCTTCTTGGGTAATGCTGGAACTGCAATGCGGCCATTGACGGCAGCTGTAGTTGCTGCTGGTGGAAATGCAACGTATGTTTTCTTTATCCTAGT-GAAATAAGTATGAGATCCATGGGTATGTTTGGAGTCTGATCGTTTCTTTTATTAAATAAAAACTTCAGTTATGTG--------	TRUE	FALSE	FALSE	0	41	0	1	0.00122471
GTGGAAGCAGATAAAGTTGCAAAAAGAGCTGTGGTTGTTGGCTGTGGCGGCAGGTTCCCGGTCGAAAAGGATCAATTTGTTGCAACGAACAGGTCACTATCAGTCAAAATAAAATCAAAGAGGAAGTAAAGCTCTTCTTGGGTAATGCTGGAACTGCAATGCGGCCATTGACGGCAGCTGTAGTTGCTGCTGGTGGAAATGCAACGTATGTTTTCTTTATCCTAGT-GAAATAAGTATGAGATCCATGGGTATGTTTGGAGACTGATCATGTCTTTTATTTAAAAAACAAACTTCAGTTTTT----------	TRUE	FALSE	FALSE	0	41	0	1	0.00122471
GTGGAAGCAGATAAAGTTGCAAAAAGAGCTGTGGTTGTTGGCTGTGGCGGCAGGTTCCCGGTCGAAAAGGATCAATTTGTTGCAACGAACAGGTCACTATCAGTCAAAATAAAATCAAAGAGGAAGTAAAGCTCTTCTTGGGTAATGCTGGAACTGCAATGCGGCCATTGACGGCAGCTGTAGTTGCTGCTGGTGGAAATGCAACGTATGTTTTCTTTATCCTAGT-GAAATAAGTATGAGATCCATGGGTATGTTTGGAGACTGATCATGTCTTTTATTTAAAAAAAAAACTTCATTTATG----------	TRUE	FALSE	FALSE	0	41	0	1	0.00122471
GTGGAAGCAGATAAAGTTGCAAAAAGAGCTGTGGTTGTTGGCTGTGGCGGCAGGTTCCCGGTCGAAAAGGATCAATTTGTTGCAACGAACAGGTCACTATCAGTCAAAATAAAATCAAAGAGGAAGTAAAGCTCTTCTTGGGTAATGCTGGAACTGCAATGCGGCCATTGACGGCAGCTGTAGTTGCTGCTGGTGGAAATGCAACGTATGTTTTCTTTATCCTAGT-GAAATAAGTATGAGATCCATGGGTATGTTTGGAGACTGATCATGTCTTTTATTTAAAAAAAAAACTTCAGTTTTT----------	TRUE	FALSE	FALSE	0	41	0	1	0.00122471
GTGGAAGCAGATAAAGTTGCAAAAAGAGCTGTGGTTGTTGGCTGTGGCGGCAGGTTCCCGGTCGAAAAGGATCAATTTGTTGCAACGAACAGGTCACTATCAGTCAAAATAAAATCAAAGAGGAAGTAAAGCTCTTCTTGGGTAATGCTGGAACTGCAATGCGGCCATTGACGGCAGCTGTAGTTGCTGCTGGTGGAAATGCAACGTATGTTTTCTTTATCCTAGT-GAAATAAGTATGAGATCCATGGGTATGTTTGGAGACTGATCATGTCTTTTATTTAAAAAAAAAACTTCAGTTTTG----------	TRUE	FALSE	FALSE	0	41	0	1	0.00122471
GTGGAAGCAGATAAAGTTGCAAAAAGAGCTGTGGTTGTTGGCTGTGGCGGCAGGTTCCCGGTCGAAAAGGATCAATTTGTTGCAACGAACAGGTCACTATCAGTCAAAATAAAATCAAAGAGGAAGTAAAGCTCTTCTTGGGTAATGCTGGAACTGCAATGCGGCCATTGACGGCAGCTGTAGTTGCTGCTGGTGGAAATGCAACGTATGTTTTCTTTATCCTAGT-GAAATAAGTATGAGATCCATGGGTATGTTTGGAGACTGATCATGTCTTTTATTTAAAAAAAAAACTTAAGTTATT----------	TRUE	FALSE	FALSE	0	41	0	1	0.00122471
GTGGAAGCAGATAAAGTTGCAAAAAGAGCTGTGGTTGTTGGCTGTGGCGGCAGGTTCCCGGTCGAAAAGGATCAATTTGTTGCAACGAACAGGTCACTATCAGTCAAAATAAAATCAAAGAGGAAGTAAAGCTCTTCTTGGGTAATGCTGGAACTGCAATGCGGCCATTGACGGCAGCTGTAGTTGCTGCTGGTGGAAATGCAACGTATGTTTTCTTTATCCTAGT-GAAATAAGTATGAGATCCATGGGTATGTTTGGAGACTGATCATGTCTTTTATTTAAAAAAAAAACTTAAGTTATG----------	TRUE	FALSE	FALSE	0	41	0	1	0.00122471
GTGGAAGCAGATAAAGTTGCAAAAAGAGCTGTGGTTGTTGGCTGTGGCGGCAGGTTCCCGGTCGAAAAGGATCAATTTGTTGCAACGAACAGGTCACTATCAGTCAAAATAAAATCAAAGAGGAAGTAAAGCTCTTCTTGGGTAATGCTGGAACTGCAATGCGGCCATTGACGGCAGCTGTAGTTGCTGCTGGTGGAAATGCAACGTATGTTTTCTTTATCCTAGT-GAAATAAGTATGAGATCCATGGGTATGTTTGGAGACTGATCATGTCTTTTATTTAAAAAAAAAACTACAGTTATG----------	TRUE	FALSE	FALSE	0	41	0	1	0.00122471
GTGGAAGCAGATAAAGTTGCAAAAAGAGCTGTGGTTGTTGGCTGTGGCGGCAGGTTCCCGGTCGAAAAGGATCAATTTGTTGCAACGAACAGGTCACTATCAGTCAAAATAAAATCAAAGAGGAAGTAAAGCTCTTCTTGGGTAATGCTGGAACTGCAATGCGGCCATTGACGGCAGCTGTAGTTGCTGCTGGTGGAAATGCAACGTATGTTTTCTTTATCCTAGT-GAAATAAGTATGAGATCCATGGGTATGTTTGGAGACTGATCATGTCTTTTATTAAAAACAAACTTCAGTTATGTG--------	TRUE	FALSE	FALSE	0	41	0	1	0.00122471
GTGGAAGCAGATAAAGTTGCAAAAAGAGCTGTGGTTGTTGGCTGTGGCGGCAGGTTCCCGGTCGAAAAGGATCAATTTGTTGCAACGAACAGGTCACTATCAGTCAAAATAAAATCAAAGAGGAAGTAAAGCTCTTCTTGGGTAATGCTGGAACTGCAATGCGGCCATTGACGGCAGCTGTAGTTGCTGCTGGTGGAAATGCAACGTATGTTTTCTTTATCCTAGT-GAAATAAGTATGAGATCCATGGGTATGTTTGGAGACTGATCAGGTCTTTTATTTAAAAAAAAAACTTCAGTTTTT----------	TRUE	FALSE	FALSE	0	41	0	1	0.00122471
GTGGAAGCAGATAAAGTTGCAAAAAGAGCTGTGGTTGTTGGCTGTGGCGGCAGGTTCCCGGTCGAAAAGGATCAATTTGTTGCAACGAACAGGTCACTATCAGTCAAAATAAAATCAAAGAGGAAGTAAAGCTCTTCTTGGGTAATGCTGGAACTGCAATGCGGCCATTGACGGCAGCTGTAGTTGCTGCTGGTGGAAATGCAACGTATGTTTTCCTTATCCTAGT-GAAATAAGTATGAGATCCATGGGTATGTTTGGAGACTGATCATGTCTTTTATTTAAAAAAAAAACTTCAGTTATG----------	TRUE	FALSE	FALSE	0	41	0	1	0.00122471
GTGGAAGCAGATAAAGTTGCAAAAAGAGCTGTGGTTGTTGGCTGTGGCGGCAGGTTCCCGGTCGAAAAGGATCAATTTGTTGCAACGAACAGGTCACTATCAGTCAAAATAAAATCAAAGAGGAAGTAAAGCTCTTCTTGGGTAATGCTGGAACTGCAATGCGGCCATTGACGGCAGCTGTAGTTGCTGCTGGTGGAAATGCAACGTATGTTTTCTTTATCCTAGT-GAAATAAGTATGAGATCCATGGGTAGGTTTGGAGACTGATCATGTCTGTTATTTAAAAAAAAAACTTCAGTTAGG----------	TRUE	FALSE	FALSE	0	41	0	1	0.00122471
GTGGAAGCAGATAAAGTTGCAAAAAGAGCTGTGGTTGTTGGCTGTGGCGGCAGGTTCCCGGTCGAAAAGGATCAATTTGTTGCAACGAACAGGTCACTATCAGTCAAAATAAAATCAAAGAGGAAGTAAAGCTCTTCTTGGGTAATGCTGGAACTGCAATGCGGCCATTGACGGCAGCTGTAGTAGCTGCTGGTGGAAATGCAACGTATGTTTTCTTTATCCTAGTGGAAATAAGTATGAGATCCATGGGTATGTTTGGAGACTGATCATGTCTTTTATTTAAAAAAAAAACTTCAGTTAT-----------	TRUE	FALSE	FALSE	0	41	0	1	0.00122471
GTGGAAGCAGATAAAGTTGCAAAAAGAGCTGTGGTTGTTGGCTGTGGCGGCAGGTTCCCGGTCGAAAAGGATCAATTTGTTGCAACGAACAGGTCACTATCAGTCAAAAGAAAATCAAAGAGGAAGTAAAGCTCTTCTTGGGTAATGCTGGAACTGCAATGCGGCCATTGACGGCAGCTGTAGTTGCTGCTGGTGGAAATGCAACGTATGTTTTCTTTATCCTAGT-GAAATAAGTATGAGATCCATGGGTATGTTTGGAGACTGATCATGTCTTTTATTTAAAAAATAAAATTCAGGTATT----------	TRUE	FALSE	FALSE	0	41	0	1	0.00122471
GTGGAAGCAGATAAAGTTGCAAAAAGAGCTGTGGTTGTTGGCTGTGGCGGCAGGTTCCCGGTCGAAAAGGATCAATTTGTTGCAACGAACAGGTCACTAGCAGTCAAAATAAAATCAAAGAGGAAGTAAAGCTCTTCTTGGGTAATGCTGGAACTGCAATGCGGCCATTGACGGCAGCTGTAGTTGCTGCTGGTGGAAATGCAACGTATGTTTTCTTTATCCTAGT-GAAATAAGTATGAGATCCAGGGGTATGTTTGGAGACTGATCATGTCTTTTATTTAAAAAAAAAACTTCAGTTATG----------	TRUE	FALSE	FALSE	0	41	0	1	0.00122471
GTGGAGGCAGATAAAGTTGCAAAAAGAGCTGTGGTTGTTGGCTGTGGCGGCAGGTTCCCGGTCGAAAAGGATCAATTTGTTGCAACGAACAGGTCACTATCAGTCAAAATAAAATCAAAGAGGAAGTAAAGCTCTTCTTGGGTAATGCTGGAACTGCAATGCGGCCATTGACGGCAGCTGTAGTTGCTGCTGGTGGAAATGCAACGTATGTTTTCTTTATCCTAGTGGAAATAAGTATGAGATCCATGGGTATGTTTGGAGACTGATCGTTTCTTTTATTAAAAAAAAACTTCAGTTATGT---------	TRUE	FALSE	FALSE	0	41	0	1	0.00122471
GTGGAAGCAGATGAAGTTGCAAAAAGAGCTGTGGTTGTTGGCTGTGGCGGCAGGTTCCCGGTCGAAAAGGATCAATTTGTTGCAACGAACAGGTCACTATCAGTCAAAATAAAATCAAAGAGGAAGTAAAGCTCTTCTTGGGTAATGCTGGAACTGCAATGCGCCCATTGACGGCAGCTGTAGTTGCTGCTGGTGGAAATGCAACGTATGTTTTCTTTATCCTAGT-GAAATAAGTATGAGATCCATGGGTATGTTTGGAGACTGATCATGTCTTTTATTAAAAAAAAACTTCATTTTTTTG--------	TRUE	FALSE	FALSE	0	41	0	1	0.00122471
GTGGAAGCAGATAAAGTTGCAAAAAGAGTTGTGGTTGTTGGCTGTGGCGGCAGGTTCCCGGTCGAAAAGGATCAATTTGTTGCAACGAACAGGTCACTATCAGTCAAAATAAAATCAAAGAGGAAGTAAAGCTCTTCTTGGGTAATGCTGGAACTGCAATGCGTCCATTGACGGCAGCTGTAGTAGCTGCTGGTGGAAATGCAACGTATGTTTTCTTTATCCTAGTTGAAATAAGTATGAGATCCATGGGTATGTTTGGAGACTGATCGTTTCTTTTATTAAAAAAAAACTTCAGTTATGT---------	TRUE	FALSE	FALSE	0	41	0	1	0.00122471
GTGGAAGCAGATAAAGTTGCAAAAAGAGTTGTGGTTGTTGGCTGTGGCGGCAGGTTCCCGGTCGAAAAGGATCAATTTGTTGCAACGAACAGGTCACTATCAGTCAAAATAAAATCAAAGAGGAAGTAAAGCTCTTCTTGGGTAATGCTGGAACTGCAATGCGGCCATTGACGGCAGCTGTAGTTGCTGCTGGTGGAAATGCAACGTATGTTTTCTTTATCCTAGT-GAAATAAGTATGAGATCCATGGGTATGTTTGGAGACTGATCATGTCTTTTATTTAAAAACAAAACTTCAGTTATG----------	TRUE	FALSE	FALSE	0	41	0	1	0.00122471
GTGGAAGCAGATAAAGTTGCAAAAAGAGTTGTGGTTGTTGGCTGTGGCGGCAGGTTCCCGGTCGAAAAGGATCAATTTGTTGCAACGAACAGGTCACTATCAGTCAAAATAAAATCAAAGAGGAAGTAAAGCTCTTCTTGGGTAATGCTGGAACTGCAATGCGGCCATTGACGGCAGCTGTAGTTGCTGCTGGTGGAAATGCAACGTATGTTTTCTTTATCCTAGT-GAAATAAGTATGAGATCCATGGGTATGTTTGGAGACTGAGCATGTCTTTTTTTTAAAAAACAAACTTCAGTTATG----------	TRUE	FALSE	FALSE	0	41	0	1	0.00122471
GTGGAAGCAGATAAAAGTTGCAAAAAGAGCTGTGGTTGTTGGCTGTGGCGGCAGGTTCCCGGTCGAAAAGGATCAATTTGTTGCAACGAACAGGTCACTATCAGTCAAAATAAAATCAAAGAGGAAGTAAAGCTCTTCTTGGGTAATGCTGGAACTGCAATGCGGCCATTGACGGCAGCTGTAGTTGCTGCTGGTGGAAATGCAACGTATGTTTTCTTTATCCTAGT-GAAATAAGTATGAGATCCATGGGTATGTTTGGAGACTGATCATGTCTTTTATTTAAAAAAAAAACTTCAGTTAT-----------	TRUE	FALSE	FALSE	0	41	0	1	0.00122471
GTGGAAGCAGATAAAGTTGCAAAAAGAGCTGAGGTTGTTGGCTGTGGCGGCAGGTTCCCGGTCGAAAAGGATCAATTTGTTGCAACGAACAGGTCACTATCAGTCAAAATAAAATCAAAGAGGAAGTAAAGCTCTTCTTGGGTAATGCTGGAACTGCAATGCGGCCATTGACGGCAGCTGTAGTTGCTGCTGGTGGAAATGCAACGTATGTTTTCTTTATCCTAGT-GAAATAAGTATGAGATCCATGGGTATGTTTGGAGACTGATCGTTTCTTTTATTAAAAAAAAACTTCAGTTATGTG--------	TRUE	FALSE	FALSE	0	41	0	1	0.00122471
GTGGAAGCAGATAAAGTTGCAAAAAGAGCTGTGGTTGTTGGCTGTGGCGGCAGGTTCCCGGTCGAAAAGGACGCCATCAGACCCCGTAGAAAAGATCAAAGGATCTTCTTGAGATCAAGAGGAAGTAAAGCTCTTCTTGGGTAATGCTGGAACTGCAATGCGGCCATTGACGGCAGCTGTAGTTGCTGCTGGTGGAAATGCAACGTATGTTTTCTTTATCCTAGT-GAAATAAGTATGAGATCCATGGGTATGTTTGGAGACTGATCATGTCTTTTATTTAAAAAAAAAACTTCAGTTATGT---------	TRUE	FALSE	FALSE	0	40	0	30	0.0367413
GTGGAAGCAGATAAAGTTGCAAAAAGAGCTGTGGTTGTTGGCTGTGGCGGCAGGTTCCCGGTCGAAAAGGACGCCATCAGACCCCGTAGAAAAGATCAAAGGATCTTCTTGAGATCAAGAGGAAGTAAAGCTCTTCTTGGGTAATGCTGGAACTGCAATGCGGCCATTGACGGCAGCTGTAGTTGCTGCTGGTGGAAATGCAACGTATGTTTTCTTTATCCTAGTGGAAATAAGTATGAGATCCATGGGTATGTTTGGAGACTGATCGTTTCTTTTATTAAAAAAAAACTTCAGTTATGTG--------	TRUE	FALSE	FALSE	0	40	0	7	0.00857297
GTGGAAGCAGATAAAGTTGCAAAAAGAGCTGTGGTTGTTGGCTGTGGCGGCAGGTTCCCGGTCGAAAAGGACGCCATCAGACCCCGTAGAAAAGATCAAAGGATCTTCTTGAGATCAAGAGGAAGTAAAGCTCTTCTTGGGTAATGCTGGAACTGCAATGCGGCCATTGACGGCAGCTGTAGTTGCTGCTGGTGGAAATGCAACGTATGTTTTCTTTATCCTAGTTGAAATAAGTATGAGATCCATGGGTATGTTTGGAGACTGATCGTGTCTTTTATTAAAAAAAAAACTTCAGTTATGT---------	TRUE	FALSE	FALSE	0	40	0	4	0.00489884
GTGGAAGCAGATAAAGTTGCAAAAAGAGCTGTGGTTGTTGGCTGTGGCGGCAGGTTCCCGGTCGAAAAGGACGCCATCAGACCCCGTAGAAAAGATCAAAGGATCTTCTTGAGATCAAGAGGAAGTAAAGCTCTTCTTGGGTAATGCTGGAACTGCAATGCGGCCATTGACGGCAGCTGTAGTTGCTGCTGGTGGAAATGCAACGTATGTTTTCTTTATCCTAGT-GAAATAAGTATGAGATCCATGGGTATGTTTGGAGACTGATCATGTCTTTTATTTAAAAAAAAACTTCAGTTATGTG--------	TRUE	FALSE	FALSE	0	40	0	3	0.00367413
GTGGAAGCAGATAAAGTTGCAAAAAGAGCTGTGGTTGTTGGCTGTGGCGGCAGGTTCCCGGTCGAAAAGGACGCCATCAGACCCCGTAGAAAAGATCAAAGGATCTTCTTGAGATCAAGAGGAAGTAAAGCTCTTCTTGGGTAATGCTGGAACTGCAATGCGGCCACTGACGGCAGCTGTAGTAGCTGCTGGTGGAAATGCAACGTATGTTTTCTTTATCCTAGTGGAAATAAGTATGAGATCCATGGGTATGTTTGGAGACTGATCGTTTCTTTTATTAAAAAAAAACTTCAGTTATGTG--------	TRUE	FALSE	FALSE	0	40	0	2	0.00244942
GTGGAAGCAGATAAAGTTGCAAAAAGAGCTGTGGTTGTTGGCTGTGGCGGCAGGTTCCCGGTCGAAAAGGACGCCATCAGACCCCGTAGAAAAGATCAAAGGATCTTCTTGAGATCAAGAGGAAGTAAAGCTCTTCTTGGGTAATGCTGGAACTGCAATGCGGCCATTGACGGCAGCTGTAGTTGCTGCTGGTGGAAATGCAACGTATGTTTTCTTTATCCTAGT-GAAATAAGTATGAGATCCATGGGTATGTTTGGAGACTGATCGTTTCTTTTATTAAAAAAAAACTTCAGTTATGTG--------	TRUE	FALSE	FALSE	0	40	0	2	0.00244942
GTGGAAGCAGATAAAGTTGCAAAAAGAGCTGTGGTTGTTGGCTGTGGCGGCAGGTTCCCGGTCGAAAAGGACGCCATCAGTCCCCGTAGAAAAGATCAAAGGATCTTCTTGAGATCAAGAGGAAGTAAAGCTCTTCTTGGGTAATGCTGGAACTGCAATGCGGGCATTGACGGCAGCTGTAGTTGCTGCTGGTGGAAATGCAACGTAGGTGTTCTTTATCCTAGTGGAAATAAGTATGAGATCCAGGGGTATGTTTGGAGACGGATCGTTTCTTTTATTAAAAAAAAACTTCAGTAAGGGG--------	TRUE	FALSE	FALSE	0	40	0	1	0.00122471
GTGGAAGCAGATAAAGTTGCAAAAAGAGCTGTGGTTGTTGGCTGTGGCGGCAGGTTCCCGGTCGAAAAGGACGCCATCAGACCCCGTAGACAAGATCAAAGGATCTGTTTGAGATCAAGAGGAAGTAAAGCTCTTCTTGGGTAATGCTGGAACTGCAATGCGGCCATTGACGGCAGCTGTAGTTGCTGCTGGTGGAAATGCAACGTATGTTTTCTTTATCCTAGT-GAAATAAGTATGAGATCCATGGGGATGTTTGGAGACTGATCATGTCTTTTATTTAAAAAAAAAAACTTCAGTTATG----------	TRUE	FALSE	FALSE	0	40	0	1	0.00122471
GTGGAAGCAGATAAAGTTGCAAAAAGAGCTGTGGTTGTTGGCTGTGGCGGCAGGTTCCCGGTCGAAAAGGACGCCATCAGACCCCGTAGAACAGATCAAAGGATCTTCTTGAGATCAAGAGGAAGTAAAGCTCTTCTTGGGTAATGCTGGAACTGCAATGCGGCCATTGACGGCAGCTGTAGTTGCTGCTGGTGGAAATGCAACGTATGTTTTCTTTATCCTAGT-GAAATAAGTATGAGATCCATGGGTATGTTTGGAGACTGATCGTGTCTTTTATTAAAAAAAAAACTTCAGTTATGTG--------	TRUE	FALSE	FALSE	0	40	0	1	0.00122471
GTGGAAGCAGATAAAGTTGCAAAAAGAGCTGTGGTTGTTGGCTGTGGCGGCAGGTTCCCGGTCGAAAAGGACGCCATCAGACCCCGTAGAACAGATCAAAGGATCTTCTTGAGATCAAGAGGAAGTAAAGCTCTTCTTGGGTAATGCTGGAACTGCAATGCGGCCATTGACGGCAGCTGTAGTTGCTGCTGGTGGAAATGCAACGTATGTTTTCTTTATCCTAGT-GAAATAAGTATGAGATCCATGGGTATGTTTGGAGACTGATCATGTCTTTTATTTAAAAAAAAAACTTCAGTTATGT---------	TRUE	FALSE	FALSE	0	40	0	1	0.00122471
GTGGAAGCAGATAAAGTTGCAAAAAGAGCTGTGGTTGTTGGCTGTGGCGGCAGGTTCCCGGTCGAAAAGGACGCCATCAGACCCCGTAGAAACGATCCAAGGATCTTCTTGAGATCAAGAGGAAGTAAAGCTCTTCTTGGGTAATGCTGGAACTGCAATGCGGCCATTGACGGCAGCTGTAGTTGCTGCTGGTGGAAATGCAACGTATGTTTTCTTTATCCTAGT-GAAATAAGTATGAGATCCATGGGTATGTTTGGAGACTGATCATGTCTTTTATTTAAAAAAAAAACTTTATTTATGT---------	TRUE	FALSE	FALSE	0	40	0	1	0.00122471
GTGGAAGCAGATAAAGTTGCAAAAAGAGCTGTGGTTGTTGGCTGTGGCGGCAGGTTCCCGGTCGAAAAGGACGCCATCAGACCCCGTAGAAAAGATCAAAGGATCTTCTTGAGATCAAGAGGAAGTAAAGCTCTTCTTGGGTAATGCTGGAACTGCAATGCGTCCATTGACGGCCGCTGTAGTTGCTGCTGGTTGAAATGCAACGTATGTTTTCTTTATCCTAGTGGTAATAAGTATGAGATCCATGGGTATGTTTTGAGACTGATCGTTTCTTTTATTTAAAAAAAAAACTTCAGTTATT----------	TRUE	FALSE	FALSE	0	40	0	1	0.00122471
GTGGAAGCAGATAAAGTTGCAAAAAGAGCTGTGGTTGTTGGCTGTGGCGGCAGGTTCCCGGTCGAAAAGGACGCCATCAGACCCCGTAGAAAAGATCAAAGGATCTTCTTGAGATCAAGAGGAAGTAAAGCTCTTCTTGGGTAATGCTGGAACTGCAATGCGTCCATTGACGGCAGCTGTAGTAGCTGCTGGTGGAAATGCAACGTATGTTTTCTTTATCCTAGTGGAAATAAGTATGAGATCCATGGGTATGTTTGGAGACTGATCGTTTCTTTTATTAAAAAAAAACTTCAGTTATGTG--------	TRUE	FALSE	FALSE	0	40	0	1	0.00122471
GTGGAAGCAGATAAAGTTGCAAAAAGAGCTGTGGTTGTTGGCTGTGGCGGCAGGTTCCCGGTCGAAAAGGACGCCATCAGACCCCGTAGAAAAGATCAAAGGATCTTCTTGAGATCAAGAGGAAGTAAAGCTCTTCTTGGGTAATGCTGGAACTGCAATGCGTCCATTGACGGCAGCTGTAGTAGCTGCTGGTGGAAATGCAACGTATGTTTTCTTTATCCTAGTTGAAATAAGTATGAGATCCATGGGTATGTTTGGAGACTGATCGTGTCTTTTATTAAAAAAAAAACTTCAGTTATGT---------	TRUE	FALSE	FALSE	0	40	0	1	0.00122471
GTGGAAGCAGATAAAGTTGCAAAAAGAGCTGTGGTTGTTGGCTGTGGCGGCAGGTTCCCGGTCGAAAAGGACGCCATCAGACCCCGTAGAAAAGATCAAAGGATCTTCTTGAGATCAAGAGGAAGTAAAGCTCTTCTTGGGTAATGCTGGAACTGCAATGCGGCCATTGACGGCTGCTGTAGTAGCTGCTGGTGGAAATGCAACGTATGTTTTCTTTATCCTAGTGGAAATAAGTATGAGATCCATGGGTATGTTTGGAGACTGATCGTGTCTTTTATTAAAAAAAAAAACTTCAGTTATG----------	TRUE	FALSE	FALSE	0	40	0	1	0.00122471
GTGGAAGCAGATAAAGTTGCAAAAAGAGCTGTGGTTGTTGGCTGTGGCGGCAGGTTCCCGGTCGAAAAGGACGCCATCAGACCCCGTAGAAAAGATCAAAGGATCTTCTTGAGATCAAGAGGAAGTAAAGCTCTTCTTGGGTAATGCTGGAACTGCAATGCGGCCATTGACGGCAGCTGTAGTTGCTGCTGGTGGAAATGCAACGTATGTTTTCTTTATCCTAGT-GAAATAAGTATGAGATCCATGGGTATGTTTGGAGACTGATCATGTCTTTTATTTAAAAACAAACCTTCAGTTATGT---------	TRUE	FALSE	FALSE	0	40	0	1	0.00122471
GTGGAAGCAGATAAAGTTGCAAAAAGAGCTGTGGTTGTTGGCTGTGGCGGCAGGTTCCCGGTCGAAAAGGACGCCATCAGACCCCGTAGAAAAGATCAAAGGATCTTCTTGAGATCAAGAGGAAGTAAAGCTCTTCTTGGGTAATGCTGGAACTGCAATGCGGCCATTGACGGCAGCTGTAGTTGCTGCTGGTGGAAATGCAACGTATGTTTTCTTTATCCTAGT-GAAATAAGTATGAGATCCATGGGTATGTTTGGAGACTGATCATGTCTTTTATTTAAAAAAAACTTCAGTTATGTG--------	TRUE	FALSE	FALSE	0	40	0	1	0.00122471
GTGGAAGCAGATAAAGTTGCAAAAAGAGCTGTGGTTGTTGGCTGTGGCGGCAGGTTCCCGGTCGAAAAGGACGCCATCAGACCCCGTAGAAAAGATCAAAGGATCTTCTTGAGATCAAGAGGAAGTAAAGCTCTTCTTGGGTAATGCTGGAACTGCAATGCGGCCATTGACGGCAGCTGTAGTTGCTGCTGGTGGAAATGCAACGTATGTTTTCTTTATCCTAGT-GAAATAAGTATGAGATCCATGGGTATGTTTGGAGACTGATCATGTCTTTTATTTAAAAAAAAATTTCAGTTATGTG--------	TRUE	FALSE	FALSE	0	40	0	1	0.00122471
GTGGAAGCAGATAAAGTTGCAAAAAGAGCTGTGGTTGTTGGCTGTGGCGGCAGGTTCCCGGTCGAAAAGGACGCCATCAGACCCCGTAGAAAAGATCAAAGGATCTTCTTGAGATCAAGAGGAAGTAAAGCTCTTCTTGGGTAATGCTGGAACTGCAATGCGGCCATTGACGGCAGCTGTAGTTGCTGCTGGTGGAAATGCAACGTATGTTTTCTTTATCCTAGT-GAAATAAGTATGAGATCCATGGGTATGTTTGGAGACTGATCATGTCTTTTATTTAAAAAAAAAACTTCGGTTATGT---------	TRUE	FALSE	FALSE	0	40	0	1	0.00122471
GTGGAAGCAGATAAAGTTGCAAAAAGAGCTGTGGTTGTTGGCTGTGGCGGCAGGTTCCCGGTCGAAAAGGACGCCATCAGACCCCGTAGAAAAGATCAAAGGATCTTCTTGAGATCAAGAGGAAGTAAAGCTCTTCTTGGGTAATGCTGGAACTGCAATGCGGCCATTGACGGCAGCTGTAGTTGCTGCTGGTGGAAATGCAACGTATGTTTTCTTTATCCTAGT-GAAATAAGTATGAGATCCATGGGTATGTTTGGAGACTGATCATGTCTTTTATTTAAAAAAAAAACTTCAGGTATGG---------	TRUE	FALSE	FALSE	0	40	0	1	0.00122471
GTGGAAGCAGATAAAGTTGCAAAAAGAGCTGTGGTTGTTGGCTGTGGCGGCAGGTTCCCGGTCGAAAAGGACGCCATCAGACCCCGTAGAAAAGATCAAAGGATCTTCTTGAGATCAAGAGGAAGTAAAGCTCTTCTTGGGTAATGCTGGAACTGCAATGCGGCCATTGACGGCAGCTGTAGTTGCTGCTGGTGGAAATGCAACGTATGTTTTCTTTATCCTAGT-GAAATAAGTATGAGATCCATGGGTATGTTTGGAGACTGATCATGTCTTTTATTTAAAAAAAAAACTTAAGTTTTGT---------	TRUE	FALSE	FALSE	0	40	0	1	0.00122471
GTGGAAGCAGATAAAGTTGCAAAAAGAGCTGTGGTTGTTGGCTGTGGCGGCAGGTTCCCGGTCGAAAAGGACGCCATCAGACCCCGTAGAAAAGATCAAAGGATCTTCTTGAGATCAAGAGGAAGTAAAGCTCTTCTTGGGTAATGCTGGAACTGCAATGCGGCCATTGACGGCAGCTGTAGTTGCTGCTGGTGGAAATGCAACGTATGTTTTCTTTATCCTAGT-GAAATAAGTATGAGATCCATGGGTATGTTTGGAGACTGATCATGTCTTTTATTTAAAAAAAAAACTTAAGTTATGT---------	TRUE	FALSE	FALSE	0	40	0	1	0.00122471
GTGGAAGCAGATAAAGTTGCAAAAAGAGCTGTGGTTGTTGGCTGTGGCGGCAGGTTCCCGGTCGAAAAGGACGCCATCAGACCCCGTAGAAAAGATCAAAGGATCTTCTTGAGATCAAGAGGAAGTAAAGCTCTTCTTGGGTAATGCTGGAACTGCAATGCGGCCATTGACGGCAGCTGTAGTTGCTGCTGGTGGAAATGCAACGTATGTTTTCTTTATCCTAGT-GAAATAAGTATGAGATCCATGGGTATGTTTGGAGACTGATCATGTCTTTTATTTAAAAAAAAAAACTTCAGTTATG----------	TRUE	FALSE	FALSE	0	40	0	1	0.00122471
GTGGAAGCAGATAAAGTTGCAAAAAGAGCTGTGGTTGTTGGCTGTGGCGGCAGGTTCCCGGTCGAAAAGGACGCCATCAGACCCCGTAGAAAAGATCAAAGGATCTTCTTGAGATCAAGAGGAAGTAAAGCTCTTCTTGGGTAATGCTGGAACTGCAATGCGGCCATTGACGGCAGCTGTAGTTGCTGCTGGTGGAAATGCAACGTATGTTTTCTTTATCCTAGT-GAAATAAGTATGAGATCCAGGGGTATGTTTGGAGACTGATCATGTCTTTTATTTAAAAAAAAAACTTCAGTTATGT---------	TRUE	FALSE	FALSE	0	40	0	1	0.00122471
GTGGAAGCAGATAAAGTTGCAAAAAGAGCTGTGGTTGTTGGCTGTGGCGGCAGGTTCCCGGTCGAAAAGGACGCCATCAGACCCCGTAGAAAAGATCAAAGGATCTTCTTGAGATCAAGAGGAAGTAAAGCTCTTCTTGGGTAATGCTGGAACTGCAATGCGGCCATTGACGGCAGCTGTAGTTGCTGCTGGTGGAAATGCAACGTATGTTTTCGTTATCCTAGT-GAAATAAGTTTGAGATCCATGGGTATGTTTGGAGACTGATCGTTTCTTTTATTAAAAAAAAACTTCAGTTATGTG--------	TRUE	FALSE	FALSE	0	40	0	1	0.00122471
GTGGAAGCAGATAAAGTTGCAAAAAGAGCTGTGGTTGTTGGCTGTGGCGGCAGGTTCCCGGTCGAAAAGGACGCCATCAGACCCCGTAGAAAAGATCAAAGGATCTTCTTGAGATCAAGAGGAAGTAAAGCTCTTCTTGGGTAATGCTGGAACTGCAATGCGGCCATTGACGGCAGCTGTAGTTGCTGCTGGTGGAAATGCAACGTATGTTTTCATTATCCTAGTGGAAATAAGTATGAGATCCATGGGTATGTTTGGAGACTGATCGTTTCTTTTATTAAAAAAAAACTTCAGTTATGTG--------	TRUE	FALSE	FALSE	0	40	0	1	0.00122471
GTGGAAGCAGATAAAGTTGCAAAAAGAGCTGTGGTTGTTGGCTGTGGCGGCAGGTTCCCGGTCGAAAAGGACGCCATCAGACCCCGTAGAAAAGATCAAAGGATCTTCTTGAGATCAAGAGGAAGTAAAGCTCTTCTTGGGTAATGCTGGAACTGCAATGCGGCCATTGACGGCAGCTGTAGTTGCTGCTGGTGGAAATGCAACGTATGTTTTCATTATCCTAGTGGAAATAAGTATGAGATCCAGGGGTATGTTTGAAGACTGATCGTTTCTTTTATTAAAAAAAAACTTCAGTTAAGTG--------	TRUE	FALSE	FALSE	0	40	0	1	0.00122471
GTGGAAGCAGATAAAGTTGCAAAAAGAGCTGTGGTTGTTGGCTGTGGCGGCAGGTTCCCGGTCGAAAAGGACGCCATCAGACCCCGTAGAAAAGATCAAAGGATCTTCTTGAGATCAAGAGGAAGTAAAGCTCTTCTTGGGTAATGCTGGAACTGCAATGCGGCCATTGACGGCAGCTGTAGTTGCTGCTGGTGGAAATGCAACGTATGTATTCTTTATCCTAGT-GAAATAAGTATGAGATCCATGGGGATGTTTGGAGACTGATCATGTCTTTTATTTAAAAAAAAAACTTCAGTTATGG---------	TRUE	FALSE	FALSE	0	40	0	1	0.00122471
GTGGAAGCAGATAAAGTTGCAAAAAGAGCTGTGGTTGTTGGCTGTGGCGGCAGGTTCCCGGTCGAAAAGGACGCCATCAGACCCCGTAGAAAAGATCAAAGGATCTTCTTGAGATCAAGAGGAAGTAAAGCTCTTCTTGGGTAATGCTGGAACTGCAATGCGGCCATCGACGGCAGCTGTAGTTGCTGCTGGTGGAAATGCAACGTATGTTTTCTTTATCCTAGTGGAAATAAGTATGAGATCCATGGGTATGTTTGGAGACTGATCGTTTCTTTTATTAAAAAAAAACTTCAGTTATGTG--------	TRUE	FALSE	FALSE	0	40	0	1	0.00122471
GTGGAAGCAGATAAAGTTGCAAAAAGAGCTGTGGTTGTTGGCTGTGGCGGCAGGTTCCCGGTCGAAAAGGACGCCATCAGACCCCGTAGAAAAGATCAAAGGATCTTCTTGAGATCAAGAGGAAGTAAAGCTCTTCTTGGGTAATGCTGGAACTGCAATGCGGCCACTGACGGCAGCTGTAGTAGCTGCTGGTGGAAATGCAACGTATGTTTTCTTTATCCTAGTGGTAATAAGTATGAGATCCCTGGGGATGTTTGGAGACTGATCGTTTCTTTTATTAAAAAAAAACTTCAGTTATGTG--------	TRUE	FALSE	FALSE	0	40	0	1	0.00122471
GTGGAAGCAGATAAAGTTGCAAAAAGAGCTGTGGTTGTTGGCTGTGGCGGCAGGTTCCCGGTCGAAAAGGACGCCATCAGACCCCGTAGAAAAGATCAAAGGATCTTCTTGAGATCAAGAGGAAGTAAAGCTCTTCTTGGGTAATGCTGGAACTGCAATGCGGCCACTGACGGCAGCTGTAGTAGCTGCTGGTGGAAATGCAACGTATGTTTTCTTTATCCTAGTGGAAATAAGTATGAGATCCATGGGTATGTTTGGCGACTGATCGTTTCTTTTATTAAAAAACAACTTCATTTATGTT--------	TRUE	FALSE	FALSE	0	40	0	1	0.00122471
GTGGAAGCAGATAAAGTTGCAAAAAGAGCTGTGGTTGTTGGCTGTGGCGGCAGGTTCCCGGTCGAAAAGGACGCCATCAGACCCCGTAGAAAAGATCAAAGGATCTTCTTGAGATCAAGAGGAAGTAAAGCTCTTCTTGGGTAATGCTGGAACTGCAATGCGGCCACTGACGGCAGCTGTAGTAGCTGCTGGTGGAAATGCAACGTATGTTTTCTTTATCCTAGTGGAAATAAGTATGAGATCCATGGGTATGTTTGGAGACTGATCGTTTCTTTTATTAAAAAAAAAACTTCAGTTATGT---------	TRUE	FALSE	FALSE	0	40	0	1	0.00122471
GTGGAAGCAGATAAAGTTGCAAAAAGAGCTGTGGTTGTTGGCTGTGGCGGCAGGTTCCCGGTCGAAAAGGACGCCATCAGACCCCGTAGAAAAGATCAAAGGATCTTCTTGAGATCAAGAGGAAGTAAAGCTCTTCTTGGGTAATGCTGGAACTGCAATGCGGCCACTGACGGCAGCTGTAGTAGCTGCTGGTGGAAATGCAACGTATGTTTTCTTTATCCTAGTGGAAATAAGTATGAGATCCATGGGTATGTTTGGAGACTGATCATGTCTTTTATTTAAAAAAAAAACTTCAGTTATG----------	TRUE	FALSE	FALSE	0	40	0	1	0.00122471
GTGGAAGCAGATAAAGTTGCAAAAAGAGCTGTGGTTGTTGGCTGTGGCGGCAGGTTCCCGGTCGAAAAGGACGCCATCAGACCCCGTAGAAAAGATCAAAGGATCTTCTTGAGATCAAGAGGAAGTAAAGCTCTTCTTGGGTAATGCTGGAACTGCAATGCGCCCATTGACGGCAGCTGTAGTTGCTGCTGGTGGAAATGCAACGTATGTTTTCTTTATCCTAGT-GAAATAAGTATGAGATCCATGGTTATGTTTGGAGCCTGATCATTTCTTTTATTTAAAAAAAAAACTTCAGTTATGT---------	TRUE	FALSE	FALSE	0	40	0	1	0.00122471
GTGGAAGCAGATAAAGTTGCAAAAAGAGCTGTGGTTGTTGGCTGTGGCGGCAGGTTCCCGGTCGAAAAGGACGCCATCAGACCCCGTAGAAAAGATCAAAGGATCTTCTTGAGATCAAGAGGAAGTAAAGCTCTTCTTGGGTAATGCTAGAACTGCAATGCGGCCATTGACGGCAGCTGTAGTTGCTGCTGGTGGAAATGCAACGTATGTTTTCTTTATCCTAGT-GAAATAAGTATGAGATCCATGGGTATGTTTGGAGACTGATCATGTCTTTTATTTAAAAAAAAAACTTCAGTTATGT---------	TRUE	FALSE	FALSE	0	40	0	1	0.00122471
GTGGAAGCAGATAAAGTTGCAAAAAGAGCTGTGGTTGTTGGCTGTGGCGGCAGGTTCCCGGTCGAAAAGGACGCCATCAGACCCCGTAGAAAAGATCAAAGGATCTTCTTGAGATCAAGAGGAAGGAAAGCTCTTCTTGGGTAATGCTGGAACTGCAATGCGGCCATTGACGGCAGCTGTAGTTTCTGCTGGGTGAAATGCAACGTATGTTTTCTTTATCCTAGTGGAAATAAGAATGAGATCCATGGGTATGTTTGGAGACTGATCGTGTCTTTTATTAAAAAAAAACTTCAGTTATGTG--------	TRUE	FALSE	FALSE	0	40	0	1	0.00122471
GTGGAAGCAGATAAAGTTGCAAAAAGAGCTGTGGTTGTTGGCTGTGGCGGCAGGTTCCCGGTCGAAAAGGACGCCATCAGACCCCGTAGAAAAGATCAAAGGATCTTCTTGAGATCAAGAGGAAGGAAAGCTCTTCGTGGGTAATGCTGGAACTGCAATGCGGCCATTGACGGCAGCTGTAGTTGCTGCTGGTGGAAATGCAACGTATGTTTTCATTATCCTAGT-GAAATAAGTATGAGATCCATGGGTATGTTTGGAGACTGATCATGTCTTATATTTAAAAAAAAAACTTCAGTTATGG---------	TRUE	FALSE	FALSE	0	40	0	1	0.00122471
GTGGAAGCAGATAAAGTTGCAAAAAGAGCTGTGGTTGTTGGCTGTGGCGGCAGGTTCCCGGTCGAAAAGGACGCCATCAGACCCCGTAGAAAAGATCAAAGGATCTGCTTGAGATCAAGAGGAAGTAAAGCTCTTCTTGGGTAATGCTGGAACTGCAATGCGGCCATTGACGGCAGCTGTAGTTGCTGCTGGTGGAAATGCAACGTATGTTTTCTTTATCCTAGTGGAAATAAGTATGAGATCCATGGGTATGTTTGGAGACTGATCGTTTCTTTTATTAAAAAAAAACTTCAGTTATGTG--------	TRUE	FALSE	FALSE	0	40	0	1	0.00122471
GTGGAAGCAGATAAAGTTGCAAAAAGAGCTGTGGTTGTTGGCTGTGGCGGCAGGTTCCCGGTCGAAAAGGACGCCATCAGACCCCGTAGAAAAGATCAAAGGATCTGCTTGAGATCAAGAGGAAGTAAAGCTCTTCTTGGGTAATGCTGGAACTGCAATGCGGCCATTGACGGCAGCTGTAGTTGCTGCTGGTGGAAATGCAACGTATGTTTTCTTTATCCTAGTGGAAATAAGTATGAGATCCAGGGGTATGTTTGGAGACTGATCGTGTCTTTTATTAAAAAAAAAACTTCAGTTATGG---------	TRUE	FALSE	FALSE	0	40	0	1	0.00122471
GTGGAAGCAGATAAAGTTGCAAAAAGAGCTGTGGTTGTTGGCTGTGGCGGCAGGTTCCCGGTCGAAAAGGACGCCATCAGACCCCGTAGAAAAGATCAAAGGATCTGCTTGAGATCAAGAGGAAGTAAAGCTCTTCTTGGGTAATGCTGGAACTGCAATGCGGCCATTGACGGCAGCTGTAGGTGCTGCTGGTGGAAATGCAACGTATGTGTTCTTTATCCTAGT-GAAATAAGTATGAGATCCAGGGGTATGTTTGGAGACTGATCGTTTCTTTTATTAAAAAAAAACTTCAGTTAGGTGG-------	TRUE	FALSE	FALSE	0	40	0	1	0.00122471
GTGGAAGCAGATAAAGTTGCAAAAAGAGCTGTGGTTGTTGGCTGTGGCGGCAGGTTCCCGGTCGAAAAGGACGCCATCAGACCCCGGAGAAAAGATCAAAGGATCTTCTTGAGATCAAGAGGAAGTAAAGCTCTTCTTGGGTAATGCTGGAACTGCAATGCGGCCATTGACGGCAGCTGTAGTTGCTGCTGGTGGAAATGCAACGTATGTGTTCTTTATCCTAGT-GAAATAAGTATGAGATCCAGGGGGATGTTTGGAGACTGATCATGTCTTTTATTTAAAAAAAAAACTTCAGTTATGG---------	TRUE	FALSE	FALSE	0	40	0	1	0.00122471
GTGGAAGCAGATAAAGTTGCAAAAAGAGCTGTGGTTGTTGGCTGTGGCGGCAGGTTCCCGGTCGAAAAGGACGCCATCAGACCCCGTAGAAAAGATCAAAGGATCTTCTTGAGATCAAGAGGAAGTAAAGCTCTTCTTGGGTAATGCTGGAACTGCAATGCGGCCATTGACGGCAGCTGTAGTTGCTGCTGGTGGAAATGCAACGTATGTTTTCTTTATCCTAGT-GAAATAAGTATGAGATCCATGGGTATGTTTGGAGACTGATCATGTCTTTTATTTAAAAAACAAACTTCAGTTATGT---------	TRUE	FALSE	FALSE	0	40	0	1	0.00122471
GTGGAAGCAGATAAAGTTGCAAAAAGAGCTGTGGTTGTTGGCTGTGGCGGCAGGTTCCCGGTCGAAAAGGACGCCATCAGACCCCGTAGAAAAGATCAAAGGATCTTCTTGAGATCAAGAGGAAGTAAAGCTCTTCTTGGGTAATGCTGGAACTGCAATGCGGCCATTGACGGCAGCTGTAGTTGCTGCTGGTGGAAATGCAACGTATGTTTTCTTTATCCTAGT-GAAATAAGTATGAGATCCATGGGTATGTTTGGAGACTGATCATGTCTTTTATTTAAAACAAAAACTTCAGTTATGT---------	TRUE	FALSE	FALSE	0	40	0	1	0.00122471
GTGGAAGCAGATAAAGTTGCAAAAAGAGCTGTGGTTGTTGGCTGTGGCGGCAGGTTCCCGGTCGAAAAGGACGCCATCAGACCCCGTAGAAAAGATCAAAGGATCTTCTTGAGATCAAGAGGAAGTAAAGCTCTTCTTGGGTAATGCTGGAACTGCAATGCGGCCATTGACGGCAGCTGTAGTTGCTGCTGGTGGTAATGCAACGTATGTTTTCTTTATCCTAGTGGAAATAAGTATGAGATCCATGGGTATGTTTGGAGACTGATCGTTTCTTTTATTAAAAAAAAACTTCAGTTATGTG--------	TRUE	FALSE	FALSE	0	40	0	1	0.00122471
GTGGAAGCAGATAAAGTTGCAAAAAGAGCTGTGGTTGTTGGCTGTGGCGGCAGGTTCCCGGTCGAAAAGGACGCCATCAGACCCCGTAGAAAAGATCAAAGGATCTTCTTGAGATCAAGAGGAAGTAAAGCTCTTCTTGGGTAATGCTGGAACTGCAATGCGGCCATTGACGGCAGCTGTAGTTGCTGCTGGTGGAAATGCAACGTATGTTTTCTTTATCCTAGT-GAAATAAGTATGAGATCCATGGGTATGTTTGGAGACTGATCATGTCTTTTATTTAAACAAAAAACTTCAGTTATGT---------	TRUE	FALSE	FALSE	0	40	0	1	0.00122471
GTGGAAGCAGATAAAGTTGCAAAAAGAGCTGTGGTTGTTGGCTGTGGCGGCAGGTTCCCGGTCGAAAAGGACGCCATCAGACCCCGTAGAAAAGATCAAAGGATCTTCTTGAGATCAAGAGGAAGTAAAGCTCTTCTTGGGTAATGCTGGAACTGCAATGCGGCCATTGACGGCAGCTGTAGTTGCTGCTGGTGGACATGCAACGTATGTTTTCTTTATCCTCGTGGAAATAAGTATGAGATCCATGGGTATGTTTTGAGCCTGATCGTTTCTTTTATTAAAAAAAAACTTCAGTTATGTG--------	TRUE	FALSE	FALSE	0	40	0	1	0.00122471
GTGGAAGCAGATAAAGTTGCAAAAAGAGCTGTGGTTGTTGGCTGTGGCGGCAGGTTCCCGGTCGAAAAGGACGCCATCAGACCCCGTAGAAAAGATCAAAGGATCTTCTTGAGATCAAGAGGAAGTAAAGCTCTTCTTGGGTAATGCTGGAACTGCAATGCGGCCATTGACGGCAGCTGTAGTTGCTGCTGGTGGAAATGCTACGTATGTTTTCTTTATACTAGT-GAAATAAGTATGAGATCCATGGGTATGTTTGGAGACTGATCATTTCTTTTATTTAAAAAAAAAACTTCAGTTATGT---------	TRUE	FALSE	FALSE	0	40	0	1	0.00122471
GTGGAAGCAGATAAAGTTGCAAAAAGAGCTGTGGTTGTTGGCTGTGGCGGCAGGTTCCCGGTCGAAAAGGACGCCATCAGACCCCGTAGAAAAGATCAAAGGATCTTCTTGAGATCAAGAGGAAGTAAAGCTCTTCTTGGGTAATGCTGGAACTGCAATGCGGCCATTGACGGCAGCTGTAGTTGCTGCTGGTGGAAATGCAACGTATGTTTTCTTTCTCCTAGT-GAAATAAGTATGAGATCCATGGGTATGTTTGGAGACTGATCATGTCTTTTATTTAAAAAAAAAACTTCAGTTATGT---------	TRUE	FALSE	FALSE	0	40	0	1	0.00122471
GTGGAAGCAGATAAAGTTGCAAAAAGAGCTGTGGTTGTTGGCTGTGGCGGCAGGTTCCCGGTCGAAAAGGACGCCATCAGACCCCGTAGAAAAGATCAAAGGATCTTCTTGAGATCAAGAGGAAGTAAAGCTCTTCTTGGGTAATGCTGGAACTGCAATGCGGCCATTGACGGCAGCTGTAGTTGCTGCTGGTGGAAATGCAACGTATGTTTTCTTTATCCTAGTTGAAATAAGTATGAGATCCATGGGTATGTTTGGAGACTGATCGTTTCTTTTATTAAAAAAAAAACTTCAGTTATGT---------	TRUE	FALSE	FALSE	0	40	0	1	0.00122471
GTGGAAGCAGATAAAGTTGCAAAAAGAGCTGTGGTTGTTGGCTGTGGCGGCAGGTTCCCGGTCGAAAAGGACGCCATCAGACCCCGTAGAAAAGATCAAAGGATCTTCTTGAGATCAAGAGGAAGTAAAGCTCTTCTTGGGTAATGCTGGAACTGCAATGCGGCCATTGACGGCAGCTGTAGTTGCTGCTGGTGGAAATGCAACGTATGTTTTCTTTATCCTAGTTGAAATAAGTATGAGATCCATGGGTATGTTTGGAGACTGATCGTGTCTTTTATTCAAAAAAAAACTTCAGTTATGT---------	TRUE	FALSE	FALSE	0	40	0	1	0.00122471
GTGGAAGCAGATAAAGTTGCAAAAAGAGCTGTGGTTGTTGGCTGTGGCGGCAGGTTCCCGGTCGAAAAGGACGCCATCAGACCCCGTAGAAAAGATCAAAGGATCTTCTTGAGATCAAGAGGAAGTAAAGCTCTTCTTGGGTAATGCTGGAACTGCAATGCGGCCATTGACGGCAGCTGTAGTTGCTGCTGGTGGAAATGCAACGTATGTTTTCTTTATCCTAGTTGAAATAAGTATGAGATCCATGGGTATGTTTGGAGACTGATCGTGTCTTTTATTACAAAAAAAACTTCAGTTATGT---------	TRUE	FALSE	FALSE	0	40	0	1	0.00122471
GTGGAAGCAGATAAAGTTGCAAAAAGAGCTGTGGTTGTTGGCTGTGGCGGCAGGTTCCCGGTCGAAAAGGACGCCATCAGACCCCGTAGAAAAGATCAAAGGATCTTCTTGAGATCAAGAGGAAGTAAAGCTCTTCTTGGGTAATGCTGGAACTGCAATGCGGCCATTGACGGCAGCTGTAGTTGCTGCTGGTGGAAATGCAACGTATGTTTTCTTTATCCTAGTTGAAATAAGTATGAGATCCATGGGTATGTTTGGAGACTGATCGTGTCTTTTATTAAAAACAAAACTTAAGTTAAGG---------	TRUE	FALSE	FALSE	0	40	0	1	0.00122471
GTGGAAGCAGATAAAGTTGCAAAAAGAGCTGTGGTTGTTGGCTGTGGCGGCAGGTTCCCGGTCGAAAAGGACGCCATCAGACCCCGTAGAAAAGATCAAAGGATCTTCTTGAGATCAAGAGGAAGTAAAGCTCTTCTTGGGTAATGCTGGAACTGCAATGCGGCCATTGACGGCAGCTGTAGTTGCTGCTGGTGGAAATGCAACGTATGTTTTCTTTATCCTAGTGGTAATAAGTATGAGATCCATGGGTATGTTTGGAGACTGATCTTTTCTTTTATTAAAAAAAAACTTCAGTTATGTG--------	TRUE	FALSE	FALSE	0	40	0	1	0.00122471
GTGGAAGCAGATAAAGTTGCAAAAAGAGCTGTGGTTGTTGGCTGTGGCGGCAGGTTCCCGGTCGAAAAGGACGCCATCAGACCCCGTAGAAAAGATCAAAGGATCTTCTTGAGATCAAGAGGAAGTAAAGCTCTTCTTGGGTAATGCTGGAACTGCAATGCGGCCATTGACGGCAGCTGTAGTTGCTGCTGGTGGAAATGCAACGTATGTTTTCTTTATCCTAGTGGAATTAAGTATGAGATCCATGGGTATGTTTGGAGACTGATCATGTCTTTTATTTAAAAAAAAAACTTCAGTTATG----------	TRUE	FALSE	FALSE	0	40	0	1	0.00122471
GTGGAAGCAGATAAAGTTGCAAAAAGAGCTGTGGTTGTTGGCTGTGGCGGCAGGTTCCCGGTCGAAAAGGACGCCATCAGACCCCGTAGAAAAGATCAAAGGATCTTCTTGAGATCAAGAGGAAGTAAAGCTCTTCTTGGGTAATGCTGGAACTGCAATGCGGCCATTGACGGCAGCTGTAGTTGCTGCTGGTGGAAATGCAACGTATGTTTTCTTTATCCTAGTGGAAATAAGTATGAGATCCATGGGTATGTTTGGCGACTGATCGTGTCTTTTATTAAAAAAACACTTCAGTTATGTG--------	TRUE	FALSE	FALSE	0	40	0	1	0.00122471
GTGGAAGCAGATAAAGTTGCAAAAAGAGCTGTGGTTGTTGGCTGTGGCGGCAGGTTCCCGGTCGAAAAGGACGCCATCAGACCCCGTAGAAAAGATCAAAGGATCTTCTTGAGATCAAGAGGAAGTAAAGCTCTTCTTGGGTAATGCTGGAACTGCAATGCGGCCATTGACGGCAGCTGTAGTTGCTGCTGGTGGAAATGCAACGTATGTTTTCTTTATCCTAGTGGAAATAAGTATGAGATCCATGGGTATGTTTGGAGCCTGATCGTTTCTTTTATTAAATAAAAACTTCAGTTATGTG--------	TRUE	FALSE	FALSE	0	40	0	1	0.00122471
GTGGAAGCAGATAAAGTTGCAAAAAGAGCTGTGGTTGTTGGCTGTGGCGGCAGGTTCCCGGTCGAAAAGGACGCCATCAGACCCCGTAGAAAAGATCAAAGGATCTTCTTGAGATCAAGAGGAAGTAAAGCTCTTCTTGGGTAATGCTGGAACTGCAATGCGGCCATTGACGGCAGCTGTAGTTGCTGCTGGTGGAAATGCAACGTATGTTTTCTTTATCCTAGTGGAAATAAGTATGAGATCCATGGGTATGTTTGGAGACTGATCGTATCTTTTATTAAAAAAAAACTTCAGTTATGTG--------	TRUE	FALSE	FALSE	0	40	0	1	0.00122471
GTGGAAGCAGATAAAGTTGCAAAAAGAGCTGTGGTTGTTGGCTGTGGCGGCAGGTTCCCGGTCGAAAAGGACGCCATCAGACCCCGTAGAAAAGATCAAAGGATCTTCTTGAGATCAAGAGGAAGTAAAGCTCTTCTTGGGTAATGCTGGAACTGCAATGCGGCCATTGACGGCAGCTGTAGTTGCTGCTGGTGGAAATGCAACGTATGTTTTCTTTATCCTAGTGGAAATAAGTATGAGATCCATGGGTATGTTTGGAGACTGATCATGTCTTTTATTTAAAAAAAAAACTTCAGTTATG----------	TRUE	FALSE	FALSE	0	40	0	1	0.00122471
GTGGAAGCAGATAAAGTTGCAAAAAGAGCTGTGGTTGTTGGCTGTGGCGGCAGGTTCCCGGTCGAAAAGGACGCCATCAGACCCCGTAGAAAAGATCAAAGGATCTTCTTGAGATCAAGAGGAAGTAAAGCTCTTCTTGGGTAATGCTGGAACTGCAATGCGGCCATTGACGGCAGCTGTAGTTGCTGCTGGTGGAAATGCAACGTATGTTTTCTTTATCCTAGT-GAATTAAGTTTGTGATCCATGGGTATGTTTGGAGACTGATCATGTCTTGTATTTTAAAAAACAACTTCAGTTATGG---------	TRUE	FALSE	FALSE	0	40	0	1	0.00122471
GTGGAAGCAGATAAAGTTGCAAAAAGAGCTGTGGTTGTTGGCTGTGGCGGCAGGTTCCCGGTCGAAAAGGACGCCATCAGACCCCGTAGAAAAGATCAAAGGATCTTCTTGAGATCAAGAGGAAGTAAAGCTCTTCTTGGGTAATGCTGGAACTGCAATGCGGCCATTGACGGCAGCTGTAGTTGCTGCTGGTGGAAATGCAACGTATGTTTTCTTTATCCTAGT-GAATTAAGTATGAGATCCATGGGTATGTTTGGAGTCTGATCATGTCTTTTATTTAAAAAAAAACTTCAGTTATGTG--------	TRUE	FALSE	FALSE	0	40	0	1	0.00122471
GTGGAAGCAGATAAAGTTGCAAAAAGAGCTGTGGTTGTTGGCTGTGGCGGCAGGTTCCCGGTCGAAAAGGACGCCATCAGACCCCGTAGAAAAGATCAAAGGATCTTCTTGAGATCAAGAGGAAGTAAAGCTCTTCTTGGGTAATGCTGGAACTGCAATGCGGCCATTGACGGCAGCTGTAGTTGCTGCTGGTGGAAATGCAACGTATGTTTTCTTTATCCTAGT-GAATTAAGTATGAGATCCATGGGTATGTTTGGAGCCTGTTCATGTCTTTTATTTAAAAAAAAACTTCAGTTATGTG--------	TRUE	FALSE	FALSE	0	40	0	1	0.00122471
GTGGAAGCAGATAAAGTTGCAAAAAGAGCTGTGGTTGTTGGCTGTGGCGGCAGGTTCCCGGTCGAAAAGGACGCCATCAGACCCCGTAGAAAAGATCAAAGGATCTTCTTGAGATCAAGAGGAAGTAAAGCTCTTCTTGGGTAATGCTGGAACTGCAATGCGGCCATTGACGGCAGCTGTAGTTGCTGCTGGTGGAAATGCAACGTATGTTTTCTTTATCCTAGT-GAAATAAGTATGCGATCCATGGGTATGTTTGGAGACTGATCATGTCTTTTATTTAAAAAAAAAACTTCATTTATGT---------	TRUE	FALSE	FALSE	0	40	0	1	0.00122471
GTGGAAGCAGATAAAGTTGCAAAAAGAGCTGTGGTTGTTGGCTGTGGCGGCAGGTTCCCGGTCGAAAAGGACGCCATCAGACCCCGTAGAAAAGATCAAAGGATCTTCTTGAGATCAAGAGGAAGTAAAGCTCTTCTTGGGTAATGCTGGAACTGCAATGCGGCCATTGACGGCAGCTGTAGTTGCTGCTGGTGGAAATGCAACGTATGTTTTCTTTATCCTAGT-GAAATAAGTATGAGATCCATGGGTCTGTTTGGAGACTGATCATGTCTTTTATTTAAAACAAACTTCAGTTATGTG--------	TRUE	FALSE	FALSE	0	40	0	1	0.00122471
GTGGAAGCAGATAAAGTTGCAAAAAGAGCTGTGGTTGTTGGCTGTGGCGGCAGGTTCCCGGTCGAAAAGGACGCCATCAGACCCCGTAGAAAAGATCAAAGGATCTTCTTGAGATCAAGAGGAAGTAAAGCTCTTCTTGGGTAATGCTGGAACTGCAATGCGGCCATTGACGGCAGCTGTAGTTGCTGCTGGTGGAAATGCAACGTATGTTTTCTTTATCCTAGT-GAAATAAGTATGAGATCCATGGGTATGTTTGTAGACTGGTCATGTCTTTTATTTAAAAAAAAAACTTCAGTTATGT---------	TRUE	FALSE	FALSE	0	40	0	1	0.00122471
GTGGAAGCAGATAAAGTTGCAAAAAGAGCTGTGGTTGTTGGCTGTGGCGGCAGGTTCCCGGTCGAAAAGGACGCCATCAGACCCCGTAGAAAAGATCAAAGGATCTTCTTGAGATCAAGAGGAAGTAAAGCTCTTCTTGGGTAATGCTGGAACTGCAATGCGGCCATTGACGGCAGCTGTAGTTGCTGCTGGTGGAAATGCAACGTATGTTTTCTTTATCCTAGT-GAAATAAGTATGAGATCCATGGGTATGTTTGTAGACTGATCATGTCTTTTATTTAAAAATAACACTTCAGTTATTT---------	TRUE	FALSE	FALSE	0	40	0	1	0.00122471
GTGGAAGCAGATAAAGTTGCAAAAAGAGCTGTGGTTGTTGGCTGTGGCGGCAGGTTCCCGGTCGAAAAGGACGCCATCAGACCCCGTAGAAAAGATCAAAGGATCTTCTTGAGATCAAGAGGAAGTAAAGCTCTTCTTGGGTAATGCTGGAACTGCAATGCGGCCATTGACGGCAGCTGTAGTTGCTGCTGGTGGAAATGCAACGTATGTTTTCTTTATCCTAGT-GAAATAAGTATGAGATCCATGGGTATGTTTGGCTACTGATCATGTCTTTTATTTAAAAAAAAAACTTCAATTATTT---------	TRUE	FALSE	FALSE	0	40	0	1	0.00122471
GTGGAAGCAGATAAAGTTGCAAAAAGAGCTGTGGTTGTTGGCTGTGGCGGCAGGTTCCCGGTCGAAAAGGACGCCATCAGACCCCGTAGAAAAGATCAAAGGATCTTCTTGAGATCAAGAGGAAGTAAAGCTCTTCTTGGGTAATGCTGGAACTGCAATGCGGCCATTGACGGCAGCTGTAGTTGCTGCTGGTGGAAATGCAACGTATGTTTTCTTTATCCTAGT-GAAATAAGTATGAGATCCATGGGTATGTTTGGATACTGATCATGTCTTTTATTTAAAAAAAAAACTTCAGTTATGT---------	TRUE	FALSE	FALSE	0	40	0	1	0.00122471
GTGGAAGCAGATAAAGTTGCAAAAAGAGCTGTGGTTGTTGGCTGTGGCGGCAGGTTCCCGGTCGAAAAGGACGCCATCAGACCCCGTAGAAAAGATCAAAGGATCTTCTTGAGATCAAGAGGAAGTAAAGCTCTTCTTGGGTAATGCTGGAACTGCAATGCGGCCATTGACGGCAGCTGTAGTTGCTGCTGGTGGAAATGCAACGTATGTTTTCTTTATCCTAGT-GAAATAAGTATGAGATCCATGGGTATGTTTGGAGACTGATCGTTTTTTTTATTAAAAAAAAACTTCAGTTATGTG--------	TRUE	FALSE	FALSE	0	40	0	1	0.00122471
GTGGAAGCAGATAAAGTTGCAAAAAGAGCTGTGGTTGTTGGCTGTGGCGGCAGGTTCCCGGTCGAAAAGGACGCCATCAGACCCCGTAGAAAAGATCAAAGGATCTTCTTGAGATCAAGAGGAAGTAAAGCTCTTCTTGGGTAATGCTGGAACTGCAATGCGGCCATTGACGGCAGCTGTAGTTGCTGCTGGTGGAAATGCAACGTATGTTTTCTTTATCCTAGT-GAAATAAGTATGAGATCCATGGGTATGTTTGGAGACTGATCGTGTCTTTTATTAAAAAAAAAACTTCAGTTATGTG--------	TRUE	FALSE	FALSE	0	40	0	1	0.00122471
GTGGAAGCAGATAAAGTTGCAAAAAGAGCTGTGGTTGTTGGCTGTGGCGGCAGGTTCCCGGTCGAAAAGGACGCCATCAGACCCCGTAGAAAAGATCAAAGGATCTTCTTGAGATCAAGAGGAAGTAAAGCTCTTCTTGGGTAATGCTGGAACTGCAATGCGGCCATTGACGGCAGCTGTAGTTGCTGCTGGTGGAAATGCAACGTATGTTTTCTTTATCCTAGT-GAAATAAGTATGAGATCCATGGGTATGTTTGGAGACTGATCATGTCTTTTATTTTAAAAAAAACTTTAGTTATGTG--------	TRUE	FALSE	FALSE	0	40	0	1	0.00122471
GTGGAAGCAGATAAAGTTGCAAAAAGAGTTGTGGTTGTTGGCTGTGGCGGCAGGTTCCCGGTCGAAAAGGACGCCATCAGACCCCGTAGAAAAGATCAAAGGATCTTCTTGAGATCAAGAGGAAGTAAAGCTCTTCTTGGGTAATGCTGGAACTGCAATGCGGCCATTGACGGCAGCTGTAGTTGCTGCTGGTGGAAATGCAACGTATGTTTTCTTTATCCTAGT-GAAATAAGTATGAGATCCATGGGTATGTTTGGAGACTGATCATGTCTTTTATTTAAAAAAAAAACTTCAGTTATGT---------	TRUE	FALSE	FALSE	0	40	0	1	0.00122471
GTGGAAGCAGATAAAAGTTGCAAAAAGAGCTGTGGTTGTTGGCTGTGGCGGCAGGTTCCCGGTCGAAAAGGACGCCATCAGACCCCGTAGAAAAGATCAAAGGATCTTCTTGAGATCAAGAGGAAGTAAAGCTCTTCTTGGGTAATGCTGGAACTGCAATGCGTCCATTGACGGCAGCTGTAGTAGCTGCTGGTGGAAATGCAACGTATGTTTTCTTTATCCTAGTTGAAATAAGTATGAGATCCATGGGTATGTTTGGAGACTGATCGTGTCTTTTATTAAAAAAAAAACTTCAGTTATT----------	TRUE	FALSE	FALSE	0	40	0	1	0.00122471
GTGGAAGCA-ATAAAGTTGCAAAAAGAGCTGTGGTTGTTGGCTGTGGCGGCAGGTTCCCGGTCGAAAAGGACGCCATCAGACCCCGTAGAAAAGATCAAAGGATCTTCTTGAGATCAAGAGGAAGTAAAGCTCTTCTTGGGTAATGCTGGAACTGCAATGCGGCCATTGACGGCAGCTGTAGTTGCTGCTGGTGGAAATGCAACGTATGTTTTCTTTATCCTAGT-GAAATAAGTATGAGATCCATGGGTATGTTTGGAGACTGATCATGTCTTTTATTTAAAAAAAAAACTTCAGTTATGTG--------	TRUE	FALSE	FALSE	0	40	0	1	0.00122471
GTGGAAGCAGA-AAAGTTGCAAAAAGAGCTGTGGTTGTTGGCTGTGGCGGCAGGTTCCCGGTCGAAAAGGACGCCATCAGACCCCGTAGAAAAGATCAAAGGATCTTCTTGAGATCAAGAGGAAGTAAAGCTCTTCTTGGGTAATGCTGGAACTGCAATGCGGCCATTGACGGCAGCTGTAGTTGCTGCTGGTGGAAATGCAACGTATGTTTTCTTTATCCTAGT-GAAATAAGTATGAGATCCATGGGTATGTTTGGAGACTGATCATGTCTTTTATTTAAAAAAAAAACTTCAGTTATGTG--------	TRUE	FALSE	FALSE	0	40	0	1	0.00122471
ATGGAAGCAGATAAAGTTGCAAAAAGAGCTGTGGTTGTTGGCTGTGGCGGCAGGTTCCCGGTCGAAAAGGACGCCATCAGACCCCGTAGAAAAGATCAAAGGATCTTCTTGAGATCAAGAGGAAGTAAAGCTCTTCTTGGGTAATGCTGGAACTGCAATGCGGCCATTGACGGCAGCTGTAGTTGCTGCTGGTGGAAATGCAACGTATGTTTTCTTTATCCTAGT-GAAATAAGTATGAGATCCATGGGTATGTTTGGAGACTGATCATGTCTTTTATTTAAAAAAAAAACTTCAGTTATGT---------	TRUE	FALSE	FALSE	0	40	0	1	0.00122471
CTGGAAGCAGATAAAGTTGCAAAAAGAGCTGTGGTTGTTGGCTGTGGCGGCAGGTTCCCGGTCGAAAAGGACGCCATCAGACCCCGTAGAAAAGATCAAAGGATCTTCTTGAGATCAAGAGGAAGTAAAGCTCTTCTTGGGTAATGCTGGAACTGCAATGCGTCCATTGACGGCAGCTGTAGTAGCTGCTGGTGGAAATGCAACGTATGTTTTCTTTATCCTAGTTGAAATAAGTATGAGATCCATGGGTATGTTTGGAGACTGATCGTGTCTTTTATTAAAAAAAAACTTCAGTTATGTG--------	TRUE	FALSE	FALSE	0	40	0	1	0.00122471
GTGGAAGCAGATAAAGTTGCAAAAAGAGCTGTGGTTGTTGGCTGTGGCGGCAGGTTCCCAGTCGAAAAGGACGCCATCAGACCCCGTAGAAAAGATCAAAGGATCTTCTTGAGATCAAGAGGAAGTAAAGCTCTTCTTGGGTAATGCTGGAACTGCAATGCGGCCATTGACGGCAGCTGTAGTTGCTGCTGGTGGAAATGCAACGTATGTTTTCTTTATCCTAGT-GAAATAAGTATGAGTTCCATGGGTATGTTTGGAGACTGATCATGTCTTTTATTTAAAAAAAAAACTTCAGTTATGT---------	TRUE	FALSE	FALSE	0	40	0	1	0.00122471
GTGGAAGCAGATAAAGTTGCAAAAAGAGCTGTGGTTGTTGGCTGTGGCGGCAGGTTCCCAGTCGAAAAGGACGCCATCAGACCCCGTAGAAAAGATCAAAGGATCTTCTTGAGATCAAGAGGAAGTAAAGCTCTTCTTGGGTAATGCTGGAACTGCAATGCGGCCATTGACGGCAGCTGTAGTTGCTGCTGGTGGAAATGCAACGTATGTTTTCTTTATCCTAGT-GAAATAAGTATGAGATCCATGGGTATGTTTGGAGACTGATCATGTCTTTTATTTAAAAAAAAAACTTCATTTATGT---------	TRUE	FALSE	FALSE	0	40	0	1	0.00122471
GTGGAAGCAGATAAAGTTGCAAAAAGAGCTGTGGTTGTTGGCTGTGGCGGCAGGTTCCCAGTCGAAAAGGACGCCGCCCTTTCGACCAAGCCCGTTATTCTGACAGTTCTGAAGAGGAAGTAAAGCTCTTCTTGGGTAATGCTGGAACTGCAATGCGGCCACTGACGGCAGCTGTAGTAGCTGCTGGTGGAAATGCAACGTATGTTTTCTTTATCCTAGTGGAAATAAGTATGAGATCCATGGGTATGTTTGGAGACTGATCGTTTCTTTTATTAAAAAAAAACTTCAGTTATGTGCTTGA---	TRUE	FALSE	FALSE	0	35	0	26	0.0318425
GTGGAAGCAGATAAAGTTGCAAAAAGAGCTGTGGTTGTTGGCTGTGGCGGCAGGTTCCCAGTCGAAAAGGACGCCGCCCTTTCGACCAAGCCCGTTATTCTGACAGTTCTGAAGAGGAAGTAAAGCTCTTCTTGGGTAATGCTGGAACTGCAATGCGGCCACTGACGGCAGCTGTAGTAGCTGCTGGTGGAAATGCAACGTATGTTTTCTTTATCCTAGTGGAAATAAGTATGAGATCCATGGGTATGTTTGGAGACTGATCGTTTCTTTTATTAAAAAAAAACTTCAGTTATGTGCTTGT---	TRUE	FALSE	FALSE	0	35	0	6	0.00734826
GTGGAAGCAGATAAAGTTGCAAAAAGAGCTGTGGTTGTTGGCTGTGGCGGCAGGTTCCCAGTCGAAAAGGACGCCGCCCTTTCGACCAAGCCCGTTATTCTGACAGTTCTGAAGAGGAAGTAAAGCTCTTCTTGGGTAATGCTGGAACTGCAATGCGGCCACTGACGGCAGCTGTAGTAGCTGCTGGTGGAAATGCAACGTATGTTTTCTTTATCCTAGTGGAAATAAGTATGAGATCCATGGGTATGTTTGGAGACTGATCATGTCTTTTATTTAAAAAAAAAACTTCAGTTATGTGCTT-----	TRUE	FALSE	FALSE	0	35	0	4	0.00489884
GTGGAAGCAGATAAAGTTGCAAAAAGAGCTGTGGTTGTTGGCTGTGGCGGCAGGTTCCCAGTCGAAAAGGACGCCGCCCTTTCGACCAAGCCCGTTATTCTGACAGTTCTGAAGAGGAAGTAAAGCTCTTCTTGGGTAATGCTGGAACTGCAATGCGGCCACTGACGGCAGCTGTAGTAGCTGCTGGTGGAAATGCAACGTATGTTTTCTTTATCCTAGTGGAAATAAGTATGAGATCCATGGGTATGTTTGGAGACTGATCGTTTCTTTTATTAAAAAAAAAACTTCAGTTATGTGCTTG----	TRUE	FALSE	FALSE	0	35	0	4	0.00489884
GTGGAAGCAGATAAAGTTGCAAAAAGAGCTGTGGTTGTTGGCTGTGGCGGCAGGTTCCCAGTCGAAAAGGACGCCGCCCTTTCGACCAAGCCCGTTATTCTGACAGTTCTGAAGAGGAAGTAAAGCTCTTCTTGGGTAATGCTGGAACTGCAATGCGTCCATTGACGGCAGCTGTAGTAGCTGCTGGTGGAAATGCAACGTATGTTTTCTTTATCCTAGTTGAAATAAGTATGAGATCCATGGGTATGTTTGGAGACTGATCGTGTCTTTTATTAAAAAAAAAACTTCAGTTATGTGCTTG----	TRUE	FALSE	FALSE	0	35	0	3	0.00367413
GTGGAAGCAGATAAAGTTGCAAAAAGAGCTGTGGTTGTTGGCTGTGGCGGCAGGTTCCCAGTCGAAAAGGACGCCGCCCTTTCGACCAAGCCCGTTATTCTGACAGTTCTGAAGAGGAAGTAAAGCTCTTCTTGGGTAATGCTGGAACTGCAATGCGGCCACTGACGGCAGCTGTAGTAGCTGCTGGTGGAAATGCAACGTATGTTTTCTTTATCCTAGT-GAAATAAGTATGAGATCCATGGGTATGTTTGGAGACTGATCATGTCTTTTATTTAAAAAAAAAACTTCAGTTATGTGCTTG----	TRUE	FALSE	FALSE	0	35	0	3	0.00367413
-TGGAAGCAGATAAAGTTGCAAAAAGAGCTGTGGTTGTTGGCTGTGGCGGCAGGTTCCCAGTCGAAAAGGACGCCGCCCTTTCGACCAAGCCCGTTATTCTGACAGTTCTGAAGAGGAAGTAAAGCTCTTCTTGGGTAATGCTGGAACTGCAATGCGGCCACTGACGGCAGCTGTAGTAGCTGCTGGTGGAAATGCAACGTATGTTTTCTTTATCCTAGTGGAAATAAGTATGAGATCCATGGGTATGTTTGGAG	TRUE	FALSE	FALSE	0	35	0	2	0.00244942
GTGGAAGCAGATAAAGTTGCAAAAAGAGCTGTGGTTGTTGGCTGTGGCGGCAGGTTCCCAGTCGAAAAGGACGCCGCCCTTTCGACCAAGCCCGTTATTCTGACAGTTCTGAAGAGGAAGTAAAGCTCTTCTTGGGTAATGCTGGAACTGCAATGCGGCCACTGACGGCAGCTGTAGTAGCTGCTGGTGGAAATGCAACGTATGTTTTCTTTATCCTAGTGGAAATAAGTATGAGATCCATGGGTATGTTTGGAGACTGATCGTTTCTTTTATTAAAAAAAAACTTCAGTTATGTGCTTGG---	TRUE	FALSE	FALSE	0	35	0	2	0.00244942
GTGGAAGCAGATAAAGTTGCAAAAAGAGCTGTGGTTGTTGGCTGTGGCGGCAGGTTCCCAGTCGAAAAGGACGCCGCCCTTTCGACCAAGCCCGTTATTCTGACAGTTCTGAAGAGGAAGTAAAGCTCTTCTTGGGTAATGCTGGAACTGCAATGCGGCCACTGACGGCAGCTGTAGTAGCTGCTGGTGGAAATGCAACGTATGTTTTCTTTATCCTAGTTGAAATAAGTATGAGATCCATGGGTATGTTTGGAGACTGATCGTGTCTTTTATTAAAAAAAAAACTTCAGTTATGTGCTTG----	TRUE	FALSE	FALSE	0	35	0	2	0.00244942
GTGGAAGCAGATAAAGTTGCAAATAGAGTTGTGGTTGTTGGCTGTGGCGGCAGGTTCCCAGTCGAAAAGGACGCCGCCCTTTCGACCAAGCCCGTTATTCTGACAGTTCTGAAGAGGAAGTAAAGCTCTTCTTGGGTAATGCTGGAACTGCAATGCGGCCACTGACGGCAGCTGTCGTAGCTGCTGGTGGAAATGCAACGTATGTTTTCTTTATCCTAGTGGAAATAAGTCTGAGATCCATGGGTATGGTTGGAGACTGATCGTTTCTTTTATTAAAACAAAACTTCAGTTATGTGCTTGT---	TRUE	FALSE	FALSE	0	35	0	1	0.00122471
GTGGAAGCAGATAAAGTTGTAAAAAGAGCTGTGGTTGTTGGCTGTGGCGGCAGGTTCCCAGTCGAAAAGGACGCCGCCCTTTCGACCAAGCCCGTTATTCTGACAGTTCTGAAGAGGAAGTAAAGCTCTTCTTGGGTAATGCTGGAACTGCAATGCGGCCACTGACGGCAGCTGTAGTAGCTGCTGGTGGAAATGCAAAGTATGTTTTCTTTATCCTAGTGGAAATAAGTATGAGAGCCATGGGTATGGTTGGAGACTGATCGTGTCTTTTATTAAAGAAAAACTTCAGTTATGTGCTTGA---	TRUE	FALSE	FALSE	0	35	0	1	0.00122471
GTGGAAGCAGATAAAGTTGCAAACAGAGCTGTGGTTGTTGGCTGTGGCGGCAGGTTCCCAGTCGAAAAGGACGCCGCCCTTTCGACCAAGCCCGTTATTCTGACAGTTCTGAAGAGGAAGTAAAGCTCTTCTTGGGTAATGCTGGTACTGCAATGCGGCCACTGACGGCAGCTGTAGTAGCTGCTGGTGGAAATGCAACGTATGTTTTCTTTATCCTAGTGGAAATAAGTATGAGATCCATGGGTATGGTTGGAGACTGATCGTTTCTTTTATTAAAAAAAAACTTCAGTTATGTGCTTGA---	TRUE	FALSE	FALSE	0	35	0	1	0.00122471
GTGGAAGCAGATAAAGTTGCAAAAAGAGTTGTGGTTGTTGGCTGTGGCGGCAGGTTCCCAGTCGAAAAGGACGCCGCCCTTTCGACCAAGCCCGTTATTCTGACAGTTCTGAAGAGGAAGTAAAGCTCTTCTTGGGTAATGCTGGAACTGCAATGCGGCCACTGACGGCAGCTGTAGTAGCTGCTGGTGGAAATGCAACGTATGTTTTCTTTATCCTAGTGGAACTAAGTATGAGATCCATGGGTATGTTTGGAGACTGATCGTGTCTTTTATTAAAAAAAAAACTTCAGTTATGTGCTTG----	TRUE	FALSE	FALSE	0	35	0	1	0.00122471
GTGGAAGCAGATAAAGTTGCAAAAAGAGTTGTGGTTGTTGGCTGTGGCGGCAGGTTCCCAGTCGAAAAGGACGCCGCCCTTTCGACCAAGCCCGTTATTCTGACAGTTCTGAAGAGGAAGTAAAGCTCTTCTTGGGTAATGCTGGAACTGCAATGCGGCCACTGACGGCAGCTGTAGTAGCTGCTGGTGGAAATGCAACGTATGTTTTCTTTATCCTAGTGGAAATAAGTATGAGATCCATGGGTATGTTTGGAGACTGATCGTTTCTTTTATTAAAAAAAAACTTCAGTTATGTGCTTGT---	TRUE	FALSE	FALSE	0	35	0	1	0.00122471
GTGGAAGCAGATAAAGTTGCAAAAAGAGTTGTGGTTGTTGGCTGTGGCGGCAGGTTCCCAGTCGAAAAGGACGCCGCCCTTTCGACCAAGCCCGTTATTCTGACAGTTCTGAAGAGGAAGTAAAGCTCTTCTTGGGTAATGCTGGAACTGCAATGCGGCCACTGACGGCAGCTGTAGTAGCTGCTGGTGGAAATGCAACGTATGTTTTCTTTATCCTAGTGGAAATAAGTATGAGATCCATGGGTATGTTTGGAGACTGATCGTTTCTTTTATTAAAAAAAAACTTCAGTTATGTGCTTGA---	TRUE	FALSE	FALSE	0	35	0	1	0.00122471
GTGGAAGCAGATAAAGTTGCAAAAAGAGTTGTGGTTGTTGGCTGTGGCGGCAGGTTCCCAGTCGAAAAGGACGCCGCCCTTTCGACCAAGCCCGTTATTCTGACAGTTCTGAAGAGGAAGTAAAGCTCTTCTTGGGTAATGCTGGAACTGCAATGCGGCCACTGACGGCAGCTGTAGTAGCTGCTGGTGGAAATGCAACGTATGTTTTCTTTATCCTAGTGGAAATAAGTATGAGATCCATGGGTATGTTTGGAGACTGATCATGTCTTTTATTTAAAAAAAAAACTTCAGTTATGTGTTT-----	TRUE	FALSE	FALSE	0	35	0	1	0.00122471
GTGGAAGCAGATAAAGTTGCAAAAAGAGTTGTGGTTGTTGGCTGTGGCGGCAGGTTCCCAGTCGAAAAGGACGCCGCCCTTTCGACCAAGCCCGTTATTCTGACAGTTCTGAAGAGGAAGTAAAGCTCTTCTTGGGTAATGCCGGAACTGCAATGCGGCCACTGACGGCAGCTGTAGTAGCTGCTGGTGGAAATGCAACGTATGTTTTCTTTATCCTAGTGGAAATAAGTATGAGATCCATGGGTATGTTTGGAGACTGATCGTTTCTTTTATTAAAACAAAACTTCAGTTATGTGCTTGA---	TRUE	FALSE	FALSE	0	35	0	1	0.00122471
GTGGAAGCAGATAAAGTTGCAAAAAGAGCTGTGGTTGTTGTCTGTAGCGGCAGGTTCCCAATCGAAAAGGACGCCGCCCTTTCGACCAAGCCCGTTATTCTGACAGTTCTGAAGAGGAAGTAAAGCTCTTCTTGGGTAATGCTGGAACTGCAATGCGGCCACTGACGGCAGCTGTAGTAGCTGCTGGTGGAAATGCAACGTATGTTTTCTTTATCCTAGTGGAAATAAGTATGAGATCCATGGGTATGTTTGGAGACTGATCGTTTCTTTTATTAAAAACAAACTTCAGTTATGTTCTTGA---	TRUE	FALSE	FALSE	0	35	0	1	0.00122471
--GTAAGCAGATAAAGTTGCAAAAAGAGCTGTGGTTGTTGGCTGTGGCGGCAGGTTCCCAGTCGAAAAGGACGCCGCCCTTTCGACCAAGCCCGTTATTCTGACAGTTCTGAAGAGGAAGTAAAGCGCTTCTTGGGTAATGCTGGAACTGCAATGCGGCCACTGACGGCAGCTGTAGTAGCTGCTGGTGGAAATGCAACGTATGTTTTCTTTATCCTAGTGGAAATAAGTATGAGATCCATGGGTATGTTTGGAG	TRUE	FALSE	FALSE	0	35	0	1	0.00122471
GTGGAAAGCAGATAAAGTTGCAAAAAGAGCTGTGGTTGTTGGCTGTGGCGGCAGGTTCCCAGTCGAAAAGGACGCCGCCCTTTCGACCAAGCCCGTTATTCTGACAGTTCTGAAGAGGAAGTAAAGCTCTTCTTGGGTAATGCTGGAACTGCAATGCGGCCACTGACGGCAGCTGTAGTAGCGGCTGGTGGAAATGCAACGTATGTTTTCTTTATCCTAGTGGAAATAAGTATGAGATCCATGGGTATGTTTGGAGACTGATCGTTTCTGTTATTAAAAAAAAAACTTCAGTTATGTG--------	TRUE	FALSE	FALSE	0	35	0	1	0.00122471
GTGGAA-CAGATAAAGTTGCAAAAAGAGCTGTGGTTGTTGGCTGTGGCGGCAGGTTCCCAGTCGAAAAGGACGCCGCCCTTTCGACCAAGCCCGTTATTCTGACAGTTCTGAAGAGGAAGTAAAGCTCTTCTTGGGTAATGCTGGAACTGCAATGCGGCCACTGACGGCAGCTGTAGTAGCTGCTGGTGGAAATGCAACGTATGTTTTCTTTATCCTAGT-GAAATAAGTATGAGATCCATGGGTATGTTTGGAGACTGATCATGTCTTTTATTTAAAAAAAAAACTTCAGTTATGTGCTTGA---	TRUE	FALSE	FALSE	0	35	0	1	0.00122471
GT-GAAGCAGATAAAGTTGCAAAAAGAGCTGTGGTTGTTGGCTGTGGCGGCAGGTTCCCAGTCGAAAAGGACGCCGCCCTTTCGACCAAGCCCGTTATTCTGACAGTTCTGAAGAGGAAGTAAAGCTCTTCTTGGGTAATGCTGGAACTGCAATGCGGCCACTGACGGCAGCTGTAGTAGCTGCTGGTGGAAGTGCAACGTATGTTTTCTTTATCCTAGTGGAAATAAGTATGAGATCCATGGGTATGTTTGGAGACTGATCGTTTCTTTTATTAAAAAAAAACTTCAGTTATGTGCTTGAT--	TRUE	FALSE	FALSE	0	35	0	1	0.00122471
GT-GAAGCAGATAAAGTTGCAAAAAGAGCTGTGGTTGTTGGCTGTGGCGGCAGGTTCCCAGTCGAAAAGGACGCCGCCCTTTCGACCAAGCCCGTTATTCTGACAGTTCTGAAGAGGAAGTAAAGCTCTTCTTGGGTAATGCTGGAACTGCAATGCGGCCACTGACGGCAGCTGTAGTAGCTGCTGGTGGAAATGCAACGTATGTTTTCTTTATCCTAGTGGTAATAAGTATGAGATCCATGGGTATGTTTGGAGACTGATCGTTTCTTTTATTAAAAATAAACTTCAGTTATGTGCTTGAT--	TRUE	FALSE	FALSE	0	35	0	1	0.00122471
GTGGAAGCAGATAAAGTTGCAAAAAGAGCTGTGGTTGTTGGCTGTGGCGGCAGGTTCCCAGTCGAAAAGGACGCCGCCCTTTCGACCAAGCCCGTTATTCTGACAGGTCTGAAGAGGAAGTAAAGCTCTTCTTGGGTAATGCTGGAACTGCAATGCGGCCACTGACGGCAGCTGTAGTAGCTGCTGGTGGAAATGCAACGTATGTTTTCTTTATCCTAGT-GAAATAAGTATGAGATCCATGGGTATGTTTGGAGACTGATCATGTCTTTTATTTAAAAAAAAAACTTCAGTTATGTGCTTG----	TRUE	FALSE	FALSE	0	35	0	1	0.00122471
GTGGAAGCAGATAAAGTTGCAAAAAGAGCTGTGGTTGTTGGCTGTGGCGGCAGGTTCCCAGTCGAAAAGGACGCCGCCCTTTCGACCAAGCCCGTTATTCTGACAGGTCTGAAGAGGAAGTAAAGCTCTTCTTGGGTAATGCTGGAACTGAAATGCGGCCACTGACGGCAGCTGTAGTAGCTGCTGGTGGAAATGCAACGTATGTTTTCTTTATCCTAGT-GAAATAAGTATGAGATCCATGGGTATGTTTGGAGACTGATCATGTCTTTTATTTAAAAAAAAAAATTCAGTTATGTGCTGG----	TRUE	FALSE	FALSE	0	35	0	1	0.00122471
GTGGAAGCAGATAAAGTTGCAAAAAGAGCTGTGGTTGTTGGCTGTGGCGGCAGGTTCCCAGTCGAAAAGGACGCCGCCCTTTCGACCAAGCCCGTCATTCTGACAGTTCTGAAGAGGAAGTAAAGCTCTTCTTGGGTAATGCTGGAACTGCAATGCGGCCACTGACGGCAGCTGTTGTAGCTGCTGGTGGAAATGCAACGTATGTTTTTTTTATCCTAGTGGAATTAAGTATGAGATCCATGGGTATGTTTGGAGACGGATCGTTTCTTTTATTAAAAAAAAACTTCAGTTATGTGCTTGA---	TRUE	FALSE	FALSE	0	35	0	1	0.00122471
GTGGAAGCAGATAAAGTTGCAAAAAGAGCTGTGGTTGTTGGCTGTGGCGGCAGGTTCCCAGTCGAAAAGGACGCCGCCCTTTCGACCAAGCCCATTATTCTGACAGTTCTGAAGAGGAAGTAAAGCTCTTCTTGGGTAATGCCGGAACTGCAATGCGGCCACTGACGGCAGCTGTAGTAGCTGCTGGTGGAAATGCAACGTATGTTTTCTTTATCCTAGTGTAAATAAGTATGATATCCATGGGTATGTTTGGAGACTGATCGTTTCTTTTATTACAACAAAACTTCAGTTTTTTGCTTGT---	TRUE	FALSE	FALSE	0	35	0	1	0.00122471
GTGGAAGCAGATAAAGTTGCAAAAAGAGCTGTGGTTGTTGGCTGTGGCGGCAGGTTCCCAGTCGAAAAGGACGCCGCCCTTTCGACCAAGCCCGTTATTCTGACAGTTCTGAAGAGGAAGTAAAGCACTTCTTGGGTAATGCTGGAACTGCAATGCGGCCACTGACGGCAGCTGTAGTAGCTGCTGGTGGAAATGCAACGGATGTTTTATTTATCCTAGTGGAAATAAGTATGAGATCCATGGGTCTGTTTGGAGACTGATCGTTTCTTTTATTAAAAAAAAACTTCAGTTATGTGCTTGA---	TRUE	FALSE	FALSE	0	35	0	1	0.00122471
GTGGAAGCAGATAAAGTTGCAAAAAGAGCTGTGGTTGTTGGCTGTGGCGGCAGGTTCCCAGTCGAAAAGGACGCCGCCCTTTCGACCAAGCCCGTTATTCTGACAGTTCTGAAG-GGAAGTAAAGCTCTTCTTGGGTAATGCTGGAACTGCAATGCGGCCACTGACGGCAGCTGTAGTAGCTGCTGGTGGAAATGCAACGTATGTTTTCTTTATCCTAGAGGAAATAAGTATGAGATCCATGGGTATGTTTGGAGACTGATCGTTTCTTTTATTAAAAACAAACTTCAGTTATGTGCCTTGA---	TRUE	FALSE	FALSE	1	35	0	1	0.00122471
GTGGAAGCAGATAAAGTTGCAAAAAGAGCTGTGGTTGTTGGCTGTGGCGGCAGGTTCCCAGTCGAAAAGGACGCCGCCCTTTCGACCAAGCCCGTTATTCTGACAGTTCTGAAGAGGAAGTAAAGCTCTTCTTGGGTAATGCCGGAACTGCAATGCGGCCACTGACGGCAGCTGTAGTAGCTGCTGGTGGAAATGCAACGTATGTTTTCTTTATCCTAGTGGAAATAAGTATGAGATCCATGGGTATGTTTGGAGACTGATCGTTTCTTTTATTAAAAAAAAACTTCAGTTATGTGCTTGA---	TRUE	FALSE	FALSE	0	35	0	1	0.00122471
GTGGAAGCAGATAAAGTTGCAAAAAGAGCTGTGGTTGTTGGCTGTGGCGGCAGGTTCCCAGTCGAAAAGGACGCCGCCCTTTCGACCAAGCCCGTTATTCTGCCAGTTCTGAAGAGGAAGTAAAGCTCTTCTTGGGTAATGCTGCAACTGCTATGCGCTTACTGACGGCTGCTGTAGTATCTGCTGGTGGAAATGCAACGTATGTTTTCTTTATCCTAGTGGTAATAAGTATGAGATCCATGGGTATGTTTGGCGACTGATCGTTTCTTTTATTAATATAAAACTTCAGTTATGTGCTTGT---	TRUE	FALSE	FALSE	0	35	0	1	0.00122471
GTGGAAGCAGATAAAGTTGCAAAAAGAGCTGTGGTTGTTGGCTGTGGCGGCAGGTTCCCAGTCGAAAAGGACGCCGCCCTTTCGACCAAGCCCGTTATTCTGACAGTTCTGAATAGGAAGTAAAGCTCTTCTTGGGTAATGCCGGAACTGCAATGCGGCCACTGACGGCAGCTGTAGTAGCTGCTGGTGGAAATGCAACGTATGTTTTCTTTATCCTAGTGGTAATAAGTATGAGATCCATGGGTATGTTTGGAGACTGATCGTTTCTTTTATTAAAAAAAAAACTTCAGTTAGGTGCTTG----	TRUE	FALSE	FALSE	0	35	0	1	0.00122471
GTGGAAGCAGATAAAGTTGCAAAAAGAGCTGTGGTTGTTGGCTGTGGCGGCAGGTTCCCAGTCGAAAAGGACGCCGCCCTTTCGACCAAGCCCGTTATTCTGACAGTTCTGAAGAGGTAGTAAAGCTCTTCTTGGGTAATGCTGGAACTGCAATGCGGCCACTGACGGCAGCTGTAGTAGCTGCTGGTGGAAATGCAACGTATGTTTTCTTTATCCTAGTGGAAATAAGTATGAGATCCATGGTTATGTCTGGAGACTGCTCGTTTCTTTTATTAAAAAAAAACTTCCGTTATGTGCTTGT---	TRUE	FALSE	FALSE	0	35	0	1	0.00122471
GTGGAAGCAGATAAAGTTGCAAAAAGAGCTGTGGTTGTTGGCTGTGGCGGCAGGTTCCCAGTCGAAAAGGACGCCGCCCTTTCGACCAAGCCCGTTATTCTGACAGTTCTGAAGAGGCAGTAAAGCTCTTCTTGGGTAATGCTGGAACTGCAATGCGGCCACTGACGGCAGCTGTAGTAGCTGCTTGTGGAAATGCAACGTATGTTTTCTTTATCCTAGTGGAAATAAGTATGAGATCCATGGGTATGTTTGGAGACTGATCGTTTCTTTTATT-AAAATAAACTTCAGTTATTTGGTTCGT--	TRUE	FALSE	FALSE	0	35	0	1	0.00122471
GTGGAAGCAGATAAAGTTGCAAAAAGAGCTGTGGTTGTTGGCTGTGGCGGCAGGTTCCCAGTCGAAAAGGACGCCGCCCTTTCGACCAAGCCCGTTATTCTGACAGTTCTGAAGAGGAAGTAAAGCTCTTCTTGTGTAATGCCGGAACTGCAATGCGGCCACTGACGGCAGCTTTAGTAGCTGCTGGTGGAAATGCAACGTATGTTTTCTTTATCCTAGTGGAACTAAGTATGAGATCCTTGGTTATGTTTGGAGACTGATCGTTTCTTTTATTAAAAAACAACTTCA-TTATGTGCTTGAT--	TRUE	FALSE	FALSE	0	35	0	1	0.00122471
GTGGAAGCAGATAAAGTTGCAAAAAGAGCTGTGGTTGTTGGCTGTGGCGGCAGGTTCCCAGTCGAAAAGGACGCCGCCCTTTCGACCAAGCCCGTTATTCTGACAGTTCTGAAGAGGAAGTAAAGCTCTTCTTGGGTACTGCTGGTACTGCAATGCGGCCACTGACGGCAGCTGTAGTAGCTGCTGGTGGAAATGCAACGTATGTTTTCTTTATCCTAGTGGAAATAAGTATGAGATCCATGTGTATGTTTGGAGACTGATCGTTTCTTTTATTAAAAAAAAACTTCATTTATGTGCTTGA---	TRUE	FALSE	FALSE	0	35	0	1	0.00122471
GTGGAAGCAGATAAAGTTGCAAAAAGAGCTGTGGTTGTTGGCTGTGGCGGCAGGTTCCCAGTCGAAAAGGACGCCGCCCTTTCGACCAAGCCCGTTATTCTGACAGTTCTGAAGAGGAAGTAAAGCTCTTCTTGGGTAATGCTGGTACTGCAATGCGGCCACTGACGGCAGCTGTAGTAGCTGCTGGTGGAAATGCAACGTATGTTTTCTTTATCCTAGTTGAAATAAGTATGAGCTCCATGGGTATGTTTGGAGACTGATCGTTTCTTTTATTAAAAAAAAACTTCAGTTATGTGCTTGT---	TRUE	FALSE	FALSE	0	35	0	1	0.00122471
GTGGAAGCAGATAAAGTTGCAAAAAGAGCTGTGGTTGTTGGCTGTGGCGGCAGGTTCCCAGTCGAAAAGGACGCCGCCCTTTCGACCAAGCCCGTTATTCTGACAGTTCTGAAGAGGAAGTAAAGCTCTTCTTGGGTAATGCTGGAACTGCAATGCTGCCACTGACGGCAGCTGTAGTAGCTGCTGGTGGAAATGCAACGTATGTTTTCTTTATCCTAGTGGAAGTAAGTATGAGATCCATGGGTATGTTTGTAGACTGATCGTGTCTTTTATTAAAAAAAAAACTTCATTTATGTGTTTG----	TRUE	FALSE	FALSE	0	35	0	1	0.00122471
GTGGAAGCAGATAAAGTTGCAAAAAGAGCTGTGGTTGTTGGCTGTGGCGGCAGGTTCCCAGTCGAAAAGGACGCCGCCCTTTCGACCAAGCCCGTTATTCTGACAGTTCTGAAGAGGAAGTAAAGCTCTTCTTGGGTAATGCTGGAACTGCAATGCGGCCATTGACGGCAGCTGTAGTTGCTGCTGGTGGAAATGCAACGTCTGTTTTCTTTATCCTAGT-GAAATAAGTATGAGATCCATGGGTATGTTTGGAGACTGATCATGTCTTTTATTTAAAAAAAAAACTTCAGTTATTTGCTTG----	TRUE	FALSE	FALSE	0	35	0	1	0.00122471
GTGGAAGCAGATAAAGTTGCAAAAAGAGCTGTGGTTGTTGGCTGTGGCGGCAGGTTCCCAGTCGAAAAGGACGCCGCCCTTTCGACCAAGCCCGTTATTCTGACAGTTCTGAAGAGGAAGTAAAGCTCTTCTTGGGTAATGCTGGAACTGCAATGCGGCCATTGACGGCAGCTGTAGTTGCTGCTGGTGGAAATGCAACGTATGTTTTCTTTATCCTAGTGGAAATACGTATGAGATCCATGGGTATGTTTGGAGACTTATCGTTTCTTTTATTAAAAAAAAACTTCAGTTATGTGCTTGA---	TRUE	FALSE	FALSE	0	35	0	1	0.00122471
GTGGAAGCAGATAAAGTTGCAAAAAGAGCTGTGGTTGTTGGCTGTGGCGGCAGGTTCCCAGTCGAAAAGGACGCCGCCCTTTCGACCAAGCCCGTTATTCTGACAGTTCTGAAGAGGAAGTAAAGCTCTTCTTGGGTAATGCTGGAACTGCAATGCGGCCATTGACGGCAGCTGTAGTTGCTGCTGGTGGAAATGCAACGTATGTTTTCTTTATCCTAGT-GCAATAAGTATGAGATCCATGGGTATGTTTGGAGACTGATCATGTCTTTTATTTAAAAAAAAAACTCAATTTATG-GGTTGT---	TRUE	FALSE	FALSE	0	35	0	1	0.00122471
GTGGAAGCAGATAAAGTTGCAAAAAGAGCTGTGGTTGTTGGCTGTGGCGGCAGGTTCCCAGTCGAAAAGGACGCCGCCCTTTCGACCAAGCCCGTTATTCTGACAGTTCTGAAGAGGAAGTAAAGCTCTTCTTGGGTAATGCTGGAACTGCAATGCGGCCATTGACGGCAGCTGTAGTTGCTGCTGGTGGAAATGCAACGTATGTTTTCTTTATCCTAGT-GAAATAAGTATGAGATCCATGGGTATGTTTGGAGACTGATCATGTCTTTTATTTAAAAAAAAAACTTCAGTTATGTGCTTT----	TRUE	FALSE	FALSE	0	35	0	1	0.00122471
GTGGAAGCAGATAAAGTTGCAAAAAGAGCTGTGGTTGTTGGCTGTGGCGGCAGGTTCCCAGTCGAAAAGGACGCCGCCCTTTCGACCAAGCCCGTTATTCTGACAGTTCTGAAGAGGAAGTAAAGCTCTTCTTGGGTAATGCTGGAACTGCAATGCGGCCACTGACGGCTGCTGTAGTAGCTGCTGGTGGAAATGCAACGTATGTTTTCTTTATCCTAGTGGAAATAAGTATGAGATCCATGGGTATGTTTGGAGACTGATCGTTTCTTTTATTAAAAAAAAACTTCAGTTATGTGCTTGA---	TRUE	FALSE	FALSE	0	35	0	1	0.00122471
GTGGAAGCAGATAAAGTTGCAAAAAGAGCTGTGGTTGTTGGCTGTGGCGGCAGGTTCCCAGTCGAAAAGGACGCCGCCCTTTCGACCAAGCCCGTTATTCTGACAGTTCTGAAGAGGAAGTAAAGCTCTTCTTGGGTAATGCTGGAACTGCAATGCGGCCACTGACGGCAGCTTTAGTAGCTGCTGGTGGAAATGCAACGTATGTTTTCTTTATCCTAGTGGAAATAAGTATGAGATCCATGGGTATGTTTGGAGACTGATCGTTTCTTTTATTAAAAAAAACCTTCAGTTATGTGCTTGA---	TRUE	FALSE	FALSE	0	35	0	1	0.00122471
GTGGAAGCAGATAAAGTTGCAAAAAGAGCTGTGGTTGTTGGCTGTGGCGGCAGGTTCCCAGTCGAAAAGGACGCCGCCCTTTCGACCAAGCCCGTTATTCTGACAGTTCTGAAGAGGAAGTAAAGCTCTTCTTGGGTAATGCTGGAACTGCAATGCGGCCACTGACGGCAGCTGTCGTAGCTGCTGGTGGAAATGCAACGTATGTTTTCTTTATCCTAGTGGAAATAAGTATGAGATCCATGGGTATGTTTGGAGACTGATCGTTTCTTTTATTAAAAAAAAAACTTCAGTTATGTGCTTG----	TRUE	FALSE	FALSE	0	35	0	1	0.00122471
GTGGAAGCAGATAAAGTTGCAAAAAGAGCTGTGGTTGTTGGCTGTGGCGGCAGGTTCCCAGTCGAAAAGGACGCCGCCCTTTCGACCAAGCCCGTTATTCTGACAGTTCTGAAGAGGAAGTAAAGCTCTTCTTGGGTAATGCTGGAACTGCAATGCGGCCACTGACGGCAGCTGTCGTAGCTGCTGGTGGAAATGCAACGTATGTCTTCTTTATCCTAGTGGAAATAAGTATGAGATCCATGGGTATGTTTGGAGACTGATCATGTCTTTTATTTAAAAAAAAAACTTCAGTTATGTGCTT-----	TRUE	FALSE	FALSE	0	35	0	1	0.00122471
GTGGAAGCAGATAAAGTTGCAAAAAGAGCTGTGGTTGTTGGCTGTGGCGGCAGGTTCCCAGTCGAAAAGGACGCCGCCCTTTCGACCAAGCCCGTTATTCTGACAGTTCTGAAGAGGAAGTAAAGCTCTTCTTGGGTAATGCTGGAACTGCAATGCGGCCACTGACGGCAGCTGTAGTAGCTGCTGGTGTAAATGCAACGTATGTTTTCTTTATCCTAGTGGCAATAAGTATGAGATCCATGGGTATGTTTGGAGACTGATCATGGCTTTTATTTAAAAAAAAAACTTCAGTTATGTGTTT-----	TRUE	FALSE	FALSE	0	35	0	1	0.00122471
GTGGAAGCAGATAAAGTTGCAAAAAGAGCTGTGGTTGTTGGCTGTGGCGGCAGGTTCCCAGTCGAAAAGGACGCCGCCCTTTCGACCAAGCCCGTTATTCTGACAGTTCTGAAGAGGAAGTAAAGCTCTTCTTGGGTAATGCTGGAACTGCAATGCGGCCACTGACGGCAGCTGTAGTAGCTGCTGGTGTAAATGCAACGTATGTTTTCTTTATCCTAGTGGAGATAAGTATGAGATCCATGGGTATGTTTGGAGACTGATCGTTTCTTTTATTAAAAAAAAACTTCAGTTATGTGCTTGA---	TRUE	FALSE	FALSE	0	35	0	1	0.00122471
GTGGAAGCAGATAAAGTTGCAAAAAGAGCTGTGGTTGTTGGCTGTGGCGGCAGGTTCCCAGTCGAAAAGGACGCCGCCCTTTCGACCAAGCCCGTTATTCTGACAGTTCTGAAGAGGAAGTAAAGCTCTTCTTGGGTAATGCTGGAACTGCAATGCGGCCACTGACGGCAGCTGTAGTAGCTGCTGGTGGCAATGCAACGTATGTTTTCTTTATCCTAGTTGAAATAAGTATGAGATCCATGGGTATGTTTGGAGACTGATCGTGTCTTTTATTAAAAAAAAAACTTCAGTTATGTGCTGG----	TRUE	FALSE	FALSE	0	35	0	1	0.00122471
GTGGAAGCAGATAAAGTTGCAAAAAGAGCTGTGGTTGTTGGCTGTGGCGGCAGGTTCCCAGTCGAAAAGGACGCCGCCCTTTCGACCAAGCCCGTTATTCTGACAGTTCTGAAGAGGAAGTAAAGCTCTTCTTGGGTAATGCTGGAACTGCAATGCGGCCACTGACGGCAGCTGTAGTAGCTGCTGGTGGAAATGCCACGTCTGTTTTCTTTATCCTAGTGGAAATAAGTATGAGATCCATGGGTATGGTTGGAGACTGATCGTTTCTTTTATTAAAAAAAAACTTCAGTTATGTGCTTGT---	TRUE	FALSE	FALSE	0	35	0	1	0.00122471
GTGGAAGCAGATAAAGTTGCAAAAAGAGCTGTGGTTGTTGGCTGTGGCGGCAGGTTCCCAGTCGAAAAGGACGCCGCCCTTTCGACCAAGCCCGTTATTCTGACAGTTCTGAAGAGGAAGTAAAGCTCTTCTTGGGTAATGCTGGAACTGCAATGCGGCCACTGACGGCAGCTGTAGTAGCTGCTGGTGGAAATGCAACGTATGTTTTCTTTATCCTAGTTGAACTAAGTATGAGATCCATGGGTATGTTTGGAGACTGATCGTGTCTTTTATTAAAAAAAAACTTCAGTTATGTGCTTGA---	TRUE	FALSE	FALSE	0	35	0	1	0.00122471
GTGGAAGCAGATAAAGTTGCAAAAAGAGCTGTGGTTGTTGGCTGTGGCGGCAGGTTCCCAGTCGAAAAGGACGCCGCCCTTTCGACCAAGCCCGTTATTCTGACAGTTCTGAAGAGGAAGTAAAGCTCTTCTTGGGTAATGCTGGAACTGCAATGCGGCCACTGACGGCAGCTGTAGTAGCTGCTGGTGGAAATGCAACGTATGTTTTCTTTATCCTGGTGGAAATAAGTATGAGATCATTGGGTATGTTTGGAGACTGATCGTTTCTTTTATTAAAAAAAAACTTCAGTTATGGTGCTTG----	TRUE	FALSE	FALSE	0	35	0	1	0.00122471
GTGGAAGCAGATAAAGTTGCAAAAAGAGCTGTGGTTGTTGGCTGTGGCGGCAGGTTCCCAGTCGAAAAGGACGCCGCCCTTTCGACCAAGCCCGTTATTCTGACAGTTCTGAAGAGGAAGTAAAGCTCTTCTTGGGTAATGCTGGAACTGCAATGCGGCCACTGACGGCAGCTGTAGTAGCTGCTGGTGGAAATGCAACGTATGTTTTCTTTATCCTAGTTGAAATAAGTATGAGATCCATGGGTATGTTTGGAGACTGATCGTGTCTTTTATTAAAAAAAAAACTTCAGTTATTTTCTTG----	TRUE	FALSE	FALSE	0	35	0	1	0.00122471
GTGGAAGCAGATAAAGTTGCAAAAAGAGCTGTGGTTGTTGGCTGTGGCGGCAGGTTCCCAGTCGAAAAGGACGCCGCCCTTTCGACCAAGCCCGTTATTCTGACAGTTCTGAAGAGGAAGTAAAGCTCTTCTTGGGTAATGCCGGAACTGCAATGCGGCCACTGACGGCAGCTGTAGTAGCTGCTGGTGGAAATGCAACGTATGTTTTCTTTATCCTAGTGGAAATAAGTATGAGATCCATGGGTATGTTTGGAGACTGATCGTTTCTTTTATTAAAACAAAACTTCAGTTATGTGCTTGA---	TRUE	FALSE	FALSE	0	35	0	1	0.00122471
GTGGAAGCAGATAAAGTTGCAAAAAGAGCTGTGGTTGTTGGCTGTGGCGGCAGGTTCCCAGTCGAAAAGGACGCCGCCCTTTCGACCAAGCCCGTTATTCTGACAGTTCTGAAGAGGAAGTAAAGCTCTTCTTGGGTAATGCTGGAACTGCAATGCGGCCACTGACGGCAGCTGTAGTAGCTGCTGGTGGAAATGCAACGTATGTTTTCTTTATCCTAGTGGAAATAAGTATGAGATCCATGGGTATGTTTGGAGACTGATCGTTTCTTTTATTAAAAAACAAACTTCATGTATGTGTTTG----	TRUE	FALSE	FALSE	0	35	0	1	0.00122471
GTGGAAGCAGATAAAGTTGCAAAAAGAGCTGTGGTTGTTGGCTGTGGCGGCAGGTTCCCAGTCGAAAAGGACGCCGCCCTTTCGACCAAGCCCGTTATTCTGACAGTTCTGAAGAGGAAGTAAAGCTCTTCTTGGGTAATGCTGGAACTGCAATGCGGCCACTGACGGCAGCTGTAGTAGCTGCTGGTGGAAATGCAACGTATGTTTTCTTTATCCTAGTGGAAATAAGTATGAGATCCATGGGTATGTTTGGAGACTGATCGTTTCTTTTATTAAAAAAAAACTTCCGTTATGTGATTGA---	TRUE	FALSE	FALSE	0	35	0	1	0.00122471
GTGGAAGCAGATAAAGTTGCAAAAAGAGCTGTGGTTGTTGGCTGTGGCGGCAGGTTCCCAGTCGAAAAGGACGCCGCCCTTTCGACCAAGCCCGTTATTCTGACAGTTCTGAAGAGGAAGTAAAGCTCTTCTTGGGTAATGCTGGAACTGCAATGCGGCCACTGACGGCAGCTGTAGTAGCTGCTGGTGGAAATGCAACGTATGTTTTCTTTATCCTAGTGGAAATAAGTATGAGATCCATGGGTATGTTTGGAGACTGATCGTTTCTTTTATTAAAAAAAAACTTCATTTATGTGCTTGA---	TRUE	FALSE	FALSE	0	35	0	1	0.00122471
GTGGAAGCAGATAAAGTTGCAAAAAGAGCTGTGGTTGTTGGCTGTGGCGGCAGGTTCCCAGTCGAAAAGGACGCCGCCCTTTCGACCAAGCCCGTTATTCTGACAGTTCTGAAGAGGAAGTAAAGCTCTTCTTGGGTAATGCTGGAACTGCAATGCGGCCACTGACGGCAGCTGTAGTAGCTGCTGGTGGAAATGCAACGTATGTTTTCTTTATCCTAGTGGAAATAAGTATGAGATCCATGGGTATGTTTGGAGACTGATCGTTTCTTTTATTAAAAAAAAACTTCAGTTATTTGCTTGT---	TRUE	FALSE	FALSE	0	35	0	1	0.00122471
GTGGAAGCAGATAAAGTTGCAAAAAGAGCTGTGGTTGTTGGCTGTGGCGGCAGGTTCCCAGTCGAAAAGGACGCCGCCCTTTCGACCAAGCCCGTTATTCTGACAGTTCTGAAGAGGAAGTAAAGCTCTTCTTGGGTAATGCTGGAACTGCAATGCGGCCACTGACGGCAGCTGTAGTAGCTGCTGGTGGAAATGCAACGTATGTTTTCTTTATCCTAGTGGAAATAAGTATGAGATCCATGGGTATGTTTGGAGACTGATCGTTTCTTTTATTAAAAAAAAACTTCAGTTATGTGCTTTA---	TRUE	FALSE	FALSE	0	35	0	1	0.00122471
GTGGAAGCAGATAAAGTTGCAAAAAGAGCTGTGGTTGTTGGCTGTGGCGGCAGGTTCCCAGTCGAAAAGGACGCCGCCCTTTCGACCAAGCCCGTTATTCTGACAGTTCTGAAGAGGAAGTAAAGCTCTTCTTGGGTAATGCTGGAACTGCAATGCGGCCACTGACGGCAGCTGTAGTAGCTGCTGGTGGAAATGCAACGTATGTTTTCTTTATCCTAGTGGAAATAAGTATGAGATCCATGGGTATGTTTGGAGACTGATCGTTTCTTTTATTAAAAAAAAACTCCAGTTATGTGCTTGT---	TRUE	FALSE	FALSE	0	35	0	1	0.00122471
GTGGAAGCAGATAAAGTTGCAAAAAGAGCTGTGGTTGTTGGCTGTGGCGGCAGGTTCCCAGTCGAAAAGGACGCCGCCCTTTCGACCAAGCCCGTTATTCTGACAGTTCTGAAGAGGAAGTAAAGCTCTTCTTGGGTAATGCTGGAACTGCAATGCGGCCACTGACGGCAGCTGTAGTAGCTGCTGGTGGAAATGCAACGTATGTTTTCTTTATCCTAGTGGAAATAAGTATGAGATCCATGGGTATGTTTGGAGACTGATCGTTTCTTTTATTAAAAAAAAAACTTCCGTTATGTGCTTG----	TRUE	FALSE	FALSE	0	35	0	1	0.00122471
GTGGAAGCAGATAAAGTTGCAAAAAGAGCTGTGGTTGTTGGCTGTGGCGGCAGGTTCCCAGTCGAAAAGGACGCCGCCCTTTCGACCAAGCCCGTTATTCTGACAGTTCTGAAGAGGAAGTAAAGCTCTTCTTGGGTAATGCTGGAACTGCAATGCGGCCACTGACGGCAGCTGTAGTAGCTGCTGGTGGAAATGCAACGTATGTTTTCTTTATCCTAGTGGAAATAAGTATGAGATCCATGGGTATGTTTGGAGACTGATCGTTTCTTTTATTAAAAAAAAAACTTCAGTTATTTGCTTT----	TRUE	FALSE	FALSE	0	35	0	1	0.00122471
GTGGAAGCAGATAAAGTTGCAAAAAGAGCTGTGGTTGTTGGCTGTGGCGGCAGGTTCCCAGTCGAAAAGGACGCCGCCCTTTCGACCAAGCCCGTTATTCTGACAGTTCTGAAGAGGAAGTAAAGCTCTTCTTGGGTAATGCTGGAACTGCAATGCGGCCACTGACGGCAGCTGTAGTAGCTGCTGGTGGAAATGCAACGTATGTTTTCTTTATCCTAGTGGAAATAAGTATGAGATCCATGGGTATGTTTGGAGACTGATCGTGTCTTTTATTAAAAAAAAAACTTCAGTTATGTGCTTG----	TRUE	FALSE	FALSE	0	35	0	1	0.00122471
GTGGAAGCAGATAAAGTTGCAAAAAGAGCTGTGGTTGTTGGCTGTGGCGGCAGGTTCCCAGTCGAAAAGGACGCCGCCCTTTCGACCAAGCCCGTTATTCTGACAGTTCTGAAGAGGAAGTAAAGCTCTTCTTGGGTAATGCTGGAACTGCAATGCGGCCACTGACGGCAGCTGTAGTAGCTGCTGGTGGAAATGCAACGTATGTTTTCTTTATCCTAGTGGAAATAAGTATGAGATCCATGGGTATGTTTGGAGACTGATCATGTCTTTTATTTAAAAATAAAACTTCAGTTATTTGTTT-----	TRUE	FALSE	FALSE	0	35	0	1	0.00122471
GTGGAAGCAGATAAAGTTGCAAAAAGAGCTGTGGTTGTTGGCTGTGGCGGCAGGTTCCCAGTCGAAAAGGACGCCGCCCTTTCGACCAAGCCCGTTATTCTGACAGTTCTGAAGAGGAAGTAAAGCTCTTCTTGGGTAATGCTGGAACTGCAATGCGGCCACTGACGGCAGCTGTAGTAGCTGCTGGTGGAAATGCAACGTATGTTTTCTTTATCCTAGTGGAAATAAGTATGAGATCCATGGGTATGTTTGGAGACTAATCGTTTCTTTTATTAAAAAAAAACTTCAGTTATGTGCTTGA---	TRUE	FALSE	FALSE	0	35	0	1	0.00122471
GTGGAAGCAGATAAAGTTGCAAAAAGAGCTGTGGTTGTTGGCTGTGGCGGCAGGTTCCCAGTCGAAAAGGACGCCGCCCTTTCGACCAAGCCCGTTATTCTGACAGTTCTGAAGAGGAAGTAAAGCTCTTCTTGGGTAATGCTGGAACTGCAATGCGGCCACTGACGGCAGCTGTAGTAGCTGCTGGTGGAAATGCAACGTATGTTTTCTTTATCCTAGTGGAAATAAGTATGAGATCCATGGGTATGTCTGGAGACTGATCGTGTCTTTTATTAAACAAAAAAATTCAGTTATGTGATTG----	TRUE	FALSE	FALSE	0	35	0	1	0.00122471
GTGGAAGCAGATAAAGTTGCAAAAAGAGCTGTGGTTGTTGGCTGTGGCGGCAGGTTCCCAGTCGAAAAGGACGCCGCCCTTTCGACCAAGCCCGTTATTCTGACAGTTCTGAAGAGGAAGTAAAGCTCTTCTTGGGTAATGCTGGAACTGCAATGCGGCCACTGACGGCAGCTGTAGTAGCTGCTGGTGGAAATGCAACGTATGTTTTCTTTATCCTAGTGGAAATAAGTATGAGATCCATGGGTATGGTTGGAGACTGATCGTTTCTTTTATTAAAAAAAAAACTTCAGTTATGTGCTTG----	TRUE	FALSE	FALSE	0	35	0	1	0.00122471
GTGGAAGCAGATAAAGTTGCAAAAAGAGCTGTGGTTGTTGGCTGTGGCGGCAGGTTCCCAGTCGAAAAGGACGCCGCCCTTTCGACCAAGCCCGTTATTCTGACAGTTCTGAAGAGGAAGTAAAGCTCTTCTTGGGTAATGCTGGAACTGCAATGCGGCCACTGACGGCAGCTGTAGTAGCTGCTGGTGGAAATGCAACGTATGTTTTCTTTATCCTAGTGGAAATAAGTATGAGATCCATGGGTATGATTGGAGACTGATCGTTTCTTTTATTAAAAAAAAACTTCAGTTATGTGCTTGA---	TRUE	FALSE	FALSE	0	35	0	1	0.00122471
GTGGAAGCAGATAAAGTTGCAAAAAGAGCTGTGGTTGTTGGCTGTGGCGGCAGGTTCCCAGTCGAAAAGGACGCCGCCCTTTCGACCAAGCCCGTTATTCTGACAGTTCTGAAGAGGAAGTAAAGCTCTTCTTGGGTAATGCTGGAACTGCAATGCGGCCACTGACGGCAGCTGTAGTAGCTGCTGGTGGAAATGCAACGTATGTTTTCTTTATCCTAGTGGAAATAAGTATGAGATCCATGGGTAGGGTTGGAGACTGATCGTTTCTTTTATTAAAAAAAAACTTCAGTTATGTGCTTGA---	TRUE	FALSE	FALSE	0	35	0	1	0.00122471
GTGGAAGCAGATAAAGTTGCAAAAAGAGCTGTGGTTGTTGGCTGTGGCGGCAGGTTCCCAGTCGAAAAGGACGCCGCCCTTTCGACCAAGCCCGTTATTCTGACAGTTCTGAAGAGGAAGTAAAGCTCTTCTTGGGTAATGCTGGAACTGCAATGCGGCCACTGACGGCAGCTGTAGTAGCTGCTGGTGGAAATGCAACGTATGTTTTCTTTATCCTAGTGGAAATAAGTATGAGATCCATGGGTAGGGTTGGAGACTGATCGTTTCTTGTATTAAAAAAAAACTTCAGTTATGTGCTTGA---	TRUE	FALSE	FALSE	0	35	0	1	0.00122471
GTGGAAGCAGATAAAGTTGCAAAAAGAGCTGTGGTTGTTGGCTGTGGCGGCAGGTTCCCAGTCGAAAAGGACGCCGCCCTTTCGACCAAGCCCGTTATTCTGACAGTTCTGAAGAGGAAGTAAAGCTCTTCTTGGGTAATGCTGGAACTGCAATGCGGCCACTGACGGCAGCTGTAGTAGCTGCTGGTGGAAATGCAACGTATGTTTTCTTTATCCTAGTGGAAATAAGTATGAGATCCATGGGAATGTTTGGAGACTGATCGTTTCTTTTATTAAATAAAAAAATTCAGTTATGTGCTTG----	TRUE	FALSE	FALSE	0	35	0	1	0.00122471
GTGGAAGCAGATAAAGTTGCAAAAAGAGCTGTGGTTGTTGGCTGTGGCGGCAGGTTCCCAGTCGAAAAGGACGCCGCCCTTTCGACCAAGCCCGTTATTCTGACAGTTCTGAAGAGGAAGTAAAGCTCTTCTTGGGTAATGCTGGAACTGCAATGCGGCCACTGACGGCAGCTGTAGTAGCTGCTGGTGGAAATGCAACGTATGTTTTCTTTATCCTAGTGGAAATAAGTATGAGATCCATGGGAATGTTTGGAGACTGATCGTTTCTTTTATTAAAAAAAAACTTCAGTTATGTGCTTGA---	TRUE	FALSE	FALSE	0	35	0	1	0.00122471
GTGGAAGCAGATAAAGTTGCAAAAAGAGCTGTGGTTGTTGGCTGTGGCGGCAGGTTCCCAGTCGAAAAGGACGCCGCCCTTTCGACCAAGCCCGTTATTCTGACAGTTCTGAAGAGGAAGTAAAGCTCTTCTTGGGTAATGCTGGAACTGCAATGCGGCCACTGACGGCAGCTGTAGTAGCTGCTGGTGGAAATGCAACGTATGTTTTCTTTATCCTAGT-GAAATACGTATGAGATCCATGGGTATGTTTGGCGACTGATCATGTCTTTTATTTAAAAAAAAAACTCCAGTTATATGCTAG----	TRUE	FALSE	FALSE	0	35	0	1	0.00122471
GTGGAAGCAGATAAAGTTGCAAAAAGAGCTGTGGTTGTTGGCTGTGGCGGCAGGTTCCCAGTCGAAAAGGACGCCGCCCTTTCGACCAAGCCCGTTATTCTGACAGTTCTGAAGAGGAAGTAAAGCTCTTCTTGGGTAATGCTGGAACTGCAATGCGGCCACTGACGGCAGCTGTAGTAGCTGCTGGTGGAAATGCAACGTATGTTTTCTTTATCCTAGT-GAAATAAGTATGAGATCCATGGGTATGTTTGGAGTCTGATCATGTCTTTTATTTAAAAAAAAAACTTCAGTTATGTGATTG----	TRUE	FALSE	FALSE	0	35	0	1	0.00122471
GTGGAAGCAGATAAAGTTGCAAAAAGAGCTGTGGTTGTTGGCTGTGGCGGCAGGTTCCCAGTCGAAAAGGACGCCGCCCTTTCGACCAAGCCCGTTATTCTGACAGTTCTGAAGAGGAAGTAAAGCTCTTCTTGGGTAATGCTGGAACTGCAATGCGGCCACTGACGGCAGCTGTAGTAGCTGCTGGTGGAAATGCAACGTATGTTTTCTTTATCCTAGT-GAAATAAGTATGAGATCCATGGGTATGTTTGGAGACTGATCATGTCTTTTATTTAAAAAAAAAACTTCAGTTATGTGCTTT----	TRUE	FALSE	FALSE	0	35	0	1	0.00122471
GTGGAAGCAGATAAAGTTGCAAAAAGAGCTGTGGTTGTTGGCTGTGGCGGCAGGTTCCCAGTCGAAAAGGACGCCGCCCTTTCGACCAAGCCCGTTATTCTGACAGTTCTGAAGAGGAAGTAAAGCTCTTCTTGGGTAATGCTGGAACTGCAATGCGGCCACTGACGGCAGCTGTAGTAGCTGCTGGTGGAAATGCAACGTATGTTTTCTGTATCCTAGTGGAAATAAGTATGAGATCCATGGGTATGGTTGGAGACTGATCGTTTCTTTTATTAAAAAAAAACTTCAGTTATGTGCTTGA---	TRUE	FALSE	FALSE	0	35	0	1	0.00122471
GTGGAAGCAGATAAAGTTGCAAAAAGAGCTGTGGTTGTTGGCTGTGGCGGCAGGTTCCCAGTCGAAAAGGACGCCGCCCTTTCGACCAAGCCCGTTATTCTGACAGTTCTGAAGAGGAAGTAAAGCTCTTCTTGGGTAATGCTGGAACTGCAATGCGGCCACTGACGGCAGCTGTAGTAGCAGCTGGTGGAAATGCAACGTATGTTTTCTTTATCCTAGTTGAAATAAGTATGAGATCCATGGGTATGTTTGGAGACTGATCGTGTCTTTTATTAAAAAAAAAACTTCATTTATGTTCTTT----	TRUE	FALSE	FALSE	0	35	0	1	0.00122471
GTGGAAGCAGATAAAGTTGCAAAAAGAGCTGTGGTTGTTGGCTGTGGCGGCAGGTTCCCAGTCGAAAAGGACGCCGCCCTTTCGACCAAGCCCGTTATTCTGACAGTTCTGAAGAGGAAGTAAAGCTCTTCTTGGGTAATGCCGGAACTGCAATGCGGCCACTGACGGCAGCTGTAGTAGCTGCTGGTGGAAATGCAACGTATGTTTTCTTTATCTTATTGGAAATAAGTATGAGATCCATGGGTATGTTTGGAGACTGATCGTTTCTTTTATTAAAAATAAACTTCAGTTATGTGCTTGT---	TRUE	FALSE	FALSE	0	35	0	1	0.00122471
GTGGAAGCAGATAAAGTTGCAAAAAGAGCTGTGGTTGTTGGCTGTGGCGGCAGGTTCCCAGTCGAAAAGGACGCCGCCCTTTCGACCAAGCCCGTTATTCTGACAGTTCTGAAGAGGAAGTAAAGCTCTTCTTGGGTAATGCCGGAACTGCAATGCGGCCACTGACGGCAGCTGTAGTAGCTGCTGGTGGAAATGCAACGTATGTTTTCTTTATCTTAGTGCAAATAAGTATGAGATCGATGGGTATGTTTGGAGACTGATCGTTTCTTTTATTAAATAAAAACTTCAGTTATGTGCTTGT---	TRUE	FALSE	FALSE	0	35	0	1	0.00122471
GTGGAAGCAGATAAAGTTGCAAAAAGAGCTGTGGTTGTTGGCTGTGGCGGCAGGTTCCCAGTCGAAAAGGACGCCGCCCTTTCGACCAAGCCCGTTATTCTGACAGTTCTGAAGAGGAAGTAAAGCTCTTCTTGGGTAATGCCGGAACTGCAATGCGGCCACTGACGGCAGCTGTAGTAGCTGCTGGTGGAAATGCAACGTATGTTTTCTTTATCCTAGTTGAAATAAGTATGAGATCCATGGGTATGTTTGGAGACTGATCGTGTCTTTTATTAAAAAAAAAACTTCAGTTATGTGCTTG----	TRUE	FALSE	FALSE	0	35	0	1	0.00122471
GTGGAAGCAGATAAAGTTGCAAAAAGAGCTGTGGTTGTTGGCTGTGGCGGCAGGTTCCCAGTCGAAAAGGACGCCGCCCTTTCGACCAAGCCCGTTATTCTGACAGTTCTGAAGAGGAAGTAAAGCTCTTCTTGGGTAATGCTGGAACTGCAATGCGGCCACTGACGGCAGCTGTAGTAGCTGCTGGTGGAAATGCAACGTATGTTTTCTTTATCCTAGTGGAAATAAGTATGAGATCCATGGGTATGTTTGGAGACTGATCGTTTCTTTTATTAAAAAAACACTTCAGTTATGTGCTTGA---	TRUE	FALSE	FALSE	0	35	0	1	0.00122471
GTGGAAGCAGATAAAGTTGCAAAAAGAGCTGTGGTTGTTGGCTGTGGCGGCAGGTTCCCAGTCGAAAAGGACGCCGCCCTTTCGACCAAGCCCGTTATTCTGACAGTTCTGAAGAGGAAGTAAAGCTCTTCTTGGGTAATGCTGGAACTGCAATGCGGCCACTGACGGCAGCTGTAGTAGCTGCTGGTGGAAATGCAACGTATGTTTTCTTTATCCTAGTGGAAATAAGTATGAGATCCATGGGTATGTTTGGAGACTGATCGTTTCTTTTATTAAAACAAAACTTCAGTTATGTGCTTGT---	TRUE	FALSE	FALSE	0	35	0	1	0.00122471
GTGGAAGCAGATAAAGTTGCAAAAAGAGCTGTGGTTGTTGGCTGTGGCGGCAGGTTCCCAGTCGAAAAGGACGCCGCCCTTTCGACCAAGCCCGTTATTCTGACAGTTCTGAAGAGGAAGTAAAGCTCTTCTTGGGTAATGCTGGAACTGCAATGCGGCCACTGACGGCAGCTGTAGTAGCTGCTGGTGGAAATGCAACGTATGTTTTCTTTATCCTAGTTGAAATAAGTATGAGATCCATGGGTATGTTTGGAGACTGATCGTGTCTTTTATTAAAAAAAAAACTTCAGTTATGTGCTTT----	TRUE	FALSE	FALSE	0	35	0	1	0.00122471
GTGGAAGCAGATAAAGTTGCAAAAAGAGCTGTGGTTGTTGGCTGTGGCGGCAGGTTCCCAGTCGAAAAGGACGCCGCCCTTTCGACCAAGCCCGTTATTCTGACAGTTCTGAAGAGGAAGTAAAGCTCTTCTTGGGTAATGCTGGAACTGCAATGCGGCCACTGACGGCAGCTGTAGTAGCTGCTGGTGGAAATGCAACGTATGTTTTCTTTATCCTAGTGGAAATAAGTATGAGATCCATGGGTATGTTTGGAGACTGATCGTTTCTTTTATTAAAACAAAACTTCAGTTATGTTCTTGT---	TRUE	FALSE	FALSE	0	35	0	1	0.00122471
GTGGAAGCAGATAAAGTTGCAAAAAGAGCTGTGGTTGTTGGCTGTGGCGGCAGGTTCCCAGTCGAAAAGGACGCCGCCCTTTCGACCAAGCCCGTTATTCTGACAGTTCTGAAGAGGAAGTAAAGCTCTTCTTGGGTAATGCTGGAACTGCAATGCGGCCACTGACGGCAGCTGTAGTAGCTGCTGGTGGAAATGCAACGTATGTTTTCTTTATCCTAGTTGAAATAAGTATGAGATCCATGGGTATGTTTGGAGACTGATCATGTCTTTTATTTAAAAAAAAAACTTCAGTTATGTGCTT-----	TRUE	FALSE	FALSE	0	35	0	1	0.00122471
GTGGAAGCAGATAAAGTTGCAAAAAGAGCTGTGGTTGTTGGCTGTGGCGGCAGGTTCCCAGTCGAAAAGGACGCCGCCCTTTCGACCAAGCCCGTTATTCTGACAGTTCTGAAGAGGAAGTAAAGCTCTTCTTGGGTAATGCTGGAACTGCAATGCGGCCACTGACGGCAGCTGTAGTAGCTGCTGGTGGAAATGCAACGTATGTTTTCTTTATCCTAGTTGAAATAAGTATGAGATCCATGGGTATGGTTGGAGACTGATCATGTCTTTTATTTAAAAAAAAAACTTCAGTTATGTGCTT-----	TRUE	FALSE	FALSE	0	35	0	1	0.00122471
GTGGAAGCAGATAAAGTTGCAAAAAGAGCTGTGGTTGTTGGCTGTGGCGGCAGGTTCCCAGTCGAAAAGGACGCCGCCCTTTCGACCAAGCCCGTTATTCTGACAGTTCTGAAGAGGAAGTAAAGCTCTTCTTGGGTAATGCTGGAACTGCAATGCGGCCACTGACGGCAGCTGTAGTAGCTGCTGGTGGAAATGCAACGTATGTTTTCTTTATCCTAGTGGTAATAAGTATGAGATCCATGGGTATGTTTGGAGACTGATCGTTTCTTTTATTAAAAAAACACTTCAGTTATGTGCTTGT---	TRUE	FALSE	FALSE	0	35	0	1	0.00122471
GTGGAAGCAGATAAAGTTGCAAAAAGAGCTGTGGTTGTTGGCTGTGGCGGCAGGTTCCCAGTCGAAAAGGACGCCGCCCTTTCGACCAAGCCCGTTATTCTGACAGTTCTGAAGAGGAAGTAAAGCTCTTCTTGGGTAATGCTGGAACTGCAATGCGGCCACTGACGGCAGCTGTAGTAGCTGCTGGTGGAAATGCAACGTATGTTTTCTTTATCCTAGTGGCAATAAGTATGAGATCCATGGGTATGTTTGGAGACTGATCGTTTCTTTTATTAAAAAAAAACTTCAGTTATGTGCTTGA---	TRUE	FALSE	FALSE	0	35	0	1	0.00122471
GTGGAAGCAGATAAAGTTGCAAAAAGAGCTGTGGTTGTTGGCTGTGGCGGCAGGTTCCCAGTCGAAAAGGACGCCGCCCTTTCGACCAAGCCCGTTATTCTGACAGTTCTGAAGAGGAAGTAAAGCTCTTCTTGGGTAATGCTGGAACTGCAATGCGGCCACTGACGGCAGCTGTAGTAGCTGCTGGTGGAAATGCAACGTATGTTTTCTTTATCCTAGTGGAAGTAAGTATGAGATCCATGGGTATGTTTGGAGACTGATCGTTTCTTGTATTAAAAAAAAACTTCAGTTATGTGCTTGA---	TRUE	FALSE	FALSE	0	35	0	1	0.00122471
GTGGAAGCAGATAAAGTTGCAAAAAGAGCTGTGGTTGTTGGCTGTGGCGGCAGGTTCCCAGTCGAAAAGGACGCCGCCCTTTCGACCAAGCCCGTTATTCTGACAGTTCTGAAGAGGAAGTAAAGCTCTTCTTGGGTAATGCTGGAACTGCAATGCGGCCACTGACGGCAGCTGTAGTAGCTGCTGGTGGAAATGCAACGTATGTTTTCTTTATCCTAGTGGAACTAAGTATGAGATCCATGGGTATGTTTGGAGACTGATCGTATCTTGTATTAAAAAACAACTTCAGTTATGTGCTTTA---	TRUE	FALSE	FALSE	0	35	0	1	0.00122471
GTGGAAGCAGATAAAGTTGCAAAAAGAGCTGTGGTTGTTGGCTGTGGCGGCAGGTTCCCAGTCGAAAAGGACGCCGCCCTTTCGACCAAGCCCGTTATTCTGACAGTTCTGAAGAGGAAGTAAAGCTCTTCTTGGGTAATGCTGGAACTGCAATGCGGCCACTGACGGCAGCTGTAGTAGCTGCTGGTGGAAATGCAACGTATGTTTTCTTTATCCTAGTGGAAATAATTATGAGATCCATGGGTATGTTTGGAGACTGATCGTTTCTTTTATTAAAAAAAAACTTCAGTTATGTGCTTGA---	TRUE	FALSE	FALSE	0	35	0	1	0.00122471
GTGGAAGCAGATAAAGTTGCAAAAAGAGCTGTGGTTGTTGGCTGTGGCGGCAGGTTCCCAGTCGAAAAGGACGCCGCCCTTTCGACCAAGCCCGTTATTCTGACAGTTCTGAAGAGGAAGTAAAGCTCTTCTTGGGTAATGCTGGAACTGCAATGCGGCCACTGACGGCAGCTGTAGTAGCTGCTGGTGGAAATGCAACGTATGTTTTCTTTATCCTAGTGGAAATAAGTATGTGATCCATGGGTATGTTTGGAGACTGATCGTTTCTTTTATTAAAAATAAACTTCAGTTATGTGCTTGT---	TRUE	FALSE	FALSE	0	35	0	1	0.00122471
GTGGAAGCAGATAAAGTTGCAAAAAGAGCTGTGGTTGTTGGCTGTGGCGGCAGGTTCCCAGTCGAAAAGGACGCCGCCCTTTCGACCAAGCCCGTTATTCTGACAGTTCTGAAGAGGAAGTAAAGCTCTTCTTGGGTAATGCTGGAACTGCAATGCGGCCACTGACGGCAGCTGTAGTAGCTGCTGGTGGAAATGCAACGTATGTTTTCTTTATCCTAGTGGAAATAAGTATGTGATCCATGGGTATGTTTGGAGACTGATCGTTTCTTTTATTAAAAAAAAACTTCAGTTATGTGCTTGA---	TRUE	FALSE	FALSE	0	35	0	1	0.00122471
GTGGAAGCAGATAAAGTTGCAAAAAGAGCTGTGGTTGTTGGCTGTGGCGGCAGGTTCCCAGTCGAAAAGGACGCCGCCCTTTCGACCAAGCCCGTTATTCTGACAGTTCTGAAGAGGAAGTAAAGCTCTTCTTGGGTAATGCTGGAACTGCAATGCGGCCACTGACGGCAGCTGTAGTAGCTGCTGGTGGAAATGCAACGTATGTTTTCTTTATCCTAGTGGAAATAAGTATGATATCCATGGGTATGTTTGGAGACTGATCGTTTCTTTTATTAAAATAAAACTTCAGTTATGTGCTTGA---	TRUE	FALSE	FALSE	0	35	0	1	0.00122471
GTGGAAGCAGATAAAGTTGCAAAAAGAGCTGTGGTTGTTGGCTGTGGCGGCAGGTTCCCAGTCGAAAAGGACGCCGCCCTTTCGACCAAGCCCGTTATTCTGACAGTTCTGAAGAGGAAGTAAAGCTCTTCTTGGGTAATGCTGGAACTGCAATGCGGCCACTGACGGCAGCTGTAGTAGCTGCTGGTGGAAATGCAACGTATGTTTTCTTTATCCTAGTGGAAATAAGTATGAGATCCTTGGGTATGTTTGGAGACTGATCGTTTCTTTTATTAAAATAAAACTTCAGTTATGTGCTTGT---	TRUE	FALSE	FALSE	0	35	0	1	0.00122471
GTGGAAGCAGATAAAGTTGCAAAAAGAGCTGTGGTTGTTGGCTGTGGCGGCAGGTTCCCAGTCGAAAAGGACGCCGCCCTTTCGACCAAGCCCGTTATTCTGACAGTTCTGAAGAGGAAGTAAAGCTCTTCTTGGGTAATGCTGGAACTGCAATGCGGCCACTGACGGCAGCTGTAGTAGCTGCTGGTGGAAATGCAACGTATGTTTTCTTTATCCTAGTGGAAATAAGTATGAGATCCTTGGGTATGTTTGGAGACTGATCGTTTCTTTTATTAAAAAAAAACTTCAGTTATGTGCTTGA---	TRUE	FALSE	FALSE	0	35	0	1	0.00122471
GTGGAAGCAGATAAAGTTGCAAAAAGAGCTGTGGTTGTTGGCTGTGGCGGCAGGTTCCCAGTCGAAAAGGACGCCGCCCTTTCGACCAAGCCCGTTATTCTGACAGTTCTGAAGAGGAAGTAAAGCTCTTCTTGGGTAATGCTGGAACTGCAATGCGGCCACTGACGGCAGCTGTAGTAGCTGCTGGTGGAAATGCAACGTATGTTTTCTTTATCCTAGTGGAAATAAGTATGAGATCCATGGTTATGTTTGTAGACTGATCATTTCTTTTATTTAAAAAAAAACTTCAGTTATTTGTTTT----	TRUE	FALSE	FALSE	0	35	0	1	0.00122471
GTGGAAGCAGATAAAGTTGCAAAAAGAGCTGTGGTTGTTGGCTGTGGCGGCAGGTTCCCAGTCGAAAAGGACGCCGCCCTTTCGACCAAGCCCGTTATTCTGACAGTTCTGAAGAGGAAGTAAAGCTCTTCTTGGGTAATGCTGGAACTGCAATGCGGCCACTGACGGCAGCTGTAGTAGCTGCTGGTGGAAATGCAACGTATGTTTTCTTTATCCTAGTGGAAATAAGTATGAGATCCATGGGTATGTTTGTAGACGGATCGTTTCTTTTATTAAAAAAAAACTTCAGTTATGTGCTTGG---	TRUE	FALSE	FALSE	0	35	0	1	0.00122471
GTGGAAGCAGATAAAGTTGCAAAAAGAGCTGTGGTTGTTGGCTGTGGCGGCAGGTTCCCAGTCGAAAAGGACGCCGCCCTTTCGACCAAGCCCGTTATTCTGACAGTTCTGAAGAGGAAGTAAAGCTCTTCTTGGGTAATGCTGGAACTGCAATGCGGCCACTGACGGCAGCTGTAGTAGCTGCTGGTGGAAATGCAACGTATGTTTTCTTTATCCTAGTGGAAATAAGTATGAGATCCATGGGTATGTTTGGCGACTGATCGTTTCTTTTATTAAAAATAAACTTCAGTTATGTGCTTGT---	TRUE	FALSE	FALSE	0	35	0	1	0.00122471
GTGGAAGCAGATAAAGTTGCAAAAAGAGCTGTGGTTGTTGGCTGTGGCGGCAGGTTCCCAGTCGAAAAGGACGCCGCCCTTTCGACCAAGCCCGTTATTCTGACAGTTCTGAAGAGGAAGTAAAGCTCTTCTTGGGTAATGCTGGAACTGCAATGCGGCCACTGACGGCAGCTGTAGTAGCTGCTGGTGGAAATGCAACGTATGTTTTCTTTATCCTAGTGGAAATAAGTATGAGATCCATGGGTATGTTTGGATACTGTTCGTTTCTTTTATTAAAATAAAAACTTCAGTTATGTGCTTT----	TRUE	FALSE	FALSE	0	35	0	1	0.00122471
GTGGAAGCAGATAAAGTTGCAAAAAGAGCTGTGGTTGTTGGCTGTGGCGGCAGGTTCCCAGTCGAAAAGGACGCCGCCCTTTCGACCAAGCCCGTTATTCTGACAGTTCTGAAGAGGAAGTAAAGCTCTTCTTGGGTAATGCTGGAACTGCAATGCGGCCACTGACGGCAGCTGTAGTAGCTGCTGGTGGAAATGCAACGTATGTTTTCTTTATCCTAGTGGAAATAAGTATGAGATCCATGGGTATGTTTGGAGTCTGATCGTTTCTTTTATTAAAACAAACATTCAGTTATGTGCTTGA---	TRUE	FALSE	FALSE	0	35	0	1	0.00122471
GTGGAAGCAGATAAAGTTGCAAAAAGAGCTGTGGTTGTTGGCTGTGGCGGCAGGTTCCCAGTCGAAAAGGACGCCGCCCTTTCGACCAAGCCCGTTATTCTGACAGTTCTGAAGAGGAAGTAAAGCTCTTCTTGGGTAATGCTGGAACTGCAATGCGGCCACTGACGGCAGCTGTAGTAGCTGCTGGTGGAAATGCAACGTATGTTTTCTTTATCCTAGTGGAAATAAGTATGAGATCCATGGGTATGTTTGGAGACTGTTCGTTTCTTTTATTAATAAAAAACTTCAGTTATGTGCTTGA---	TRUE	FALSE	FALSE	0	35	0	1	0.00122471
GTGGAAGCAGATAAAGTTGCAAAAAGAGCTGTGGTTGTTGGCTGTGGCGGCAGGTTCCCAGTCGAAAAGGACGCCGCCCTTTCGACCAAGCCCGTTATTCTGACAGTTCTGAAGAGGAAGTAAAGCTCTTCTTGGGTAATGCTGGAACTGCAATGCGGCCACTGACGGCAGCTGTAGTAGCTGCTGGTGGAAATGCAACGTATGTTTTCTTTATCCTAGTGGAAATAAGTATGAGATCCATGGGTATGTTTGGAGACTGCTTGTTTCTTTTATTAAAAAAAACCTTAAGTTATGTGCTTC----	TRUE	FALSE	FALSE	0	35	0	1	0.00122471
GTGGAAGCAGATAAAGTTGCAAAAAGAGCTGTGGTTGTTGGCTGTGGCGGCAGGTTCCCAGTCGAAAAGGACGCCGCCCTTTCGACCAAGCCCGTTATTCTGACAGTTCTGAAGAGGAAGTAAAGCTCTTCTTGGGTAATGCTGGAACTGCAATGCGGCCACTGACGGCAGCTGTAGTAGCTGCTGGTGGAAATGCAACGTATGTTTTCTTTATCCTAGTGGAAATAAGTATGAGATCCATGGGTATGTTTGGAGACTGATTGTGTCTTTTATTAAAAAAAAAACTTCAGTTATGTGCTTG----	TRUE	FALSE	FALSE	0	35	0	1	0.00122471
GTGGAAGCAGATAAAGTTGCAAAAAGAGCTGTGGTTGTTGGCTGTGGCGGCAGGTTCCCAGTCGAAAAGGACGCCGCCCTTTCGACCAAGCCCGTTATTCTGACAGTTCTGAAGAGGAAGTAAAGCTCTTCTTGGGTAATGCTGGAACTGCAATGCGGCCACTGACGGCAGCTGTAGTAGCTGCTGGTGGAAATGCAACGTATGTTTTCTTTATCCTAGTGGAAATAAGTATGAGATCCATGGGTATGTTTGGAGACTGATCGTTTCTTTTATTTAAAAAAAAAACTTAAGTTATGTGCTT-----	TRUE	FALSE	FALSE	0	35	0	1	0.00122471
GTGGAAGCAGATAAAGTTGCAAAAAGAGCTGTGGTTGTTGGCTGTGGCGGCAGGTTCCCAGTCGAAAAGGACGCCGCCCTTTCGACCAAGCCCGTTATTCTGACAGTTCTGAAGAGGAAGTAAAGCTCTTCTTGGGTAATGCTGGAACTGCAATGCGGCCACTGACGGCAGCTGTAGTAGCTGCTGGTGGAAATGCAACGTATGTTTTCTTTATCCTAGTGGAAATAAGTATGAGATCCATGGGTATGTTTGGAGACTGATCGTTTCTTTTATTACAAAAAAACTTCAGTTATGTGCTTGA---	TRUE	FALSE	FALSE	0	35	0	1	0.00122471
GTGGAAGCAGATAAAGTTGCAAAAAGAGCTGTGGTTGTTGGCTGTGGCGGCAGGTTCCCAGTCGAAAAGGACGCCGCCCTTTCGACCAAGCCCGTTATTCTGACAGTTCTGAAGAGGAAGTAAAGCTCTTCTTGGGTAATGCTGGAACTGCAATGCGGCCACTGACGGCAGCTGTAGTAGCTGCTGGTGGAAATGCAACGTATGTTTTCTTTATCCTAGTGGAAATAAGTATGAGATCCATGGGTATGTTTGGAGACTGATCGTTTCTTTTATTAAAATAAAACTTCAGTTATGTGCTTGA---	TRUE	FALSE	FALSE	0	35	0	1	0.00122471
GTGGAAGCAGATAAAGTTGCAAAAAGAGCTGTGGTTGTTGGCTGTGGCGGCAGGTTCCCAGTCGAAAAGGACGCCGCCCTTTCGACCAAGCCCGTTATTCTGACAGTTCTGAAGAGGAAGTAAAGCTCTTCTTGGGTAATGCTGGAACTGCAATGCGGCCACTGACGGCAGCTGTAGTAGCTGCTGGTGGAAATGCAACGTATGTTTTCTTTATCCTAGTGGAAATAAGTATGAGATCCATGGGTATGTTTGGAGACTGATCGTTTCTTTTATTAAAACACAACTTCAGTTATGTGCTTGT---	TRUE	FALSE	FALSE	0	35	0	1	0.00122471
GTGGAAGCAGATAAAGTTGCAAAAAGAGCTGTGGTTGTTGGCTGTGGCGGCAGGTTCCCAGTCGAAAAGGACGCCGCCCTTTCGACCAAGCCCGTTATTCTGACAGTTCTGAAGAGGAAGTAAAGCTCTTCTTGGGTAATGCTGGAACTGCAATGCGGCCACTGACGGCAGCTGTAGTAGCTGCTGGTGGAAATGCAACGTATGTTTTCTTTATCCTAGTGGAAATAAGTATGAGATCCATGGGTATGTTTGGAGACTGATCGTTTCTTTTATTAAAACAAAGCTTCAGTTATGTGCTTGA---	TRUE	FALSE	FALSE	0	35	0	1	0.00122471
GTGGAAGCAGATAAAGTTGCAAAAAGAGCTGTGGTTGTTGGCTGTGGCGGCAGGTTCCCGGTCGAAAAGGACGCCCGTGGCGTTATCCAGCTAAGCGCGAACTGCAAAGAGGAAGTAAAGCTCTTCTTGGGTAATGCTGGAACTGCAATGCGTCCATTGACGGCAGCTGTAGTAGCTGCTGGTGGAAATGCAACGTATGTTTTCTTTATCCTAGTTGAAATAAGTATGAGATCCATGGGTATGTTTGGAGACTGATCGTGTCTTTTATTAAAAAAAAAACTTCAGTTATGTGCTTGATGG	TRUE	FALSE	FALSE	0	30	0	6	0.00734826
GTGGAAGCAGATAAAGTTGCAAAAAGAGCTGTGGTTGTTGGCTGTGGCGGCAGGTTCCCGGTCGAAAAGGACGCCCGTGGCGTTATCCAGCTAAGCGCGAACTGCAAAGAGGAAGTAAAGCTCTTCTTGGGTAATGCTGGAACTGCAATGCGTCCATTGACGGCAGCTGTAGTAGCTGCTGGTGGAAATGCAACGTATGTTTTCTTTATCCTAGTTGAAATAAGTATGAGATCCATGGGTATGTTTGGAGACTGATCGTGTCTTTTATTAAAAAAAAAACTTCAGTTATGTGCTTGATGGG	TRUE	FALSE	FALSE	0	30	0	6	0.00734826
GTGGAAGCAGATAAAGTTGCAAAAAGAGCTGTGGTTGTTGGCTGTGGCGGCAGGTTCCCGGTCGAAAAGGACGCCCGTGGCGTTATCCAGCTAAGCGCGAACTGCAAAGAGGAAGTAAAGCTCTTCTTGGGTAATGCTGGAACTGCAATGCGTCCATTGACGGCAGCTGTAGTAGCTGCTGGTGGAAATGCAACGTATGTTTTCTTTATCCTAGTTGAAATAAGTATGAGATCCATGGGTATGTTTGGAGACTGATCGTGTCTTTTATTAAAAAAAAAACTTCAGTTATGTGCTTGATGGT	TRUE	FALSE	FALSE	0	30	0	3	0.00367413
GTGGAAGCAGATAAAGTTGCAAAAAGAGCTGTGGTTGTTGGCTGTGGCGGCAGGTTCCCGGTCGAAAAGGACGCCCGTGGCGTTATCCAGCTAAGCGCGAACTGCAAAGAGGAAGTAAAGCTCTTCTTGGGTAATGCTGGAACTGCAATGCGTCCATTGACGGCAGCTGTAGTAGCTGCTGGTGGAAATGCAACGTATGTTTTCTTTATCCTAGTGGAAATAAGTATGAGATCCATGGGTATGTTTGGAGACTGATCGTTTCTTTTATTAAAAAAAAACTTCAGTTATGTGCTTGATGG	TRUE	FALSE	FALSE	0	30	0	3	0.00367413
GTGGAAGCAGATAAAGTTGCAAAAAGAGCTGTGGTTGTTGGCTGTGGCGGCAGGTTCCCGGTCGAAAAGGACGCCCGTGGCGTTATCCAGCTAAGCGCGAACTGCAAAGAGGAAGTAAAGCTCTTCTTGGGTAATGCTGGAACTGCAATGCGTCCATTGACGGCAGCTGTAGTAGCTGCTGGTGGAAATGCAACGTATGTTTTCTTTATCCTAGTTGAAATAAGTATGAGATCCATGGGTATGTTTGGAGACTGATCGTGTCTTTTATTAAAAAAAAACTTCAGTTATGTGCTTGATGG	TRUE	FALSE	FALSE	0	30	0	2	0.00244942
GTGGAAGCAGATAAAGTTGCAAAAAGAGCTGTGGTTGTTGGCTGTGGCGGCAGGTTCCCGGTCGAAAAGGACGCCCGTGGCGTTATCCAGCTAAGCGCGAACTGCAAAGAGGAAGTAAAGCTCTTCTTGGGTAATGCTGGAACTGCAATGCGTCCATTGACGGCAGCTGTAGTAGCTGCTGGTGGAAATGCAACGTATGTTTTCTTTATCCTAGTTGAAATAAGTATGAGATCCATGGGTATGTTTGGAGACTGATCGTGTCTTTTATTAAAACAAAAACTTCAGTTATGTGCTTGATGG	TRUE	FALSE	FALSE	0	30	0	2	0.00244942
GTGGAAGCAGATAAAGTTGCAAAAAGAGCTGTGGTTGTTGGCTGTGGCGGCAGGTTCCCGGTCGAAAAGGACGCCCGTGGCGTTATCCAGCTAAGCGCGAACTGCAAAGAGGAAGTAAAGCTCTTCTTGGGTAATGCTGGAACTGCAATGCGTCCATTGACGGCAGCTGTAGTAGCTGCTGGTGGAAATGCAACGTATGTTTTCTTTATCCTAGTTGAAATAAGTATGAGATCCATGGGTATGTTTGGAGACTGATCGTTTCTTTTATTAAAAAAAAACTTCAGTTATGTGCTTGATGG	TRUE	FALSE	FALSE	0	30	0	2	0.00244942
GTGGAAGCAGATAAAGTTGCAAAAAGAGCTGTGGTTGTTGGCTGTGGCGGCAGGTTCCCGGTCGAAAAGGACGCCCGTGGCGTTATCCAGCTAAGCGCGAACTGCAAAGAGGAAGTAAAGCTCTTCTTGGGTAATGCTGGAACTGCAATGCGTCCATTGACGGCAGCTGTAGTAGCTGCTGGTGGAAATGCAACGTATGTTTTCTTTATCCTAGTTGAAATAAGTATGAGATCCATGGGTATGTTTGGAGACTGATCGTGTCTTTTATTAAAAAAAAAACTTCAGTTATGTGCTGGATGG	TRUE	FALSE	FALSE	0	30	0	1	0.00122471
GTGGAAGCAGATAAAGTTGCAAAAAGAGCTGTGGTTGTTGGCTGTGGCGGCAGGTTCCCGGTCGAAAAGGACGCCCGTGGCGTTATCCAGCTAAGCGCGAACTGCAAAGAGGAAGTAAAGCTCTTCTTGGGTAATGCTGGAACTGCAATGCGTCCATTGACGGCAGCTGTAGTAGCTGCTGGTGGAAATGCAACGTATGTTTTCTTTATCCTAGTTGAAATAAGTATGAGATCCATGGGTATGTTTGGAGACTGATCGTGTCTTTTATTAAAAAAAAAACTTCAGTTATGAGCTTGATGG	TRUE	FALSE	FALSE	0	30	0	1	0.00122471
GTGGAAGCAGATAAAGTTGCAAAAAGAGCTGTGGTTGTTGGCTGTGGCGGCAGGTTCCCGGTCGAAAAGGACGCCCGTGGCGTTATCCAGCTAAGCGCGAACTGCAAAGAGGAAGTAAAGCTCTTCTTGGGTAATGCTGGAACTGCAATGCGTCCATTGACGGCAGCTGTAGTAGCTGCTGGTGGAAATGCAACGTATGTTTTCTTTATCCTAGTTGAAATAAGTATGAGATCCATGGGTATGTTTGGAGACTGATCGTGTCTTTTATTAAAAAAAAAACTACAGTTATGTGCTTGTTGG	TRUE	FALSE	FALSE	0	30	0	1	0.00122471
GTGGAAGCAGATAAAGTTGCAAAAAGAGCTGTGGTTGTTGGCTGTGGCGGCAGGTTCCCGGTCGAAAAGGACGCCCGTGGCGTTATCCAGCTAAGCGCGAACTGCAAAGAGGAAGTAAAGCTCTTCTTGGGTAATGCTGGAACTGCAATGCGTCCATTGACGGCAGCTGTAGTAGCTGCTGGTGGAAATGCAACGTATGTTTTCTTTATCCTAGTTGAAATAAGTATGAGATCCATGGGTATGTTTGGAGACTGATCGTGTCTTTTATTAAAAAAAAAAATTCAGGTATGTTCTTGATGG	TRUE	FALSE	FALSE	0	30	0	1	0.00122471
GTGGAAGCAGATAAAGTTGCAAAAAGAGCTGTGGTTGTTGGCTGTGGCGGCAGGTTCCCGGTCGAAAAGGACGCCCGTGGCGTTATCCAGCTAAGCGCGAACTGCAAAGAGGAAGTAAAGCTCTTCTTGGGTAATGCTGGAACTGCAATGCGTCCATTGACGGCAGCTGTAGTAGCTGCTGGTGGAAATGCAACGTATGTTTTCTTTATCCTAGTTGAAATAAGTATGAGATCCATGGGTATGTTTGGAGACTGATCGTGTCTTTTATTAAAAAAAAAAACTTCAGTTATGTGCTTGATGG	TRUE	FALSE	FALSE	0	30	0	1	0.00122471
GTGGAAGCAGATAAAGTTGCAAAAAGAGCTGTGGTTGTTGGCTGTGGCGGCAGGTTCCCGGTCGAAAAGGACGCCCGTGGCGTTATCCAGCTAAGCGCGAACTGCAAAGAGGAAGTAAAGCTCTTCTTGGGTAATGCTGGAACTGCAATGCGTCCATTGACGGCAGCTGTAGTAGCTGCTGGTGGAAATGCAACGTATGTTTTCTTTATCCTAGTTGAAATAAGTATGAGATCCATGGGTATGTTTGGAGACTGATCATGTCTTTTATTTAAAAAAAAAACTTCAGTTATGTTCTTGATGG	TRUE	FALSE	FALSE	0	30	0	1	0.00122471
GTGGAAGCAGATAAAGTTGCAAAAAGAGCTGTGGTTGTTGGCTGTGGCGGCAGGTTCCCGGTCGAAAAGGACGCCCGTGGCGTTATCCAGCTAAGCGCGAACTGCAAAGAGGAAGTAAAGCTCTTCTTGGGTAATGCTGGAACTGCAATGCGTCCATTGACGGCAGCTGTAGTAGCTGCTGGTGGAAATGCAACGTATGTTTTCTTTATCCTAGTTGAAATAAGTATGAGATCCATGGGAATGTTTGGAGACTGATCGTGTCTTTTATTAAAAAAAAAACTTCAGTTATGTGCTTGATGGG	TRUE	FALSE	FALSE	0	30	0	1	0.00122471
GTGGAAGCAGATAAAGTTGCAAAAAGAGCTGTGGTTGTTGGCTGTGGCGGCAGGTTCCCGGTCGAAAAGGACGCCCGTGGCGTTATCCAGCTAAGCGCGAACTGCAAAGAGGAAGTAAAGCTCTTCTTGGGTAATGCTGGAACTGCAATGCGTCCATTGACGGCAGCTGTAGTAGCTGCTGGTGGAAATGCAACGTATGTTTTCTTTATCCTAGTGGAAATAAGTATGAGATCCATGGTTATGTTTGGAGACTGTTCGTTTCTTTTATTAAAACAAAACTTCAGTTATGTGCTTGATGG	TRUE	FALSE	FALSE	0	30	0	1	0.00122471
GTGGAAGCAGATAAAGTTGCAAAAAGAGCTGTGGTTGTTGGCTGTGGCGGCAGGTTCCCGGTCGAAAAGGACGCCCGTGGCGTTATCCAGCTAAGCGCGAACTGCAAAGAGGAAGTAAAGCTCTTCTTGGGTAATGCTGGAACTGCAATGCGTCCATTGACGGCAGCTGTAGTAGCTGCTGGTGGAAATGCAACGTATGTTTTCTTTATCCTAGTGGAAATAAGTATGAGATCAATGGGTATGTTGGGAGACTGATCGTTTCTTTTATTAAAAAAAAACTTCAGTTATGTGCTTGATGGAG	TRUE	FALSE	FALSE	0	30	0	1	0.00122471
GTGGAAGCAGATAAAGTTGCAAAAAGAGCTGTGGTTGTTGGCTGTGGCGGCAGGTTCCCGGTCGAAAAGGACGCCCGTGGCGTTATCCAGCTAAGCGCGAACTGCAAAGAGGAAGTAAAGCTCTTCTTGGGTAATGCTGGAACTGCAATGCGTCCATTGACGGCAGCTGTAGTAGCTGCTGGTGGAAATGCAACGTATGTTTTCTTTATCCTAGT-GAAATAAGTATGAGATCCATGGGTATGTTTGGAGACTGATCGTTTCTTTTCTTAAAAAAAAACTTCAGTTATGTGCTTGATGGCTT	TRUE	FALSE	FALSE	0	30	0	1	0.00122471
GTGGAAGCAGATAAAGTTGCAAAAAGAGCTGTGGTTGTTGGCTGTGGCGGCAGGTTCCCGGTCGAAAAGGACGCCCGTGGCGTTATCCAGCTAAGCGCGAACTGCAAAGAGGAAGTAAAGCTCTTCTTGGGTAATGCTGGAACTGCAATGCGTCCATTGACGGCAGCTGTAGTAGCTGCTGGTGGAAATGCAACGTATGTTTTCTTTATCCTAGT-GAAATAAGTATGAGATCCATGGGTATGTTTGGAGACTGATCATGTCTTTTATTTAAAAAAAAAACTTCAGTTATGTGCTTGATGGG	TRUE	FALSE	FALSE	0	30	0	1	0.00122471
GTGGAAGCAGATAAAGTTGCAAAAAGAGCTGTGGTTGTTGGCTGTGGCGGCAGGTTCCCGGTCGAAAAGGACGCCCGTGGCGTTATCCAGCTAAGCGCGAACTGCAAAGAGGAAGTAAAGCTCTTCTTGGGTAATGCTGGAACTGCAATGCGGCCATTGACGGCAGCTGTAGTTGCTGCTGGTGGCAATGCAACGTATGTTTTCTTTATCATAGTGGAAATAAGTATGAGATCCATGGGTATGTTTGGAGACTGATCGTTTCTTTTATTAAGAAAAAACTTCAGTTATGTGCTTGATGG	TRUE	FALSE	FALSE	0	30	0	1	0.00122471
GTGGAAGCAGATAAAGTTGCAAAAAGAGCTGTGGTTGTTGGCTGTGGCGGCAGGTTCCCGGTCGAAAAGGACGCCCGTGGCGTTATCCAGCTAAGCGCGAACTGCAAAGAGGAAGTAAAGCTCTTCTTGGGTAATGCTGGAACTGCAATGCGGCCATTGACGGCAGCTGTAGTTGCTGCTGGTGGAAATGCAACGTATGTTTTCTTTATCCTAGTGGAAATAAGTATGAGATCCATGGGTATGTTTGGAGACTGATCGTTTCTTTTATTAAAAAAAAACTTCAGTTATGTGCTTGATGG	TRUE	FALSE	FALSE	0	30	0	1	0.00122471
GTGGAAGCAGATAAAGTTGCAAAAAGAGCTGTGGTTGTTGGCTGTGGCGGCAGGTTCCCGGTCGAAAAGGACGCCCGTGGCGTTATCCAGCTAAGCGCGAACTGCAAAGAGGAAGTAAAGCTCTTCTTGGGTAATGCTGGAACTGCAATGCGGCCACTGACGGCAGCTGTAGTAGCTGCTGGTGGAAATGCAACGTATGTTTTCTTTATCCTAGTGGAAATAAGTATGAGATCCATGGGTATGTTTGGAGACTGATCGTTTCTTTTATTAAAAAAAAACTTCAGTTATGTGCTTGATGG	TRUE	FALSE	FALSE	0	30	0	1	0.00122471
GTGGAAGCAGATAAAGTTGCAAAAAGAGCTGTGGTTGTTGGCTGTGGCGGCAGGTTCCCGGTCGAAAAGGACGCCCGTGGCGTTATCCAGCTAAGCGCGAACTGCAAAGAGGAAGTAAAGCTCTGCTTGGGTAATGCTGGAACTGCAATGCGTCCATTGACGGCAGCTGTAGTAGCTGCTGGTGGAAATGCAACGTATGTTTCCTTTATCCTAGTTGAAATAAGTATGAGATCCATGGGTATGTTTGGAGACTGATCGTGTCTTTTATTAAAAAAAAACATTCAGTTAGGTGCTTGATGGG	TRUE	FALSE	FALSE	0	30	0	1	0.00122471
GTGGAAGCAGATAAAGTTGCAAAAAGAGCTGTGGTTGTTGGCTGTGGCGGCAGGTTCCCGGTCGAAAAGGACGCCCGTGGCGTTATCCAGCTAAGCGCGAACTGCAAAGAGGAAGGAAAGCTCTTCTTGGGTAATGCTGGAACTGCAATGCGTCCATTGACGGCAGCTGTAGTAGCTGCTGGTGGAAATGCAACGTATGTTTTCTTTATCCTAGTGGAAATAAGTATGAGATCCATGGGTATGTTTGGAGACTGATCGTTTCTTTTATTAAAAAAAAACTTCAGTTATGTGCTTGATGGCG	TRUE	FALSE	FALSE	0	30	0	1	0.00122471
GTGGAAGCAGATAAAGTTGCAAAAAGAGCTGTGGTTGTTGGCTGTGGCGGCAGGTTCCCGGTCGAAAAGGACGCCCGTGGCGTTATCCAGCTAAGCGCGAACGGCAAAGAGGAAGTAAAGCTCTTCTTGGGTAATGCTGGAACTGCAATGCGTCCATTGACGGCAGCTGTAGTAGCTGCTGGTGGAAATGCAACGTATGTTTTCTTTATCCTAGTTGAAATAAGTATGAGATCCATGGGTATGTTTGGAGACTGATCGTGTCTTTTATTAAAAAAAAACTTCAGTTATGTGCTTGATGGCG	TRUE	FALSE	FALSE	0	30	0	1	0.00122471
GTGGAAGCAGATAAAGTTGCAAAAAGAGCTGTGGTTGTTGGCTGTGGCGGCAGGTTCCCGGTCGAAAAGGACGCCCGTGGCGTTATCCAGCTAAGCGCGAACGGCAAAGAGGAAGGAAAGCTCTTCTTGGGTAATGCTGGAACTGCAATGCGTCCATTGACGGCAGCTGTAGTAGCTGCTGGTGGAAAGGCAACGTATGTTTTCTTTATCCTAGTTGAAATAAGTATGAGATCCATGGGTATGTTTGGAGACTGATCGTGTCTTTTATTAAAAAAAAAACTCAAGTTATGTGCTTGGTGGG	TRUE	FALSE	FALSE	0	30	0	1	0.00122471
GTGGAAGCAGATAAAGTTGCAAAAAGAGCTGTGGTTGTTGGCTGTGGCGGCAGGTTCCCGGTCGAAAAGGACGCCCGTGGCGGTATCCAGCTAAGCGCGAACTGCAAAGAGGAAGGAAAGCTCGTCTTGGGTAATGCTGGAACTGCAATGCGTCCATTGACGGCAGCTGTAGTAGCTGCTGGTGGAAATGCAACGTATGTTTTCTTTATCCTAGTTGAAATAAGTATGAGATCCATGGGTATGTTTGGAGACTGATCGTGTCTTTTATTTAAAAAAAAAACTTCAGTTATGAGCTTGAGGG	TRUE	FALSE	FALSE	0	30	0	1	0.00122471
GTGGAAGCAGATAAAGTTGCAAAAAGAGCTGTGGTTGTTGGCTGTGGCGGCAGGTTCCCGGTCGAAAAGGACGCCCGTGGCGTTATCCAGCTAAGCGCGAACTGCAAAGAGGAAGTAAAGCTCTTCTTGGGTAATGCTGGAACTGCAATGCGTCCATTGACGGCAGCTGTAGTAGCTGCTGGTGGAAATGCAACGTATGTTTTCTTTATCCTAGTTGAAATAAGTATGAGATCCATGGGTATGTTTGGAGACTGATCGTGTCTTTTATTAAAAAAAAAACTTCAGTTATGTGCTTGCTGG	TRUE	FALSE	FALSE	0	30	0	1	0.00122471
GTGGAAGCAGATAAAGTTGCAAAAAGAGCTGTGGTTGTTGGCTGTGGCGGCAGGTTCCCGGTCGAAAAGGACGCCCGTGGCGTTATCCAGCTAAGCGCGAACTGCAAAGAGGAAGTAAAGCTCTTCTTGGGTAATGCTGGAACTGCAATGCGTCCATTGACGGCAGCTGTAGTAGCTGCTGGTGGAAATGCAACGTATGTTTTCTTTATCCTAGTTGAAATAAGTATGAGATCCATGGGTATGTTTGGAGACTGATCGTGTCTTTTATTAAAAAAAAAACTTCAGTTATGTGCTTGATTTT	TRUE	FALSE	FALSE	0	30	0	1	0.00122471
GTGGAAGCAGATAAAGTTGCAAAAAGAGCTGTGGTTGTTGGCTGTGGCGGCAGGTTCCCGGTCGAAAAGGACGCCCGTGGCGTTATCCAGCTAAGCGCGAACTGCAAAGAGGAAGTAAAGCTCTTCTTGGGTAATGCTGGAACTGCAATGCGTCCATTGACGGCAGCTGTAGTAGCTGCTGGTGGAAATGCAACGTATGTTTTCTTTATCCTAGTTGAAATAAGTATGAGATCCATGGGTATGTTTGGAGACTGATCGTGTCTTTTATTAAAAAAAAAATTTAAGTTATTTTTTTGTTGG	TRUE	FALSE	FALSE	0	30	0	1	0.00122471
GTGGAAGCAGATAAAGTTGCAAAAAGAGCTGTGGTTGTTGGCTGTGGCGGCAGGTTCCCGGTCGAAAAGGACGCCCGTGGCGTTATCCAGCTAAGCGCGAACTGCAAAGAGGAAGTAAAGCTCTTCTTGGGTAATGCTGGAACTGCAATGCGTCCATTGACGGCAGCTGTAGTAGCTGCTGGTGGAAATGCAACGTATGTTTTCTTTATCCTAGTTGAAATAAGTATGAGATCCATGGGTATGTTTGGAGACTGATCGTGTCTTTTATTAAAAAAAAACTTCAGTTATGTTCTTGATGG	TRUE	FALSE	FALSE	0	30	0	1	0.00122471
GTGGAAGCAGATAAAGTTGCAAAAAGAGCTGTGGTTGTTGGCTGTGGCGGCAGGTTCCCGGTCGAAAAGGACGCCCGTGGCGTTATCCAGCTAAGCGCGGACTGCAAAGAGGAAGTAAAGCTCTTCTTGGGTAATGCTGGAACTGCAATGCGTCCATTGACGGCAGCTGTAGTAGCTGCTGGTGGAAATGCAACGTATGTTTTCTTTATCCTAGTTGAAATAAGTATGAGATCCATGGGTATGTTTGGAGACTGATCGTGTCTTTTATTAAAAAAAAAACTTCAGTTATGTGCTTGATGGG	TRUE	FALSE	FALSE	0	30	0	1	0.00122471
GTGGAAGCAGATAAAGTTGCAAAAAGAGCTGTGGTTGTTGGCTGTGGCGGCAGGTTCCCGGTCGAAAAGGACGCCCGTGGCGTTATCCAGCTAAGCGCGAACTGCACAGCGGAAGTAAAGCTCTTCTTGGGTAATGCTGGAACTGCAATGCGGCCACTGACGGCAGCTGTAGTAGCTGCTGGTGGAAATGCAACGTATGTTTTCTTTATCCTAGTTGAAATAAGTATGAGATCCATGGGTATGTTTGGAGACTGATCATGTCTTTTATTTAAAAAAAAAACTTCAGTCATGTGCTTGATGG	TRUE	FALSE	FALSE	0	30	0	1	0.00122471
GTGGAAGCAGATAAAGTTGCAAAAAGAGCTGTGGTTGTTGGCTGTGGCGGCAGGTTCCCGGTCGAAAAGGACGCCCGTGGCGTTATCCAGCTAAGCGCGAACTGCACAGAGGAAGTAAAGCTCTTCTTGGGTAATGCTGGAACTGCAATGCGTCCATTGACGGCAGCTGTAGTAGCTGCTGGTGGAAATGCAACGTATGTTTTCTTTATCCTAGTTGAAATAAGTATGAGATCCATGGGTATGTTTGGATACTGTTCGTGTCTTTTATT-CAAAAAATCTTCAGTTATGTGCTTGATGGCTT	TRUE	FALSE	FALSE	0	30	0	1	0.00122471
GTGGAAGCAGATAAAGTTGCAAAAAGAGCTGTGGTTGTTGGCTGTGGCGGCAGGTTCCCGGTCGAAAAGGACGCCCGTGGCGTTATCCAGCTAAGCGCGAACTGCACAGAGGAAGTAAAGCTCTTCTTGGGTAATGCTGGAACTGCAATGCGTCCATTGACGGCAGCTGTAGTAGCTGCTGGTGGAAATGCAACGTATGTTTTCTTTATCCTAGTTGAAATAAGTATGAGATCCATGGGTATGTTTGGAGACTGATCGTGTCTTTTATTAAAAAAAAAACTTCAGTTATGTGCTTGATGGG	TRUE	FALSE	FALSE	0	30	0	1	0.00122471
GTGGAAGCAGATAAAGTTGCAAAAAGAGCTGTGGTTGTTGGCTGTGGCGGCAGGTTCCCGGTCGAAAAGGACGCCCGTGGCGTTATCCAGCTAAGCGCGAACTGCACAGAGGAAGTAAAGCTCTTCTTGGGTAATGCTGGAACTGCAATGCGTCCATTGACGGCAGCTGTAGTAGCTGCTGGTGGAAATGCAACGTATGTTTTCTTTATCCTAGTTGAAATAAGTATGAGATCCATGGGTATGTTTGGAGACTGATCGTGTCTTTTATTAAAAAAAAAACTTCAGTTATGTGCTTGATGG	TRUE	FALSE	FALSE	0	30	0	1	0.00122471
GTGGAAGCAGATAAAGTTGCAAAAAGAGCTGTGGTTGTTGGCTGTGGCGGCAGGTTCCCGGTCGAAAAGGACGCCCGTGGCGTTATCCAGCTAAGCGCGAACTGCAAAGAGGTAGTAAAGCTCTTCTTGGGTAATGCTGGAACTGCAATGCGTCCATTGACGGCAGCTGTAGTAGCTGCTGGTGGAAATGCAACGTATGTTTTCTTTATCCTAGTTGAAATAAGTATGAGATCCATGGGTATGTTTGGAGACTGTTCGTGTCTTTTATTTAAAAAAAAAACTTCAGTTATGTGCTTGATGG	TRUE	FALSE	FALSE	0	30	0	1	0.00122471
GTGGAAGCAGATAAAGTTGCAAAAAGAGCTGTGGTTGTTGGCTGTGGCGGCAGGTTCCCGGTCGAAAAGGACGCCCGTGGCGTTATCCAGCTAAGCGCGAACTGCAAAGAGGGAGTAAAGCTCTTCTTGGGTAATGCTGGAACTGCAATGCGTCCATTGACGGCAGCTGTAGTAGCTGCTGGTGGAAATGCAACGTATGTTTTCTTTATCATAGTTGAAATAAGTATGAGATCAATGGGTATGTTTGGAGACTGATCGTGTCTTTTATTAAAAAAAAAACGTCAGTTATGTGGTTGATGGG	TRUE	FALSE	FALSE	0	30	0	1	0.00122471
GTGGAAGCAGATAAAGTTGCAAAAAGAGCTGTGGTTGTTGGCTGTGGCGGCAGGTTCCCGGTCGAAAAGGACGCCCGTGGCGTTATCCAGCTAAGCGCGAACTGCAAAGAGGCAGTAAAGCTCTTCTTGGGTAATGCTGGAACTGCAATGCGTCCATTGACGGCAGCTGTAGTAGCTGCTGGTGGAAATGCAACGTATGTTTTCTTTATCCTAGTTGAAATAAGTATGAGATCCATGGGTATGTTTGGAGACTGATCGTGTCTTTTATTAAAAAAAAAACTTCAGTTATGTGCTTGATGG	TRUE	FALSE	FALSE	0	30	0	1	0.00122471
GTGGAAGCAGATAAAGTTGCAAAAAGAGCTGTGGTTGTTGGCTGTGGCGGCAGGTTCCCGGTCGAAAAGGACGCCCGTGGCGTTATCCAGCTAAGCGCGAACTGCAAAGAGGAAGTAAAGCTCTTCTTGGGTAATGCTGGAACTGCAATGCGTCCATTGACGGCAGCTGTAGTTGCTGCTGGTGGAAATGCAACGTATGTTTTCTTTATCCTAGT-GAAATAAGTATGAGATCCATGGGTATGTTTGGAGACTGATCATGTCTTTTATTTAAAAAAAAAACTTCAGTTATGTGCTTGATGGG	TRUE	FALSE	FALSE	0	30	0	1	0.00122471
GTGGAAGCAGATAAAGTTGCAAAAAGAGCTGTGGTTGTTGGCTGTGGCGGCAGGTTCCCGGTCGAAAAGGACGCCCGTGGCGTTATCCAGCTAAGCGCGAACTGCAAAGAGGAAGTAAAGCTCTTCTTGGGTAATGCTGGAACTGCAATGCGTCCATTGACGGCAGCTGTAGTAGCTGCTGGTGGAAATGCAACGTATGTTTTCTTTATCCTATTTGAAATTAGTATGAGATCCATGGTTATTTTTGGAGTCTGTTCGTGTCTTTTATTAAAAAAAAATTTCAGTTATGTGCTTTTTTGGG	TRUE	FALSE	FALSE	0	30	0	1	0.00122471
GTGGAAGCAGATAAAGTTGCAAAAAGAGCTGTGGTTGTTGGCTGTGGCGGCAGGTTCCCGGTCGAAAAGGACGCCCGTGGCGTTATCCAGCTAAGCGCGAACTGCAAAGAGGAAGTAAAGCTCTTCTTGGGTAATGCTGGAACTGCAATGCGTCCATTGACGGCAGCTGTAGTAGCTGCTGGTGGAAATGCAACGTATGTTTTCTTTATCCTAGTTGAAATAAGTGTGAGATCCATGGGTATGTTTGGAGACTGATCGTGTCTTTTATTAAAAAAAAAACTTCAGTTATGTGCTTGATGG	TRUE	FALSE	FALSE	0	30	0	1	0.00122471
GTGGAAGCAGATAAAGTTGCAAAAAGAGCTGTGGTTGTTGGCTGTGGCGGCAGGTTCCCGGTCGAAAAGGACGCCCGTGGCGTTATCCAGCTAAGCGCGAACTGCAAAGAGGAAGTAAAGCTCTTCTTGGGTAATGCTGGAACTGCAATGCGTCCATTGACGGCAGCTGTAGTAGCTGCTGGTGGAAATGCAACGTATGTTTTCTTTATCCTAGTTGAAATAAGTATGAGATCTATGGGTATGTTTGGAGACTGATCGTGTCTTTTATTAAAAAAAAAACTTCAGTTATGTGCTTGATGG	TRUE	FALSE	FALSE	0	30	0	1	0.00122471
GTGGAAGCAGATAAAGTTGCAAAAAGAGCTGTGGTTGTTGGCTGTGGCGGCAGGTTCCCGGTCGAAAAGGACGCCCGTGGCGTTATCCAGCTAAGCGCGAACTGCAAAGAGGAAGTAAAGCTCTTCTTGGGTAATGCTGGAACTGCAATGCGTCCATTGACGGCAGCTGTAGTAGCTGCTGGTGGAAATGCAACGTATGTTTTCTTTATCCTAGTTGAAATAAGTATGAGATCCATGTGTATGTTTGGAGACTGATCGTTTCTTTTATTTAAAAAAAAAACTTCAGTTATGTGCTTGATGG	TRUE	FALSE	FALSE	0	30	0	1	0.00122471
GTGGAAGCAGATAAAGTTGCAAAAAGAGCTGTGGTTGTTGGCTGTGGCGGCAGGTTCCCGGTCGAAAAGGACGCCCGTGGCGTTATCCAGCTAAGCGCGAACTGCAAAGAGGAAGTAAAGCTCTTCTTGGGTAATGCTGGAACTGCAATGCGTCCATTGACGGCAGCTGTAGTAGCTGCTGGTGGAAATGCAACGTATGTTTTCTTTATCCTAGTTGAAATAAGTATGAGATCCATGGGTATGTTTGGCGTCTGATCGTGTCTTTTATTAAAAAAAAAATTTCAGTTATGAGCTTGATGGG	TRUE	FALSE	FALSE	0	30	0	1	0.00122471
GTGGAAGCAGATAAAGTTGCAAAAAGAGCTGTGGTTGTTGGCTGTGGCGGCAGGTTCCCGGTCGAAAAGGACGCCCGTGGCGTTATCCAGCTAAGCGCGAACTGCAAAGAGGAAGTAAAGCTCTTCTTGGGTAATGCTGGAACTGCAATGCGTCCATTGACGGCAGCTGTAGTAGCTGCTGGTGGAAATGCAACGTATGTTTTCTTTATCCTAGTTGAAATAAGTATGAGATCCATGGGTATGTTTGGCGACTGATCGTGTCTTTTATTAAAAAAAAAACTTCAGTTATGTGCTTGATGGG	TRUE	FALSE	FALSE	0	30	0	1	0.00122471
GTGGAAGCAGATAAAGTTGCAAAAAGAGCTGTGGTTGTTGGCTGTGGCGGCAGGTTCCCGGTCGAAAAGGACGCCCGTGGCGTTATCCAGCTAAGCGCGAACTGCAAAGAGGAAGTAAAGCTCTTCTTGGGTAATGCTGGAACTGCAATGCGTCCATTGACGGCAGCTGTAGTAGCTGCTGGTGGAAATGCAACGTATGTTTTCTTTATCCTAGTTGAAATAAGTATGAGATCCATGGGTATGTTTGGAGACTGTTCATGTCTTTTATTTAAAAAAAAAACTTCAGTTATGTGCTTGATGG	TRUE	FALSE	FALSE	0	30	0	1	0.00122471
GTGGAAGCAGATAAAGTTGCAAAAAGAGCTGTGGTTGTTGGCTGTGGCGGCAGGTTCCCGGTCGAAAAGGACGCCCGTGGCGTTATCCAGCTAAGCGCGAACTGCAAAGAGGAAGTAAAGCTCTTCTTGGGTAATGCTGGAACTGCAATGCGTCCATTGACGGCAGCTGTAGTAGCTGCTGGTGGAAATGCAACGTATGTTTTCTTTATCCTAGTTGAAATAAGTATGAGATCCATGGGTATGTTTGGAGACTGATCGTTTCTTTTATTAAAAAAAAATTTCAGTTATGTGTTTGATGGTT	TRUE	FALSE	FALSE	0	30	0	1	0.00122471
GTGGAAGCAGATAAAGTTGCAAAAAGAGCTGTGGTTGTTGGCTGTGGCGGCAGGTTCCCGGTCGAAAAGGACGCCCGTGGCGTTATCCAGCTAAGCGCGAACTGCAAAGAGGAAGTAAAGCTCTTCTTGGGTAATGCTGGAACTGCAATGCGTCCATTGACGGCAGCTGTAGTAGCTGCTGGTGGAAATGCAACGTATGTTTTCTTTATCCTAGTTGAAATAAGTATGAGATCCATGGGTATGTTTGGAGACTGATCGTGTCTTTTGTTAAAAAAAAAACTTCAGTTATGTGCTTGATGG	TRUE	FALSE	FALSE	0	30	0	1	0.00122471
GTGGAAGCAGATAAAGTTGCAAAAAGAGCTGTGGTTGTTGGCTGTGGCGGCAGGTTCCCGGTCGAAAAGGACGCCCGTGGCGTTATCCAGCTAAGCGCGAACTGCAAAGAGGAAGTAAAGCTCTTCTTGGGTAATGCTGGAACTGCAATGCGTCCATTGACGGCAGCTGTAGTAGCTGCTGGTGGAAATGCAACGTATGTTTTCTTTATCCTAGTTGAAATAAGTATGAGATCCATGGGTATGTTTGGAGACTGATCGTGTCTTTTATTTAAAAAAAAAACTTCAGTTATGTGCTTGATGG	TRUE	FALSE	FALSE	0	30	0	1	0.00122471
GTGGAAGCAGATAAAGTTGCAAAAAGAGCTGTGGTTGTTGGCTGTGGCGGCAGGTTCCCGGTCGAAAAGGACGCCCGTGGCGTTATCCAGCTAAGCGCGAACTGCAAAGAGGAAGTAAAGCTCTTCTTGGGTAATGCTGGAACTGCAATGCGTCCATTGACGGCAGCTGTAGTAGCTGCTGGTGGAAATGCAACGTATGTTTTCTTTATCCTAGTTGAAATAAGTATGAGATCCATGGGTATGTTTGGAGACTGATCGTGTCTTTTATTAAACAAAAACTTCAGTTATGTGCTTGATGG	TRUE	FALSE	FALSE	0	30	0	1	0.00122471
GTGGAAGCAGATAAAGTTGCAAAAAGAGCTGTGGTTGTTGGCTGTGGCGGCAGGTTCCCGGTCGAAAAGGACGCCCGTGGCGTTATCCAGCTAAGCGCGAACTGCAAAGAGGAAGTAAAGCTCTTCTTGGGTAATGCTGGAACTGCAATGCGTCCATTGACGGCAGCTGTAGTAGCTGCTGGTGGAAATGCAACGTATGTTTTCTTTATCCTAGTTGAAATAAGTATGAGATCCATGGGTATGTTTGGAGACTGATCGTGTCTTTTATTAAAACAAAAACTTCAGTTATGTGCTTGTTGTG	TRUE	FALSE	FALSE	0	30	0	1	0.00122471
GTGGAAGCAGATAAAGTTGCAAAAAGAGTTGTGGTTGTTGGCTGTGGCGGCAGGTTCCCGGTCGAAAAGGACGCCCGTGGCGTTATCCAGCTAAGCGCGAACTGCAAAGAGGAAGTAAAGCTCTTCTTGGGTAATGCTGGAACTGCAATGCGTCCATTGACGGCAGCTGTAGTAGCTGCTGGTGGAAATGCAACGTATGTTTTCTTTATCCTAGTTGAAATAAGTATGAGATCCATGGGTATGTTTGGAGACTGATCGTGTCTTTTATTAAAAAAAAAACTTCAGTTATGTGCTTGATGG	TRUE	FALSE	FALSE	0	30	0	1	0.00122471
GTGGAAGCAGATAAAGTTGCAAAAAGAGTTGTGGTTGTTGGCTGTGGCGGCAGGTTCCCGGTCGAAAAGGACGCCCGTGGCGGTATCCAGCTAAGCGCGAACGGCAAAGAGGAAGTAAAGCGCTTCTTGGGTAATGCTGGAACTGCAATGCGTCCATTGACGGCAGCTGTAGTAGCTGCTGGTGGAAATGCAACGTATGTATTCTTTATCCTAGTTGAAATAAGTATGAGATCCATGGGTATGTTGGGAGACTGATCGTGTCTTTTATTAAAAAAAAAACTTCAGTTATGTGCTTGATGGG	TRUE	FALSE	FALSE	0	30	0	1	0.00122471
GTGGAAGCAGATAAAGTTGCAAAAAGAGCTGTGGTTGTTGGCTATGGCGGCAGGTTCCCGGTCGAAAAGGACGCCCGTGGCGTTATCCAGCTAAGCGCGAACTGCAAAGAGGAAGTAAAGCTCTTCTTGGGTAATGCTGGAACTGCAATGCGTCCATTGACGGCAGCTGTAGTAGCTGCTGGTGGAAATGCAACGTATGTTTTCTTTATCCTAGTTGAAATAAGTATGAGATCCATGGGTATGTTTGGAGACTGATCGTGTCTTTTATTAAAAAAAAAACTTCAGTTATGTGCTTGATGGG	TRUE	FALSE	FALSE	0	30	0	1	0.00122471
GTGGAAGCAGATAAAGTTGCAAAAAGAGCTGTGGTTGGTGGCTGTGGCGGCAGGTTCCCGGTCGAAAAGGACGCCCGTGGCGTTATCCAGCTAAGCGCGAACTGCAAAGAGGAAGTAAAGCTCTTCTTGGGTAATGCTGGAACTGCAATGCGTCCATTGACGGCAGCTGTAGTAGCTGCTGGTGGAAATGCAACGTATGTTTTCTTTATCCTAGTTGAAATAAGTATGAGATCCATGGGTATGTTTGGAGACTGATCGTGTCTTTTATTAAAAAAAAACTTCAGTTATGTGCTTGATGG	TRUE	FALSE	FALSE	0	30	0	1	0.00122471
-TGGAAGCAGATAAAGTTGCAAAAAGAGCTGTGGTTGTTGGCTGTGGCGGCAGGTTCCCGGTCGAAAAGGACGCCCGTGGCGTTATCCAGCTAAGCGCGAACTGCAAAGAGGAAGTAAAGCTCTTCTTGGGTAATGCTGGAACTGCAATGCGTCCATTGACGGCAGCTGTAGTAGCTGCTGGTGGAAATGCAACGTATGTTTTCTTTATCCTAGTTGAAATAAGTATGAGATCCATGGGTATGTTTGGAGTCTGA	TRUE	FALSE	FALSE	0	30	0	1	0.00122471
-TGGAAGCAGATAAAGTTGCAAAAAGAGCTGTGGTTGTTGGCTGTGGCGGCAGGTTCCCGGTCGAAAAGGACGCCCGTGGCGTTATCCAGCTAAGCGCGAACTGCAAAGAGGAAGTAAAGCTCTTCTTGGGTAATGCTGGAACTGCAATGCGGCCACTGACGGCAGCTGTAGTAGCTGCTGGTGGAAATGCAACGTATGTTTTCTTTATCCTAGTGGAAATAAGTATGAGATCCATGGGTATGTTTGGAGACTGA	TRUE	FALSE	FALSE	0	30	0	1	0.00122471
#NAME?	TRUE	FALSE	FALSE	0	30	0	1	0.00122471
GTGGAAGCAGATAAAGTTGCAAAAAGAGCTGTGGTTGTTGGCTGTGGCGGCAGGTTCCCAGTCGAAAAGGACGCCCGTGGCGTTATCCAGCTAAGCGCGAACTGCAAAGAGGAAGTAAAGCTCTTCTTGGGTAATGCTGGAACTGCAATGCGTCCATTGACGGCAGCTGTAGTAGCTGCTGGTGGAAATGCAACGTATGTTTTCTTTATCCTAGTTGAAATAAGTATGAGATCCATGTGTATGTTTGGAGACTGATCGTGTCTTTTATTAACAAAAAAACTTCAGTTATGTGCTTGATGG	TRUE	FALSE	FALSE	0	30	0	1	0.00122471
GTGGAAGCAGATAAAGTTGCAAAAAGAGCTGTGGTTGTTGGCTGTGGCGGCAGGTTCCCGGTCGAAAAGGACACCCGTGGCGTTATCCAGCTAAGCGCGAACTGCAAAGAGGAAGTAAAGCTCTTCTTGGGTAATGCTGGAACTGCAATGCGTCCATTGACGGCAGCTGTAGTAGCTGCTGGTGGAAATGCAACGTATGTTTTCTTTATCCTAGTTGAAATAAGTATGAGATCCATGGGTATGTTTGGAGACTGATCGTTTCTTTTATTCAAAAAAAACTTCAGTTATGTGCTTGATGG	TRUE	FALSE	FALSE	0	30	0	1	0.00122471
GTGGAAGCAGATAAAGTTGCAAAAAGAGCTGTGGTTGTTGGCTGTGGCGGCAGGTTCCCGGTCGAAAAGGATGGCGATCATCTTGCGCACATCGTAAACCTTAAAGAGGAAGTAAAGCTCTTCTTGGGTAATGCTGGAACTGCAATGCGTCCATTGACGGCAGCTGTAGTAGCTGCTGGTGGAAATGCAACGTATGTTTTCTTTATCCTAGTTGAAATAAGTATGAGATCCATGGGTATGTTTGGAGACTGATCGTGTCTTTTATTAAAAAAAAAACTTCAGTTATGTGCTTGATGG	TRUE	FALSE	FALSE	0	27	0	8	0.00979768
GTGGAAGCAGATAAAGTTGCAAAAAGAGCTGTGGTTGTTGGCTGTGGCGGCAGGTTCCCGGTCGAAAAGGATGGCGATCATCTTGCGCACATCGTAAACCTTAAAGAGGAAGTAAAGCTCTTCTTGGGTAATGCTGGAACTGCAATGCGTCCATTGACGGCAGCTGTAGTAGCTGCTGGTGGAAATGCAACGTATGTTTTCTTTATCCTAGTGGAAATAAGTATGAGATCCATGGGTATGTTTGGAGACTGATCGTTTCTTTTATTAAAAAAAAACTTCAGTTATGTGCTTGATGG	TRUE	FALSE	FALSE	0	27	0	3	0.00367413
GTGGAAGCAGATAAAGTTGCAAAAAGAGCTGTGGTTGTTGGCTGTGGCGGCAGGTTCCCGGTCGAAAAGGATGGCGATCATCTTGCGCACATCGTAAACCTTAAAGAGGAAGTAAAGCTCTTCTTGAGTAATGCTGGAACTGCAATGCGTCCATTGACGGCAGCTGTAGTAGCTGCTGGTGGAAATGCAACGTATGTTTTCTTTATCCTAGTTGAAATAAGTATGAGATCCATGGGTATGTTTGGAGACTGATCGTTTCTTTTATTAAAAAAAAACTTCAGTTATGTGCTTGATGG	TRUE	FALSE	FALSE	0	27	0	1	0.00122471
GTGGAAGCAGATAAAGTTGCAAAAAGAGCTGTGGTTGTTGGCTGTGGCGGCAGGTTCCCGGTCGAAAAGGATGGCGATCATCTTGCGCACATCGTAAACCTTAAAGAGGAAGGAAAGCTCTTCTTGGGTAATGCTGGAACTGCAATGCGTCCATTGACGGCAGCTGTAGTAGCTGCTGGTGGAAATGCAACGTATGTTTTCTTTATCCTAGTTGAAATAAGTATGAGATCCATGGGTATGTTGGGAGACTGATCGTGTCTTTTATTAAAAAAAAAACTTCAGTTATGTGCTTGATGGCGGG	TRUE	FALSE	FALSE	0	27	0	1	0.00122471
GTGGAAGCAGATAAAGTTGCAAAAAGAGCTGTGGTTGTTGGCTGTGGCGGCAGGTTCCCGGTCGAAAAGGATGGCGATCATCGTGCGCACATCGTAAACCTTAAAGAGGAAGTAAAGCTCTTCTTGGGTAATGCTGGAACTGCAATGCGTCCATTGACGGCAGCTGTAGTAGCTGCTGGTGGAAATGCAACGTATGTTTTCTTTATCCTAGTGGAAATAAGTATGAGATCCATGGGTATGTTTGGAGACTGATCGTTTCTTTTATTAAAAAAAAAACTTCAGTTATGTGCTTGATGGCTGG	TRUE	FALSE	FALSE	0	27	0	1	0.00122471
GTGGAAGCAGATAAAGTTGCAAAAAGAGCTGTGGTTGTTGGCTGTGGCGGCAGGTTCCCGGTCGAAAAGGATGGCGATCATCGTGCGCACATCGTAAACCTTAAAGAGGAAGGAAAGCTCTTCTTGGGTAATGCTGGAACTGCAATGCGTCCATTGACGGCAGCTGTAGTAGCTGCTGGTGGAAATGCAACGTATGTTTTCTTTATCCTAGTGGAAATAAGTATGAGATCCATGGGTATGTTTGGAGACTGATCGTTTCTTTTATTAAAAAAAAAACTTAAGTTATGTGCTTGATGGCTGG	TRUE	FALSE	FALSE	0	27	0	1	0.00122471
GTGGAAGCAGATAAAGTTGCAAAAAGAGCTGTGGTTGTTGGCTGTGGCGGCAGGTTCCCGGTCGAAAAGGATGGCGATCATCTTGCGCACATCGTAAACCTTAAAGAGGAAGTAAAGCTCTTCTTGGGTAATGCTGGAACTGCAATGCGGCCACTGCCGGCAGCTGTAGTAGCTGCTGGTGGAAATGCAACGTCTGTTTTCTTTATCCTAGT-GAAATAAGTATGAGATCCATGGGTATGTTTGGAGACTGATCATGTCTTTTATTTAAAAAAAAAACTTCAGTTATGTGCTTGTTGG	TRUE	FALSE	FALSE	0	27	0	1	0.00122471
GTGGAAGCAGATAAAGTTGCAAAAAGAGCTGTGGTTGTTGGCTGTGGCGGCAGGTTCCCGGTCGAAAAGGATGGCGATCATCTTGCGCACATCGTAAACCTTAAAGAGGAAGTAAAGCTCTTCTTGGGTAATGCTGGAACTGCAATGCGGCCACTGACGGCAGCTGTAGTAGCTGCTGGTGGAAATGCAACGTATGTTTTCTTTATCCTAGT-GAAATAAGTATGAGATCCATGGGTATGTTTGGAGACTGATCATGTCTTTTATTTAAAAAAAAAACTTCAGTTATGTGCTTGATGG	TRUE	FALSE	FALSE	0	27	0	1	0.00122471
GTGGAAGCAGATAAAGTTGCAAAAAGAGCTGTGGTTGTTGGCTGTGGCGGCAGGTTCCCGGTCGAAAAGGATGGCGATCATCTTGCGCACATCGTAAACCTTAAAGAGGAAGTAAAGCTCTTCTTGGGTAATGCTGGAACTGCAATGCGTCCATTGACGGCAGCTGTAGTAGCTGCTGGTGGAAAATGCAACGTATGTTTTCTTTATCCTAGTTGAAATAAGTATGAGATCCATGGGTATGTTTGGAGACTGATCGTGTCTTTTATTAAAAAAAAAACTTCAGTTATGTGCTTGATGG	TRUE	FALSE	FALSE	0	27	0	1	0.00122471
GTGGAAGCAGATAAAGTTGCAAAAAGAGCTGTGGTTGTTGGCTGTGGCGGCAGGTTCCCGGTCGAAAAGGATGGCGATCATCTTGCGCACATCGTAAACCTTAAAGAGGAAGTAAAGCTCTTCTTGGGTAATGCTGGAACTGCAATGCGTCCATTGACGGCAGCTGTAGTAGCTGCTGGTGGAAATGCAACGTATGTTTTCTTTATCCTAGT-GAAATAAGTATGAGATCCATGGGTATGTTTGGAGACTGATCGTTTCTTTTATTAAAAAAAAACTTCAGTTATGTGCTTGTTGG	TRUE	FALSE	FALSE	0	27	0	1	0.00122471
GTGGAAGCAGATAAAGTTGCAAAAAGAGCTGTGGTTGTTGGCTGTGGCGGCAGGTTCCCGGTCGAAAAGGATGGCGATCATCTTGCGCACATCGTAAACCTTAAAGAGGAAGTAAAGCTCTTCTTGGGTAATGCTGGAACTGCAATGCGTCCATTGACGGCAGCTGTAGTAGCTGCTTGTGGAAATGCAACGTATGTTTTCTTTATCCTAGT-GAAATAAGTATGAGATCCATGGGTATGTTTGGGGACTGATCATGTCTTTTATTTAAAAAAAAAACTTAAGTTATGTGCTTGATGG	TRUE	FALSE	FALSE	0	27	0	1	0.00122471
GTGGAAGCAGATAAAGTTGCAAAAAGAGCTGTGGTTGTTGGCTGTGGCGGCAGGTTCCCGGTCGAAAAGGATGGCGATCATCTTGCGCACATCGTAAACCTTAAAGAGGAAGTAAAGCTCTTCTTGGGTAATGCTGGAACTGCAATGCGTCCATTGACGGCAGCTGTAGTAGCTGCTGGTGGAAATGCAACGTATGTTTTCTTTATCCTAGTTGAAATACGTATGAGATCCATGGGAATGTTTGGAGACTGATCGTGTCTTTTATTACACAAAAAACTTCCGTTATGTGCTTGATGG	TRUE	FALSE	FALSE	0	27	0	1	0.00122471
GTGGAAGCAGATAAAGTTGCAAAAAGAGCTGTGGTTGTTGGCTGTGGCGGCAGGTTCCCGGTCGAAAAGGATGGCGATCATCTTGCGCACATCGTAAACCTTAAAGAGGAAGTAAAGCTCTTCTTGGGTAATGCTGGAACTGCAATGCGTCCATTGACGGCAGCTGTAGTAGCTGCTGGTGGAAATGCAACGTATGTTTTCTTTATCCTAGTTGAAATAAGTATGAGATCCATGGGTGTGTTTGGTGACTGATCGTGTCTTTTATTAAAAAAAAAACTTCAGTTATGTGCTTGATGGTCGT	TRUE	FALSE	FALSE	0	27	0	1	0.00122471
GTGGAAGCAGATAAAGTTGCAAAAAGAGCTGTGGTTGTTGGCTGTGGCGGCAGGTTCCCGGTCGAAAAGGATGGCGATCATCTTGCGCACATCGTAAACCTTAAAGAGGAAGTAAAGCTCTTCTTGGGTAATGCTGGAACTGCAATGCGTCCATTGACGGCAGCTGTAGTAGCTGCTGGTGGAAATGCAACGTATGTTTTCTTTATCCTAGTTGAAATAAGTATGAGATCCATGGGTATGTTTGTAGACTGATCGTGTCTTTTATTAAAAAAAAAACTTCAGTTATGTGCTTGATGG	TRUE	FALSE	FALSE	0	27	0	1	0.00122471
GTGGAAGCAGATAAAGTTGCAAAAAGAGCTGTGGTTGTTGGCTGTGGCGGCAGGTTCCCGGTCGAAAAGGATGGCGATCATCTTGCGCACATCGTAAACCTTAAAGAGGAAGTAAAGCTCTTCTTGGGTAATGCTGGAACTGCAATGCGTCCATTGACGGCAGCTGTAGTAGCTGCTGGTGGAAATGCAACGTATGTTTTCTTTATCCTAGTTGAAATAAGTATGAGATCCATGGGTATGTTTGGCGACTGATCGTGTCTTTTATTAAAAAAAAAATTTCAGTTATGTGCTTGATGG	TRUE	FALSE	FALSE	0	27	0	1	0.00122471
GTGGAAGCAGATAAAGTTGCAAAAAGAGCTGTGGTTGTTGGCTGTGGCGGCAGGTTCCCGGTCGAAAAGGATGGCGATCATCTTGCGCACATCGTAAACCTTAAAGAGGAAGTAAAGCTCTTCTTGGGTAATGCTGGAACTGCAATGCGTCCATTGACGGCAGCTGTAGTAGCTGCTGGTGGAAATGCAACGTATGTTTTCTTTATCCTAGTTGAAATAAGTATGAGATCCATGGGTATGTTTGGAGACTGATCTTGTCTTGTATTAAAATAAAAACTTTAGTTTGGTGATTGATGGTGTT	TRUE	FALSE	FALSE	0	27	0	1	0.00122471
GTGGAAGCAGATAAAGTTGCAAAAAGAGCTGTGGTTGTTGGCTGTGGCGGCAGGTTCCCGGTCGAAAAGGATGGCGATCATCTTGCGCACATCGTAAACCTTAAAGAGGAAGTAAAGCTCTTCTTGGGTAATGCTGGAACTGCAATGCGTCCATTGACGGCAGCTGTAGTAGCTGCTGGTGGAAATGCAACGTATGTTTTCTTTATCCTAGTTGAAATAAGTATGAGATCCATGGGTATGTTTGGAGACTGATCGTTTCTTTTATTAAAAAAAAACTTCAGTTATGTGCTTGATGG	TRUE	FALSE	FALSE	0	27	0	1	0.00122471
GTGGAAGCAGATAAAGTTGCAAAAAGAGCTGTGGTTGTTGGCTGTGGCGGCAGGTTCCCGGTCGAAAAGGATGGCGATCATCTTGCGCACATCGTAAACCTTAAAGAGGAAGTAAAGCTCTTCTTGGGTAATGCTGGAACTGCAATGCGTCCATTGACGGCAGCTGTAGTAGCTGCTGGTGGAAATGCAACGTATGTTTTCTTTATCCTAGTTGAAATAAGTATGAGATCCATGGGTATGTTTGGAGACTGATCGTGTCTTTTATTTAAAAAAAAAACTTCAGTTATGTGCTTGATGGTTG	TRUE	FALSE	FALSE	0	27	0	1	0.00122471
GTGGAAGCAGATAAAGTTGCAAAAAGAGCTGTGGTTGTTGGCTGTGGCGGCAGGTTCCCGGTCGAAAAGGATGGCGATCATCTTGCGCACATCGTAAACCTTAAAGAGGAAGTAAAGCTCTTCTTGGGTAATGCTGGAACTGCAATGCGTCCATTGACGGCAGCTGTAGTAGCTGCTGGTGGAAATGCAACGTATGTTTTCTTTATCCTAGTTGAAATAAGTATGAGATCCATGGGTATGTTTGGAGACTGATCGTGTCTTTTATTTAAAAAAAAAACTTCAGTTATGTGCTTGATGG	TRUE	FALSE	FALSE	0	27	0	1	0.00122471
GTGGAAGCAGATAAAGTTGCAAAAAGAGCTGTGGTTGTTGGCTGTGGCGGCAGGTTCCCGGTCGAAAAGGATGGCGATCATCTTGCGCACATCGTAAACCTTAAAGAGGAAGTAAAGCTCTTCTTGGGTAATGCTGGAACTGCAATGCGTCCATTGACGGCAGCTGTAGTAGCTGCTGGTGGAAATGCAACGTATGTTTTCTTTATCCTAGTTGAAATAAGTATGAGATCCATGGGTATGTTTGGAGACTGATCGTGTCTTTTATTAAAAAAAAATCTTAATTTATGTGCTTTATGGATG	TRUE	FALSE	FALSE	0	27	0	1	0.00122471
GTGGAAGCAGATAAAGTTGCAAAAAGAGCTGTGGTTGTTGGCTGTGGCGGCAGGTTCCCGGTCGAAAAGGATGGCGATCATCTTGCGCACATCGTAAACCTTAAAGAGGAAGTAAAGCTCTTCTTGGGTAATGCTGGAACTGCAATGCGTCCATTGACGGCAGCTGTAGTAGCTGCTGGTGGAAATGCAACGTATGTTTTCTTTATCCTAGTTGAAATAAGTATGAGATCCATGGGTATGTTTGGAGACTGATCGTGTCTTTTATTAAAAAAAAACTTCAGTTATGTGCTTGATGGCTGTT	TRUE	FALSE	FALSE	0	27	0	1	0.00122471
GTGGAAGCAGATAAAGTTGCAAAAAGAGCTGTGGTTGTTGGCTGTGGCGGCAGGTTCCCGGTCGAAAAGGATGGCGATCATCTTGCGCACATCGTAAACCTTAAAGAGGAAGTAAAGCTCTTCTTGGGTAATGCTGGAACTGCAATGCGTCCATTGACGGCAGCTGTAGTAGCTGCTGGTGGAAATGCAACGTATGTTTTCTTTATCCTAGTTGAAATAAGTATGAGATCCATGGGTATGTTTGGAGACTGATCGTGTCTTTTATTAAAAAAAAAATTTCGTTTATGTGCTTGAGGGTTGT	TRUE	FALSE	FALSE	0	27	0	1	0.00122471
GTGGAAGCAGATAAAGTTGCAAAAAGAGCTGTGGTTGTTGGCTGTGGCGGCAGGTTCCCGGTCGAAAAGGATGGCGATCATCTTGCGCACATCGTAAACCTTAAAGAGGAAGTAAAGCTCTTCTTGGGTAATGCTGGAACTGCAATGCGTCCATTGACGGCAGCTGTAGTAGCTGCTGGTGGAAATGCAACGTATGTTTTCTTTATCCTAGTTGAAATAAGTATGAGATCCATGGGTATGTTTGGAGACTGATCGTGTCTTTTATTAAAAAAAAAACTTCAGTTATGTTCTTGATTG	TRUE	FALSE	FALSE	0	27	0	1	0.00122471
GTGGAAGCAGATAAAGTTGCAAAAAGAGCTGTGGTTGTTGGCTGTGGCGGCAGGTTCCCGGTCGAAAAGGATGGCGATCATCTTGCGCACATCGTAAACCTTAAAGAGGAAGTAAAGCTCTTCTTGGGTAATGCTGGAACTGCAATGCGTCCATTGACGGCAGCTGTAGTAGCTGCTGGTGGAAATGCAACGTATGTTTTCTTTATCCTAGTTGAAATAAGTATGAGATCCATGGGTATGTTTGGAGACTGATCGTGTCTTTTATTAAAAAAAAAACTTCAGTTATGTGCTTGATGGCTGG	TRUE	FALSE	FALSE	0	27	0	1	0.00122471
GTGGAAGCAGATAAAGTTGCAAAAAGAGCTGTGGTTGTTGGCTGTGGCGGCAGGTTCCCGGTCGAAAAGGATGGCGATCATCTTGCGCACATCGTAAACCTTAAAGAGGAAGTAAAGCTCTTCTTGGGTAATGCTGGAACTGCAATGCGTCCATTGACGGCAGCTGTAGTAGCTGCTGGTGGAAATGCAACGTATGTTTTCTTTATCCTAGTTGAAATAAGTATGAGATCCATGGGTATGTTTGGAGACTGATCGTGTCTTTTATTAAAAAAAAAACTTCAGTTATGTGCTTGATGGCGGG	TRUE	FALSE	FALSE	0	27	0	1	0.00122471
GTGGAAGCAGATAAAGTTGCAAAAAGAGCTGTGGTTGTTGGCTGTGGCGGCAGGTTCCCGGTCGAAAAGGATGGCGATCATCTTGCGCACATCGTAAACCTTAAAGAGGAAGTAAAGCTCTTCTTGGGTAATGCTGGAACTGCAATGCGTCCATTGACGGCAGCTGTAGTAGCTGCTGGTGGAAATGCAACGTATGTTTTCTTTATCCTAGTTGAAATAAGTATGAGATCCATGGGTATGTTTGGAGACTGATCGTGTCTTTTATTAAAAAAAAAACTTCAGTTATGTGATTGATGGCTGG	TRUE	FALSE	FALSE	0	27	0	1	0.00122471
GTGGAAGCAGATAAAGTTGCAAAAAGAGCTGTGGTTGTTGGCTGTGGCGGCAGGTTCCCGGTCGAAAAGGATGGCGATCATCTTGCGCACATCGTAAACCTTAAAGAGGAAGTAAAGCTCTTCTTGGGTAATGCTGGAACTGCAATGCGTCCATTGACGGCAGCTGTAGTAGCTGCTGGTGGAAATGCAACGTATGTTTTCTTTATCCTAGTTGAAATAAGTATGAGATCCATGGGTATGTTTGGAGACTGATCGTGTCTTTTATTAAAAAAAAAACTTCAGTTATGTGATTGATGG	TRUE	FALSE	FALSE	0	27	0	1	0.00122471
GTGGAAGCAGATAAAGTTGCAAAAAGAGCTGTGGTTGTTGGCTGTGGCGGCAGGTTCCCGGTCGAAAAGGATGGCGATCATCTTGCGCACATCGTAAACCTTAAAGAGGAAGTAAAGCTCTTCTTGGGTAATGCTGGAACTGCAATGCGTCCATTGACGGCAGCTGTAGTAGCTGCTGGTGGAAATGCAACGTATGTTTTCTTTATCCTAGTTGAAATAAGTATGAGATCCATGGGTATGTTTGGAGACTGATCGTGTCTTTTATTAAAAAAAAAACTTCAGTTAGGTGCTTGATGG	TRUE	FALSE	FALSE	0	27	0	1	0.00122471
GTGGAAGCAGATAAAGTTGCAAAAAGAGCTGTGGTTGTTGGCTGTGGCGGCAGGTTCCCGGTCGAAAAGGATGGCGATCATCTTGCGCACATCGTAAACCTTAAAGAGGAAGTAAAGCTCTTCTTGGGTAATGCTGGAACTGCAATGCGTCCATTGACGGCAGCTGTAGTAGCTGCTGGTGGAAATGCAACGTATGTTTTCTTTATCCTAGTTGAAATAAGTATGAGATCCATGGGTATGTTTGGAGACTGATCGTGTCTTTTATTAAAAAAAAAACTTAAGTTATGTGCTTGATGGCGGG	TRUE	FALSE	FALSE	0	27	0	1	0.00122471
GTGGAAGCAGATAAAGTTGCAAAAAGAGCTGTGGTTGTTGGCTGTGGCGGCAGGTTCCCGGTCGAAAAGGATGGCGATCATCTTGCGCACATCGTAAACCTTAAAGAGGAAGTAAAGCTCTTCTTGGGTAATGCTGGAACTGCAATGCGTCCATTGACGGCAGCTGTAGTAGCTGCTGGTGGAAATGCAACGTATGTTTTCTTTATCCTAGTTGAAATAAGTATGAGATCCATGGGTATGTTTGGAGACTGATCGTGTCTTGTATTAAAAAAAAAACTTCAGTTATGTGCTTGATGTCTGG	TRUE	FALSE	FALSE	0	27	0	1	0.00122471
GTGGAAGCAGATAAAGTTGCAAAAAGAGCTGTGGTTGTTGGCTGTGGCGGCAGGTTCCCGGTCGAAAAGGATGGCGATCATCTTGCGCACATCGTAAACCTTAAAGAGGAAGTAAAGCTCTTCTTGGGTAATGCTGGAACTGCAATGCGTCCATTGACGGCAGCTGTAGTAGCTGCTGGTGGAAATGCAACGTATGTTTTCTTTATCCTAGTTGAAATAAGTATGAGATCCATGGGTATGTTTGGAGACTGATCATGTCTTTTATTTAAAAAAAAACTTCAGTTATGTGCTTGATGG	TRUE	FALSE	FALSE	0	27	0	1	0.00122471
GTGGAAGCAGATAAAGTTGCAAAAAGAGCTGTGGTTGTTGGCTGTGGCGGCAGGTTCCCGGTCGAAAAGGATGGCGATCATCTTGCGCACATCGTAAACCTTAAAGAGGAAGTAAAGCTCTTCTTGGGTAATGCTGGAACTGCAATGCGTCCATTGACGGCAGCTGTAGTAGCTGCTGGTGGAAATGCAACGTATGTTTTCTTTATCCTAGTTGAAATAAGTATGAGATCCATGGGTATGTTTGGAGACTGATCATGTCTTTTATTTAAAAAAAAAACTTCAGTTATGTGCTTGATGG	TRUE	FALSE	FALSE	0	27	0	1	0.00122471
GTGGAAGCAGATAAAGTTGCAAAAAGAGCTGTGGTTGTTGGCTGTGGCGGCAGGTTCCCGGTCGAAAAGGATGGCGATCATCTTGCGCACATCGTAAACCTTAAAGAGGAAGTAAAGCTCTTCTTGGGTAATGCTGGAACTGCAATGCGTCCATTGACGGCAGCTGTAGTAGCTGCTGGTGGAAATGCAACGTATGTTTTCTTTATCCTAGTTGAAATAAGTATGAGATCCATGGGTATGTTTGAAGACTGATCGTGTCTTTTATTAAAAAAAAAACTTCAGTTATGTGCTTGATGG	TRUE	FALSE	FALSE	0	27	0	1	0.00122471
GTGGAAGCAGATAAAGTTGCAAAAAGAGCTGTGGTTGTTGGCTGTGGCGGCAGGTTCCCGGTCGAAAAGGATGGCGATCATCTTGCGCACATCGTAAACCTTAAAGAGGAAGTAAAGCTCTTCTTGGGTAATGCTGGAACTGCAATGCGTCCATTGACGGCAGCTGTAGTAGCTGCTGGTGGAAATGCAACGTATGTTTTCTTTATCCTAGTTGAAATAAGTATGAGATCCATGGGTATGTTT-GAGTACTGATCGTGTCTTTTATTAAAAAAAAAACTTCCGTTAT-TGTCTTGATGG	TRUE	FALSE	FALSE	0	27	0	1	0.00122471
GTGGAAGCAGATAAAGTTGCAAAAAGAGCTGTGGTTGTTGGCTGTGGCGGCAGGTTCCCGGTCGAAAAGGATGGCGATCATCTTGCGCACATCGTAAACCTTAAAGAGGAAGTAAAGCTCTTCTTGGGTAATGCTGGAACTGCAATGCGTCCATTGACGGCAGCTGTAGTAGCTGCTGGTGGAAATGCAACGTATGTTTTCTTTATCCTAGTTGAAATAAGTATGAGATCCATGGGGATGTTTGGAGACTGATCGTGTCTTTTATTAAAAAAAAAACTTCAGTTATGTGCTTGATGG	TRUE	FALSE	FALSE	0	27	0	1	0.00122471
GTGGAAGCAGATAAAGTTGCAAAAAGAGCTGTGGTTGTTGGCTGTGGCGGCAGGTTCCCGGTCGAAAAGGATGGCGATCATCTTGCGCACATCGTAAACCTTAAAGAGGAAGTAAAGCTCTTCTTGGGTAATGCTGGAACTGCAATGCGTCCATTGACGGCAGCTGTAGTAGCTGCTGGTGGAAATGCAACGTATGTTTTCTTTATCCTAGTGGAAATAAGTATGATATCCATGGGTATGTTTGGAGACTGATCGTTTCTTTTATTAAAAAAAAAACTTTAGGTTTGTGCTTGATTGGT	TRUE	FALSE	FALSE	0	27	0	1	0.00122471
GTGGAAGCAGATAAAGTTGCAAAAAGAGCTGTGGTTGTTGGCTGTGGCGGCAGGTTCCCGGTCGAAAAGGATGGCGATCATCTTGCGCACATCGTAAACCTTAAAGAGGAAGTAAAGCTCTTCTTGGGTAATGCTGGAACTGCAATGCGTCCATTGACGGCAGCTGTAGTAGCTGCTGGTGGAAATGCAACGTATGTTTTCTTTATCCTAGTTGAACTAAGTATGAGATACATGGGTATGTTTGGAGACTGATCGTGTCTTTTATTAAAAAAAAACTTCAGTTATGTGCTTGATGGCTGTT	TRUE	FALSE	FALSE	0	27	0	1	0.00122471
GTGGAAGCAGATAAAGTTGCAAAAAGAGCTGTGGTTGTTGGCTGTGGCGGCAGGTTCCCGGTCGAAAAGGATGGCGATCATCTTGCGCACATCGTAAACCTTAAAGAGGAAGTAAAGCTCTTCTTGGGTAATGCTGGAACTGCAATGCGTCCATTGACGGCAGCTGTAGTATCTGCTGGTGGAAATGCAACGTATGTTTTCTTTATCCTAGTTGATATAAGTATGAGATCCATGTGTATGTTTGGAGACTGATCTTGTCTTTTTTTAAAAAAAAAATTTCAGTTATGTGCTTGATGG	TRUE	FALSE	FALSE	0	27	0	1	0.00122471
GTGGAAGCAGATAAAGTTGCAAAAAGAGCTGTGGTTGTTGGCTGTGGCGGCAGGTTCCCGGTCGAAAAGGATGGCGATCATCTTGCGCACATCGTAAACCTTAAAGAGGAAGTAAAGCTCTTCTTGGGTAATGCTTGAACTGCAATGCGTCCATTGACGGCAGCTGTAGTAGCTGCTGGTGGAAATGCAACGTATGTTTTCTTTATCCTAGTTGAAATAAGTATGAGATCCATGGGTATGTTTGGAGACTGATCGTTTCTTTTATTAAATAAAAACTTCAGTTATGTGCTTGATGGCTTT	TRUE	FALSE	FALSE	0	27	0	1	0.00122471
GTGGAAGCAGATAAAGTTGCAAAAAGAGCTGTGGTTGTTGGCTGTGGCGGCAGGTTCCCGGTCGAAAAGGATGGCGATCATCTTGCGCACATCGTAAACCTTAAAGCGGAAGTAAAGCTCTTCTTGGGTAATGCTGGAACTGCAATGCGTCCATTGACGGCAGCTGTAGTAGCTGCTGGTGGAAATGCAACGTATGTTTTCTTTATCCTAGTTGAAATAAGTATGAGATCCATGGGTATGTTTGGAGACTGATCGTTTCTTTTATTAAAAAAAAACTTCAGTTATGTGCTGGATGG	TRUE	FALSE	FALSE	0	27	0	1	0.00122471
GTGGAAGCAGATAAAGTTGCAAAAAGAGCTGTGGTTGTTGGCTGTGGCGGCAGGTTCCCGGTCGAAAAGGATGGCGATCATCTTGCGCACATCGTAAACCTTAAAGAGGAAGTAACGCTCTTCTTGGGTAATGCTGGAACTGCAATGCGTCCATTGACGGCAGCTGTAGTAGCTGCTGGTGGAAATGCAACGTATGTTTTCTTTATCCTAGTTGATATAAGTATGAGATCCATGGGTATGTTTGGAGACTGATCGTGTCTTTTATTAAAAAAAAACTTCTGTTATGTGCTTGATGGCTGTG	TRUE	FALSE	FALSE	0	27	0	1	0.00122471
GTGGAAGCAGATAAAGTTGCAAAAAGGGCTGTGGTTGTTGGCTGTGGCGGCAGGTTCCCGGTCGAAAAGGATGGCGATCATCTTGCGCACATCGTAAACCTTAAAGAGGAAGTAAAGCTCTTCTTGGGTAATGCTGGAACTGCAATGCGTCCATTGACGGCAGCTGTAGTAGCTGCTGGTGGAAATGCAACGTATGTTTTCTTTATCCTAGTTGAAATAAGTATGAGATCCATGGGTATGTTTGGAGACTGATCGTGTCTTTTATTAAAAAAAAAACTTCAGTTATGTGCTTGATGGTTGT	TRUE	FALSE	FALSE	0	27	0	1	0.00122471
GTGGAAGCAGATAAAGTTGCAAAAAGAGTTGTGGTTGTTGGCTGTGGCGGCAGGTTCCCGGTCGAAAAGGATGGCGATCATCTTGCGCACATCGTAAACCTTAAAGAGGAAGTAAAGCTCTTCTTGGGTAATGCTGGAACTGCAATGCGTTCATTGACGGCAGCTGTAGTAGCTGCTGGTGGAAATGCAACGTATGTTTTCTTTATCCTAGTGGAAATAAGTATGAGATCCATGGGTATGTTTGGCGACTGATCGTTTCTTTTATTAAAAAAAAACTTCAGTTATGTGCTTGATGG	TRUE	FALSE	FALSE	0	27	0	1	0.00122471
#NAME?	TRUE	FALSE	FALSE	0	27	0	1	0.00122471
GTGG-AGCAGATAAAGTTGCAAAAAGAGCTGTGGTTGTTGGCTGTGGCGGCAGGTTCCCGGTCGAAAAGGATGGCGATCATCTTGCGCACATCGTACACCTTACAGAGGAAGTAAAGCTCTTCTTGGGTAATGCTGGAACTGCAATGCGTCCATTGACGGCAGCTGTAGTAGCTGCTGGTGGAAATGCAACGTATGTTTTCTTTATCCTAGTTGAAATAAGTATGAGATCCATGGGTATGTTTGGAGCCTGATCGTGTCTTTTATTAAAAAAAAAACTTCAGTTATGTGCTTGATGG	TRUE	FALSE	FALSE	0	27	0	1	0.00122471
CTGGAAGCAGATAAAGTTGCAAAAAGAGCTGTGGTTGTTGGCTGTGGCGGCAGGTTCCCGGTCGAAAAGGATGGCGATCATCTTGCGCACATCGTAAACCTTAAAGAGGAAGTAAAGCTCTTCTTGGGTAATGCTGGAACTGCAATGCGTCCATTGACGGCAGCTGTAGTAGCTGCTGGTGGAAATGCAACGTATGTTTTCTTTATCCTAGTGGAAATAAGTATGAGATCCATGGGTATGTTTGGAGACTGATCGTTTCTTTTATTAAAAAAAAACTTCAGCAATGTGCTTGATG-	TRUE	FALSE	FALSE	0	27	0	1	0.00122471
GTGGAAGCAGATAAAGTTGCAAAAAGAGCTGTGGTTGTTGGCTGTGGCGGCAGGTTCCCAGTCGAAAAGGACGCCAAAAGAGGAAGTAAAGCTCTTCTTGGGTAATGCTGGAACTGCAATGCGGCCACTGACGGCAGCTGTAGTAGCTGCTGGTGGAAATGCAACGTATGTTTTCTTTATCCTAGTGGAAATAAGTATGAGATCCATGGGTATGTTTGGAGACTGATCGTTTCTTTTATTAAAAAAAAACTTCAGTTATGTGCTTGATGG	TRUE	FALSE	FALSE	0	1	0	107	0.131044
GTGGAAGCAGATAAAGTTGCAAAAAGAGCTGTGGTTGTTGGCTGTGGCGGCAGGTTCCCGGTCGAAAAGGACGCCAAAAGAGGAAGTAAAGCTCTTCTTGGGTAATGCTGGAACTGCAATGCGTCCATTGACGGCAGCTGTAGTAGCTGCTGGTGGAAATGCAACGTATGTTTTCTTTATCCTAGTTGAAATAAGTATGAGATCCATGGGTATGTTTGGAGACTGATCGTGTCTTTTATTAAAAAAAAAACTTCAGTTATGTGCTTGATGG	TRUE	FALSE	FALSE	0	1	0	68	0.0832803
GTGGAAGCAGATAAAGTTGCAAAAAGAGCTGTGGTTGTTGGCTGTGGCGGCAGGTTCCCGGTCGAAAAGGACGCCATAAGAGGAAGTAAAGCTCTTCTTGGGTAATGCTGGAACTGCAATGCGTCCATTGACGGCAGCTGTAGTAGCTGCTGGTGGAAATGCAACGTATGTTTTCTTTATCCTAGTTGAAATAAGTATGAGATCCATGGGTATGTTTGGAGACTGATCGTGTCTTTTATTAAAAAAAAAACTTCAGTTATGTGCTTGATGG	TRUE	FALSE	FALSE	0	1	0	44	0.0538872
GTGGAAGCAGATAAAGTTGCAAAAAGAGCTGTGGTTGTTGGCTGTGGCGGCAGGTTCCCGGTCGAAAAGGACGCCAAAAGAGGAAGTAAAGCTCTTCTTGGGTAATGCTGGAACTGCAATGCGTCCATTGACGGCAGCTGTAGTAGCTGCTGGTGGAAATGCAACGTATGTTTTCTTTATCCTAGTGGAAATAAGTATGAGATCCATGGGTATGTTTGGAGACTGATCGTTTCTTTTATTAAAAAAAAACTTCAGTTATGTGCTTGATGG	TRUE	FALSE	FALSE	0	1	0	22	0.0269436
GTGGAAGCAGATAAAGTTGCAAAAAGAGCTGTGGTTGTTGGCTGTGGCGGCAGGTTCCCGGTCGAAAAGGACGCCAAAAGAGGAAGTAAAGCTCTTCTTGGGTAATGCTGGAACTGCAATGCGTCCATTGACGGCAGCTGTAGTAGCTGCTGGTGGAAATGCAACGTATGTTTTCTTTATCCTAGTTGAAATAAGTATGAGATCCATGGGTATGTTTGGAGACTGATCGTGTCTTTTATTAAAAAAAAACTTCAGTTATGTGCTTGATGG	TRUE	FALSE	FALSE	0	1	0	14	0.0171459
GTGGAAGCAGATAAAGTTGCAAAAAGAGCTGTGGTTGTTGGCTGTGGCGGCAGGTTCCCGGTCGAAAAGGACGCCATAAGAGGAAGTAAAGCTCTTCTTGGGTAATGCTGGAACTGCAATGCGTCCATTGACGGCAGCTGTAGTAGCTGCTGGTGGAAATGCAACGTATGTTTTCTTTATCCTAGTTGAAATAAGTATGAGATCCATGGGTATGTTTGGAGACTGATCGTGTCTTTTATTAAAAAAAAACTTCAGTTATGTGCTTGATGG	TRUE	FALSE	FALSE	0	1	0	12	0.0146965
GTGGAAGCAGATAAAGTTGCAAAAAGAGCTGTGGTTGTTGGCTGTGGCGGCAGGTTCCCGGTCGAAAAGGACGCCATAAGAGGAAGTAAAGCTCTTCTTGGGTAATGCTGGAACTGCAATGCGTCCATTGACGGCAGCTGTAGTAGCTGCTGGTGGAAATGCAACGTATGTTTTCTTTATCCTAGTGGAAATAAGTATGAGATCCATGGGTATGTTTGGAGACTGATCGTTTCTTTTATTAAAAAAAAACTTCAGTTATGTGCTTGATGG	TRUE	FALSE	FALSE	0	1	0	11	0.0134718
GTGGAAGCAGATAAAGTTGCAAAAAGAGCTGTGGTTGTTGGCTGTGGCGGCAGGTTCCCGGTCGAAAAGGACGCCAAAAGAGGAAGTAAAGCTCTTCTTGGGTAATGCTGGAACTGCAATGCGGCCACTGACGGCAGCTGTAGTAGCTGCTGGTGGAAATGCAACGTATGTTTTCTTTATCCTAGTGGAAATAAGTATGAGATCCATGGGTATGTTTGGAGACTGATCGTTTCTTTTATTAAAAAAAAACTTCAGTTATGTGCTTGATGG	TRUE	FALSE	FALSE	0	1	0	10	0.0122471
GTGGAAGCAGATAAAGTTGCAAAAAGAGCTGTGGTTGTTGGCTGTGGCGGCAGGTTCCCGGTCGAAAAGGACGCCACAAGAGGAAGTAAAGCTCTTCTTGGGTAATGCTGGAACTGCAATGCGTCCATTGACGGCAGCTGTAGTAGCTGCTGGTGGAAATGCAACGTATGTTTTCTTTATCCTAGTTGAAATAAGTATGAGATCCATGGGTATGTTTGGAGACTGATCGTGTCTTTTATTAAAAAAAAAACTTCAGTTATGTGCTTGATGG	TRUE	FALSE	FALSE	0	1	0	7	0.00857297
GTGGAAGCAGATAAAGTTGCAAAAAGAGCTGTGGTTGTTGGCTGTGGCGGCAGGTTCCCAGTCGAAAAGGACGCCAAAAGAGGAAGTAAAGCTCTTCTTGGGTAATGCTGGAACTGCAATGCGGCCACTGACGGCAGCTGTAGTAGCTGCTGGTGGAAATGCAACGTATGTTTTCTTTATCCTAGT-GAAATAAGTATGAGATCCATGGGTATGTTTGGAGACTGATCATGTCTTTTATTTAAAAAAAAAACTTCAGTTATGTGCTTGATGG	TRUE	FALSE	FALSE	0	1	0	6	0.00734826
GTGGAAGCAGATAAAGTTGCAAAAAGAGCTGTGGTTGTTGGCTGTGGCGGCAGGTTCCCGGTCGAAAAGGACGCCAAAAGAGGAAGTAAAGCTCTTCTTGGGTAATGCTGGAACTGCAATGCGTCCATTGACGGCAGCTGTAGTAGCTGCTGGTGGAAATGCAACGTATGTTTTCTTTATCCTAGTTGAAATAAGTATGAGATCCATGGGTATGTTTGGAGACTGATCGTTTCTTTTATTAAAAAAAAACTTCAGTTATGTGCTTGATGG	TRUE	FALSE	FALSE	0	1	0	6	0.00734826
GTGGAAGCAGATAAAGTTGCAAAAAGAGCTGTGGTTGTTGGCTGTGGCGGCAGGTTCCCAGTCGAAAAGGACGCCAAAAGAGGAAGTAAAGCTCTTCTTGGGTAATGCTGGAACTGCAATGCGGCCACTGACGGCAGCTGTAGTAGCTGCTGGTGGAAATGCAACGTATGTTTTCTTTATCCTAGTGGAAATAAGTATGAGATCCATGGGTATGTTTGGAGACTGATCGTTTCTTTTATTAAAAAAAAAACTTCAGTTATGTGCTTGATGG	TRUE	FALSE	FALSE	0	1	0	5	0.00612355
GTGGAAGCAGATAAAGTTGCAAAAAGAGTTGTGGTTGTTGGCTGTGGCGGCAGGTTCCCGGTCGAAAAGGACGCCAAAAGAGGAAGTAAAGCTCTTCTTGGGTAATGCTGGAACTGCAATGCGTCCATTGACGGCAGCTGTAGTAGCTGCTGGTGGAAATGCAACGTATGTTTTCTTTATCCTAGTTGAAATAAGTATGAGATCCATGGGTATGTTTGGAGACTGATCGTGTCTTTTATTAAAAAAAAAACTTCAGTTATGTGCTTGATGG	TRUE	FALSE	FALSE	0	1	0	5	0.00612355
GTGGAAGCAGATAAAGTTGCAAAAAGAGCTGTGGTTGTTGGCTGTGGCGGCAGGTTCCCGGTCGAAAAGGACGCCATAAGAGGAAGTAAAGCTCTTCTTGGGTAATGCTGGAACTGCAATGCGGCCACTGACGGCAGCTGTAGTAGCTGCTGGTGGAAATGCAACGTATGTTTTCTTTATCCTAGTGGAAATAAGTATGAGATCCATGGGTATGTTTGGAGACTGATCGTTTCTTTTATTAAAAAAAAACTTCAGTTATGTGCTTGATGG	TRUE	FALSE	FALSE	0	1	0	5	0.00612355
GTGGAAGCAGATAAAGTTGCAAAAAGAGCTGTGGTTGTTGGCTGTGGCGGCAGGTTCCCAGTCGAAAAGGACGCCAAAAGAGGAAGTAAAGCTCTTCTTGGGTAATGCTGGAACTGCAATGCGGCCACTGACGGCAGCTGTAGTAGCTGCTGGTGGAAATGCAACGTATGTTTTCTTTATCCTAGTTGAAATAAGTATGAGATCCATGGGTATGTTTGGAGACTGATCGTGTCTTTTATTAAAAAAAAAACTTCAGTTATGTGCTTGATGG	TRUE	FALSE	FALSE	0	1	0	4	0.00489884
GTGGAAGCAGATAAAGTTGCAAAAAGAGCTGTGGTTGTTGGCTGTGGCGGCAGGTTCCCAGTCGAAAAGGACGCCAAAAGAGGAAGTAAAGCTCTTCTTGGGTAATGCTGGAACTGCAATGCGGCCACTGACGGCAGCTGTAGTAGCTGCTGGTGGAAATGCAACGTATGTTTTCTTTATCCTAGTGGAAATAAGTATGAGATCCATGGGTATGTTTGGAGACTGATCATGTCTTTTATTTAAAAAAAAAACTTCAGTTATGTGCTTGATGG	TRUE	FALSE	FALSE	0	1	0	4	0.00489884
GTGGAAGCAGATAAAGTTGCAAAAAGAGTTGTGGTTGTTGGCTGTGGCGGCAGGTTCCCGGTCGAAAAGGACGCCAAAAGAGGAAGTAAAGCTCTTCTTGGGTAATGCTGGAACTGCAATGCGTCCATTGACGGCAGCTGTAGTAGCTGCTGGTGGAAATGCAACGTATGTTTTCTTTATCCTAGTTGAAATAAGTATGAGATCCATGGGTATGTTTGGAGACTGATCGTGTCTTTTATTAAAAAAAAACTTCAGTTATGTGCTTGATGG	TRUE	FALSE	FALSE	0	1	0	3	0.00367413
GTGGAAGCAGATAAAGTTGCAAAAAGAGCTGTGGTTGTTGGCTGTGGCGGCAGGTTCCCGGTCGAAAAGGACGCCAAAAGAGGAAGTAAAGCTCTTCTTGGGTAATGCTGGAACTGCAATGCGTCCATTGACGGCAGCTGTAGTAGCTGCTGGTGGAAATGCAACGTATGTTTTCTTTATCCTAGTTGAAATAAGTATGAGATCCATGGGTATGTTTGGAGACTGATCGTGTCTTTTATTTAAAAAAAAAACTTCAGTTATGTGCTTGATGG	TRUE	FALSE	FALSE	0	1	0	3	0.00367413
GTGGAAGCAGATAAAGTTGCAAAAAGAGCTGTGGTTGTTGGCTGTGGCGGCAGGTTCCCGGTCGAAAAGGACGCCATAAGAGGAAGTAAAGCTCTTCTTGGGTAATGCTGGAACTGCAATGCGTCCATTGACGGCAGCTGTAGTAGCTGCTGGTGGAAATGCAACGTATGTTTTCTTTATCCTAGTTGAAATAAGTATGAGATCCATGGGTATGTTTGGAGACTGATCGTGTCTTTTATTTAAAAAAAAAACTTCAGTTATGTGCTTGATGG	TRUE	FALSE	FALSE	0	1	0	3	0.00367413
GTGGAAGCAGATAAAGTTGCAAAAAGAGCTGTGGTTGTTGGCTGTGGCGGCAGGTTCCCGGTCGAAAAGGACGCCATAAGAGGAAGTAAAGCTCTTCTTGGGTAATGCTGGAACTGCAATGCGGCCATTGACGGCAGCTGTAGTTGCTGCTGGTGGAAATGCAACGTATGTTTTCTTTATCCTAGT-GAAATAAGTATGAGATCCATGGGTATGTTTGGAGACTGATCATGTCTTTTATTTAAAAAAAAAACTTCAGTTATGTGCTTGATGG	TRUE	FALSE	FALSE	0	1	0	3	0.00367413
GTGGAAGCAGATAAAGTTGCAAAAAGAGCTGTGGTTGTTGGCTGTGGCGGCAGGTTCCCGGTCGAAAAGGACGCCACAAGAGGAAGTAAAGCTCTTCTTGGGTAATGCTGGAACTGCAATGCGTCCATTGACGGCAGCTGTAGTAGCTGCTGGTGGAAATGCAACGTATGTTTTCTTTATCCTAGTTGAAATAAGTATGAGATCCATGGGTATGTTTGGAGACTGATCGTGTCTTTTATTAAAAAAAAACTTCAGTTATGTGCTTGATGG	TRUE	FALSE	FALSE	0	1	0	3	0.00367413
GTGGAAGCAGATAAAGTTGCAAAAAGAGCTGTGGTTGTTGGCTGTGGCGGCAGGTTCCCAGTCGAAAAGGACGCCAAAAGAGGAAGTAAAGCTCTTCTTGGGTAATGCTGGAACTGCAATGCGTCCATTGACGGCAGCTGTAGTAGCTGCTGGTGGAAATGCAACGTATGTTTTCTTTATCCTAGTTGAAATAAGTATGAGATCCATGGGTATGTTTGGAGACTGATCGTGTCTTTTATTAAAAAAAAACTTCAGTTATGTGCTTGATGG	TRUE	FALSE	FALSE	0	1	0	3	0.00367413
GTGGAAGCAGATAAAGTTGCAAAAAGAGCTGTGGTTGTTGGCTGTGGCGGCAGGTTCCCAGTCGAAAAGGACGCCAAAAGAGGAAGTAAAGCTCTTCTTGGGTAATGCTGGAACTGCAATGCGGCCACTGACGGCAGCTGTAGTAGCTGCTGGTGGAAATGCAACGTATGTTTTCTTTATCCTAGTGGAAATAAGTATGAGATCCATGGGTATGTTTGGAGACTGATCGTTTCTTTTATTTAAAAAAAAAACTTCAGTTATGTGCTTGATGG	TRUE	FALSE	FALSE	0	1	0	3	0.00367413
GTGGAAGCAGATAAAGTTGCAAAAAGAGCTGTGGTTGTTGGCTGTGGCGGCAGGTTCCCGGTCGAAAAGGACGCCAAAAGAGGAAGTAAAGCTCTTCTTGGGTAATGCTGGAACTGCAATGCGTCCATTGACGGCAGCTGTAGTAGCTGCTGGTGGAAATGCAACGTATGTTTTCTTTATCCTAGTTGAAATAAGTATGAGATCCATGGGTATGTTTGGAGACTGATCGTGTCTTTTATTAAAAAAAAAACTTCAGTTATGTGCTTGATTG	TRUE	FALSE	FALSE	0	1	0	3	0.00367413
GTGGAAGCAGATAAAGTTGCAAAAAGAGCTGTGGTTGTTGGCTGTGGCGGCAGGTTCCCGGTCGAAAAGGACGCCAAAAGAGGAAGTAAAGCTCTTCTTGGGTAATGCTGGAACTGCAATGCGTCCATTGACGGCAGCTGTAGTAGCTGCTGGTGGAAATGCAACGTATGTTTTCTTTATCCTAGT-GAAATAAGTATGAGATCCATGGGTATGTTTGGAGACTGATCATGTCTTTTATTTAAAAAAAAAACTTCAGTTATGTGCTTGATGG	TRUE	FALSE	FALSE	0	1	0	3	0.00367413
CTGGAAGCAGATAAAGTTGCAAAAAGAGCTGTGGTTGTTGGCTGTGGCGGCAGGTTCCCAGTCGAAAAGGACGCCAAAAGAGGAAGTAAAGCTCTTCTTGGGTAATGCTGGAACTGCAATGCGGCCACTGACGGCAGCTGTAGTAGCTGCTGGTGGAAATGCAACGTATGTTTTCTTTATCCTAGTGGAAATAAGTATGAGATCCATGGGTATGTTTGGAGACTGATCGTTTCTTTTATTAAAAAAAAACTTCAGTTATGTGCTTGATGG	TRUE	FALSE	FALSE	0	1	0	2	0.00244942
GTGGAAGCAGATAAAGTTGCAAAAAGAGCTGTGGTTGTTGGCTGTGGCGGCAGGTTCCCAGTCGAAAAGGACGCCAAAAGAGGAAGGAAAGCTCTTCTTGGGTAATGCTGGAACTGCAATGCGGCCACTGACGGCAGCTGTAGTAGCTGCTGGTGGAAATGCAACGTATGTTTTCTTTATCCTAGTGGAAATAAGTATGAGATCCATGGGTATGTTTGGAGACTGATCGTTTCTTTTATTAAAAAAAAACTTCAGTTATGTGCTTGATGG	TRUE	FALSE	FALSE	0	1	0	2	0.00244942
GTGGAAGCAGATAAAGTTGCAAAAAGAGCTGTGGTTGTTGGCTGTGGCGGCAGGTTCCCAGTCGAAAAGGACGCCAAAAGAGGAAGTAAAGCTCTTCTTGGGGAATGCTGGAACTGCAATGCGGCCACTGACGGCAGCTGTAGTAGCTGCTGGTGGAAATGCAACGTATGTTTTCTTTATCCTAGTGGAAATAAGTATGAGATCCATGGGTATGTTTGGAGACTGATCGTTTCTTTTATTAAAAAAAAACTTCAGTTATGTGCTTGATGG	TRUE	FALSE	FALSE	0	1	0	2	0.00244942
GTGGAAGCAGATAAAGTTGCAAAAAGAGCTGTGGTTGTTGGCTGTGGCGGCAGGTTCCCAGTCGAAAAGGACGCCAAAAGAGGAAGTAAAGCTCTTCTTGGGTAATGCTGGAACTGCAATGCGGCCACTGACGGCAGCTGTAGTAGCTGCTGGTGGAAATGCAACGTATGTTTTCTTTATCCTAGTGGAAATAAGTATGAGATCCATGGGTATGTTTGGAGACTGATCGTGTCTTTTATTAAAAAAAAAACTTCAGTTATGTGCTTGATGG	TRUE	FALSE	FALSE	0	1	0	2	0.00244942
GTGGAAGCAGATAAAGTTGCAAAAAGAGCTGTGGTTGTTGGCTGTGGCGGCAGGTTCCCGGTCGAAAAGGACGCCATAAGAGGAAGTAAAGCTCTTCTTGGGTAATGCTGGAACTGCAATGCGTCCATTGACGGCAGCTGTAGTAGCTGCTGGTGGAAATGCAACGTATGTTTTCTTTATCCTAGTTGAAATAAGTATGAGATCCATGGGTATGTTTGGAGACTGATCGTGTCTTTTATTAAAAAAAAAACTTCAGTTATGTGCTTGATGT	TRUE	FALSE	FALSE	0	1	0	2	0.00244942
GTGGAAGCAGATAAAGTTGCAAAAAGAGCTGTGGTTGTTGGCTGTGGCGGCAGGTTCCCGGTCGAAAAGGACGCCATAAGAGGAAGTAAAGCTCTTCTTGGGTAATGCTGGAACTGCAATGCGTCCATTGACGGCAGCTGTAGTAGCTGCTGGTGGAAATGCAACGTATGTTTTCTTTATCCTAGTTGAAATAAGTATGAGATCCATGGGTATGTTTGGAGACTGATCGTTTCTTTTATTAAAAAAAAACTTCAGTTATGTGCTTGATGG	TRUE	FALSE	FALSE	0	1	0	2	0.00244942
GTGGAAGCAGATAAAGTTGCAAAAAGAGCTGTGGTTGTTGGCTGTGGCGGCAGGTTCCCGGTCGAAAAGGACGCCACAAGAGGAAGTAAAGCTCTTCTTGGGTAATGCTGGAACTGCAATGCGTCCATTGACGGCAGCTGTAGTAGCTGCTGGTGGAAATGCAACGTATGTTTTCTTTATCCTAGT-GAAATAAGTATGAGATCCATGGGTATGTTTGGAGACTGATCATGTCTTTTATTTAAAAAAAAAACTTCAGTTATGTGCTTGATGG	TRUE	FALSE	FALSE	0	1	0	2	0.00244942
GTGGAAGCAGATAAAGTTGCAAAAAGAGCTGTGGTTGTTGGCTGTGGCGGCAGGTTCCCGGTCGAAAAGGACGCCATAAGAGGAAGTAAAGCTCTTCTTGGGTAATGCTGGAACTGCAATGCGTCCATTGACGGCAGCTGTAGTAGCTGCTGGTGGAAATGCAACGTATGTTTTCTTTATCCTAGTGGAAATAAGTATGAGATCCATGGGTATGTTTGGAGACTGATCGTTTCTTTTATTAAAAAAAAAACTTCAGTTATGTGCTTGATGG	TRUE	FALSE	FALSE	0	1	0	2	0.00244942
GTGGAAGCAGATAAAGTTGCAAAAAGAGCTGTGGTTGTTGGCTGTGGCGGCAGGTTCCCGGTCGAAAAGGACGCCATAAGAGGAAGTAAAGCTCTTCTTGGGTAATGCTGGAACTGCAATGCGTCCATTGACGGCAGCTGTAGTAGCTGCTGGTGGAAATGCAACGTATGTTTTCTTTATCCTAGTTGAAATAAGTATGAGATCCATGGGTATGTTTGGAGACTGATCATGTCTTTTATTTAAAAAAAAAACTTCAGTTATGTGCTTGATGG	TRUE	FALSE	FALSE	0	1	0	2	0.00244942
GTGGAAGCAGATAAAGTTGCAAAAAGAGCTGTGGTTGTTGGCTGTGGCGGCAGGTTCCCGGTCGAAAAGGACGCCATAAGAGGAAGTAAAGCTCTTCTTGGGTAATGCTGGAACTGCAATGCGTCCATTGACGGCAGCTGTAGTAGCTGCTGGTGGAAATGCAACGTATGTTTTCTTTATCCTAGT-GAAATAAGTATGAGATCCATGGGTATGTTTGGAGACTGATCATGTCTTTTATTTAAAAAAAAAACTTCAGTTATGTGCTTGATGG	TRUE	FALSE	FALSE	0	1	0	2	0.00244942
GTGGAAGCAGATAAAGTTGCAAAAAGAGCTGTGGTTGTTGGCTGTGGCGGCAGGTTCCCGGTCGAAAAGGACGCCAAAAGAGGAAGTAAAGCTCTTCTTGGGTAATGCTGGAACTGCAATGCGTCCATTGACGGCAGCTGTAGTAGCTGCTGGTGGAAATGCAACGTATGTTTTCTTTATCCTAGTTGAAATAAGTATGAGATCCATGGGTATGTTTGGAGACTGATCGTTTCTTTTATTAAAAAAAAAACTTCAGTTATGTGCTTGATGG	TRUE	FALSE	FALSE	0	1	0	2	0.00244942
GTGGAAGCAGATAAAGTTGCAAAAAGAGCTGTGGTTGTTGGCTGTGGCGGCAGGTTCCCGGTCGAAAAGGACGCCAAAAGAGGAAGTAAAGCTCTTCTTGGGTAATGCTGGAACTGCAATGCGTCCATTGACGGCAGCTGTAGTAGCTGCTGGTGGAAATGCAACGTATGTTTTCTTTATCCTAGTTGAAATAAGTATGAGATCCATGGGTATGTTTGGAGACTGATCGTTTCTTTTTTTAAAAAAAAACTTCAGTTATGTGCTTGATGG	TRUE	FALSE	FALSE	0	1	0	2	0.00244942
GTGGAAGCAGATAAAGTTGCAAAAAGAGCTGTGGTTGTTGGCTGTGGCGGCAGGTTCCCAGTCGAAAAGGACGCCAAAAGAGGAAGTAAAGCTCTTCTTGGGTAATGCTGGAACTGCAATGCGGCCACTGACGGCTGCTGTAGTAGCTGCTGGTGGAAATGCAACGTATGTTTTCTTTATCCTAGTGGAAATAAGTATGAGATCCATGGGTATGTTTGGAGACTGATCGTTTCTTTTATTAAAAAAAAACTTCAGTTATGTGCTTGATGG	TRUE	FALSE	FALSE	0	1	0	2	0.00244942
GTGGAAGCAGATAAAGTTGCAAAAAGAGCTGTGGTTGTTGGCTGTGGCGGCAGGTTCCCGGTCGAAAAGGACGCCAAAAGAGGAAGTAAAGCTCTTCTTGGGTAATGCTGGAACTGCAATGCGTCCATTGACGGCAGCTGTAGTAGCTGCTGGTGGAAATGCAACGTATGTTTTCTTTATCCTAGTTGAAATAAGTATGAGATCCATGGGTATGTTTGGAGACTGATCGTGTCTTTTATTAAAAAAAAAAACTTCAGTTATGTGCTTGATGG	TRUE	FALSE	FALSE	0	1	0	2	0.00244942
GTGGAAGCAGATAAAGTTGCAAAAAGAGTTGTGGTTGTTGGCTGTGGCGGCAGGTTCCCAGTCGAAAAGGACGCCAAAAGAGGAAGTAAAGCTCTTCTTGGGTAATGCTGGAACTGCAATGCGGCCACTGACGGCAGCTGTAGTAGCTGCTGGTGGAAATGCAACGTATGTTTTCTTTATCCTAGTGGAAATAAGTATGAGATCCATGGGTATGTTTGGAGACTGATCGTTTCTTTTATTAAAAAAAAAACTTCAGTTATGTGCTTGATGG	TRUE	FALSE	FALSE	0	1	0	2	0.00244942
GTGGAAGCAGATAAAGTTGCAAAAAGAGCTGTGGTTGTTGGCTGTGGCGGCAGGTTCCCAGTCGAAAAGGACGCCAAAAGAGGAAGTAAAGCTCTTCTTGGGTAATGCTGGAACTGCAATGCGGCCACTGACGGCAGCTGTAGTAGCTGCTGGTGGAAATGCAACGTATGTTTTCTTTATCCTAGTGGAAATAAGTATGAGATCCATGGGTATGTTTGGAGACTGATCGTTTCTTTTATTAAAAAAAAACTTCAGTTATGTGCTTGCTGG	TRUE	FALSE	FALSE	0	1	0	2	0.00244942
GTGGAAGCAGATAAAGTTGCAAAAAGAGCTGTGGTTGTTGGCTGTGGCGGCAGGTTCCCAGTCGAAAAGGACGCCAAAAGAGGAAGTAAAGCTCTTCTTGGGTAATGCTGGAACTGCAATGCGGCCACTGACGGCAGCTGTAGTAGCTGCTGGTGGAAATGCAACGTATGTTTTCTTTATCCTAGTGGAAATAAGTATGAGATCCATGGGTATGTTTGGAGACTGATCGTTTCTTTTATTAAAAAAAAATTTCAGTTATGTGCTTGATGG	TRUE	FALSE	FALSE	0	1	0	2	0.00244942
GTGGAAGCAGATAAAGTTGCAAAAAGAGCTGTGGTTGTTGGCTGTGGCGGCAGGTTCCCGGTCGAAAAGGACGCCAAAAGAGGAAGTAAAGCTCTTCTTGGGTAATGCTGGAACTGCAATGCGTCCATTGACGGCAGCTGTAGTAGCTGCTGGTGGAAATGCAACGTATGTTTTCTTTATCCTAGTTGAAATAAGTATGAGATCCATGGGTATGTTTGGAGACTGATCGTGTCTTTTATTAAAAAAAAAACTTCAGGTATGTGCTTGATGG	TRUE	FALSE	FALSE	0	1	0	2	0.00244942
GTGGAAGCAGATAAAGTTGCAAAAAGAGCTGTGGTTGTTGGCTGTGGCGGCAGGTTCCCGGTCGAAAAGGACGCCAAAAGAGGAAGTAAAGCTCTTCTTGGGTAATGCTGGAACTGCAATGCGTCCATTGACGGCAGCTGTAGTAGCTGCTGGTGGAAATGCAACGTATGTTTTCTTTATCCTAGTTGAAATAAGTATGAGATCCATGGGTATGTTTGGAGACTGATCGTGTCTTTGTTTAAAAAAAAACTTCAGTTATGTGCTTGATGG	TRUE	FALSE	FALSE	0	1	0	1	0.00122471
GTGGAAGCAGATAAAGTTGCAAAAAGAGCTGTGGTTGTTGGCTGTGGCGGCAGGTTCCCGGTCGAAAAGGACGCCAAAAGAGGAAGTAAAGCTCTTCTTGGGTAATGCTGGAACTGCAATGCGTCCATTGACGGCAGCTGTAGTAGCTGCTGGTGGAAATGCAACGTATGTTTTCTTTATCCTAGTTGAAATAAGTATGAGATCCATGGGTATGTTTGGAGACTGATCGTGGCTTTTATTAAAAAAAAAACTTCAGTTATGTGCTTGATGT	TRUE	FALSE	FALSE	0	1	0	1	0.00122471
GTGGAAGCAGATAAAGTTGCAAAAAGAGCTGTGGTTGTTGGCTGTGGCGGCAGGTTCCCGGTCGAAAAGGACGCCAAAAGAGGAAGTAAAGCTCTTCTTGGGTAATGCTGGAACTGCAATGCGTCCATTGACGGCAGCTGTAGTAGCTGCTGGTGGAAATGCAACGTATGTTTTCTTTATCCTAGTTGAAATAAGTATGAGATCCATGGGTATGTTTGGAGACTGATCATGTCTTTTATTTAAAAAAAAAACTTCAGTTATGTGCTTGATGT	TRUE	FALSE	FALSE	0	1	0	1	0.00122471
GTGGAAGCAGATAAAGTTGCAAAAAGAGCTGTGGTTGTTGGCTGTGGCGGCAGGTTCCCGGTCGAAAAGGACGCCAAAAGAGGAAGTAAAGCTCTTCTTGGGTAATGCTGGAACTGCAATGCGTCCATTGACGGCAGCTGTAGTAGCTGCTGGTGGAAATGCAACGTATGTTTTCTTTATCCTAGTTGAAATAAGTATGAGATCCATGGGTATGTTTGGAGACTGATCATGTCTTTTATTTAAAAAAAAAACTTCAGTTATGTGCTTGATGGCTTTCTCTTATAATCATCTCCGAGCCCA	TRUE	FALSE	FALSE	0	1	0	1	0.00122471
GTGGAAGCAGATAAAGTTGCAAAAAGAGCTGTGGTTGTTGGCTGTGGCGGCAGGTTCCCGGTCGAAAAGGACGCCAAAAGAGGAAGTAAAGCTCTTCTTGGGTAATGCTGGAACTGCAATGCGTCCATTGACGGCAGCTGTAGTAGCTGCTGGTGGAAATGCAACGTATGTTTTCTTTATCCTAGTTGAAATAAGTATGAGATCCATGGGTATGTTTGGAGACTGATCATGTCTTTTATTTAAAAAAAAAACTTCAGTTATGTGCTTGATGGCTGCCCCTTATAAAAATCTCCGAGCCAA	TRUE	FALSE	FALSE	0	1	0	1	0.00122471
GTGGAAGCAGATAAAGTTGCAAAAAGAGCTGTGGTTGTTGGCTGTGGCGGCAGGTTCCCGGTCGAAAAGGACGCCAAAAGAGGAAGTAAAGCTCTTCTTGGGTAATGCTGGAACTGCAATGCGTCCATTGACGGCAGCTGTAGTAGCTGCTGGTGGAAATGCAACGTATGTTTTCTTTATCCTAGTTGAAATAAGTATGAGATCCATGGGTATGTTTGGAGACTGATCATGTCTTTTATTTAAAAAAAAAACTTCAGTTATGTGCTTGATGG	TRUE	FALSE	FALSE	0	1	0	1	0.00122471
GTGGAAGCAGATAAAGTTGCAAAAAGAGCTGTGGTTGTTGGCTGTGGCGGCAGGTTCCCGGTCGAAAAGGACGCCAAAAGAGGAAGTAAAGCTCTTCTTGGGTAATGCTGGAACTGCAATGCGTCCATTGACGGCAGCTGTAGTAGCTGCTGGTGGAAATGCAACGTATGTTTTCTTTATCCTAGTTGAAATAAGTATGAGATCCATGGGTATGTTTGGAGACTGATCATGTCTTTTATTTAAAAAAAAAACTTCAG-TATGGGCTTTGTTGGCTGTTCTTTTATACAATTCCCGAACCCA	TRUE	FALSE	FALSE	0	1	0	1	0.00122471
GTGGAAGCAGATAAAGTTGCAAAAAGAGCTGTGGTTGTTGGCTGTGGCGGCAGGTTCCCGGTCGAAAAGGACGCCAAAAGAGGAAGTAAAGCTCTTCTTGGGTAATGCTGGAACTGCAATGCGTCCATTGACGGCAGCTGTAGTAGCTGCTGGTGGAAATGCAACGTATGTTTTCTTTATCCTAGTTGAAATAAGTATGAGATCCATGGGTATGATTGGAGACTGATCGTGTCTTTTATTTAAAAAAAAAACTTCAGTTATGTGCTTGATGG	TRUE	FALSE	FALSE	0	1	0	1	0.00122471
GTGGAAGCAGATAAAGTTGCAAAAAGAGCTGTGGTTGTTGGCTGTGGCGGCAGGTTCCCGGTCGAAAAGGACGCCAAAAGAGGAAGTAAAGCTCTTCTTGGGTAATGCTGGAACTGCAATGCGTCCATTGACGGCAGCTGTAGTAGCTGCTGGTGGAAATGCAACGTATGTTTTCTTTATCCTAGTTGAAATAAGTATGAGATCCATGGGTATGATTGGAGACTGATCGTGTCTTTTATTAAAAAAAAAACTTCAGTTATGTGCTTGATGG	TRUE	FALSE	FALSE	0	1	0	1	0.00122471
GTGGAAGCAGATAAAGTTGCAAAAAGAGCTGTGGTTGTTGGCTGTGGCGGCAGGTTCCCGGTCGAAAAGGACGCCAAAAGAGGAAGTAAAGCTCTTCTTGGGTAATGCTGGAACTGCAATGCGTCCATTGACGGCAGCTGTAGTAGCTGCTGGTGGAAATGCAACGTATGTTTTCTTTATCCTAGTGGAGATAAGTATGAGATCCATGGGTATGTTTGGAGACTGATCGTTTCTTTTATT-AATAAAAACTTCAATTATGTGCCTGATTGGTGGTCTTTTTTACCATTTCCGCACCCACTGG	TRUE	FALSE	FALSE	0	1	0	1	0.00122471
GTGGAAGCAGATAAAGTTGCAAAAAGAGCTGTGGTTGTTGGCTGTGGCGGCAGGTTCCCGGTCGAAAAGGACGCCAAAAGAGGAAGTAAAGCTCTTCTTGGGTAATGCTGGAACTGCAATGCGTCCATTGACGGCAGCTGTAGTAGCTGCTGGTGGAAATGCAACGTATGTTTTCTTTATCCTAGTGGAAATAAGTATGAGATCCATGGGTATGTTTGGCGACTGATCGTTTCTTTTATTATAAAAAAACTTCAGTTATGTGCTTGATGG	TRUE	FALSE	FALSE	0	1	0	1	0.00122471
GTGGAAGCAGATAAAGTTGCAAAAAGAGCTGTGGTTGTTGGCTGTGGCGGCAGGTTCCCGGTCGAAAAGGACGCCAAAAGAGGAAGTAAAGCTCTTCTTGGGTAATGCTGGAACTGCAATGCGTCCATTGACGGCAGCTGTAGTAGCTGCTGGTGGAAATGCAACGTATGTTTTCTTTATCCTAGTGGAAATAAGTATGAGATCCATGGGTATGTTTGGAGACTGATCTTTTCTTTTATTAAAAAAAAACTTCAGTTATGTGCTTGATGG	TRUE	FALSE	FALSE	0	1	0	1	0.00122471
GTGGAAGCAGATAAAGTTGCAAAAAGAGCTGTGGTTGTTGGCTGTGGCGGCAGGTTCCCGGTCGAAAAGGACGCCAAAAGAGGAAGTAAAGCTCTTCTTGGGTAATGCTGGAACTGCAATGCGTCCATTGACGGCAGCTGTAGTAGCTGCTGGTGGAAATGCAACGTATGTTTTCTTTATCCTAGTGGAAATAAGTATGAGATCCATGGGTATGTTTGGAGACTGATCGTTTCTTTTATTTAAAAAAAAAACTTCAGTTATGTGCTTGATGGCTGTGCATTTTACACATTTCCGACCCGA	TRUE	FALSE	FALSE	0	1	0	1	0.00122471
GTGGAAGCAGATAAAGTTGCAAAAAGAGCTGTGGTTGTTGGCTGTGGCGGCAGGTTCCCGGTCGAAAAGGACGCCAAAAGAGGAAGTAAAGCTCTTCTTGGGTAATGCTGGAACTGCAATGCGTCCATTGACGGCAGCTGTAGTAGCTGCTGGTGGAAATGCAACGTATGTTTTCTTTATCCTAGTGGAAATAAGTATGAGATCCATGGGTATGTTTGGAGACTGATCGTTTCTTTTATTAAAAAAAAACTTCAGTTATGCGCTTGATGG	TRUE	FALSE	FALSE	0	1	0	1	0.00122471
GTGGAAGCAGATAAAGTTGCAAAAAGAGCTGTGGTTGTTGGCTGTGGCGGCAGGTTCCCGGTCGAAAAGGACGCCAAAAGAGGAAGTAAAGCTCTTCTTGGGTAATGCTGGAACTGCAATGCGTCCATTGACGGCAGCTGTAGTAGCTGCTGGTGGAAATGCAACGTATGTTTTCTTTATCCTAGTGGAAATAAGTATGAGATCCATGGGTATGTTTGGAGACTGATCGTTTCTTTTATTAAAAAAAAAACTTCAGTTATGTGCTTGATGG	TRUE	FALSE	FALSE	0	1	0	1	0.00122471
GTGGAAGCAGATAAAGTTGCAAAAAGAGCTGTGGTTGTTGGCTGTGGCGGCAGGTTCCCGGTCGAAAAGGACGCCAAAAGAGGAAGTAAAGCTCTTCTTGGGTAATGCTGGAACTGCAATGCGTCCATTGACGGCAGCTGTAGTAGCTGCTGGTGGAAATGCAACGTATGTTTTCTTTATCCTAGTGGAAATAAGTATGAGATCCATGGGTATGTTTGGAGACTGATCATGTCTTTTATTTAAAAAAAAAACTTCCGGTATGGGCTTTCAGGCATCTTCTTATACACCTCTTCCGGCCCC	TRUE	FALSE	FALSE	0	1	0	1	0.00122471
GTGGAAGCAGATAAAGTTGCAAAAAGAGCTGTGGTTGTTGGCTGTGGCGGCAGGTTCCCGGTCGAAAAGGACGCCAAAAGAGGAAGTAAAGCTCTTCTTGGGTAATGCTGGAACTGCAATGCGTCCATTGACGGCAGCTGTAGTAGCTGCTGGTGGAAATGCAACGTATGTTTTCTTTATCCTAGTGGAAATAAGTATGAGATCCATGGGTAGGTTTGGAGACTGATCGTTTCTTTTATTAAAAAAAAACTTCAGTTATGTGCTTGATGG	TRUE	FALSE	FALSE	0	1	0	1	0.00122471
GTGGAAGCAGATAAAGTTGCAAAAAGAGCTGTGGTTGTTGGCTGTGGCGGCAGGTTCCCGGTCGAAAAGGACGCCAAAAGAGGAAGTAAAGCTCTTCTTGGGTAATGCTGGAACTGCAATGCGTCCATTGACGGCAGCTGTAGTAGCTGCTGGTGGAAATGCAACGTATGTTTTCTTTATCCTAGT-GAAATAAGTATGAGATCCATGGGTATGTTTGGAGACTGATCATGTCTTTTATTTAAAAAAAAAACTTCAGTTATGTGCTTGTTGG	TRUE	FALSE	FALSE	0	1	0	1	0.00122471
GTGGAAGCAGATAAAGTTGCAAAAAGAGCTGTGGTTGTTGGCTGTGGCGGCAGGTTCCCGGTCGAAAAGGACGCCAAAAGAGGAAGTAAAGCTCTTCTTGGGTAATGCTGGAACTGCAATGCGTCCATTGACGGCAGCTGTAGTAGCTGCTGGTGGAAATGCAACGTATGTTTTCTTTATCCTAGT-GAAATAAGTATGAGATCCATGGGTATGTTTGGAGACTGATCATGTCTTTTATTTAAAAAAAAAACTTCAGTTATGTGCTTGATGGCTGTCTCTTATACACAACCTCCGAGCCCA	TRUE	FALSE	FALSE	0	1	0	1	0.00122471
GTGGAAGCAGATAAAGTTGCAAAAAGAGCTGTGGTTGTTGGCTGTGGCGGCAGGTTCCCGGTCGAAAAGGACGCCAAAAGAGGAAGTAAAGCTCTTCTTGGGTAATGCTGGAACTGCAATGCGTCCATTGACGGCAGCTGTAGTAGCTGCTGGTGGAAATGCAACGTATGTTTTCTTTATCCCAGTTGAAATAAGTATGAGATCCATGGGTATGTTTGGAGACTGATCGTGTCTTTTATTAAAAAAAAAACTTCAGTTATGTGCTTGATGG	TRUE	FALSE	FALSE	0	1	0	1	0.00122471
GTGGAAGCAGATAAAGTTGCAAAAAGAGCTGTGGTTGTTGGCTGTGGCGGCAGGTTCCCGGTCGAAAAGGACGCCAAAAGAGGAAGTAAAGCTCTTCTTGGGTAATGCTGGAACTGCAATGCGTCCATTGACGGCAGCTGTAGTAGCTGCTGGTGGAAATGCAACGTATGTTTTCTTTAACCTAGTTGAAATAAGTATGAGATCCATGGGTATGTTTGGAGACTGATCGTGTCTTTTATTAAAAAAAAAACTTCAGTTATGTGCTTGATGG	TRUE	FALSE	FALSE	0	1	0	1	0.00122471
GTGGAAGCAGATAAAGTTGCAAAAAGAGCTGTGGTTGTTGGCTGTGGCGGCAGGTTCCCGGTCGAAAAGGACGCCAAAAGAGGAAGTAAAGCTCTTCTTGGGTAATGCTGGAACTGCAATGCGTCCATTGACGGCAGCTGTAGTAGCTGCTGGTGGAAATGCAACGTATGTATTCTTTATCCTAGTTGAAATAAGTATGAGATCCATGGGTATGTTTGGAGACTGATCGTGTCTTTTATTAAAAAAAAAACTTCAGTTATGTGCTTGATGGCTGGCTCTTATATACATCTACGATCCCAC	TRUE	FALSE	FALSE	0	1	0	1	0.00122471
GTGGAAGCAGATAAAGTTGCAAAAAGAGCTGTGGTTGTTGGCTGTGGCGGCAGGTTCCCGGTCGAAAAGGACGCCAAAAGAGGAAGTAAAGCTCTTCTTGGGTAATGCTGGAACTGCAATGCGTCCATTGACGGCAGCTGCAGTAGCTGCTGGTGGAAATGCAACGTATGTTTTCTTTATCCTAGTTGAAATAAGTATGAGATCCATGGGTATGTTTGGAGACTGATCGTGTCTTTTATTAAAAAAAAACTTCAGTTATGTGCTTGATGG	TRUE	FALSE	FALSE	0	1	0	1	0.00122471
GTGGAAGCAGATAAAGTTGCAAAAAGAGCTGTGGTTGTTGGCTGTGGCGGCAGGTTCCCGGTCGAAAAGGACGCCAAAAGAGGAAGTAAAGCTCTTCTTGGGTAATGCTGGAACTGCAATGCGTCCATTGACAGCAGCTGTAGTAGCTGCTGGTGGAAATGCAACGTATGTTTTCTTTATCCTAGTTGAAATAAGTATGAGATCCATGGGTATGTTTGGAGACTGATCGTGTCTTTTATTAAAAAAAAAACTTCAGTTATGTGCTTGATGG	TRUE	FALSE	FALSE	0	1	0	1	0.00122471
GTGGAAGCAGATAAAGTTGCAAAAAGAGCTGTGGTTGTTGGCTGTGGCGGCAGGTTCCCGGTCGAAAAGGACGCCAAAAGAGGAAGTAAAGCTCTTCTTGGGTAATGCTGGAACTGCAATGCGGCCATTGACGGCAGCTGTAGTTGCTGCTGGTGGAAATGCAACGTATGTTTTCTTTATCCTAGT-GAAATAAGTATGAGATCCATGGGTATGTTTGGAGACTGATCGTTTCTTTTATTAAAAAAAAACTTCAGTTATGTGCTTGATGG	TRUE	FALSE	FALSE	0	1	0	1	0.00122471
GTGGAAGCAGATAAAGTTGCAAAAAGAGCTGTGGTTGTTGGCTGTGGCGGCAGGTTCCCGGTCGAAAAGGACGCCAAAAGAGGAAGTAAAGCTCTTCTTGGGTAATGCTGGAACTGCAATGCGGCCATTGACGGCAGCTGTAGTTGCTGCTGGTGGAAATGCAACGTATGTTTTCTTTATCCTAGT-GAAATAAGTATGAGATCCATGGGTATGTTTGGAGACTGATCATGTCTTTTATTTAAAAAAAAAACTTCAGTTATGTGCTTGATGG	TRUE	FALSE	FALSE	0	1	0	1	0.00122471
GTGGAAGCAGATAAAGTTGCAAAAAGAGCTGTGGTTGTTGGCTGTGGCGGCAGGTTCCCGGTCGAAAAGGACGCCAAAAGAGGAAGTAAAGCTCTTCTTGGGTAATGCTGGAACTGCAATGCGTCCATTGACGGCAGCTGTAGTAGCTGCTGGTGGAAATGCAACGTATGTTTTCTTTATCCTAGTTGAAATAAGTATGAGATCCATGGGTATGTTTGGAGACTGATCGTGTCTTTGCTTAAATAAAAACTTCAGTTATGTGCTTGATGG	TRUE	FALSE	FALSE	0	1	0	1	0.00122471
GTGGAAGCAGATAAAGTTGCAAAAAGAGCTGTGGTTGTTGGCTGTGGCGGCAGGTTCCCGGTCGAAAAGGACGCCAAAAGAGGAAGTAAAGCTCTTCTTGGGTAATGCTGGAACTGCAATGCGTCCATTGACGGCAGCTGTAGTAGCTGCTGGTGGAAATGCAACGTATGTTTTCTTTATCCTAGTTGAAATAAGTATGAGATCCATGGGTATGTTTGGAGACTGATCGTGTCTTTTATTAAAAAAAAAAAC-TCAGGTATGTGTCTGTTAGCCTTCTCTTTTACAACACTCCGAGCCCAC	TRUE	FALSE	FALSE	0	1	0	1	0.00122471
GTGGAAGCAGATAAAGTTGCAAAAAGAGCTGTGGTTGTTGGCTGTGGCGGCAGGTTCCCGGTCGAAAAGGACGCCAAAAGAGGAAGTAAAGCTCTTCTTGGGTAATGCTGGAACTGCAATGCGTCCATTGACGGCAGCTGTAGTAGCTGCTGGTGGAAATGCAACGTATGTTTTCTTTATCCTAGTTGAAATAAGTATGAGATCCATGGGTATGTTTGGAGACTGATCGTGTCTTTTATTAAACAAAAACTTCAGTTATGTGCTTGATGG	TRUE	FALSE	FALSE	0	1	0	1	0.00122471
GTGGAAGCAGATAAAGTTGCAAAAAGAGCTGTGGTTGTTGGCTGTGGCGGCAGGTTCCCGGTCGAAAAGGACGCCAAAAGAGGAAGTAAAGCTCTTCTTGGGTAATGCTGGAACTGCAATGCGTCCATTGACGGCAGCTGTAGTAGCTGCTGGTGGAAATGCAACGTATGTTTTCTTTATCCTAGTTGAAATAAGTATGAGATCCATGGGTATGTTTGGAGACTGATCGTGTCTTTTATTAAAAAAAAAAACTTCAGTAATGTGCTTGATTGCTGTTTCTTATACACTTCTCCGACCCCA	TRUE	FALSE	FALSE	0	1	0	1	0.00122471
GTGGAAGCAGATAAAGTTGCAAAAAGAGCTGTGGTTGTTGGCTGTGGCGGCAGGTTCCCGGTCGAAAAGGACGCCAAAAGAGGAAGTAAAGCTCTTCTTGGGTAATGCTGGAACTGCAATGCGTCCATTGACGGCAGCTGTAGTAGCTGCTGGTGGAAATGCAACGTATGTTTTCTTTATCCTAGTTGAAATAAGTATGAGATCCATGGGTATGTTTGGAGACTGATCGTGTCTTTTATTAAAAAACAAACTTCAGTTATGTGCTTGATGG	TRUE	FALSE	FALSE	0	1	0	1	0.00122471
GTGGAAGCAGATAAAGTTGCAAAAAGAGCTGTGGTTGTTGGCTGTGGCGGCAGGTTCCCGGTCGAAAAGGACGCCAAAAGAGGAAGTAAAGCTCTTCTTGGGTAATGCTGGAACTGCAATGCGTCCATTGACGGCAGCTGTAGTAGCTGCTGGTGGAAATGCAACGTATGTTTTCTTTATCCTAGTTGAAATAAGTATGAGATCCATGGGTATGTTTGGAGACTGATCGTGTCTTTTATTAAAAAAAACACTTCAGTTATGTTTTTTATGG	TRUE	FALSE	FALSE	0	1	0	1	0.00122471
GTGGAAGCAGATAAAGTTGCAAAAAGAGCTGTGGTTGTTGGCTGTGGCGGCAGGTTCCCGGTCGAAAAGGACGCCAAAAGAGGAAGTAAAGCTCTTCTTGGGTAATGCTGGAACTGCAATGCGTCCATTGACGGCAGCTGTAGTAGCTGCTGGTGGAAATGCAACGTATGTTTTCTTTATCCTAGTTGAAATAAGTATGAGATCCATGGGTATGTTTGGAGACTGATCGTGTCTTTTATTAAAAAAAACACTTCAGTTATGTGCTTGTTGGTTGTCGTTTATACAAATATGAGAACCATGG	TRUE	FALSE	FALSE	0	1	0	1	0.00122471
GTGGAAGCAGATAAAGTTGCAAAAAGAGCTGTGGTTGTTGGCTGTGGCGGCAGGTTCCCGGTCGAAAAGGACGCCAAAAGAGGAAGTAAAGCTCTTCTTGGGTAATGCTGGAACTGCAATGCGTCCATTGACGGCAGCTGTAGTAGCTGCTGGTGGAAATGCAACGTATGTTTTCTTTATCCTAGTTGAAATAAGTATGAGATCCATGGGTATGTTTGGAGACTGATCGTGTCTTTTATTAAAAAAAAACTTCAGTTATGTGCTTGATGT	TRUE	FALSE	FALSE	0	1	0	1	0.00122471
GTGGAAGCAGATAAAGTTGCAAAAAGAGCTGTGGTTGTTGGCTGTGGCGGCAGGTTCCCGGTCGAAAAGGACGCCAAAAGAGGAAGTAAAGCTCTTCTTGGGTAATGCTGGAACTGCAATGCGTCCATTGACGGCAGCTGTAGTAGCTGCTGGTGGAAATGCAACGTATGTTTTCTTTATCCTAGTTGAAATAAGTATGAGATCCATGGGTATGTTTGGAGACTGATCGTGTCTTTTATTAAAAAAAAACTTCAGTTATGTGCTTGATGGCTGTTCTTTATACAAATCTCGGAGCCCACGA	TRUE	FALSE	FALSE	0	1	0	1	0.00122471
GTGGAAGCAGATAAAGTTGCAAAAAGAGCTGTGGTTGTTGGCTGTGGCGGCAGGTTCCCGGTCGAAAAGGACGCCAAAAGAGGAAGTAAAGCTCTTCTTGGGTAATGCTGGAACTGCAATGCGTCCATTGACGGCAGCTGTAGTAGCTGCTGGTGGAAATGCAACGTATGTTTTCTTTATCCTAGTTGAAATAAGTATGAGATCCATGGGTATGTTTGGAGACTGATCGTGTCTTTTATTAAAAAAAAAATTCAAGTATGTGCTTGGTGGCTTGCTCTTTTTACTCATTTCGAGTCCACGA	TRUE	FALSE	FALSE	0	1	0	1	0.00122471
GTGGAAGCAGATAAAGTTGCAAAAAGAGCTGTGGTTGTTGGCTGTGGCGGCAGGTTCCCGGTCGAAAAGGACGCCAAAAGAGGAAGTAAAGCTCTTCTTGGGTAATGCTGGAACTGCAATGCGTCCATTGACGGCAGCTGTAGTAGCTGCTGGTGGAAATGCAACGTATGTTTTCTTTATCCTAGTTGAAATAAGTATGAGATCCATGGGTATGTTTGGAGACTGATCGTGTCTTTTATTAAAAAAAAAACTTCATTTATGTGCATGATGGCTGTCTCTTATACCACTCTCCGGTCACAAG	TRUE	FALSE	FALSE	0	1	0	1	0.00122471
GTGGAAGCAGATAAAGTTGCAAAAAGAGCTGTGGTTGTTGGCTGTGGCGGCAGGTTCCCGGTCGAAAAGGACGCCAAAAGAGGAAGTAAAGCTCTTCTTGGGTAATGCTGGAACTGCAATGCGTCCATTGACGGCAGCTGTAGTAGCTGCTGGTGGAAATGCAACGTATGTTTTCTTTATCCTAGTTGAAATAAGTATGAGATCCATGGGTATGTTTGGAGACTGATCGTGTCTTTTATTAAAAAAAAAACTTCAGTTATTTGCTTGATGG	TRUE	FALSE	FALSE	0	1	0	1	0.00122471
GTGGAAGCAGATAAAGTTGCAAAAAGAGCTGTGGTTGTTGGCTGTGGCGGCAGGTTCCCGGTCGAAAAGGACGCCAAAAGAGGAAGTAAAGCTCTTCTTGGGTAATGCTGGAACTGCAATGCGTCCATTGACGGCAGCTGTAGTAGCTGCTGGTGGAAATGCAACGTATGTTTTCTTTATCCTAGTTGAAATAAGTATGAGATCCATGGGTATGTTTGGAGACTGATCGTGTCTTTTATTAAAAAAAAAACTTCAGTTATGTTCTTGATGT	TRUE	FALSE	FALSE	0	1	0	1	0.00122471
GTGGAAGCAGATAAAGTTGCAAAAAGAGCTGTGGTTGTTGGCTGTGGCGGCAGGTTCCCGGTCGAAAAGGACGCCAAAAGAGGAAGTAAAGCTCTTCTTGGGTAATGCTGGAACTGCAATGCGTCCATTGACGGCAGCTGTAGTAGCTGCTGGTGGAAATGCAACGTATGTTTTCTTTATCCTAGTTGAAATAAGTATGAGATCCATGGGTATGTTTGGAGACTGATCGTGTCTTTTATTAAAAAAAAAACTTCAGTTATGTTCTTGATGG	TRUE	FALSE	FALSE	0	1	0	1	0.00122471
GTGGAAGCAGATAAAGTTGCAAAAAGAGCTGTGGTTGTTGGCTGTGGCGGCAGGTTCCCGGTCGAAAAGGACGCCAAAAGAGGAAGTAAAGCTCTTCTTGGGTAATGCTGGAACTGCAATGCGTCCATTGACGGCAGCTGTAGTAGCTGCTGGTGGAAATGCAACGTATGTTTTCTTTATCCTAGTTGAAATAAGTATGAGATCCATGGGTATGTTTGGAGACTGATCGTGTCTTTTATTAAAAAAAAAACTTCAGTTATGTTCTTGATGC	TRUE	FALSE	FALSE	0	1	0	1	0.00122471
GTGGAAGCAGATAAAGTTGCAAAAAGAGCTGTGGTTGTTGGCTGTGGCGGCAGGTTCCCGGTCGAAAAGGACGCCAAAAGAGGAAGTAAAGCTCTTCTTGGGTAATGCTGGAACTGCAATGCGTCCATTGACGGCAGCTGTAGTAGCTGCTGGTGGAAATGCAACGTATGTTTTCTTTATCCTAGTTGAAATAAGTATGAGATCCATGGGTATGTTTGGAGACTGATCGTGTCTTTTATTAAAAAAAAAACTTCAGTTATGTGTTTGATGG	TRUE	FALSE	FALSE	0	1	0	1	0.00122471
GTGGAAGCAGATAAAGTTGCAAAAAGAGCTGTGGTTGTTGGCTGTGGCGGCAGGTTCCCGGTCGAAAAGGACGCCAAAAGAGGAAGTAAAGCTCTTCTTGGGTAATGCTGGAACTGCAATGCGTCCATTGACGGCAGCTGTAGTAGCTGCTGGTGGAAATGCAACGTATGTTTTCTTTATCCTAGTTGAAATAAGTATGAGATCCATGGGTATGTTTGGAGACTGATCGTGTCTTTTATTAAAAAAAAAACTTCAGTTATGTGCTTGTTGGCTGTCCCTTTTACACACCTCCGACCCACGA	TRUE	FALSE	FALSE	0	1	0	1	0.00122471
GTGGAAGCAGATAAAGTTGCAAAAAGAGCTGTGGTTGTTGGCTGTGGCGGCAGGTTCCCGGTCGAAAAGGACGCCAAAAGAGGAAGTAAAGCTCTTCTTGGGTAATGCTGGAACTGCAATGCGTCCATTGACGGCAGCTGTAGTAGCTGCTGGTGGAAATGCAACGTATGTTTTCTTTATCCTAGTTGAAATAAGTATGAGATCCATGGGTATGTTTGGAGACTGATCGTGTCTTTTATTAAAAAAAAAACTTCAGTTATGTGCTTGATTGCTGTCTCTTCTCCACTTCTCCGATCCCACG	TRUE	FALSE	FALSE	0	1	0	1	0.00122471
GTGGAAGCAGATAAAGTTGCAAAAAGAGCTGTGGTTGTTGGCTGTGGCGGCAGGTTCCCGGTCGAAAAGGACGCCAAAAGAGGAAGTAAAGCTCTTCTTGGGTAATGCTGGAACTGCAATGCGTCCATTGACGGCAGCTGTAGTAGCTGCTGGTGGAAATGCAACGTATGTTTTCTTTATCCTAGTTGAAATAAGTATGAGATCCATGGGTATGTTTGGAGACTGATCGTGTCTTTTATTAAAAAAAAAACTTCAGTTATGTGCTTGATGT	TRUE	FALSE	FALSE	0	1	0	1	0.00122471
GTGGAAGCAGATAAAGTTGCAAAAAGAGCTGTGGTTGTTGGCTGTGGCGGCAGGTTCCCGGTCGAAAAGGACGCCAAAAGAGGAAGTAAAGCTCTTCTTGGGTAATGCTGGAACTGCAATGCGTCCATTGACGGCAGCTGTAGTAGCTGCTGGTGGAAATGCAACGTATGTTTTCTTTATCCTAGTTGAAATAAGTATGAGATCCATGGGTATGTTTGGAGACTGATCGTGTCTTTTATTAAAAAAAAAACTTCAGTTATGTGCTTGATGGCTGTCTTTTATACTCATCTCCGACCCCAG	TRUE	FALSE	FALSE	0	1	0	1	0.00122471
GTGGAAGCAGATAAAGTTGCAAAAAGAGCTGTGGTTGTTGGCTGTGGCGGCAGGTTCCCGGTCGAAAAGGACGCCAAAAGAGGAAGTAAAGCTCTTCTTGGGTAATGCTGGAACTGCAATGCGTCCATTGACGGCAGCTGTAGTAGCTGCTGGTGGAAATGCAACGTATGTTTTCTTTATCCTAGTTGAAATAAGTATGAGATCCATGGGTATGTTTGGAGACTGATCGTGTCTTTTATTAAAAAAAAAACTTCAGTTATGTGCTTGATGGCTGTCTCTTATACTAATCTCCGAGCCCACG	TRUE	FALSE	FALSE	0	1	0	1	0.00122471
GTGGAAGCAGATAAAGTTGCAAAAAGAGCTGTGGTTGTTGGCTGTGGCGGCAGGTTCCCGGTCGAAAAGGACGCCAAAAGAGGAAGTAAAGCTCTTCTTGGGTAATGCTGGAACTGCAATGCGTCCATTGACGGCAGCTGTAGTAGCTGCTGGTGGAAATGCAACGTATGTTTTCTTTATCCTAGTTGAAATAAGTATGAGATCCATGGGTATGTTTGGAGACTGATCGTGTCTTTTATTAAAAAAAAAACTTCAGTTATGTGCTTGATGGCTGTCTCTTATAACAATCTTCGAACCCAC	TRUE	FALSE	FALSE	0	1	0	1	0.00122471
GTGGAAGCAGATAAAGTTGCAAAAAGAGCTGTGGTTGTTGGCTGTGGCGGCAGGTTCCCGGTCGAAAAGGACGCCAAAAGAGGAAGTAAAGCTCTTCTTGGGTAATGCTGGAACTGCAATGCGTCCATTGACGGCAGCTGTAGTAGCTGCTGGTGGAAATGCAACGTATGTTTTCTTTATCCTAGTTGAAATAAGTATGAGATCCATGGGTATGTTTGGAGACTGATCGTGTCTTTTATTAAAAAAAAAACTTCAGTTATGTGCTTGATGGATGTCTCTTATAAAAATCTCCGAGGCCACG	TRUE	FALSE	FALSE	0	1	0	1	0.00122471
GTGGAAGCAGATAAAGTTGCAAAAAGAGCTGTGGTTGTTGGCTGTGGCGGCAGGTTCCCGGTCGAAAAGGACGCCAAAAGAGGAAGTAAAGCTCTTCTTGGGTAATGCTGGAACTGCAATGCGTCCATTGACGGCAGCTGTAGTAGCTGCTGGTGGAAATGCAACGTATGTTTTCTTTATCCTAGTTGAAATAAGTATGAGATCCATGGGTATGTTTGGAGACTGATCGTGTCTTTTATTAAAAAAAAAACTTCAGTTATGTGCTTGAGGG	TRUE	FALSE	FALSE	0	1	0	1	0.00122471
GTGGAAGCAGATAAAGTTGCAAAAAGAGCTGTGGTTGTTGGCTGTGGCGGCAGGTTCCCGGTCGAAAAGGACGCCAAAAGAGGAAGTAAAGCTCTTCTTGGGTAATGCTGGAACTGCAATGCGTCCATTGACGGCAGCTGTAGTAGCTGCTGGTGGAAATGCAACGTATGTTTTCTTTATCCTAGTTGAAATAAGTATGAGATCCATGGGTATGTTTGGAGACTGATCGTGTCTTTTATTAAAAAAAAAACTTCAGTTATGTGATTGATGG	TRUE	FALSE	FALSE	0	1	0	1	0.00122471
GTGGAAGCAGATAAAGTTGCAAAAAGAGCTGTGGTTGTTGGCTGTGGCGGCAGGTTCCCGGTCGAAAAGGACGCCAAAAGAGGAAGTAAAGCTCTTCTTGGGTAATGCTGGAACTGCAATGCGTCCATTGACGGCAGCTGTAGTAGCTGCTGGTGGAAATGCAACGTATGTTTTCTTTATCCTAGTTGAAATAAGTATGAGATCCATGGGTATGTTTGGAGACTGATCGTGTCTTTTATTAAAAAAAAAACTTCAGTTATGGGCTTGATGGATGTCTCTTATACACTTCTCCGAGACCAC	TRUE	FALSE	FALSE	0	1	0	1	0.00122471
GTGGAAGCAGATAAAGTTGCAAAAAGAGCTGTGGTTGTTGGCTGTGGCGGCAGGTTCCCGGTCGAAAAGGACGCCAAAAGAGGAAGTAAAGCTCTTCTTGGGTAATGCTGGAACTGCAATGCGTCCATTGACGGCAGCTGTAGTAGCTGCTGGTGGAAATGCAACGTATGTTTTCTTTATCCTAGTTGAAATAAGTATGAGATCCATGGGTATGTTTGGAGACTGATCGTGTCTTTTATTAAAAAAAAAACTTCAGTTATGAGCTTGATGG	TRUE	FALSE	FALSE	0	1	0	1	0.00122471
GTGGAAGCAGATAAAGTTGCAAAAAGAGCTGTGGTTGTTGGCTGTGGCGGCAGGTTCCCGGTCGAAAAGGACGCCAAAAGAGGAAGTAAAGCTCTTCTTGGGTAATGCTGGAACTGCAATGCGTCCATTGACGGCAGCTGTAGTAGCTGCTGGTGGAAATGCAACGTATGTTTTCTTTATCCTAGTTGAAATAAGTATGAGATCCATGGGTATGTTTGGAGACTGATCGTGTCTTTTATTAAAAAAAAAACGTCAGTTATGTGCTTGAAGG	TRUE	FALSE	FALSE	0	1	0	1	0.00122471
GTGGAAGCAGATAAAGTTGCAAAAAGAGCTGTGGTTGTTGGCTGTGGCGGCAGGTTCCCGGTCGAAAAGGACGCCAAAAGAGGAAGTAAAGCTCTTCTTGGGTAATGCTGGAACTGCAATGCGTCCATTGACGGCAGCTGTAGTAGCTGCTGGTGGAAATGCAACGTATGTTTTCTTTATCCTAGTTGAAATAAGTATGAGATCCATGGGTATGTTTGGAGACTGATCGTGTCTTTTATTAAAAAAAAAAACTTCAGTTATGTGCGTGAAGGCAGTCTCTTATACATATCTTCGAGCCCCA	TRUE	FALSE	FALSE	0	1	0	1	0.00122471
GTGGAAGCAGATAAAGTTGCAAAAAGAGCTGTGGTTGTTGGCTGTGGCGGCAGGTTCCCGGTCGAAAAGGACGCCAAAAGAGGAAGTAAAGCTCTTCTTGGGTAATGCTGGAACTGCAATGCGGCCATTGACGGCAGCTGTAGTTGCTGCTGGTGGAAATGCAACGTATGTTTTCTTTATCCTAGT-GAAATAAGTATGAGATCCATGGGTATGTTTGGAGACTGATCATGTCTTTTATTTAAAAAAAAAACTTCAGTTATGTGCTGGATGG	TRUE	FALSE	FALSE	0	1	0	1	0.00122471
GTGGAAGCAGATAAAGTTGCAAAAAGAGCTGTGGTTGTTGGCTGTGGCGGCAGGTTCCCGGTCGAAAAGGACGCCAAAAGAGGAAGTAAAGCTCTTCTTGGGTAATGCTGGAACTGCAATGCGGCCACTGACGGCAGCTGTAGTAGCTGCTGGTGGAAATGCAACGTATGTTTTCTTTATCCTAGTGGAAATAAGTATGAGATCCATGGGTATGTTTGGAGACTGATCGTTTCTTTTATTAAAAAAAAAACTTCAGTTATGTGCTTAATGG	TRUE	FALSE	FALSE	0	1	0	1	0.00122471
GTGGAAGCAGATAAAGTTGCAAAAAGAGCTGTGGTTGTTGGCTGTGGCGGCAGGTTCCCGGTCGAAAAGGACGCCAAAAGAGGAAGTAAAGCTCTTCTTGGGTAATGCTGGAACTGCAATGCGGCCACTGACGGCAGCTGTAGTAGCTGCTGGTGGAAATGCAACGTATGTTTTCTTTATCCTAGTGGAAATAAGTATGAGATCCATGGGTATGTTTGGAGACTGATCGTGTCTTTTATTAAAAAAAAAACTTCAGTTATGTGCTTGATGG	TRUE	FALSE	FALSE	0	1	0	1	0.00122471
GTGGAAGCAGATAAAGTTGCAAAAAGAGCTGTGGTTGTTGGCTGTGGCGGCAGGTTCCCGGTCGAAAAGGACGCCAAAAGAGGAAGTAAAGCTCTTCTTGGGTAATGCTAGAACTGCAATGCGGCCACTGACGGCAGCTGTAGTAGCTGCTGGTGGAAATGCAACGTATGTTTTCTTTATCCTAGTGGAAATAAGTATGAGATCCATGGGTATGTTTGGAGACTGATCGTTTCTTTTATTAAAAAAAAACTTCAGTTATGTGCTTGATGG	TRUE	FALSE	FALSE	0	1	0	1	0.00122471
GTGGAAGCAGATAAAGTTGCAAAAAGAGCTGTGGTTGTTGGCTGTGGCGGCAGGTTCCCGGTCGAAAAGGACGCCAAAAGAGGAAGTAAAGCTCTTCTCGGGTAATGCTGGAACTGCAATGCGTCCATTGACGGCAGCTGTAGTAGCTGCTGGTGGAAATGCAACGTATGTTTTCTTTATCCTAGTTGAAATAAGTATGAGATCCATGGGTATGTTTGGAGACTGATCGTGTCTTTTATTAAAAAAAAACTGCAGTTATGTGCTTGATGG	TRUE	FALSE	FALSE	0	1	0	1	0.00122471
GTGGAAGCAGATAAAGTTGCAAAAAGAGCTGTGGTTGTTGGCTGTGGCGGCAGGTTCCCGGTCGAAAAGGACGCCAAAAGAGGAAGTAAAGCGCTTCTTGGGTAATGCTGGAACTGCAATGCGTCCATTGACGGCAGCTGTAGTAGCTGCTGGTGGAAATGCAACGTATGTTTTCTTTATCCGAGTTGAAATAAGTATGAGATCCATGGGTATGTTTGGAGACTGATCGTGTCTTTTATTAAAAAAAAACTTCAGTTATGTGCTTGATGG	TRUE	FALSE	FALSE	0	1	0	1	0.00122471
GTGGAAGCAGATAAAGTTGCAAAAAGAGCTGTGGTTGTTGGCTGTGGCGGCAGGTTCCCGGTCGAAAAGGACGCCAAAAGAGGAAGTAAAGCCCTTCTTGGGTAATGCTGGAACTGCAATGCGTCCATTGACGGCAGCTGTAGTAGCTGCTGGTGGAAATGCAACGTATGTTTTCTTTATCCTAGTTGAAATAAGTATGAGATCCATGGGTATGTTTGGAGACTGATCGTGTCTTTTATTAAAAAAAAAACTTCAGTTATGTGCTTGATGG	TRUE	FALSE	FALSE	0	1	0	1	0.00122471
GTGGAAGCAGATAAAGTTGCAAAAAGAGCTGTGGTTGTTGGCTGTGGCGGCAGGTTCCCGGTCGAAAAGGACGCCAAAAGAGGAAGGAAAGCTCTTCTTGGGTAATGCTGGAACTGCAATGCGTCCATTGACGGCAGCTGTAGTAGCTGCTGGTGGAAATGCAACGTATGTTTTCTTTATCCTAGTTGAAATAAGTATGAGATCCATGGGTATGTTTGGAGACTGATCGTGTCTTTTATTAAAAAAAAAACTTCAGTTATGTGCTTGATGG	TRUE	FALSE	FALSE	0	1	0	1	0.00122471
GTGGAAGCAGATAAAGTTGCAAAAAGAGCTGTGGTTGTTGGCTGTGGCGGCAGGTTCCCGGTCGAAAAGGACGCCAAAAGAGGAAGGAAAGCTCTTCTTGGGAAATGCTGGAACTGCAATGCGTCCATTGACGGCAGTTGTAGTAGCTGCTGGTGGAAATGCAACGAATGTTTTCTTTATCCTAGTTGAAATAAGTATGAGATCCATGGGTATGTTTGGAGACTGATCGTGTCTTTTATTAAAAAAAAAACTTCAGTTATGTGCTTGATGGCTGTCTCTTAGACACATATCCGAGACCACG	TRUE	FALSE	FALSE	0	1	0	1	0.00122471
GTGGAAGCAGATAAAGTTGCAAAAAGAGCTGTGGTTGTTGGCTGTGGCGGCAGGTTCCCGGTCGAAAAGGACGCCAAAAGAGGAAGGAAAGCGCTTCTTGGGGAATGCTGGAACTGCAATGCGTCCATTGACGGCAGCTGTAGTAGCTGCTGGTGGAAATGCAACGTATGTTTTCTTTATCCTAGTTGAAATAAGTATGAGATCCATGGGTATGTTTGGAGACTGATCGTGTCTTTTATTAAAAAAAAAACTTCAGTTATGTGCTTGATGG	TRUE	FALSE	FALSE	0	1	0	1	0.00122471
GTGGAAGCAGATAAAGTTGCAAAAAGAGCTGTGGTTGTTGGCTGTGGCGGCAGGTTCCCGGTCGAAAAGGACGCCAAAAGAGGAAGGAAAGCGCTTCTTGGGGAATGCTGGAACTGCAATGCGTCCATTGACGGCAGCTGTAGTAGCTGCTGGTGGAAATGCAACGTATGTTTTCTTTATCCTAGTTGAAATAAGTATGAGATCCATGGGTATGTTTGGAGACTGATCGTGTCTTTTATTAAAAAAAAAACTTCAGTTATGGGCTTGATGG	TRUE	FALSE	FALSE	0	1	0	1	0.00122471
GTGGAAGCAGATAAAGTTGCAAAAAGAGCTGTGGTTGTTGGCTGTGGCGGCAGGTTCCCGGTCGAAAAGGACGCCAAAAAAGGAAGTAAAGCTCTTCTTGGGTAATGCTGGAACTGCAATGCGTCCATTGACGGCAGCTGTAGTAGCTGCTGGTGGAAATGCAACGTATGTTTTCTTTATCCTAGTTGAAATAAGTATGAGATCCATGGGTATGTTTGGAGACTGATCGTGTCTTTTATTTAAAAAAAAAACTTCAGTTATGTGCTTGATGG	TRUE	FALSE	FALSE	0	1	0	1	0.00122471
GTGGAAGCAGATAAAGTTGCAAAAAGAGCTGTGGTTGTTGGCTGTGGCGGCAGGTTCCCGGTCGAAAAGGACGCCAAAAGAGGAAGTAAAGCTCTTCTTGGGTAATGCTGGAACTGCAATGCGTCCATTGACGGCAGCTGTAGTAGCTGCTGGTGGAAATGCAACGTATGTTTTCTTTATCCTAGTTGAAATAAGTATGAGATCCATGGGTATGTTTGGAGACTGATCGTGTCTTTTATTAAAATAAAAAATTCAGTTATTTGCTTGATGG	TRUE	FALSE	FALSE	0	1	0	1	0.00122471
GTGGAAGCAGATAAAGTTGCAAAAAGAGCTGTGGTTGTTGGCTGTGGCGGCAGGTTCCCGGTCGAAAAGGACGCCAAAAGAGGAAGTAAAGCTCTTCTTGGGTAATGCTGGAACTGCAATGCGTCCATTGACGGCAGCTGTAGTAGCTGCTGGTGGAAATGCAACGTATGTTTTCTTTATCCTAGTTGAAATAAGTATGAGATCCATGGGTATGTTTGGAGACTGATCGTGTCTTTTATTAAATAAAAAACTTCAGTTATGTGCTTGATGG	TRUE	FALSE	FALSE	0	1	0	1	0.00122471
GTGGAAGCAGATAAAGTTGCAAAAAGAGCTGTGGTTGTTGGCTGTGGCGGCAGGTTCCCGGTCGAAAAGGACGCCAAAAGAGGAAGTAAAGCTCTTCTTGGGTAATGCTGGAACTGCAATGCGTCCATTGACGGCAGCTGTAGTAGCTGCTGGTGGAAATGCAACGTATGTTTTCTTTATCCTAGTTGAAATAAGTATGAGATCCATGGGTATGTTTGGAGACTGATCGTGTCTTTTATTAACAAAAAACTTCAGTTATGTGCTTTATGG	TRUE	FALSE	FALSE	0	1	0	1	0.00122471
GTGGAAGCAGATAAAGTTGCAAAAAGAGCTGTGGTTGTTGGCTGTGGCGGCAGGTTCCCGGTCGAAAAGGACGCCAAAAGAGGAAGTAAAGCTCTTCTTGGGTAATGCTGGAACTGCAATGCGTCCATTGACGGCAGCTGTAGTTGCTGCTGGTGGAAATGCAACGTATGTTTTCTTTATCCTAGT-GAAATAAGTATGAGATCCATGGGTATGTATGGAGACTGATCATGTCTTTTATTTAAAAAAAAAACTTCAGTTATGTGCTTGATGG	TRUE	FALSE	FALSE	0	1	0	1	0.00122471
GTGGAAGCAGATAAAGTTGCAAAAAGAGCTGTGGTTGTTGGCTGTGGCGGCAGGTTCCCGGTCGAAAAGGACGCCAAAAGAGGAAGTAAAGCTCTTCTTGGGTAATGCTGGAACTGCAATGCGTCCATTGACGGCAGCTGTAGTAGTTGTTGGTGGAAATGCAACGTATGTTTTCTTTATCCTAGT-GAAATAAGTATGAGATCCATGGGTATGTTTGGAGACTGATCATGTCTTTTATTTAAAAAAAAAACTTCAGTTATGTGCTTGATGG	TRUE	FALSE	FALSE	0	1	0	1	0.00122471
GTGGAAGCAGATAAAGTTGCAAAAAGAGCTGTGGTTGTTGGCTGTGGCGGCAGGTTCCCGGTCGAAAAGGACGCCAAAAGAGGAAGTAAAGCTCTTCTTGGGTAATGCTGGAACTGCAATGCGTCCATTGACGGCAGCTGTAGTAGCTGCTGGTGGAAATGCAACGTTTGTTTTCTTTATCCTCGTTGAAATAAGTATGAGATCCATGGGTATGTTTGGAGACTGATCTTGTCTTTTTTTTAAAAAAAAAACTTCAGTTATGTTCTTTATTGCTGGTTCTTTTACACATTTCCGCGCCCA	TRUE	FALSE	FALSE	0	1	0	1	0.00122471
GTGGAAGCAGATAAAGTTGCAAAAAGAGCTGTGGTTGTTGGCTGTGGCGGCAGGTTCCCGGTCGAAAAGGACGCCAAAAGAGGAAGTAAAGCTCTTCTTGGGTAATGCTGGAACTGCAATGCGTCCATTGACGGCAGCTGTAGTAGCTGCTGGTGGAAATGCAACGTATGTTTTCTTTATCTTAGTTGAAATAAGTATGAGATCCATGGGTATGTTTGGAGACTGATCGTGTCTTTTATTAAAAAAAAAACGTCAGTTATGTGCTTGAAGTCTGTCTATTAAACACATCTCCGAGACCACG	TRUE	FALSE	FALSE	0	1	0	1	0.00122471
GTGGAAGCAGATAAAGTTGCAAAAAGAGCTGTGGTTGTTGGCTGTGGCGGCAGGTTCCCGGTCGAAAAGGACGCCAAAAGAGGAAGTAAAGCTCTTCTTGGGTAATGCTGGAACTGCAATGCGTCCATTGACGGCAGCTGTAGTAGCTGCTGGTGGAAATGCAACGTATGTTTTCTTTATCCTGGTTGAAATAAGTATGAGATCCATGGGTATGTTTGGAGACTGATCGTGTCTTTTATTAAAAAAAAAACTTCAGTTATGTGCTTGATGG	TRUE	FALSE	FALSE	0	1	0	1	0.00122471
GTGGAAGCAGATAAAGTTGCAAAAAGAGCTGTGGTTGTTGGCTGTGGCGGCAGGTTCCCGGTCGAAAAGGACGCCAAAAGAGGAAGTAAAGCTCTTCTTGGGTAATGCTGGAACTGCAATGCGTCCATTGACGGCAGCTGTAGTAGCTGCTGGTGGAAATGCAACGTATGTTTTCTTTATCCTAGTTGATATAAGTATGAGATCCATGGGTATGTTTGGAGACTGATCGTGTCTTTTATTAAAAAAAAAACTTCAGTTATGGTCTTGATGG	TRUE	FALSE	FALSE	0	1	0	1	0.00122471
GTGGAAGCAGATAAAGTTGCAAAAAGAGCTGTGGTTGTTGGCTGTGGCGGCAGGTTCCCGGTCGAAAAGGACGCCAAAAGAGGAAGTAAAGCTCTTCTTGGGTAATGCTGGAACTGCAATGCGTCCATTGACGGCAGCTGTAGTAGCTGCTGGTGGAAATGCAACGTATGTTTTCTTTATCCTAGTTGAACTACGTATGAGATCCATGGGTATGTTTGGAGACTGATCGTGTCTTTTATTAAAAAAAAAACTTCACTTATGTGCTTTATCGATGTCTCTTATCCACATCTCCGAACCCACA	TRUE	FALSE	FALSE	0	1	0	1	0.00122471
GTGGAAGCAGATAAAGTTGCAAAAAGAGCTGTGGTTGTTGGCTGTGGCGGCAGGTTCCCGGTCGAAAAGGACGCCAAAAGAGGAAGTAAAGCTCTTCTTGGGTAATGCTGGAACTGCAATGCGTCCATTGACGGCAGCTGTAGTAGCTGCTGGTGGAAATGCAACGTATGTTTTCTTTATCCTAGTTGAACTAAGTATGAGATCCATGGGGATGTTTGGAGACTGATCGTGTCTTTTTTTAAAAACAAACTTCAGTTATGTGCTTGATGG	TRUE	FALSE	FALSE	0	1	0	1	0.00122471
GTGGAAGCAGATAAAGTTGCAAAAAGAGCTGTGGTTGTTGGCTGTGGCGGCAGGTTCCCGGTCGAAAAGGACGCCAAAAGAGGAAGTAAAGCTCTTCTTGGGTAATGCTGGAACTGCAATGCGTCCATTGACGGCAGCTGTAGTAGCTGCTGGTGGAAATGCAACGTATGTTTTCTTTATCCTAGTTGAAATAAGTCTGAGATCCATGGGTATGTTTGGAGACTGATCGTGTCTTTTATTAAAAAAAAAACTTCAGTTATGTGCTTGATGG	TRUE	FALSE	FALSE	0	1	0	1	0.00122471
GTGGAAGCAGATAAAGTTGCAAAAAGAGCTGTGGTTGTTGGCTGTGGCGGCAGGTTCCCGGTCGAAAAGGACGCCAAAAGAGGAAGTAAAGCTCTTCTTGGGTAATGCTGGAACTGCAATGCGTCCATTGACGGCAGCTGTAGTAGCTGCTGGTGGAAATGCAACGTATGTTTTCTTTATCCTAGTTGAAATAAGTATGAGTTCCATGGGTATGTTTGGAGACTGATCGTGTCTTTTTTTAAAAAAAAAACTTCAGTTATGTGCTTGATGG	TRUE	FALSE	FALSE	0	1	0	1	0.00122471
GTGGAAGCAGATAAAGTTGCAAAAAGAGCTGTGGTTGTTGGCTGTGGCGGCAGGTTCCCGGTCGAAAAGGACGCCAAAAGAGGAAGTAAAGCTCTTCTTGGGTAATGCTGGAACTGCAATGCGTCCATTGACGGCAGCTGTAGTAGCTGCTGGTGGAAATGCAACGTATGTTTTCTTTATCCTAGTTGAAATAAGTATGAGATCTATGGGTATGTTTGGAGACTGATCGTGTCTTTTATTAAAAAAAAAACTTCAGGTATGTGCTTGATGGCTGTCGATTATACACATCCGCGAGCCCAC	TRUE	FALSE	FALSE	0	1	0	1	0.00122471
GTGGAAGCAGATAAAGTTGCAAAAAGAGCTGTGGTTGTTGGCTGTGGCGGCAGGTTCCCGGTCGAAAAGGACGCCAAAAGAGGAAGTAAAGCTCTTCTTGGGTAATGCTGGAACTGCAATGCGTCCATTGACGGCAGCTGTAGTAGCTGCTGGTGGAAATGCAACGTATGTTTTCTTTATCCTAGTTGAAATAAGTATGAGATCCATGTGTATGTTTGGAGACTGATCGTGTCTTTTATTAAAAAAAAACTTCAGTTATGTTCTTGATGG	TRUE	FALSE	FALSE	0	1	0	1	0.00122471
GTGGAAGCAGATAAAGTTGCAAAAAGAGCTGTGGTTGTTGGCTGTGGCGGCAGGTTCCCGGTCGAAAAGGACGCCAAAAGAGGAAGTAAAGCTCTTCTTGGGTAATGCTGGAACTGCAATGCGTCCATTGACGGCAGCTGTAGTAGCTGCTGGTGGAAATGCAACGTATGTTTTCTTTATCCTAGTTGAAATAAGTATGAGATCCATGTGTATGTTTGGAGACTGATCGTGTCTTTTATTAAAAAAAAAACTTCAGTTATGTGCTTGATGG	TRUE	FALSE	FALSE	0	1	0	1	0.00122471
GTGGAAGCAGATAAAGTTGCAAAAAGAGCTGTGGTTGTTGGCTGTGGCGGCAGGTTCCCGGTCGAAAAGGACGCCAAAAGAGGAAGTAAAGCTCTTCTTGGGTAATGCTGGAACTGCAATGCGTCCATTGACGGCAGCTGTAGTAGCTGCTGGTGGAAATGCAACGTATGTTTTCTTTATCCTAGTTGAAATAAGTATGAGATCCATGGGTATGTTTGGAGTCTGATCGTGTCTTTTATTAAAAAAAAAACTTCAGTTATGTGCTTGATGG	TRUE	FALSE	FALSE	0	1	0	1	0.00122471
GTGGAAGCAGATAAAGTTGCAAAAAGAGCTGTGGTTGTTGGCTGTGGCGGCAGGTTCCCGGTCGAAAAGGACGCCAAAAGAGGAAGTAAAGCTCTTCTTGGGTAATGCTGGAACTGCAATGCGTCCATTGACGGCAGCTGTAGTAGCTGCTGGTGGAAATGCAACGTATGTTTTCTTTATCCTAGTTGAAATAAGTATGAGATCCATGGGTATGTTTGGAGAGTGATCGTGTCTTTGATTAAAAAAAAAACTTCAGTTATGTGCTTGATGGCTGTCTCTTACACAAATCGCCGAGCCCACG	TRUE	FALSE	FALSE	0	1	0	1	0.00122471
GTGGAAGCAGATAAAGTTGCAAAAAGAGCTGTGGTTGTTGGCTGTGGCGGCAGGTTCCCGGTCGAAAAGGACGCCAAAAGAGGAAGTAAAGCTCTTCTTGGGTAATGCTGGAACTGCAATGCGTCCATTGACGGCAGCTGTAGTAGCTGCTGGTGGAAATGCAACGTATGTTTTCTTTATCCTAGTTGAAATAAGTATGAGATCCATGGGTATGTTTGGAGACTGTTCGTGTCTTTTATTAAAAAAAACACTTCAGTTATGTGCTTGATGG	TRUE	FALSE	FALSE	0	1	0	1	0.00122471
GTGGAAGCAGATAAAGTTGCAAAAAGAGCTGTGGTTGTTGGCTGTGGCGGCAGGTTCCCGGTCGAAAAGGACGCCAAAAGAGGAAGTAAAGCTCTTCTTGGGTAATGCTGGAACTGCAATGCGTCCATTGACGGCAGCTGTAGTAGCTGCTGGTGGAAATGCAACGTATGTTTTCTTTATCCTAGTTGAAATAAGTATGAGATCCATGGGTATGTTTGGAGACTGATCTTTTCTTTTATTAAAAAAAAAACTTCAGATATGTGCTTTATAG	TRUE	FALSE	FALSE	0	1	0	1	0.00122471
GTGGAAGCAGATAAAGTTGCAAAAAGAGCTGTGGTTGTTGGCTGTGGCGGCAGGTTCCCGGTCGAAAAGGACGCCAAAAGAGGAAGTAAAGCTCTTCTTGGGTAATGCTGGAACTGCAATGCGTCCATTGACGGCAGCTGTAGTAGCTGCTGGTGGAAATGCAACGTATGTTTTCTTTATCCTAGTTGAAATAAGTATGAGATCCATGGGTATGTTTGGAGACTGATCGTTTCTTTTATTAAAACAAAACTTCAGTTATGTGCTTGATGG	TRUE	FALSE	FALSE	0	1	0	1	0.00122471
GTGGAAGCAGATAAAGTTGCAAAAAGAGCTGTGGTTGTTGGCTGTGGCGGCAGGTTCCCGGTCGAAAAGGACGCCAAAAGAGGAAGTAAAGCTCTTCTTGGGTAATGCTGGAACTGCAATGCGTCCATTGACGGCAGCTGTAGTAGCTGCTGGTGGAAATGCAACGTATGTTTTCTTTATCCTAGTTGAAATAAGTATGAGATCCATGGGTATGTTTGGAGACTGATCGTGTCTTTTTTTAAAAAAAACCTTCAGTTATGTGCTTGATGG	TRUE	FALSE	FALSE	0	1	0	1	0.00122471
GTGGAAGCAGATAAAGTTGCAAAAAGAGCTGTGGTTGTTGGCTGTGGCGGCAGGTTCCCGGTCGAAAAGGACGCCAAAAGAGGAAGTAAAGCTCTTCTTGGGTAATGCTGGAACTGCAATGCGTCCATTGACGGCAGCTGTAGTAGCTGCTGGTGGAAATGCAACGTATGTTTTCTTTATCCTAGTTGAAATAAGTATGAGATCCATGGGTATGTTTGGAGACTGATCGTGTCTTTTTTTAAAAAAAAAACTTCAGTTATGTGCTATATGG	TRUE	FALSE	FALSE	0	1	0	1	0.00122471
GTGGAAGCAGATAAAGTTGCAAAAAGAGCTGTGGTTGTTGGCTGTGGCGGCAGGTTCCCGGTCGAAAAGGACGCCAAAAGAGGAAGTAAAGCTCTTCTTGGGTAATGCTGGAACTGCAATGCGTCCATTGACGGCAGCTGTAGTAGCTGCTGGTGGAAATGCAACGTATGTTTTCTTTATCCTAGTTGAAATAAGTATGAGATCCATGGGTATGTTTGGAGACTGATCGTGTCTTTTATTTAAAAAAAAACTTCAGTTATGTGCTTGATGG	TRUE	FALSE	FALSE	0	1	0	1	0.00122471
GTGGAAGCAGATAAAGTTGCAAAAAGAGCTGTGGTTGTTGGCTGTGGCGGCAGGTTCCCGGTCGAAAAGGACGCCAAAAGAGGAAGTAAAGCTCTTCTTGGGTAATGCTGGAACTGCAATGCGTCCATTGACGGCAGCTGTAGTAGCTGCTGGTGGAAATGCAACGTATGTTTTCTTTATCCTAGTTGAAATAAGTATGAGATCCATGGGTATGTTTGGAGACTGATCGTGTCTTTTATTTAAAAAAAAAACTTTAGTTATGTGCTTGATGG	TRUE	FALSE	FALSE	0	1	0	1	0.00122471
GTGGAAGCAGATAAAGTTGCAAAAAGAGCTGTGGTTGTTGGCTGTGGCGGCAGGTTCCCGGTCGAAAAGGACGCCAAAAGAGGAAGTAAAGCTCTTCTTGGGTAATGCTGGAACTGCAATGCGTCCATTGACGGCAGCTGTAGTAGCTGCTGGTGGAAATGCAACGTATGTTTTCTTTATCCTAGTTGAAATAAGTATGAGATCCATGGGTATGTTTGGAGACTGATCGTGTCTTTTATTTAAAAAAAAAACTTCAGTTATGTTCTTGATGG	TRUE	FALSE	FALSE	0	1	0	1	0.00122471
GTGGAAGCAGATAAAGTTGCAAAAAGAGCTGTGGTTGTTGGCTGTGGCGGCAGGTTCCCGGTCGAAAAGGACGCCAAAAGAGGAAGTAAAGCTCTTCTTGGGTAATGCTGGAACTGCAATGCGTCCATTGACGGCAGCTGTAGTAGCTGCTGGTGGAAATGCAACGTATGTTTTCTTTATCCTAGTTGAAATAAGTATGAGATCCATGGGTATGTTTGGAGACTGATCGTGTCTTTTATTTAAAAAAAAAACTTCAGTTATGTGCTTGATGGCTGATTCTTATACACATCACAGACCCAA	TRUE	FALSE	FALSE	0	1	0	1	0.00122471
GTGGAAGCAGATAAAGTTGCAAAAAGAGCTGTGGTTGTTGGCTGTGGCGGCAGGTTCCCGGTCGAAAAGGACGCCAAAAGAGGAAGTAAAGCTCTTCTTGGGTAATGCTGGAACTGCAATGCGTCCATTGACGGCAGCTGTAGTAGCTGCTGGTGGAAATGCAACGTATGTTTTCTTTATCCTAGTTGAAATAAGTATGAGATCCATGGGTATGTTTGGAGACTGATCGTGTCTTTTATTAATAAAAAACCTTCAGTGAGTTGCTTGATGG	TRUE	FALSE	FALSE	0	1	0	1	0.00122471
GTGGAAGCAGATAAAGTTGCAAAAAGAGCTGTGGTTGTTGGCTGTGGCGGCAGGTTCCCGGTCGAAAAGGACGCCAAAAGAGGAAGTAAAGCTCTTCTTGGGTAATGCTGGAACTGCAATGCGTCCATTGACGGCAGCTGTCGTAGCTGCTGGTGGAAATGCAACGTATGTTTTCTTTATCCTAGTTGAAATAAGTATGAGATCCATGGGTATGTTTGGAGACTGATCGTGTCTTTTATTAAAAAAAAAACTTCAGTTATGTGCTTGATGGCGGTCTCTTATTAACATATCCGAGCCTACG	TRUE	FALSE	FALSE	0	1	0	1	0.00122471
GTGGAAGCAGATAAAGTTGCAAAAAGAGCTGTGGTTGTTGGCTGTGGCGGCAGGTTCCCGGTCGAAAAGGACGCCAAAAGAGGAAGTAAAGCTCTTCTTGGGTAATGCTGGAACTGCAATGCGTCCATTGACGGCAGTTGTAGTAGCTGCTGGTGGAAATGCAACGTATGTTTTCTTTATCCTAGT-GAAATAAGTATGAGATCCATGGGTATGTTTGGAGACTGATCATGTCTTTTATTTAAAAAAAACTTCAGTTATGTGCTTGATGG	TRUE	FALSE	FALSE	0	1	0	1	0.00122471
GTGGAAGCAGATAAAGTTGCAAAAAGAGCTGTGGTTGTTGGCTGTGGCGGCAGGTTCCCGGTCGAAAAGGACGCCAAAAGAGGAAGTAAAGCTCTTCTTGGGTAATGCTGGAACTGCAATGCGTCCATTGACTGCAGCTGTAGTAGCTGCTGGTGGAAATGCAACGTATGTTTTCTTTATCCTAGT-GAAATAAGTATGAGATCCATGGGTATGTTTGGAGACTGATCATGTCTTTTATTTAAAAAAAAAACTTCAGTTATGTGCTTGATGG	TRUE	FALSE	FALSE	0	1	0	1	0.00122471
GTGGAAGCAGATAAAGTTGCAAAAAGAGCTGTGGTTGTTGGCTGTGGCGGCAGGTTCCCGGTCGAAAAGGACGCCAAAAGAGGAAGTAAAGCTCTTCTTGGGTAATGCTGGAACTGCAATGCGTCCCTTGACGTCAGCTGTAGTAGCTGCTGGTGGAACTTCAACGTATGTTTTCTTTATCCTAGTTGAAATAAGTATGAGATCCATGGTTATGTTTGTAGACTGATCGTGTCTTTTATTAAAACAAAAACTTCAGTTATGTGCTTGTTGG	TRUE	FALSE	FALSE	0	1	0	1	0.00122471
GTGGAAGCAGATAAAGTTGCAAAAAGAGCTGTGGTTGTTGGCTGTGGCGGCAGGTTCCCGGTCGAAAAGGACGCCAAAAGAGGAAGTAAGGCTCTTCTTGGGTAATGCTGGAACTGCAATGCGTCCATTGACGGCAGCTGTAGTAGCTGCTGGTGGAAATGCAACGTATGTTTTCTTTATCCTAGT-GAAATAAGTATGAGATCCATGGGTATGTTTGGAGACTGATCATGTCTTTTATTTAAAAAAAAAACTTCAGTTATGTGCTTGATGG	TRUE	FALSE	FALSE	0	1	0	1	0.00122471
GTGGAAGCAGATAAAGTTGCAAAAAGAGCTGTGGTTGTTGGCTGTGGCGGCAGGTTCCCGGTCGAAAAGGACGCCAAAAGAGGAAGTAAAGCTTTTCTTGGGTAATGTTGGAACTGCAATGCGTCCATTGACGGCAGCTGTAGTAGCTGCTGGTGGAAATGCAACGTATGTTTTCTTTATCCTAGTGGAAATAAGTATGAGATCCATGGGTATGTTTGGAGACTGATCGTTTCTTTTATTAAAAAAAAACTTCAGTTATGTGCTTGATGG	TRUE	FALSE	FALSE	0	1	0	1	0.00122471
GTGGAAGCAGATAAAGTTGCAAAAAGAGCTGTGGTTGTTGGCTGTGGCGGCAGGTTCCCGGTCGAAAAGGACGCCAAAAGAGGAAGTAAAGCTCTTCTTGGGTAATGTTGGAACTGCAATGCGTCAATTGACGGCAGCTGTAGTAGCTGCTGGTGGAAATGCAACGTATGTTTTCTTTATCCTAGTGGAAATAAGTATGAGATCCATGGGTATGTTTGGAGACTGATCGTTTCTTTTATTAAAAAAAAACTTCAGTTATGTGCTTGATGG	TRUE	FALSE	FALSE	0	1	0	1	0.00122471
GTGGAAGCAGATAAAGTTGCAAAAAGAGCTGTGGTTGTTGGCTGTGGCGGCAGGTTCCCGGTCGAAAAGGACGCCAAAAGAGGAAGTAAAGCTCTTCTTGGGTAATGCTGGAACTGCAATGCGTCCCTTGACGTCATCTGTAGTAGCTGCTGGTGGAAATGCAACGTATGTTTTCTTTATCCTAGTTGAAATAAGTATGAGATCCATGGGTATGTTTGGAGACTGATCGTGTCTTTTATTAAAAAAAAAACTTCAGTTATGTGCTTGATGG	TRUE	FALSE	FALSE	0	1	0	1	0.00122471
GTGGAAGCAGATAAAGTTGCAAAAAGAGCTGTGGTTGTTGGCTGTGGCGGCAGGTTCCCGGTCGAAAAGGACGCCATAAGAGGAAGTAAAGCTCTTCTTGGGTAATGCTGGAACTGCAATGCGTCCATTGACGGCAGCTGTAGTAGCTGCTGGTGGAAATGCAACGTATGTTTTCTTTATCCTAGTTGAAATAAGTATGAGATCCATGGGTATGTTTGGAGACTGATCGTGTCTTTTATTAAAAAAAAACTTTCTGTTATTTCCTTATTGGTGTTCTTTTTTACACATTCACGATCCACAA	TRUE	FALSE	FALSE	0	1	0	1	0.00122471
GTGGAAGCAGATAAAGTTGCAAAAAGAGCTGTGGTTGTTGGCTGTGGCGGCAGGTTCCCGGTCGAAAAGGACGCCATAAGAGGAAGTAAAGCTCTTCTTGGGTAATGCTGGAACTGCAATGCGTCCATTGACGGCAGCTGTAGTAGCTGCTGGTGGAAATGCAACGTATGTTTTCTTTATCCTAGTTGAAATAAGTATGAGATCCATGGGTATGTTTGGAGACTGATCGTGTCTTTTATTAAAAAAAAAACTTCAGTTATTTGCTTTATGG	TRUE	FALSE	FALSE	0	1	0	1	0.00122471
GTGGAAGCAGATAAAGTTGCAAAAAGAGCTGTGGTTGTTGGCTGTGGCGGCAGGTTCCCGGTCGAAAAGGACGCCATAAGAGGAAGTAAAGCTCTTCTTGGGTAATGCTGGAACTGCAATGCGTCCATTGACGGCAGCTGTAGTAGCTGCTGGTGGAAATGCAACGTATGTTTTCTTTATCCTAGTTGAAATAAGTATGAGATCCATGGGTATGTTTGGAGACTGATCGTGTCTTTTATTAAAAAAAAAACTTCAGTTATTTGCTTGCTGGCTTTTTCTTATACTCATCTCTGAGCCCACG	TRUE	FALSE	FALSE	0	1	0	1	0.00122471
GTGGAAGCAGATAAAGTTGCAAAAAGAGCTGTGGTTGTTGGCTGTGGCGGCAGGTTCCCGGTCGAAAAGGACGCCATAAGAGGAAGTAAAGCTCTTCTTGGGTAATGCTGGAACTGCAATGCGTCCATTGACGGCAGCTGTAGTAGCTGCTGGTGGAAATGCAACGTATGTTTTCTTTATCCTAGTTGAAATAAGTATGAGATCCATGGGTATGTTTGGAGACTGATCGTGTCTTTTATTAAAAAAAAAACTTCAGTTATGTTCTTTATGT	TRUE	FALSE	FALSE	0	1	0	1	0.00122471
GTGGAAGCAGATAAAGTTGCAAAAAGAGCTGTGGTTGTTGGCTGTGGCGGCAGGTTCCCGGTCGAAAAGGACGCCATAAGAGGAAGTAAAGCTCTTCTTGGGTAATGCTGGAACTGCAATGCGTCCATTGACGGCAGCTGTAGTAGCTGCTGGTGGAAATGCAACGTATGTTTTCTTTATCCTAGTTGAAATAAGTATGAGATCCATGGGTATGTTTGGAGACTGATCGTGTCTTTTATTAAAAAAAAAACTTCAGTTATGTGCTTGTTGG	TRUE	FALSE	FALSE	0	1	0	1	0.00122471
GTGGAAGCAGATAAAGTTGCAAAAAGAGCTGTGGTTGTTGGCTGTGGCGGCAGGTTCCCGGTCGAAAAGGACGCCATAAGAGGAAGTAAAGCTCTTCTTGGGTAATGCTGGAACTGCAATGCGTCCATTGACGGCAGCTGTAGTAGCTGCTGGTGGAAATGCAACGTATGTTTTCTTTATCCTAGTTGAAATAAGTATGAGATCCATGGGTATGTTTGGAGACTGATCGTGTCTTTTATTAAAAAAAAAACTTCAGTTATGTGCTTGATGGTTGTCTCTTATACTCATCTCCGACCCAACG	TRUE	FALSE	FALSE	0	1	0	1	0.00122471
GTGGAAGCAGATAAAGTTGCAAAAAGAGCTGTGGTTGTTGGCTGTGGCGGCAGGTTCCCGGTCGAAAAGGACGCCATAAGAGGAAGTAAAGCTCTTCTTGGGTAATGCTGGAACTGCAATGCGTCCATTGACGGCAGCTGTAGTAGCTGCTGGTGGAAATGCAACGTATGTTTTCTTTATCCTAGTTGAAATAAGTATGAGATCCATGGGTATGTTTGGAGACTGATCGTGTCTTTTATTAAAAAAAAAACTTCAGTTATGTGCTTGATGGCTGTCTCTTATACCCATTTCCGAGCCCAC	TRUE	FALSE	FALSE	0	1	0	1	0.00122471
GTGGAAGCAGATAAAGTTGCAAAAAGAGCTGTGGTTGTTGGCTGTGGCGGCAGGTTCCCGGTCGAAAAGGACGCCATAAGAGGAAGTAAAGCTCTTCTTGGGTAATGCTGGAACTGCAATGCGTCCATTGACGGCAGCTGTAGTAGCTGCTGGTGGAAATGCAACGTATGTTTTCTTTATCCTAGTTGAAATAAGTATGAGATCCATGGGTATGTTTGGAGACTGATCGTGTCTTTTATTAAAAAAAAAACTTCAGTTATGTGCTTGATGGCTGTCTCTTATAAACATATCCGAGCCCACG	TRUE	FALSE	FALSE	0	1	0	1	0.00122471
GTGGAAGCAGATAAAGTTGCAAAAAGAGCTGTGGTTGTTGGCTGTGGCGGCAGGTTCCCGGTCGAAAAGGACGCCATAAGAGGAAGTAAAGCTCTTCTTGGGTAATGCTGGAACTGCAATGCGTCCATTGACGGCAGCTGTAGTAGCTGCTGGTGGAAATGCAACGTATGTTTTCTTTATCCTAGTTGAAATAAGTATGAGATCCATGGGTATGTTTGGAGACTGATCGTGTCTTTTATTAAAAAAAAAACTTCAGTTATGTGCTTGATGGCTGTATATTATACACATCTACGAGCCTACG	TRUE	FALSE	FALSE	0	1	0	1	0.00122471
GTGGAAGCAGATAAAGTTGCAAAAAGAGCTGTGGTTGTTGGCTGTGGCGGCAGGTTCCCGGTCGAAAAGGACGCCATAAGAGGAAGTAAAGCTCTTCTTGGGTAATGCTGGAACTGCAATGCGTCCATTGACGGCAGCTGTAGTAGCTGCTGGTGGAAATGCAACGTATGTTTTCTTTATCCTAGTTGAAATAAGTATGAGATCCATGGGTATGTTTGGAGACTGATCGTGTCTTTTATTAAAAAAAAAACTTCAGTTATGTGCTTGATG-	TRUE	FALSE	FALSE	0	1	0	1	0.00122471
GTGGAAGCAGATAAAGTTGCAAAAAGAGCTGTGGTTGTTGGCTGTGGCGGCAGGTTCCCGGTCGAAAAGGACGCCATAAGAGGAAGTAAAGCTCTTCTTGGGTAATGCTGGAACTGCAATGCGTCCATTGACGGCAGCTGTAGTAGCTGCTGGTGGAAATGCAACGTATGTTTTCTTTATCCTAGTTGAAATAAGTATGAGATCCATGGGTATGTTTGGAGACTGATCGTGTCTTTTATTAAAAAAAAAACTTCAGTTATGTGCTTGATAG	TRUE	FALSE	FALSE	0	1	0	1	0.00122471
GTGGAAGCAGATAAAGTTGCAAAAAGAGCTGTGGTTGTTGGCTGTGGCGGCAGGTTCCCGGTCGAAAAGGACGCCATAAGAGGAAGTAAAGCTCTTCTTGGGTAATGCTGGAACTGCAATGCGTCCATTGACGGCAGCTGTAGTAGCTGCTGGTGGAAATGCAACGTATGTTTTCTTTATCCTAGTTGAAATAAGTATGAGATCCATGGGTATGTTTGGAGACTGATCGTGTCTTTTATTAAAAAAAAAACTTCAGTTATGTGCTTGAGGG	TRUE	FALSE	FALSE	0	1	0	1	0.00122471
GTGGAAGCAGATAAAGTTGCAAAAAGAGCTGTGGTTGTTGGCTGTGGCGGCAGGTTCCCGGTCGAAAAGGACGCCATAAGAGGAAGTAAAGCTCTTCTTGGGTAATGCTGGAACTGCAATGCGTCCATTGACGGCAGCTGTAGTAGCTGCTGGTGGAAATGCAACGTATGTTTTCTTTATCCTAGTTGAAATAAGTATGAGATCCATGGGTATGTTTGGAGACTGATCGTGTCTTTTATTAAAAAAAAAACTTCAGTGATGTGCTTGATGG	TRUE	FALSE	FALSE	0	1	0	1	0.00122471
GTGGAAGCAGATAAAGTTGCAAAAAGAGCTGTGGTTGTTGGCTGTGGCGGCAGGTTCCCGGTCGAAAAGGACGCCATAAGAGGAAGTAAAGCTCTTCTTGGGTAATGCTGGAACTGCAATGCGTCCATTGACGGCAGCTGTAGTAGCTGCTGGTGGAAATGCAACGTATGTTTTCTTTATCCTAGTTGAAATAAGTATGAGATCCATGGGTATGTTTGGAGACTGATCGTGTCTTTTATTAAAAAAAAAACTTCAGGTATGAGCTTGATGGCTGTATCTTATTCACCTCTACTAGCCCCAG	TRUE	FALSE	FALSE	0	1	0	1	0.00122471
GTGGAAGCAGATAAAGTTGCAAAAAGAGCTGTGGTTGTTGGCTGTGGCGGCAGGTTCCCGGTCGAAAAGGACGCCATAAGAGGAAGTAAAGCTCTTCTTGGGTAATGCTGGAACTGCAATGCGTCCATTGACGGCAGCTGTAGTAGCTGCTGGTGGAAATGCAACGTATGTTTTCTTTATCCTAGTTGAAATAAGTATGAGATCCATGGGTATGTTTGGAGACTGATCGTGTCTTTTATTAAAAAAAAAACTTCAGCTATGTGCTTGATGG	TRUE	FALSE	FALSE	0	1	0	1	0.00122471
GTGGAAGCAGATAAAGTTGCAAAAAGAGCTGTGGTTGTTGGCTGTGGCGGCAGGTTCCCGGTCGAAAAGGACGCCATAAGAGGAAGTAAAGCTCTTCTTGGGTAATGCTGGAACTGCAATGCGTCCATTGACGGCAGCTGTAGTAGCTGCTGGTGGAAATGCAACGTATGTTTTCTTTATCCTAGTTGAAATAAGTATGAGATCCATGGGTATGTTTGGAGACTGATCGTGTCTTTTATTAAAAAAAAAACTTCAGATATGTGCTTGATGG	TRUE	FALSE	FALSE	0	1	0	1	0.00122471
GTGGAAGCAGATAAAGTTGCAAAAAGAGCTGTGGTTGTTGGCTGTGGCGGCAGGTTCCCGGTCGAAAAGGACGCCATAAGAGGAAGTAAAGCTCTTCTTGGGTAATGCTGGAACTGCAATGCGTCCATTGACGGCAGCTGTAGTAGCTGCTGGTGGAAATGCAACGTATGTTTTCTTTATCCTAGTTGAAATAAGTATGAGATCCATGGGTATGTTTGGAGACTGATCGTGTCTTTTATTAAAAAAAAAACTCCAGTAAT-TTCTTGGATGGCTGTTTTTATACACCTCTCCCAGCCCAAG	TRUE	FALSE	FALSE	0	1	0	1	0.00122471
GTGGAAGCAGATAAAGTTGCAAAAAGAGCTGTGGTTGTTGGCTGTGGCGGCAGGTTCCCGGTCGAAAAGGACGCCATAAGAGGAAGTAAAGCTCTTCTTGGGTAATGCTGGAACTGCAATGCGTCCATTGACGGCAGCTGTAGTAGCTGCTGGTGGAAATGCAACGTATGTTTTCTTTATCCTAGTTGAAATAAGTATGAGATCCATGGGTATGTTTGGAGACTGATCGTGTCTTTGATTAAAAAAAAACTTCAGTTATGTGCTTGATGG	TRUE	FALSE	FALSE	0	1	0	1	0.00122471
GTGGAAGCAGATAAAGTTGCAAAAAGAGCTGTGGTTGTTGGCTGTGGCGGCAGGTTCCCGGTCGAAAAGGACGCCATAAGAGGAAGTAAAGCTCTTCTTGGGTAATGCTGGAACTGCAATGCGTCCATTGACGGCAGCTGTAGTAGCTGCTGGTGGAAATGCAACGTATGTTTTCTTTATCCTAGTTGAAATAAGTATGAGATCCATGGGTATGTTTGGAGACTGATCGTGGCTTTTATTAAAAAAAAAACTTCAGTTATGTGCTTGATG-	TRUE	FALSE	FALSE	0	1	0	1	0.00122471
GTGGAAGCAGATAAAGTTGCAAAAAGAGCTGTGGTTGTTGGCTGTGGCGGCAGGTTCCCGGTCGAAAAGGACGCCATAAGAGGAAGTAAAGCTCTTCTTGGGTAATGCTGGAACTGCAATGCGTCCATTGACGGCAGCTGTAGTAGCTGCTGGTGGAAATGCAACGTATGTTTTCTTTATCCTAGTTGAAATAAGTATGAGATCCATGGGTATGCTTGGAGACTGATCGTGTCTTTTATTAAAAAAAAAACTTCAGTTATGTGCTTGATGG	TRUE	FALSE	FALSE	0	1	0	1	0.00122471
GTGGAAGCAGATAAAGTTGCAAAAAGAGCTGTGGTTGTTGGCTGTGGCGGCAGGTTCCCGGTCGAAAAGGACGCCATAAGAGGAAGTAAAGCTCTTCTTGGGTAATGCTGGAACTGCAATGCGTCCATTGACGGCAGCTGTAGTAGCTGCTGGTGGAAATGCAACGTATGTTTTCTTTATCCTAGTTGAAATAAGTATGAGATCCATGGGTATGATTGGAGACTGATCGTGTCTTTTATTAAAAAAAAACTTCAGTTATGTGCTTGATGG	TRUE	FALSE	FALSE	0	1	0	1	0.00122471
GTGGAAGCAGATAAAGTTGCAAAAAGAGCTGTGGTTGTTGGCTGTGGCGGCAGGTTCCCGGTCGAAAAGGACGCCATAAGAGGAAGTAAAGCTCTTCTTGGGTAATGCTGGAACTGCAATGCGTCCATTGACGGCAGCTGTAGTAGCTGCTGGTGGAAATGCAACGTATGTTTTCTTTATCCTAGTTGAAATAAATATGAGATCCATGGGTATGTTTGGAGACTGATCGTGTCTTTTATTAAAAAAAAACTTCAGTTATGTGCTTGATGG	TRUE	FALSE	FALSE	0	1	0	1	0.00122471
GTGGAAGCAGATAAAGTTGCAAAAAGAGCTGTGGTTGTTGGCTGTGGCGGCAGGTTCCCGGTCGAAAAGGACGCCATAAGAGGAAGTAAAGCTCTTCTTGGGTAATGCTGGAACTGCAATGCGTCCATTGACGGCAGCTGTAGTAGCTGCTGGTGGAAATGCAACGTATGTTTTCTTTATCCTAGTGGAAATAAGTATGAGATCCATGGGTATGTTTGGAGACTGATCGTTTCTTTTATTAAAACAAAACTTCAGTTATGTGCTTGATGG	TRUE	FALSE	FALSE	0	1	0	1	0.00122471
GTGGAAGCAGATAAAGTTGCAAAAAGAGCTGTGGTTGTTGGCTGTGGCGGCAGGTTCCCGGTCGAAAAGGACGCCATAAGAGGAAGTAAAGCTCTTCTTGGGTAATGCTGGAACTGCAATGCGTCCATTGACGGCAGCTGTAGTAGCTGCTGGTGGAAATGCAACGTATGTTTTCTTTATCCTAGTGGAAATAAGTATGAGATCCATGGGTATGTTTGGAGACTGATCGTGTCTTTTATTAAAAAAAAAACTTCAGTTATGTGCTTGATGGCTGTCTCTTATAAACATTTTCGAGCCCAAG	TRUE	FALSE	FALSE	0	1	0	1	0.00122471
GTGGAAGCAGATAAAGTTGCAAAAAGAGCTGTGGTTGTTGGCTGTGGCGGCAGGTTCCCGGTCGAAAAGGACGCCATAAGAGGAAGTAAAGCTCTTCTTGGGTAATGCTGGAACTGCAATGCGTCCATTGACGGCAGCTGTAGTAGCTGCTGGTGGAAATGCAACGTATGTTTTCTTTATCCTAGTGGAAATAAGTATGAGATCCATGGGTATGTTTGGAGACTGATCGTGTCTTTTATTAAAAAAAAAACTTCAGTTATGTGCTTGATGG	TRUE	FALSE	FALSE	0	1	0	1	0.00122471
GTGGAAGCAGATAAAGTTGCAAAAAGAGCTGTGGTTGTTGGCTGTGGCGGCAGGTTCCCGGTCGAAAAGGACGCCATAAGAGGAAGTAAAGCTCTTCTTGGGTAATGCTGGAACTGCAATGCGTCCATTGACGGCAGCTGTAGTAGCTGCTGGTGGAAATGCAACGTATGTTTTCTTTATCCTAGTGGAAATAAGTATGAGATCCATGGGTATGTTTGGAGACTGATCATGTCTTTTATTTAAAAAAAAAACTTCAGTTATGTGCTTGATGG	TRUE	FALSE	FALSE	0	1	0	1	0.00122471
GTGGAAGCAGATAAAGTTGCAAAAAGAGCTGTGGTTGTTGGCTGTGGCGGCAGGTTCCCGGTCGAAAAGGACGCCATAAGAGGAAGTAAAGCTCTTCTTGGGTAATGCTGGAACTGCAATGCGTCCATTGACGGCAGCTGTAGTAGCTGCTGGTGGAAATGCAACGTATGTTTTCTTTATCCTAGTTGAAATAAGTATGAGATCCATGGGTATGTTTGGAGACTGATCGTGTCTTTTATTAAAAAAAAACTGTC-GTTATGTGCTTGATGG	TRUE	FALSE	FALSE	0	1	0	1	0.00122471
GTGGAAGCAGATAAAGTTGCAAAAAGAGCTGTGGTTGTTGGCTGTGGCGGCAGGTTCCCGGTCGAAAAGGACGCCATAAGAGGAAGTAAAGCTCTTCTTGGGTAATGCTGGAACTGCAATGCGTCCATTGACGGCAGCTGTAGTAGCTGCTGGTGGAAATGCAACGTATGTTTTCTTTATCCTAGTTGAAATAAGTATGAGATCCATGGGTATGTTTGGAGACTGATCGTGTCTTTTATTAAAAAAAAATCTTCAGTTATGCGCTTGATGG	TRUE	FALSE	FALSE	0	1	0	1	0.00122471
GTGGAAGCAGATAAAGTTGCAAAAAGAGCTGTGGTTGTTGGCTGTGGCGGCAGGTTCCCGGTCGAAAAGGACGCCATAAGAGGAAGTAAAGCTCTTCTTGGGTAATGCTGGAACTGCAATGCGTCCATTGACGGCAGCTGTAGTAGCTGCTGGTGGAAATGCAACGTATGTTTTCTTTATCCTAGT-GAAATAAGTATGAGATCCATGGGTATGTTTGGAGACTGATCATGTCTTTTATTTAAAAAAAAAACTTCAGTTAGGTGCTTGATGG	TRUE	FALSE	FALSE	0	1	0	1	0.00122471
GTGGAAGCAGATAAAGTTGCAAAAAGAGCTGTGGTTGTTGGCTGTGGCGGCAGGTTCCCGGTCGAAAAGGACGCCATAAGAGGAAGTAAAGCTCTTCTTGGGTAATGCTGGAACTGCAATGCGTCCATTGACGGCAGCTGTAGTAGCTGCTGGTGGAAATGCAACGTATGTTTTCTTTATCCTAGTTGAAATAAGTATGAGATCCATGGGTATGTTTGGAGACTGATCGTGTCTTTTATTAAAAAAAACACTTCAGTTATGTGCTTGATGG	TRUE	FALSE	FALSE	0	1	0	1	0.00122471
GTGGAAGCAGATAAAGTTGCAAAAAGAGCTGTGGTTGTTGGCTGTGGCGGCAGGTTCCCGGTCGAAAAGGACGCCATACGAGGAAGTAAAGCTCTTCTTGGGTAATGCTGGAACTGCAATGCGTCCATTGACGGCAGCTGTAGTAGCTGCTGGTGGAAATGCAACGTATGTTTTCTTTATCCTAGTTGAAATAAGTATGAGATCCATGGGTATGTTTGGAGCCTGATCGTGTCTTTTATTAAAAAAAAAACTTCAGTTATGTTCTTGATTG	TRUE	FALSE	FALSE	0	1	0	1	0.00122471
GTGGAAGCAGATAAAGTTGCAAAAAGAGCTGTGGTTGTTGGCTGTGGCGGCAGGTTCCCGGTCGAAAAGGACGCCATAAGAGGTAGTAAAGCTCTTCTTGGGTAATGCTGGAACTGCAATGCGTCCATTGACGGCAGCTGTAGTAGCTGCTGGTGGAAATGCAACGTATGTTTTCTTTATCCTAGTTGAAATAAGTATGAGATCCATGGGTATGTTTGGAGACTGATCGTGTCTTTTATTAAAAAAAAAACTTCAGTTATGTGCTTGATGG	TRUE	FALSE	FALSE	0	1	0	1	0.00122471
GTGGAAGCAGATAAAGTTGCAAAAAGAGCTGTGGTTGTTGGCTGTGGCGGCAGGTTCCCGGTCGAAAAGGACGCCATAAGAGGAAGTTAAGCTCTTCTTGGGTAATGCTGGAACTGCAATGCGTCCATTGACGGCAGCTGTAGTAGCTGCTGGTGGAAATGCAACGTATGTTTTCTTTATCCTAGTTGAAATAAGTATGAGATCCATGGGTATGTTTGGAGACTGATCGTGTCTTTTATTAAAAAAAAAACTTCAGTTATGTGCTTCATGT	TRUE	FALSE	FALSE	0	1	0	1	0.00122471
GTGGAAGCAGATAAAGTTGCAAAAAGAGCTGTGGTTGTTGGCTGTGGCGGCAGGTTCCCGGTCGAAAAGGACGCCATAAGAGGAAGTAACGCTCTTCTTGGGTAATGCTGGAACTGCAATGCGTCCATTGACGGCAGCTGTAGTAGCTGCTGGTGGAAATGCAACGTATGTTTTCTTTATCCTAGTTGAAATAAGTATGAGATCCATGGGTATGTTTGGAGACTGATCGTGTCTTTTATTAAAAAAAAAACTTCAGTTATGTGCTTGATTGCTGTCCCTTTTAACATTCTCCTATCCGACA	TRUE	FALSE	FALSE	0	1	0	1	0.00122471
GTGGAAGCAGATAAAGTTGCAAAAAGAGCTGTGGTTGTTGGCTGTGGCGGCAGGTTCCCGGTCGAAAAGGACGCCATAAGAGGAAGTAAAGCTCTTCTTGGGTATTGCTGGAACTGCAATGCGTCCATTGACGGCAGCTGTAGTAGCTGCTGGTGGAAATGCAACGTATGTTTTCTTTATCCTATTGGAAATAAGTATGAGATCCATGGGTATGTTTGGAGACTAATCTTTTCTTTTATTAAAAAAAAACTTCAGTTATTTGCTTGATG-	TRUE	FALSE	FALSE	0	1	0	1	0.00122471
GTGGAAGCAGATAAAGTTGCAAAAAGAGCTGTGGTTGTTGGCTGTGGCGGCAGGTTCCCGGTCGAAAAGGACGCCATAAGAGGAAGTAAAGCTCTTCTTGGGTAATGCTGGGACTGCAATGCGTCCATTGACGGCAGCTGTAGTAGCTGCTGGTGGAAATGCAACGTATGTTTTCTTTATCCTAGTTGAAATAAGTATGAGATCCATGGGTATGTTTGGAGACTGATCGTGTCTTTTATTAAAAAAAAACTTCAGTTATGTGCTTGATGGCTGTCTCTTAACACATCTCAGAGCCCACGAG	TRUE	FALSE	FALSE	0	1	0	1	0.00122471
GTGGAAGCAGATAAAGTTGCAAAAAGAGCTGTGGTTGTTGGCTGTGGCGGCAGGTTCCCGGTCGAAAAGGACGCCATAAGAGGAAGTAAAGCTCTTCTTGGGTAATGCTGGAACTGCACTGCGTCCATTGACGGCAGCTGTAGTAGCTGCTGGTGGAAATGCAACGTATGTTTTCTTTATCCTAGTTGAAATAAGTATGAGATCCATGGGTATGTTTGGAGACTGATCGTGTCTTTTATTAAAAAAAAAACTTCAGTTATGTGCTTGATGG	TRUE	FALSE	FALSE	0	1	0	1	0.00122471
GTGGAAGCAGATAAAGTTGCAAAAAGAGCTGTGGTTGTTGGCTGTGGCGGCAGGTTCCCGGTCGAAAAGGACGCCATAAGAGGAAGTAAAGCTCTTCTTGGGTAATGCTGGAACTGCACTGCGTCCATTGACGGCAGCTGTAGTAGCTGCTGGTGGAAATGCAACGTATGTTTTCTTTATCCTAGTGGAAATAAGTATGAGATCCATGGGTATGTTTGGAGACTGATCGTTTCTTTTATTAAAAAAAAACTTCAGTTATGTGCTTGATGG	TRUE	FALSE	FALSE	0	1	0	1	0.00122471
GTGGAAGCAGATAAAGTTGCAAAAAGAGCTGTGGTTGTTGGCTGTGGCGGCAGGTTCCCGGTCGAAAAGGACGCCATAAGAGGAAGTAAAGCTCTTCTTGGGTAATGCTGGAACTGCACTGCGGCCATTGACGGCAGCTGTAGTTGCTGCTGGTGGAAATGCAACGTATGTTTTCTTTATCCTAGT-GAAATAAGTATGAGATCCATGGGTATGTTTGGAGACTGATCATGTCTTTTATTTAAAAAAAAAACTTCAGTTATGTTCTTTATATATGTCTCTTATATACATCTCCGAGCCCAC	TRUE	FALSE	FALSE	0	1	0	1	0.00122471
GTGGAAGCAGATAAAGTTGCAAAAAGAGCTGTGGTTGTTGGCTGTGGCGGCAGGTTCCCGGTCGAAAAGGACGCCATAAGAGGAAGTAAAGCTCTTCTTGGGTAATGCTGGAACTGCAATGCGTCCATTGACGTCAGCTGTAGTAGCTGCTGGTGGAAATGCAACGTATGTTTTCTTTATCCTAGTTGAAATAAGTATGAGATCCATGGGTATGTTTGGAGACTGATCGTGTCTTTTATTAAAAAAAAAACTTCAGTTATGTGCTTGATTGCTGTCTCTTATTCTACTTTCCTAGCCCAC	TRUE	FALSE	FALSE	0	1	0	1	0.00122471
GTGGAAGCAGATAAAGTTGCAAAAAGAGCTGTGGTTGTTGGCTGTGGCGGCAGGTTCCCGGTCGAAAAGGACGCCATAAGAGGAAGTAAAGCTCTTCTTGGGTAATGCTGGAACTGCAATGCGTCCATTGACGGCAGCTGTAGTTGCTGCTGGTGGAAATGCAACGTATGTTTTCTTTATCCTAGT-GAAATAAGTATGAGATCTATGGGTATGTTTGGAGACTGATCGTTTGTTTTATTAAAAAAAAACTTCAGTTATGTGATTGATGGCTGCACCTTATACACTTCTCCGAGCTCACGAG	TRUE	FALSE	FALSE	0	1	0	1	0.00122471
GTGGAAGCAGATAAAGTTGCAAAAAGAGCTGTGGTTGTTGGCTGTGGCGGCAGGTTCCCGGTCGAAAAGGACGCCATAAGAGGAAGTAAAGCTCTTCTTGGGTAATGCTGGAACTGCAATGCGTCCATTGACGGCAGCTGTAGTTGCTGCTGGTGGAAATGCAACGTATGTTTTCTTTATCCTAGT-GAAATAAGTATGAGATCCATGGGTATGTTTGGAGACTGATCATGTCTTTTATTTAAAAAAAAAACTTCAGTTATGTGCTTGATGG	TRUE	FALSE	FALSE	0	1	0	1	0.00122471
GTGGAAGCAGATAAAGTTGCAAAAAGAGCTGTGGTTGTTGGCTGTGGCGGCAGGTTCCCGGTCGAAAAGGACGCCATAAGAGGAAGTAAAGCTCTTCTTGGGTAATGCTGGAACTGCAATGCGTCCATTGACGGCAGCTGTAGTAGCTGCTGGTGGAAATGCAACGTATGTTTTCTTTCTCCTAGTTGAACTAAGTATGAGATCCATGGGTATGTTTGGAGACTGATCGTGTCTTTTATTAAAAAAAAAACTTCAGTTATGTGCTTGATGGCTGTCTCTTATACTCTCCTCCGATCCCACA	TRUE	FALSE	FALSE	0	1	0	1	0.00122471
GTGGAAGCAGATAAAGTTGCAAAAAGAGCTGTGGTTGTTGGCTGTGGCGGCAGGTTCCCGGTCGAAAAGGACGCCATAAGAGGAAGTAAAGCTCTTCTTGGGTAATGCTGGAACTGCAATGCGTCCATTGACGGCAGCTGTAGTAGCTGCTGGTGGAAATGCAACGTATGTTTTCTTTATCCTCGTTGAAATAAGTATGAGATCCATGGGTATGTTTGGAGACTGATCGTGTCTTTTATTAAAAACAAAACTTCAGTTATGTGCTTGATGGCTGCCTCTTGTCAACATCTACGAGCCCACG	TRUE	FALSE	FALSE	0	1	0	1	0.00122471
GTGGAAGCAGATAAAGTTGCAAAAAGAGCTGTGGTTGTTGGCTGTGGCGGCAGGTTCCCGGTCGAAAAGGACGCCATAAGAGGAAGTAAAGCTCTTCTTGGGTAATGCTGGAACTGCAATGCGTCCATTGACGGCAGCTGTAGTAGCTGCTGGTGGAAATGCAACGTATGTTTTCTTTATCCTAGTTGAAATAAGTCTGAGATCCATGGGTATGTTTGGAGACTGATCGTGTCTTTTATTAAAAAAAAAACTTCAGTTATGTGCTGGATGG	TRUE	FALSE	FALSE	0	1	0	1	0.00122471
GTGGAAGCAGATAAAGTTGCAAAAAGAGCTGTGGTTGTTGGCTGTGGCGGCAGGTTCCCGGTCGAAAAGGACGCCATAAGAGGAAGTAAAGCTCTTCTTGGGTAATGCTGGAACTGCAATGCGTCCATTGACGGCAGCTGTAGTAGCTGCTGGTGGAAATGCAACGTATGTTTTCTTTATCCTAGTTGAAATAAGTATTAGATCCATGGGTATGTTTGGAGACTGATCGTTTCTTTTATTAAAAAAAAAACTTCAGATATGTGCTTGTTGGATGTTCATTTGACACTACTCCGAGCCCAC	TRUE	FALSE	FALSE	0	1	0	1	0.00122471
GTGGAAGCAGATAAAGTTGCAAAAAGAGCTGTGGTTGTTGGCTGTGGCGGCAGGTTCCCGGTCGAAAAGGACGCCATAAGAGGAAGTAAAGCTCTTCTTGGGTAATGCTGGAACTGCAATGCGTCCATTGACGGCAGCTGTAGTAGCTGCTGGTGGAAATGCAACGTATGTTTTCTTTATCCTAGTTGAAATAAGTATGAGATCCATGGGTATGTTTGTAGACTGATCGTGTCTTTTATTAAAAAAAAAACTTCAGTTATGTGCTTGATGG	TRUE	FALSE	FALSE	0	1	0	1	0.00122471
GTGGAAGCAGATAAAGTTGCAAAAAGAGCTGTGGTTGTTGGCTGTGGCGGCAGGTTCCCGGTCGAAAAGGACGCCATAAGAGGAAGTAAAGCTCTTCTTGGGTAATGCTGGAACTGCAATGCGTCCATTGACGGCAGCTGTAGTAGCTGCTGGTGGAAATGCAACGTATGTTTTCTTTATCCTAGTTGAAATAAGTATGAGATCCATGGGTATGTTTGGAGACTGATCTTGTCTTTTATTAAAAAAAAAACTTCAGTTATGTGCTTGATGG	TRUE	FALSE	FALSE	0	1	0	1	0.00122471
GTGGAAGCAGATAAAGTTGCAAAAAGAGCTGTGGTTGTTGGCTGTGGCGGCAGGTTCCCGGTCGAAAAGGACGCCATAAGAGGAAGTAAAGCTCTTCTTGGGTAATGCTGGAACTGCAATGCGTCCATTGACGGCAGCTGTAGTAGCTGCTGGTGGAAATGCAACGTATGTTTTCTTTATCCTAGTTGAAATAAGTATGAGATCCATGGGTATGTTTGGAGACTGATCGTGTCTTTTTTTAAAAAAAAACTTCAGTTATGTGCTTGATGG	TRUE	FALSE	FALSE	0	1	0	1	0.00122471
GTGGAAGCAGATAAAGTTGCAAAAAGAGCTGTGGTTGTTGGCTGTGGCGGCAGGTTCCCGGTCGAAAAGGACGCCATAAGAGGAAGTAAAGCTCTTCTTGGGTAATGCTGGAACTGCAATGCGTCCATTGACGGCAGCTGTAGTAGCTGCTGGTGGAAATGCAACGTATGTTTTCTTTATCCTAGTTGAAATAAGTATGAGATCCATGGGTATGTTTGGAGACTGATCGTGTCTTTTCTTAAAAAAAAAAACTTCAGTTATGTGCTTGATGGCTGTTTCTAATAAACATTTCCGTGCCCA	TRUE	FALSE	FALSE	0	1	0	1	0.00122471
GTGGAAGCAGATAAAGTTGCAAAAAGAGCTGTGGTTGTTGGCTGTGGCGGCAGGTTCCCGGTCGAAAAGGACGCCATAAGAGGAAGTAAAGCTCTTCTTGGGTAATGCTGGAACTGCAATGCGTCCATTGACGGCAGCTGTAGTAGCTGCTGGTGGAAATGCAACGTATGTTTTCTTTATCCTAGTTGAAATAAGTATGAGATCCATGGGTATGTTTGGAGACTGATCGTGTCTTTTATTAAAAAAAACCTTCAGTTATGTGCTTGATGGCTGTCTCTTATATAAATCTCCGAGCCCATGA	TRUE	FALSE	FALSE	0	1	0	1	0.00122471
GTGGAAGCAGATAAAGTTGCAAAAAGAGCTGTGGTTGTTGGCTGTGGCGGCAGGTTCCCGGTCGAAAAGGACGCCATAAGAGGAAGTAAAGCTCTTCTTGGGTAATGCTGGAACTGCAATGCGTCCATTGACGGCAGCTGTAGTAGCTGCTGGTGGAAATGCAACGTATGTTTTCTTTATCCTAGT-GAAATAAGTATGAGATCCATGGGTATGTTTGGAGACTGATCATGTCTTTTATTTAAAAAAAAAACTTCAGTTATGTGCTTGATGT	TRUE	FALSE	FALSE	0	1	0	1	0.00122471
GTGGAAGCAGATAAAGTTGCAAAAAGAGCTGTGGTTGTTGGCTGTGGCGGCAGGTTCCCGGTCGAAAAGGACGCCATAAGAGGAAGTAAAGCTCTTCTTGGGTAATGCTGGAACTGCAATGCGTCCATTGACGGCAGCTGTAGTAGCTGCTGGTGGAAATGCAACGTATGTTTTCTTTATCCTAGCTGAAATAAGTATGAGATCCATGGGTATGTTTGGAGACTGATCGTGTCTTTTATTAAAAAAAAAACTTCAGTTATGTTCTCGATGT	TRUE	FALSE	FALSE	0	1	0	1	0.00122471
GTGGAAGCAGATAAAGTTGCAAAAAGAGCTGTGGTTGTTGGCTGTGGCGGCAGGTTCCCGGTCGAAAAGGACGCCACAAGAGGAAGTAAAGCTCTTCTTGGGTAATGCTGGAACTGCAATGCGTCCATTGACGGCAGCTGTAGTAGCTGCTGGTGGAAATGCAACGTATGTTTTCTTTATCCTAGTTGAAATAAGTATGAGATCCATGGGTATGTTTGGAGACTGATCGTGTCTTTTATTTAAAAAAAAAACTTCAGTTATGTGCTTGATGG	TRUE	FALSE	FALSE	0	1	0	1	0.00122471
GTGGAAGCAGATAAAGTTGCAAAAAGAGCTGTGGTTGTTGGCTGTGGCGGCAGGTTCCCGGTCGAAAAGGACGCCACAAGAGGAAGTAAAGCTCTTCTTGGGTAATGCTGGAACTGCAATGCGTCCATTGACGGCAGCTGTAGTAGCTGCTGGTGGAAATGCAACGTATGTTTTCTTTATCCTAGTTGAAATAAGTATGAGATCCATGGGTATGTTTGGAGACTGATCGTGTCTTTTATTAAAAAAAAAACTTAAGTTATTTGCTTGATGGTGGTCTCTTATACCCACTTCCGGGCCCA	TRUE	FALSE	FALSE	0	1	0	1	0.00122471
GTGGAAGCAGATAAAGTTGCAAAAAGAGCTGTGGTTGTTGGCTGTGGCGGCAGGTTCCCGGTCGAAAAGGACGCCACAAGAGGAAGTAAAGCTCTTCTTGGGTAATGCTGGAACTGCAATGCGTCCATTGACGGCAGCTGTAGTAGCTGCTGGTGGAAATGCAACGTATGTTTTCTTTATCCTAGTTGAAATAAGTATGAGATCCATGGGTATGATTGGAGACTGATCGTGTCTTTTATTAAAAAAAAAAACTTCAGTTATGTGCTTGATGG	TRUE	FALSE	FALSE	0	1	0	1	0.00122471
GTGGAAGCAGATAAAGTTGCAAAAAGAGCTGTGGTTGTTGGCTGTGGCGGCAGGTTCCCGGTCGAAAAGGACGCCACAAGAGGAAGTAAAGCTCTTCTTGGGTAATGCTGGAACTGCAATGCGTCCATTGACGGCAGCTGTAGTAGCTGCTGGTGGAAATGCAACGTATGTTTTCTTTATCCTAGTGGAAATAAGTATGAGATCCATGGGTATGTTTGGAGACTGATCGTTTCTTTTATTAAAAAAAAACTTCAGTTATGTGCTTGATGG	TRUE	FALSE	FALSE	0	1	0	1	0.00122471
GTGGAAGCAGATAAAGTTGCAAAAAGAGCTGTGGTTGTTGGCTGTGGCGGCAGGTTCCCGGTCGAAAAGGACGCCACAAGAGGAAGTAAAGCTCTTCTTGGGTAATGCTGGAACTGCAATGCGTCCATTGACGGCAGCTGTAGTAGCTGCTGGTGGAAATGCAACGTATGTTTTCTTTATCCTAGTGGAAATAAGTATGAGATCCATGGGTATGTTTGGAGACTGATCGTTTCTTTTATTAAAAAAAAAACTTCAGTTATGTGCTTGATGG	TRUE	FALSE	FALSE	0	1	0	1	0.00122471
GTGGAAGCAGATAAAGTTGCAAAAAGAGCTGTGGTTGTTGGCTGTGGCGGCAGGTTCCCGGTCGAAAAGGACGCCACAAGAGGAAGTAAAGCTCTTCTTGGGTAATGCTGGAACTGCAATGCGTCCATTGACGGCAGCTGTAGTAGCTGCTGGTGGAAATGCAACGTATGTTTTCTTCATCCTAGTTGAAATAAGTATGAGATCCATGGGTATGTTTGGAGACTGATCGTGTCTTTTATTAAAAAAAAAACTTCAGTTATGTGCTTGATGG	TRUE	FALSE	FALSE	0	1	0	1	0.00122471
GTGGAAGCAGATAAAGTTGCAAAAAGAGCTGTGGTTGTTGGCTGTGGCGGCAGGTTCCCGGTCGAAAAGGACGCCACAAGAGGAAGGAAAGCTCTTCTTGGGGAATGCTGGAACTGCAATGCGTCCATTGACGGCAGCTGTAGTAGCTGCTGGTGGAAATGCAACGTATGTTTTCTTTATCCTAGTTGAAATAAGTATGAGATCCATGGGTATGTTTGGAGACTGATCGTGTCTTTTATTAAAAAAAAAACTTCAGTTATGTGCTTGATGG	TRUE	FALSE	FALSE	0	1	0	1	0.00122471
GTGGAAGCAGATAAAGTTGCAAAAAGAGCTGTGGTTGTTGGCTGTGGCGGCAGGTTCCCGGTCGAAAAGGACGCCACAAGAGGAAGGAAAGCTCTTCTTGGGGAATGCTGGAACTGCAATGCGTCCATTGACGGCAGCTGTAGTAGCTGCTGGTGGAAATGCAACGTATGTTTTCTTTATCCTAGTTGAAATAAGTATGAGATCCATGGGTATGTTTGGAGACTGATCGTGTCTTTTATTAAAAAAAAAACTTCAGTTATGTGCTAGATGG	TRUE	FALSE	FALSE	0	1	0	1	0.00122471
GTGGAAGCAGATAAAGTTGCAAAAAGAGCTGTGGTTGTTGGCTGTGGCGGCAGGTTCCCGGTCGAAAAGGACGCCACAAGAGGAAGTAAAGCTCTTCTTGGGTAATGCTGGAACTGCAATGCGTCCATTGACGGCAGCTGTAGTAGCTGCTGGTGGAAATGCAACGTATGTTTTCTTTATCCTAGTTGAAATAAGTATGAGATCCATGGGTATGTTTGGAGACTGATCGTGTCTTTTATTAAAAAAAACACTTCAGTTATGTGCTTGATGG	TRUE	FALSE	FALSE	0	1	0	1	0.00122471
GTGGAAGCAGATAAAGTTGCAAAAAGAGCTGTGGTTGTTGGCTGTGGCGGCAGGTTCCCGGTCGAAAAGGACGCCACAAGAGGAAGTAAAGCTCTTCTTGGGTAATGCTGGAACTGCAATGCGTCCATTGACGGCAGCTGTAGTAGCTGCTGGTGGAAATGCAACGTATGTTTTCTTTATCCTAGTTGAAATAAGTATGAGATCCATGGGTATGTTTGGAGACTGATCGTGTCTTTTTTTAAAAAAAAAACTTCAGTTATGTGCTTGATGGCTGTCTTTTATACACTTCTCCGAGCCTACA	TRUE	FALSE	FALSE	0	1	0	1	0.00122471
GTGGAAGCAGATAAAGTTGCAAAAAGAGCTGTGGTTGTTGGCTGTGGCGGCAGGTTCCCGGTCGAAAAGGACGCCATAAGAGGAAGTAAAGCTCTTCTTGGGTAATGCTGGAACTGCAATGCGTCCATTGACGGCAGCTGTAGTAGCTGCTGGTGGAAATGCAACGTATGTTTTCTTTATACTAGTTGAAATAAGTATGAGATCCATGGGTATGTTTGGAGACTGATCTTGTCTTTTATTAAAAAAAAAACTTCAGTTATTTGCTTGATGGCTGTCTCTTATATCCATCTACCGAGCCCA	TRUE	FALSE	FALSE	0	1	0	1	0.00122471
GTGGAAGCAGATAAAGTTGCAAAAAGAGCTGTGGTTGTTGGCTGTGGCGGCAGGTTCCCGGTCGAAAAGGACGCCACAAGAGGAAGTAAAGCTCTTCTTGGTTAATGCTGGAACTGCAATGCGTCCATTGACGGCAGCTGTAGTAGCTGCTGGTGGAAATGCAACGTATGTTTTCTTTATCCTAGTTGAAATAAGTATGAGATCATTGGGTATGTTTGGAGACTGATCTTGTCTTTTTTTAAAAAAAAAACTTCAGTTATGTTTTTGATGG	TRUE	FALSE	FALSE	0	1	0	1	0.00122471
GTGGAAGCAGATAAAGTTGCAAAAAGAGCTGTGGTTGTTGGCTGTGGCGGCAGGTTCCCGGTCGAAAAGGACGCCATAAGAGGAAGTAAAGCTCTTCTTGGGTAATGCTGGAACTGCAATGCGGCCATTGACGGCAGCTGTAGTTGCTGCTGGTGGAAATGCAACGTATGTTTTCTTTATCCTAGT-GAAATAAGTATGAGATCCATGGGTATGTTTGGAGACTGATCATGTCTTTTATTTAAAAAAAAAACTTCAGTTATGTGCTTGATGGCTGTCTTTTATACACTTTTCCGAACCAACA	TRUE	FALSE	FALSE	0	1	0	1	0.00122471
GTGGAAGCAGATAAAGTTGCAAAAAGAGCTGTGGTTGTTGGCTGTGGCGGCAGGTTCCCGGTCGAAAAGGACGCCATAAGAGGAAGTAAAGCTCTTCTTGGGTAATGCTGGAACTGCAATGCGGCCACTGACGGCAGCTGTAGTAGCTGCTGGTGGAAATGCAACGTATGTTTTCTTTATCCTAGTGGAAATAAGTATGAGATCCATGGGTATGTTTGGAGACTGATCGTGTCTTTTATTAAAAAAAAAACTTCAGTTATGTGCTTGATGG	TRUE	FALSE	FALSE	0	1	0	1	0.00122471
GTGGAAGCAGATAAAGTTGCAAAAAGAGCTGTGGTTGTTGGCTGTGGCGGCAGGTTCCCGGTCGAAAAGGACGCCATAAGAGGAAGTAAAGCTCTTCTCGGGTAATGCTGGAACTGCAATGCGTCCATTGACGGCAGCTGTAGTAGCTGCTGGTGGAAATGCAACGTATGTTTTCTTTATCCTAGTGGAAATAAGTATGAGATCCATGGGTATGTTTGGAGACTGATCGTTTCTTCTATTAAAAAAAAACTTCAGTTATGTGCTTGATGG	TRUE	FALSE	FALSE	0	1	0	1	0.00122471
GTGGAAGCAGATAAAGTTGCAAAAAGAGCTGTGGTTGTTGGCTGTGGCGGCAGGTTCCCGGTCGAAAAGGACGCCATAAGAGGAAGTAAAGCCCTTCTTGGGTAATGCTGGAACTGCAATGCGTCCATTGACGGCAGCTGTAGTAGCTGCTGGTGGAAATGCAACGTATGTTTTCTTTATCCTAGTTGAAATAAGTATGAGATCCATGGGAATGTTTGGAGACTGATCGTGTCTTTTATTAAAAAAAAAAATTCAGTTATGTGCTTGAGGGCTGTGTCTTAGACATATCTGCGAGCCCACG	TRUE	FALSE	FALSE	0	1	0	1	0.00122471
GTGGAAGCAGATAAAGTTGCAAAAAGAGCTGTGGTTGTTGGCTGTGGCGGCAGGTTCCCGGTCGAAAAGGACGCCATAAGAGGAAGTAAAGCCCTTCTTGGGTAATGCTGGAACTGCAATGCGTCCATTGACGGCAGCTGTAGTAGCTGCTGGTGGAAATGCAACGTATGTTTTCTTTATCCTAGTGGAAATAAGTATGAGATCCATGGGTATGTTTGGAGTCTGATCGTTTCTTTTCTTAAAACAAAACTTCAGTTATGTGTTTGAGGG	TRUE	FALSE	FALSE	0	1	0	1	0.00122471
GTGGAAGCAGATAAAGTTGCAAAAAGAGCTGTGGTTGTTGGCTGTGGCGGCAGGTTCCCGGTCGAAAAGGACGCCATAAGAGGAAGTAAAGCCCTTCTTGGGGAATGCTGGAACTGCAATGCGTCCATTGACGGCAGCTGTAGTAGCTGCTGGTGGAAATGCAACGTATGTTTTCTTTATCTTAGTGGAAATAAGTATGAGATCCATGGGTATGTTTGGAGACTGATCGTTTCTTTTATTAAAAAAAAACTTCAGCTATGTGCTTGATGG	TRUE	FALSE	FALSE	0	1	0	1	0.00122471
GTGGAAGCAGATAAAGTTGCAAAAAGAGCTGTGGTTGTTGGCTGTGGCGGCAGGTTCCCGGTCGAAAAGGACGCCATAAGAGGAAGGAAAGCTCTTCTTGGGTAATGCTGGAACTGCAATGCGTCCATTGACGGCAGCTGTAGTAGCTGCTGGTGGAAATGCAACGTATGTTTTCTTTATCCTAGTTGAAATAAGTATGAGATCCATGGGTATGTTTGGAGACTGATCGTGTCTTTTATTAAAAAAAAAACTTCAGTTATGTGCTTGATGG	TRUE	FALSE	FALSE	0	1	0	1	0.00122471
GTGGAAGCAGATAAAGTTGCAAAAAGAGCTGTGGTTGTTGGCTGTGGCGGCAGGTTCCCGGTCGAAAAGGACGCCATAAGAGGAAGGAAAGCTCTTCTTGGGTAATGCTGGAACTGCAATGCGTCCATTGACGGCAGCTGTAGTAGCTGCTGGTGGAAATGCAACGTATGTTTTCTTTATCCGAGTGGAAATAAGTATGAGATCCATGGGTATGTTTGGAGACTGATCGTTTCTTTTATTAAAAAAAAACTTCAGTTATGTGCTTGATGG	TRUE	FALSE	FALSE	0	1	0	1	0.00122471
GTGGAAGCAGATAAAGTTGCAAAAAGAGCTGTGGTTGTTGGCTGTGGCGGCAGGTTCCCGGTCGAAAAGGACGCCATAAGAGGAAGGAAAGCTCTTCTTGGGGAATGCTGGAACTGCAATGCGTCCATTGACGGCAGCTGGAGTAGCTGCTGGTGGAAATGCAACGTATGTTTTCTTTATCCTAGTTGAAATAAGTATGAGATCCATGGGTATGTTTGGAGACTGATCGTGGCTTTTATTAAAAAAAAAACTTCAGTTATGTGCTTGATGGCTGGATCTTAGACACATCTCGGAGCCCACG	TRUE	FALSE	FALSE	0	1	0	1	0.00122471
GTGGAAGCAGATAAAGTTGCAAAAAGAGCTGTGGTTGTTGGCTGTGGCGGCAGGTTCCCGGTCGAAAAGGACGCCATAAGAGGAAGGAAAGCGCTTCTTGGGGAATGCTGGAACTGCAATGCGTCCATTGACGGCAGCTGTAGTAGCTGCTGGTGGAAATGCAACGTATGTTTTCTTTATCCTAGTTGAAATAAGTATGAGATCCATGGGTATGTTTGGAGACTGATCGTGTCTTTTATTAAAAAAAAAACTTCAGTTATGTGCTTGATGG	TRUE	FALSE	FALSE	0	1	0	1	0.00122471
GTGGAAGCAGATAAAGTTGCAAAAAGAGCTGTGGTTGTTGGCTGTGGCGGCAGGTTCCCGGTCGAAAAGGACGCCATAAGAGGAAGGAAAGCGCTTCTTGGGGAATGCTGGAACTGCAATGCGTCCATTGACGGCAGCTGTAGTAGCTGCTGGTGGAAATGCAACGTATGTTTTCTTTATCCTAGTTGAAATAAGTATGAGATCCATGGGTATGTTTGGAGACTGATCGTGTCTTTTATTAAAAAAAAAAAATTCAGTTATGTGCTTGATGGATGGCTCTTATACACATCACCGCGCCAAA	TRUE	FALSE	FALSE	0	1	0	1	0.00122471
GTGGAAGCAGATAAAGTTGCAAAAAGAGCTGTGGTTGTTGGCTGTGGCGGCAGGTTCCCGGTCGAAAAGGACGCCATAAGAGGAAG-AAAGCTCTTCTTGGGTAATGCTGGAACTGCAATGCGTCCATTGACGGCAGCTGTAGTAGCTGCTGGTGGAAATGCAACGTATGTTTTCTTTATCCTAGTTGAAATAAGTATGAGATCCATGGGTATGTTTGGAGACTGATCATGTCTTTTATTTAAAAAAAAAACTTCAGTTATGTGCTTGATGG	TRUE	FALSE	FALSE	1	1	0	1	0.00122471
GTGGAAGCAGATAAAGTTGCAAAAAGAGCTGTGGTTGTTGGCTGTGGCGGCAGGTTCCCGGTCGAAAAGGACGCCATAGGAGGAAGTAAAGCTCTTCTTGGGTAATGCTGGAACTGCAATGCGTCCATTGACGGCAGCTGTAGTAGCTGCTGGTGGAAATGCAACGTATGTTTTCTTTATCCTAGTTGAAATAAGTATGAGATCCATGGGTATGTTTGGAGACTGATCTTTTCTTTTATTAAAAAAAAACTTCAGTTATGTGCTTGATGG	TRUE	FALSE	FALSE	0	1	0	1	0.00122471
GTGGAAGCAGATAAAGTTGCAAAAAGAGCTGTGGTTGTTGGCTGTGGCGGCAGGTTCCCGGTCGAAAAGGACGCCAACAGAGGAAGTAAAGCTCTTCTTGGGTAATGCTGGAACTGCAATGCGTCCATTGACGGCAGCTGTAGTAGCTGCTGGTGGAAATGCAACGTATGTTTTCTTTATCCTAGTTGAAATAAGTATGAGATCCATGGGTATGTTTGGAGACTGATCGTGTCTTTTATTAAAAAAAAAACTTCAGTTATGTGCTTGATGG	TRUE	FALSE	FALSE	0	1	0	1	0.00122471
GTGGAAGCAGATAAAGTTGCAAAAAGAGCTGTGGTTGTTGGCTGTGGCGGCAGGTTCTCGGTCGAAAAGGACGCCAAAAGAGGAAGTAAAGCTCTTCTTGGGTAATGCTGGAACTGCAATGCGTCCATTGACGGCAGCTGTAGTAGCTGCTGGTGGAAATGCAACGTATGTTTTCTTTATCCTAGTTGAAATAAGTATGAGATCCATGGGTATGTTTGGAGACTGATCGTGTCTTTTATTAAAAAAAAAACTTCAGTTATGTGCTTGATGGCTGTCTCTTATACATCTCTACGAGCACACG	TRUE	FALSE	FALSE	0	1	0	1	0.00122471
GTGGAAGCAGATAAAGTTGCAAAAAGAGCTGTGGTTGTTGGCTGTGGCGGCAGGTTCCCGGTCGCAAAGGACGCCAAAAGAGGAAGTAAAGCTCTTCTTGGGTAATGCTGGAACTGCAATGCGTCCATTGACGGCAGCTGTAGTAGCTGCTGGTGGAAATGCAACGTATGTTTTCTTTATCCTAGTGGAAATAAGTATGAGATCCATGGGTATGTTTGGAGACTGATCGTTTCTTTTATTAAAAAAAAACTTCAGTTATGTGCTTGATGG	TRUE	FALSE	FALSE	0	1	0	1	0.00122471
GTGGAAGCAGATAAAGTTGCAAAAAGAGCTGTGGTTGTTGGCTGTGGCGGCAGGTTCCCGGTCGATAAGGACGCCAAAAGAGGAAGTAAAGCTCTTCTTGGGTAATGCTGGAACTGCAATGCGTCCATTGACGGCAGCTGTAGTAGCTGCTGGTGGAAATGCAACGTATGTTTTCTTTATCCTAGTTGAAATAAGTATGAGATCCATGGGTATGATTGGAGACTGATCGTGTCTTTTATTAAAAAAAAAACTTCAGTTATGTGCTTGATGG	TRUE	FALSE	FALSE	0	1	0	1	0.00122471
GTGGAAGCAGATAAAGTTGCAAGAAGAGCTGTGGTTGTTGGCTGTGGCGGCAGGTTCCCGGTCGAAAAGGACGCCAAAAGAGGAAGTAAAGCTCTTCTTGGGTAATGCTGGAACTGCAATGCGTCCATTGACGGCAGCTGTAGTAGCTGCTGGTGGAAATGCAACGTATGTTTTCTTTATCCTAGTTGAAATAAGTATGAGATCCATGGGTATGTTTGGAGACTGATCGTGTCTTTTATTAAAAAAAAAACTTCAGTTATGTGCTTGATGG	TRUE	FALSE	FALSE	0	1	0	1	0.00122471
GTGGAAGCAGATAAAGTTGCAAGAAGAGCTGTGGTTGTTGGCTGTGGCGGCAGGTTCCCAGTCGAAAAGGACGCCAAAAGAGGAAGTAAAGCTCTTCTTGGGTAATGCTGGAACTGCAATGCGGCCACTGACGGCAGCTGTAGTAGCTGCTGGTGGAAATGCAACGTATGTTTTCTTTATCCTAGTGGAAATAAGTATGAGATCCATGGGTATGTTTGGTGACTGATCGTTTCTTTTATTAAAAAAAAACTTCAGTTATGTGCTTGATGG	TRUE	FALSE	FALSE	0	1	0	1	0.00122471
GTGGAAGCAGATAAAGTTTCAAAAAGAGCTGTGGTTGTTGGCTGTGGCGGCAGGTTCCCAGTCGAAAAGGACGCCAAAAGAGGAAGTAAAGCTCTTCTTGGGTAATGCTGGAACTGCAATGCGGCCACTGACGGCAGCTGTAGTAGCTGCTGGTGGAAATGCAACGTATGTTTTCTTTATCCTAGTGGAAATAAGTATGAGATCCAGGGGTAGGTTTGGAGACTGATCGTTTCTTTTATTAAAAAAAAACTTCATTTATGTGCTTGATGG	TRUE	FALSE	FALSE	0	1	0	1	0.00122471
GTGGAAGCAGATAAAGTTGCAGAAAGAGTTGTGGTCGTTGGCTGTGGCGGCAGGTTCCCAGTCGAAAAGGACGCCAAAAGAGGAAGTAAAGCTCTTCTTGGGTAATGCTGGAACTGCAATGCGGCCACTGACGGCAGCTGTAGTAGCTGCTGGTGGAAATGCAACGTATGTTTTCTTTATCCTAGTGGAAATAAGTATGAGATCCATGGGTATGTTTGGAGACTGATCGTTTCTTTTATTAAAAAAAAACTTCAGTTATGTGCTTGATGG	TRUE	FALSE	FALSE	0	1	0	1	0.00122471
GTGGAAGCAGATAAAGTTGCAAANAGAGCTGTGGTTGTTGGCTGTGGCGGCAGGTTCCCAGTCGAAAAGGACGCCAAAAGAGGAAGTAAAGCTCTTCTTGGGTAATGCTGGAACTGCAATGCGGCCACTGACGGCAGCTGTAGTAGCTGCTGGTGGAAATGCAACGTATGTTTTCTTTATCCTAGTGGAAATAAGTATGAGATCCATGGGTATGTTTGGAGACTGATCGTTTCTTTTATTAAAAAAAAACTTCAGTTATGTGCTTGATGG	TRUE	FALSE	FALSE	0	1	0	1	0.00122471
GTGGAAGCAGATAAAGTTGCAAACAGAGCTGTGGTTGTTGGCTGTGGCGGCAGGTTCCCGGTCGAAAAGGACGCCAAAAGAGGAAGTAAAGCTCTTCTTGGGTAATGCTGGAACTGCAATGCGTCCATTGACGGCAGCTGTAGTAGCTGCTGGTGGAAATGCAACGTATGTTTTCTTTATCCTAGTTGAAATAAGTATGAGATCCATGGGTATGTTTGGAGACTGATCGTGTCTTTTATTAAAAAAAAAATTTCAGTTATTTGCTTGATGGCTGTCTCTTATTCATCTCTCCGGTCCCAGG	TRUE	FALSE	FALSE	0	1	0	1	0.00122471
GTGGAAGCAGATAAAGTTGCAAACAGAGCTGTGGTTGTTGGCTGTGGCGGCAGGTTCCCGGTCGAAAAGGACGCCAAAAGAGGAAGTAAAGCGCTTCTTGGGGAATGCTGGAACTGCAATGCGTCCATTGACGGCAGCTGTAGTAGCTGCTGGTGGAAATGCAACGTATGTTTTTTTTATCCTAGTTGAAATAAGTATGAGATCCATGGGTATGTTTGGAGACTGATCGTGTCTTTTATTAAAAAAAAAACTTCAGTTATGTGTTTGATGT	TRUE	FALSE	FALSE	0	1	0	1	0.00122471
GTGGAAGCAGATAAAGTTGCAAACAGAGCTGTGGTTGTTGGCTGTGGCGGCAGGTTCCCGGTCGAAAAGGACGCCACAAGAGGAAGTAAAGCCCTTCTTGGGTAATGCTGGAACTGCAATGCGTCCATTGACGGCAGCTGTAGTAGCTGCTGGTGGAAATGCAACGTATGTTTTCTTTATCCTAGTTGAAATAAGTATGAGATCCATGGGTAGGTTTGGAGACTGATCGTGTCTTTTATTAAAAAAAAAACTTCAGTTATGAGCTTGATGG	TRUE	FALSE	FALSE	0	1	0	1	0.00122471
GTGTAAGCAGATAAAGTTGCAAAAAGAGCTGTGGTTGTTGGCTGTGGCGGCAGGTTCCCGGTCGAAAAGGACGCCACAAGAGGAAGTAAAGCTCTTCTTGGGTAATGCTGGAACTGCAATGCGTCCATTGACGGCAGCTGTAGTAGCTGCTGGTGGAAATGCAACGTATGTTTTCTTTATCCTAGTTGAAATAAGTATGAGATCCATGGGTATGTTTGGAGACTGATCGTGTCTTTTATTAAAAAAAAACTTCAGTTATGTGCTTGATGG	TRUE	FALSE	FALSE	0	1	0	1	0.00122471
GTGGTAGCAGATAAAGTTGCAAAAAGAGCTGTGGTTGTTGGCTGTGGCGGCAGGTTCCCAGTCGAAAAGGACGCCAAAAGAGGAAGTAAAGCTCTTCTTGGGTAATGCTGGAACTGCAATGCGGCCACTGACGGCAGCTGTAGTAGCTGCTGGTGGAAATGCAACGTATGTTTTCTTTATCCTAGTGGAAATAAGTATGAGATCCATGGGTATGTTTGGAGACTGATCGTTTCTTTTATTAAAAAAAAACTTCAGTTATGTGCTTGATGGCTGTCTCTTATACACACTCCGAGCCCACGAG	TRUE	FALSE	FALSE	0	1	0	1	0.00122471
GTGGGAGCAGATAAAGTTGCAAAAAGAGCTGTGGTTGTTGGCTGTGGCGGCAGGTTCCCGGTCGAAAAGGACGCCAAAAGAGGAAGTAAAGCTCTTCTTGGGTAATGCTGGAACTGCAATGCGTCCATTGACGGCAGCTGTAGTAGCTGCTGGTGGAAATGCAACGTATGTTTTCTTTATCCTAGTTGAAATAAGTATGAGATCCATGGGTATGTTTGGAGACTGATCGTGTCTTTTATTAAAAAAAAAGCTTCATTTATGTGCTTGATGG	TRUE	FALSE	FALSE	0	1	0	1	0.00122471
GTGGAAGCAGATGAAGTTGCAAAAAGAGCTGTGGTTGTTGGCTGTGGCGGCAGGTTCCCGGTCGAAAAGGACGCCAAAAGAGGAAGTAAAGCTCTTCTTGGGTAATGCTAGAACTGCAATGCGGCCACTGACGGCAGCTGTAGTAGCTGCTGGTGGAAATGCAACGTATGTTTTCTTTATCCTAGTGGAAATAAGTATGAGATCCATGGGTATGTTTGGAGACTGATCGTTTCTTTTATTAAAAAAAAACTTCAGTTATGTGCTTGATGG	TRUE	FALSE	FALSE	0	1	0	1	0.00122471
GTGGAAGCAGATGAAGTTGCAAAAAGAGCTGTGGTTGTTGGCTGTGGCGGCAGGTTCCCGGTCGAAAAGGACGCCATAAGAGGAAGTAAAGCTCTTCTTGGGTAATGCTGGAACTGCAATGCGTCCATTGACGGCAGCTGTAGTAGCTGCTGGTGGAAATGCAACGTATGTTTTCTTTATCCTAGTTGAAATAAGTATGAGATCCATGGGTATGTTTGGATACTGATCGTGTCTTTTATTAAAAAAAAAACTTCGTTTATTTCTTTGATTG	TRUE	FALSE	FALSE	0	1	0	1	0.00122471
GTGGAAGCCAGATAAAGTTGCAAAAAGAGCTGTGGTTGTTGGCTGTGGCGGCAGGTTCCCAGTCGAAAAGGACGCCAAAAGAGGAAGTAAAGCTCTTCTTGGGTAATGCTGGAACTGCAATGCGGCCACTGACGGCAGCTGTAGTAGCTGCTGGTGGAAATGCAACGTATGTTTTCTTTATCCTAGTGGAAATAAGTATGAGATCCATGGGTATGTTTGGAGACTGATCGTGTCTTTTATTAAAAAAAAACTGCAGTTATGTGCTGGATGG	TRUE	FALSE	FALSE	0	1	0	1	0.00122471
GTGGAAGCAGATAAAGTTGCAAAAAGAGTTGTGGTTGTTGGCTGTGGCGGCAGGTTCCCAGTCGAGAAGGACGCCAAAAGAGGAAGTAAAGCTCTTCTTGGGTAATGCTGGAACTGCAATGCGGCCACTGACGGCAGCTGTAGTAGCTGCTGGTGGAAATGCAACGTATGTTTTCTTTATCCTAGTGGAAATAAGTATGAGATCCATGGGTATGTTTGGAGACTGATCGTTTCTTTTATTAAAAAAAAACTTCAGTTATGTGCTTGATGG	TRUE	FALSE	FALSE	0	1	0	1	0.00122471
GTGGAAGCAGATAAAGTTGCAAAAAGAGCTGTGGTTGTTTGCTGTGGCGGCAGGTTCCCGGTCGAAAAGGACGCCATAAGAGGAAGTAAAGCTCTTCTTGGGTAATGCTGGAACTGCAATGCGTCCATTGACGGCAGCTGTAGTAGCTGCTGGTGGAAATGCAACGTATGTTTTCTTTATCCTAGTTGAAATAAGTATGAGATCCATGGGTATGTTTGGAGACTGATCGTGTCTTTTATTAAAAAAAAAACTTCAGTTATGTGCTTGATGT	TRUE	FALSE	FALSE	0	1	0	1	0.00122471
GTGGAAGCAGATAAAGTTGCAAAAAGAGTTGTGGTTGTTGGCTGTGGCGGCAGGTTCCCAGTCGAAAAGGACGCCAAAAGAGGAAGTAAAGCTCTTCTTGGGTAATGCTGGAACTGCAATGCGGCCACTGACGGCAGCTGTAGTAGCTGCTGGTGGAAATGCAACGTATGTTTTCTTTATCCTAGTGGAAATAAGTATGAGATCCATGGGTATGTTTGGAGACTGATCGTTTCTTTTATTAAAAAAAAACTTCAGTTATGTGCTTGATGG	TRUE	FALSE	FALSE	0	1	0	1	0.00122471
GTGGAAGCAGATAAAGTTGCAAAAAGAGTTGTGGTTGTTGGCTGTGGCGGCAGGTTCCCAGTCGAAAAGGACGCCAAAAGAGGAAGTAAAGCTCTTCTTGGGTAATGCTGGAACTGCAATGCGGCCACTGACGGCAGCTGTAGTAGCTGCTGGTGGAAATGCAACGTATGTTTTCTTTATCCTAGTGGAAATAAGTATGAGATCCATGGGTATGTTTGGAGACTGATCGTTTCTTTTATTAAAAAAAAACTGCAGTTATGTGCTTGATGG	TRUE	FALSE	FALSE	0	1	0	1	0.00122471
GTGGAAGCAGATAAAGTTGCAAAAAGAGTTGTGGTTGTTGGCTGTGGCGGCAGGTTCCCGGTCGAAAAGGACGCCATAAGAGGAAGTAAAGCTCTTCTTGGGTAATGCTGGAACTGCAATGCGTCCATTGACGGCAGCTGTAGTAGCTGCTGGTGGAAATGCAACGTATGTTTTCTTTATCCTGGTTGAAATAAGTATGAGATCCATGGGTATGTTTGGAGACTGATCGTGTCTTTTATTAAAAAAAAAACTTCAGTTATGTGCTTGATGTATGTCTCTTATACACATTTCCTAACCCAC	TRUE	FALSE	FALSE	0	1	0	1	0.00122471
GTGGAAGCAGATAAAGTTGCAAAAAGAGTTGTGGTTGTTGGCTGTGGCGGCAGGTTCCCGGTCGAAAAGGACGCCATAAGAGGAAGTAAAGCTCTTCTTGGGTAATGCTGGAACTGCAATGCGTCCATTGACGGCAGCTGTAGTAGCTGCTGGTGGAAATGCAACGTATGTTTTCTTTATCCTAGTTGAAATAAGTATGAGATCCATGGGTATGTTTGGAGACTGATCGTTTCTTTTATTAAAAAAAAACTTCAGTTATGTGCTTGATGG	TRUE	FALSE	FALSE	0	1	0	1	0.00122471
GTGGAAGCAGATAAAGTTGCAAAAAGAGTTGTGGTTGTTGGCTGTGGCGGCAGGTTCCCGGTCGAAAAGGACGCCATAAGAGGAAGTAAAGCTCTTCTTGGGTAATGCTGGAACTGCAATGCGTCCATTGACGGCAGCTGTAGTAGCTGCTGGTGGAAATGCAACGTATGTTTTCTTTATCCTAGTTGAAATAAGTATGAGATCCATGGGTATGTTTGGAGACTGATCGTGTCTTTTATTAAAAAAAAAAACTTCAGTTATGTGCTTGATGG	TRUE	FALSE	FALSE	0	1	0	1	0.00122471
GTGGAAGCAGATAAAGTTGCAAAAAGAGTTGTGGTTGTTGGCTGTGGCGGCAGGTTCCCGGTCGAAAAGGACGCCAAAAGAGGAAGTAAAGCTCTTCTTGGGTAATGCTGGAACTGCAATGCGTCCATTGACGGCAGCTGTAGTAGCTGCTGGTGGAAATGCAACGTATGTTTTCTTTATCCTAGTTGAAATAAGTATGAGATCCATGGGTATGTTTGGAGACTGATCGTTTCTTTTATTAAAAAAAAACTTCAGTTATGTGCTTGATGG	TRUE	FALSE	FALSE	0	1	0	1	0.00122471
GTGGAAGCAGATAAAGTTGCAAAAAGAGTTGTGGTTGTTGGCTGTGGCGGCAGGTTCCCGGTCGAAAAGGACGCCAAAAGAGGAAGTAAAGCTCTTCTTGGGTAATGCTGGAACTGCAATGCGTCCATTGACGGCAGCTGTAGTAGCTGCTGGTGGAAATGCAACGTATGTTTTCTTTATCCTAGTTGAAATAAGTATGAGATCCATGGGTATGTTTGGAGACTGATCGTGTCTTTTATTTAAAAAAAAAACTTCAGTTATGTGCTTGATGG	TRUE	FALSE	FALSE	0	1	0	1	0.00122471
GTGGAAGCAGATAAAGTTGCAAAAAGAGTTGTGGTTGTTGGCTGTGGCGGCAGGTTCCCGGTCGAAAAGGACGCCAAAAGAGGAAGTAAAGCTCTTCTTGGGTAATGCTGGAACTGCAATGCGTCCATTGACGGCAGCTGTAGTAGCTGCTGGTGGAAATGCAACGTATGTTTTCTTTATCCTAGTTGAAATAAGTATGAGATCCATGGGTATGTTTGGAGACTGATCGTGTCTTTTATTATAAAAAAAACTTCAGTTATGTGCTTGATGG	TRUE	FALSE	FALSE	0	1	0	1	0.00122471
GTGGAAGCAGATAAAGTTGCAAAAAGAGTTGTGGTTGTTGGCTGTGGCGGCAGGTTCCCGGTCGAAAAGGACGCCAAAAGAGGAAGTAAAGCTCTTCTTGGGTAATGCTGGAACTGCAATGCGTCCATTGACGGCAGCTGTAGTAGCTGCTGGTGGAAATGCAACGTATGTTTTCTTTATCCTAGTTGAAATAAGTATGAGATCCATGGGTATGTTTGGAGACTGATCGTGTCTTTTATTAAAAAAAAAATTTCAGTTATGTGCTTGATGG	TRUE	FALSE	FALSE	0	1	0	1	0.00122471
GTGGAAGCAGATAAAGTTGCAAAAAGAGTTGTGGTTGTTGGCTGTGGCGGCAGGTTCCCGGTCGAAAAGGACGCCAAAAGAGGAAGTAAAGCTCTTCTTGGGTAATGCTGGAACTGCAATGCGTCCATTGACGGCAGCTGTAGTAGCTGCTGGTGGAAATGCAACGTATGTTTTCTTTATCCTAGTTGAAATAAGTATGAGATCCATGGGTATGTTTGGAGACTGATCATGTCTTTTATTTAAAAAAAAAACTTCAGTTATGTGCTTGATGG	TRUE	FALSE	FALSE	0	1	0	1	0.00122471
GTGGAAGCAGATAAAGTTGCAAAAAGAGTTGTGGTTGTTGGCTGTGGCGGCAGGTTCCCGGTCGAAAAGGACGCCAAAAGAGGAAGTAAAGCTCTTCTTGGGTAATGCTGGAACTGCAATGCGTCCATTGACGGCAGCTGTAGTAGCTGCTGGTGGAAATGCAACGTATGTTTTCTTTATCCTAGT-GAAATAAGTATGAGATCCATGGGTATGTTTGGAGCCTGATCATGTCTTTTATTTAAAAAAAAAACTTCAGTTATGTGCTTGATTG	TRUE	FALSE	FALSE	0	1	0	1	0.00122471
GTGGAAGCAGATAAAGTTGCAAAAAGAGTTGTGGTTGTTGGCTGTGGCGGCAGGTTCCCGGTCGAAAAGGACGCCAAAAGAGGAAGTAAAGCTCTTCTTGGGTAATGCTGGAACTGCAATGCGTCCATTGACGGCAGCTGAAGTAGCTGCTGGTGGAAATGCAACGTATGTTTTCTTTATCCTAGTTGAAATAAGTATGAGATCCATGGGTATGTTTGGAGACTGATCGTGTCTTTTATTAAAAAAATAACTTCAGTTATGTGCTTGATGG	TRUE	FALSE	FALSE	0	1	0	1	0.00122471
GTGGAAGCAGATAAAGTTGCAAAAAGAGCTGTGGTTGTTGGCTGTGGCGGCAGGTTCCCAGTCGAAAAGGACGCCAAAAGAGGAAGTAAAGCTCTTCTTGGGTAATGCTGGAACTGCAATGCGGCCACTGACGGCAGCTGTAGTAGCTGCTGGTGGAAATGCAACGTATGTTTTCTTTATCCTAGT-GAAATAAGTATGAGATCCATGGGTATGTTTGGAGACTGATCGTTTCTTTTATTAAAAAAAAACTTCAGTTATGTGCTTGATGG	TRUE	FALSE	FALSE	0	1	0	1	0.00122471
GTGGAAGCAGATAAAGTTGCAAAAAGAGCTGTGGTTGTTGGCTGTGGCGGCAGGTTCCCAGTCGAAAAGGACGCCAAAAGAGGAAGTAAAGCTCTTCTTGGGTAATGCTGGAACTGCAATGCGGCCACTGACGGCAGCTGTAGTAGCTGCTGGTGGAAATGCAACGTATGTTTTCTTTATCCTAGT-GAAATAAGTATGAGATCCATGGGTATGTTTGGAGACTGATCATGTCTTTTATTTAAAAAAAAACTTCAGTTATGTGCTTGATGG	TRUE	FALSE	FALSE	0	1	0	1	0.00122471
GTGGAAGCAGATAAAGTTGCAAAAAGAGCTGTGGTTGTTGGCTGTGGCGGCAGGTTCCCAGTCGAAAAGGACGCCAAAAGAGGAAGTAAAGCTCTTCTTGGGTAATGCTGGAACTGCAATGCGGCCACTGACGGCAGCTGTAGTAGCTGCTGGTGGAAATGCAACGTATGTTTTCTTTATCCTAGT-GAAATAAGTATGAGATCCATGGGTATGTTTGGAGACTGATCATGTCTTTTATTTAAAAAAAAAACTTAAGTTATCTGCTTGATGG	TRUE	FALSE	FALSE	0	1	0	1	0.00122471
GTGGAAGCAGATAAAGTTGCAAAAAGAGCTGTGGTTGTTGGCTGTGGCGGCAGGTTCCCAGTCGAAAAGGACGCCAAAAGAGGAAGTAAAGCTCTTCTTGGGTAATGCTGGAACTGCAATGCGGCCACTGACGGCAGCTGTAGTAGCTGCTGGTGGAAATGCAACGTATGTTTTCTTTATCCTAGT-GAAATAAGTATGAGATCCATGGGTATGTCTGGAGACTGATCATTTCTTTTATTTAAAAAAAACACTTCAGTTATGTGCTTGATGT	TRUE	FALSE	FALSE	0	1	0	1	0.00122471
GTGGAAGCAGATAAAGTTGCAAAAAGAGCTGTGGTTGTTGGCTGTGGCGGCAGGTTCCCAGTCGAAAAGGACGCCAAAAGAGGAAGTAAAGCTCTTCTTGGGTAATGCTGGAACTGCAATGCGGCCACTGACGGCAGCTGTAGTAGCTGCTGGTGGAAATGCAACGTATGTTTTCTTTATCATAGTGGAAATAAGTATGAGATCCAGGGGTATGTTTGGAGACTGATCGTTTCTTTTATTAAAAAAAAA-TTTAGTTATGTGGTTGATGGATGTTCTTTATAAATATTTTCCGACCGAAGGG	TRUE	FALSE	FALSE	0	1	0	1	0.00122471
GTGGAAGCAGATAAAGTTGCAAAAAGAGCTGTGGTTGTTGGCTGTGGCGGCAGGTTCCCAGTCGAAAAGGACGCCAAAAGAGGAAGTAAAGCTCTTCTTGGGTAATGCTGGAACTGCAATGCGGCCACTGACGGCAGCTGTAGTAGCTGCTCGTGGAAATGCAACGTATGTTTTCTTTATCCTAGTGGAAATAAGTATGAGATCCATGGGTATGTTTGGAGACTGATCGTTTCTTTTATTAAAAAAAAACTTCAGTTATGTGCTTGATGG	TRUE	FALSE	FALSE	0	1	0	1	0.00122471
GTGGAAGCAGATAAAGTTGCAAAAAGAGCTGTGGTTGTTGGCTGTGGCGGCAGGTTCCCAGTCGAAAAGGACGCCAAAAGAGGAAGTAAAGCTCTTCTTGGGTAATGCTGGAACTGCAATGCGGCCACTGACGGCACCTGTAGTAGCTGCTGGTGGAAATGCAACGTATGTTTTCTTTATCCTAGTGGAAATAAGTATGAGATCCATGGGTATGTTTGGAGACTGATCGTTTCTTTTATTAAAAAAAAACTTCAGTTATGTGCTTGATGG	TRUE	FALSE	FALSE	0	1	0	1	0.00122471
GTGGAAGCAGATAAAGTTGCAAAAAGAGCTGTGGTTGTTGGCTGTGGCGGCAGGTTCCCAGTCGAAAAGGACGCCAAAAGAGGAAGTAAAGCTCTTCTTGGGTAATGCTGGAACTGCAATACGGCCACTGACGGCAGCTGTAGTAGCTGCTGGTGGAAATGCAACGTATGTTTTCTTTATCCTAGTGGAAATAAGTATGAGATCCATGGGTATGTTTGGAGACTGATCTTTTCTTTTATTAAAAAAAAACTTCAGTTATGTGCTTGATGG	TRUE	FALSE	FALSE	0	1	0	1	0.00122471
GTGGAAGCAGATAAAGTTGCAAAAAGAGCTGTGGTTGTTGGCTGTGGCGGCAGGTTCCCAGTCGAAAAGGACGCCAAAAGAGGAAGTAAAGCTCTTCTTGGGT-ATGCTGGAACTGCAATGCGGCCACTGACTGCAGCTGTAGTAGCTGCTGGTGGAAATGCAACGTATGTTTTCTTTATCCTAGT-GAAATAAGTATGAGATCCATGGTTATGTTTGGAGACTGATCATGTCTTTTATTTAAAAAAAAAACTTCAGTTATGTGCTTGATGG	TRUE	FALSE	FALSE	0	1	0	1	0.00122471
GTGGAAGCAGATAAAGTTGCAAAAAGAGCTGTGGTTGTTGGCTGTGGCGGCAGGTTCCCAGTCGAAAAGGACGCCAAAAGAGGAAGTAAAGCTCTTCTTGGGCAATGCTGGAACTGCAATGCGGCCACTGACGGCAGCTGTAGTAGCTGCTGGTGGAAATGCAACGTATGTTTTCTTTATCCTAGTGGAAATAAGTATGAGATCCATGGGTATGTTTGGAGACTGATCGTTTCTTTTATTAAAAAAAAACTTCAGTTATGTGCTTGATGG	TRUE	FALSE	FALSE	0	1	0	1	0.00122471
GTGGAAGCAGATAAAGTTGCAAAAAGAGCTGTGGTTGTTGGCTGTGGCGGCAGGTTCCCAGTCGAAAAGGACGCCAAAAGAGGAAGTAAAGCGCTTCTTGGGTAATGCTGGAACTGCAATGCGTCCATTGACGGCAGCTGTAGTAGCTGCTGGTGGAAATGCAACGTATGTTTTCTTTATCCTAGTTGAAATAAGTATGAGATCCATGGGTATGTTTGGAGACTGATCGTGTCTTTTATTAAAAAAAAACTTCAGTGATGTGCTTGATGG	TRUE	FALSE	FALSE	0	1	0	1	0.00122471
GTGGAAGCAGATAAAGTTGCAAAAAGAGCTGTGGTTGTTGGCTGTGGCGGCAGGTTCCCAGTCGAAAAGGACGCCAAAAGAGGAAGTAAAGCGCTTCTTGGGTAATGCTGGAACTGCAATGCGGCCACTGACGGCAGCTGTAGTAGCTGCTGGTGGAAATGCAACGTATGTTTTCTTTATCCTAGTGGAAATAAGTATGAGATCCATGGGTATGTTTGGAGACTGATCGTTTCTTTTATTAAAAAAAAACTTCAGTTATGTGCTTGATGG	TRUE	FALSE	FALSE	0	1	0	1	0.00122471
GTGGAAGCAGATAAAGTTGCAAAAAGAGCTGTGGTTGTTGGCTGTGGCGGCAGGTTCCCAGTCGAAAAGGACGCCAAAAGAGGAAGTAAAGCGCTTCTTGGGTAATGCTGGAACTGCAATGCGGCCACTGACGGCAGCTGAAGTAGCTGCTGGTGGAAATGCAACGTATGTTTTCTTTATCTGAGTTGAAATAAGTATGAGATCCATGGGTATGTTTGGAGACTGATCGTGTCTTTTATTAAAAAAAAACTTCAGTGATGTGCTTGATGG	TRUE	FALSE	FALSE	0	1	0	1	0.00122471
GTGGAAGCAGATAAAGTTGCAAAAAGAGCTGTGGTTGTTGGCTGTGGCGGCAGGTTCCCAGTCGAAAAGGACGCCAAAAGAGGAAGTAAAGCGCTTCTTGGGGAATGCTGGAACTGCAATGCGGCCACTGACGGCAGCTGTAGTAGCTGCTGGTGGAAATGCAACGTATGTTTTCTTTATCCTAGTGGAAATAAGTATGAGATCCATGGGTATGTTTGGAGACTGATCGTTTCTTTTATTAAAAAAAAACTTCAGTTATGTGCTTGATGG	TRUE	FALSE	FALSE	0	1	0	1	0.00122471
GTGGAAGCAGATAAAGTTGCAAAAAGAGCTGTGGTTGTTGGCTGTGGCGGCAGGTTCCCAGTCGAAAAGGACGCCAAAAGAGGAAGTAAAGCGCTTCTTGGGAAATGCTGGAACTGCAATGCGGCCACTGACGGCAGCTGTAGTAGCTGCTGGTGGAAATGCAACGTATGTTTTCTTTATCCTAGTGGAAATAAGTATGAGATCCATGGGTATGTTTGGAGACTGATCGTTTCTTTTATTAAAAAAAAACTTCAGTTATGTGCTTGATGGCTGTCGCTTATAAACATCTCAGAGCCCACGA	TRUE	FALSE	FALSE	0	1	0	1	0.00122471
GTGGAAGCAGATAAAGTTGCAAAAAGAGCTGTGGTTGTTGGCTGTGGCGGCAGGTTCCCAGTCGAAAAGGACGCCAAAAGAGGAAGTAAAGCCCTTCTTGGGTAATGCTGGAACTGCAATGCGTCCATTGACGGCAGCTGTAGTAGCTGCTGGTGGAAATGCAACGTATGTTTTCTTTATCCTAGTTGAAATAAGTATGAGATCCATGGGTATGTTTGGAGACTGATCGTGTCTTTTATTAAAAAAAAAACTTCAGTTATGTGCTTGATGG	TRUE	FALSE	FALSE	0	1	0	1	0.00122471
GTGGAAGCAGATAAAGTTGCAAAAAGAGCTGTGGTTGTTGGCTGTGGCGGCAGGTTCCCAGTCGAAAAGGACGCCAAAAGAGGAAGGAAAGCGCTTCTTGGGTAATGCTGGAACTGCAATGCGGCCACTGACGGCAGCTGGAGTAGCTGCTGGTGGAAATGCAACGTATGTTTTCTTTATCCTAGTGGAAATAAGTATGAGATCCATGGGTATGTTTGGAGACTGATCGTTTCTGTGATTAAAAAAAAACTTCAGTTATGTGCTTGATGG	TRUE	FALSE	FALSE	0	1	0	1	0.00122471
GTGGAAGCAGATAAAGTTGCAAAAAGAGCTGTGGTTGTTGGCTGTGGCGGCAGGTTCCCAGTCGAAAAGGACGCCAAAAGAGGAAGGAAAGCGCTTCTTGGGGAATGCTGGAACTGCAATGCGGCCACTGACGGCAGCTGTAGTAGCTGCTGGTGGAAATGCAACGTATGTTTTCTTTATCCTAGT-GAAATAAGTATGAGATCCATGGGTATGTTTGGAGACTGATCGTGTCTTTTATTAAAAAAAAAACTTCAGTTATGTGCTTGATGGCTGACGCTTATACACATCACCGAGCCCACGG	TRUE	FALSE	FALSE	0	1	0	1	0.00122471
GTGGAAGCAGATAAAGTTGCAAAAAGAGCTGTGGTTGTTGGCTGTGGCGGCAGGTTCCCAGTCGAAAAGGACGCCAAAAGAGGAAGGAAAGCGCTTCTTGGGGAATGCTGGAACTGCAATGCGGCCACTGACGGCAGCTGTAGTAGCTGCTGGTGGAAATGCAACGAATGTTTTCTTTATCCTAGTGGAAATAAGTATGAGATCCATGGGTATGTTTGGAGACTGATCGTTTCTTTTATTAAAAAAAAACTTCAGTTATGTGCTTGATGG	TRUE	FALSE	FALSE	0	1	0	1	0.00122471
GTGGAAGCAGATAAAGTTGCAAAAAGAGCTGTGGTTGTTGGCTGTGGCGGCAGGTTCCCAGTCGAAAAGGACGCCAAAAGAGGAAGGAAAGCACTTCTTGGGGAATGCTGGAACTGCAATGCGGCCACTGACGGCAGCTGTAGTAGCTGCTGGTGGAAATGCAACGTATGTTTTCTTTATCCGAGTGGAAATAAGTATGAGATCCATGGGTATGTTTGGAGACTGATCGTGTCTTTTATTAAAAAAAAAACTTCAGTTATGTGCTGGATGGCTGTCTCTTAAACAAATCGCCGAGACCACG	TRUE	FALSE	FALSE	0	1	0	1	0.00122471
GTGGAAGCAGATAAAGTTGCAAAAAGAGCTGTGGTTGTTGGCTGTGGCGGCAGGTTCCCAGTCGAAAAGGACGCCAAAAGAGGAAGAAAAGCCCTTCTGGGGTAATGCTGGAACTGCAATGCGGCCACTGACGGCAGCTGTAGTAGCTGCTGGTGGAAATGCAACGTATGTTTTCTTTATCTTAGTGGAAATAAGTATGAGATCCATGGGTATGTTTGGAGACTGATCGTTTCTTTTATAAAAAAAAAACTTCAGTTATGTGCTTGATGG	TRUE	FALSE	FALSE	0	1	0	1	0.00122471
GTGGAAGCAGATAAAGTTGCAAAAAGAGCTGTGGTTGTTGGCTGTGGCGGCAGGTTCCCAGTCGAAAAGGACGCCAAAAGAGGAAGTAAAGCTCTTCTTGGGTAATGCTGGAACTGCAATGCGGCCACTGACGGCAGCTGTAGTAGCTGCTGGTGGAAATGCAACGTATGTTTTCTTTATCCTAGTGGAAATAAGTATGAGATCCATGGGCATGTTTGGAGACTGATCGTTTCTTTTATTAAAAAAAAACTTCAGTTATTTGCTTGATGGTTGTCTCTATTACCCATCTCCGACCCCACGA	TRUE	FALSE	FALSE	0	1	0	1	0.00122471
GTGGAAGCAGATAAAGTTGCAAAAAGAGCTGTGGTTGTTGGCTGTGGCGGCAGGTTCCCAGTCGAAAAGGACGCCAAAAGAGGAAGTAAAGCTCTTCTTGGGTAATGCTGGAACTGCAATGCGGCCACTGACGGCAGCTGTAGTAGCTGCTGGTGGAAATGCAACGTATGTTTTCTTTATCCTAGTGGAAATAAGTATGAGATCCATGGGAATGTTTGGAGACTGATCGTTTCTTTTATTAAAAGAAAACTTCAGTTATGTGCTTGATGGCTGTCTTTTTTACACATCTCCTAGCCCACGA	TRUE	FALSE	FALSE	0	1	0	1	0.00122471
GTGGAAGCAGATAAAGTTGCAAAAAGAGCTGTGGTTGTTGGCTGTGGCGGCAGGTTCCCAGTCGAAAAGGACGCCAAAAGAGGAAGTAAAGCTCTTCTTGGGTAATGCTGGAACTGCAATGCGGCCACTGACGGCAGCTGTAGTAGCTGCTGGTGGAAATGCAACGTATGTTTTCTTTATCCTAGTGGAAATAAGTATGAGATCCATGGGGATGTTTGGAGACTGATCGTTTCTTTTATTAAAAAAAAACTTCAGTTATGTGCTTGATGG	TRUE	FALSE	FALSE	0	1	0	1	0.00122471
GTGGAAGCAGATAAAGTTGCAAAAAGAGCTGTGGTTGTTGGCTGTGGCGGCAGGTTCCCAGTCGAAAAGGACGCCAAAAGAGGAAGTAAAGCTCTTCTTGGGTAATGCTGGAACTGCAATGCGGTCACTGACGGCAGCTGTAGTAGCTGCTGGTGGAAATGCAACGTATGTTTTCTTTATCCTAGTGGAACTAAGTATGAGATCCATGGGTATGTTTGGAGACTGATCGTTTCTTTTATTAAAAAACAACTTCAGTTATGTACTTGAGTG-	TRUE	FALSE	FALSE	0	1	0	1	0.00122471
GTGGAAGCAGATAAAGTTGCAAAAAGAGCTGTGGTTGTTGGCTGTGGCGGCAGGTTCCCAGTCGAAAAGGACGCCAAAAGAGGAAGTAAAGCTCTTCTTGGGTAATGCTGGAACTGCAATGCGGCCATTGACGGCAGCTGTAGTTGCTGCTGGTGGAAATGCAACGTATGTTTTCTTTATCCTAGT-GAAATAAGTATGAGATCCATGGGTATGTTTGGAGACTGATCATGTCTTTTATTTAAAAAAAAACTTCAGTTATGTGCTTGATGG	TRUE	FALSE	FALSE	0	1	0	1	0.00122471
GTGGAAGCAGATAAAGTTGCAAAAAGAGCTGTGGTTGTTGGCTGTGGCGGCAGGTTCCCAGTCGAAAAGGACGCCAAAAGAGGAAGTAAAGCTCTTCTTGGGTAATGCTGGAACTGCAATGCGGCCATTGACGGCAGCTGTAGTTGCTGCTGGTGGAAATGCAACGTATGTTTTCTTTATCCTAGT-GAAATAAGTATGAGATCCATGGGTATGTTTGGAGACTGATCATGTCTTTTATTTAAAAAAAAAACTTCAGTTATGTGCTTGATGG	TRUE	FALSE	FALSE	0	1	0	1	0.00122471
GTGGAAGCAGATAAAGTTGCAAAAAGAGCTGTGGTTGTTGGCTGTGGCGGCAGGTTCCCAGTCGAAAAGGACGCCAAAAGAGGAAGTAAAGCTCTTCTTGGGTAATGCTGGAACTGCAATGCGGCCATTGACGGCAGCTGTAGTTGCTGCTGGTGGAAATGCAACGTATGTTTTCTTTATCCTAGT-GAAATAAGTATGAGATCCATGGGTATGTTTGGAGACTGATCATGTCTTTTATTTAAAAAAAAAACTTCAG-TATAGTGCTTTATGG	TRUE	FALSE	FALSE	0	1	0	1	0.00122471
GTGGAAGCAGATAAAGTTGCAAAAAGAGCTGTGGTTGTTGGCTGTGGCGGCAGGTTCCCAGTCGAAAAGGACGCCAAAAGAGGAAGTAAAGCTCTTCTTGGGTAATGCTGGAACTGCAATGCGGCCATTGACGGCAGCTGTAGTTGCTGCTGGTGGAAATGCAACGTATGTTTTC-TTATCCTAGT-GAAATAAGTATGAGATCCATGGGTATGTTTGGAGACTGATCATGTCTTTTATTTAAAAAAAAAACTTCAGTTATGTGCTTGATGG	TRUE	FALSE	FALSE	0	1	0	1	0.00122471
GTGGAAGCAGATAAAGTTGCAAAAAGAGCTGTGGTTGTTGGCTGTGGCGGCAGGTTCCCAGTCGAAAAGGACGCCAAAAGAGGAAGTAAAGCTCTTCTTGGGTAATGCTGGAACTGCAATGCGGCCACTGACGTCAGCTGTATTAGCTGCTGGTGGAAATGCAACGTATGTTTTCTTTATCCTAGTGGAAATAAGTATGAGATCCATGGGTATGTTTGGAGCCTGATCGTTTCTTTTATTAAAAAAAAACTTCAGTTATGTTCTTGATGG	TRUE	FALSE	FALSE	0	1	0	1	0.00122471
GTGGAAGCAGATAAAGTTGCAAAAAGAGCTGTGGTTGTTGGCTGTGGCGGCAGGTTCCCAGTCGAAAAGGACGCCAAAAGAGGAAGTAAAGCTCTTCTTGGGTAATGCTGGAACTGCAATGCGGCCACTGACGGCAGCTTTAGTAGTTGCTGGTGGAAATGCAACGTATGTTTTCTTTATCCTAGTGGAAATAAGTATGAGATCCATGGGTATGTTTGGCGACTGATCGTTTCTTTTTTTAAAAAAAAACTTCAGTTATGTGCTTGATGG	TRUE	FALSE	FALSE	0	1	0	1	0.00122471
GTGGAAGCAGATAAAGTTGCAAAAAGAGCTGTGGTTGTTGGCTGTGGCGGCAGGTTCCCAGTCGAAAAGGACGCCAAAAGAGGAAGTAAAGCTCTTCTTGGGTAATGCTGGAACTGCAATGCGGCCACTGACGGCAGCTGTAGTCGCTGCTGGTGGAAATGCAACGTATGTTTTCTTTATCCTAGTGGAAATAAGTATGAGATCCATGGGTATGTTTGGAGACTGATCGTTTCTTTTATTAAAAAAAAACTTCAGTTATGTGCTTGATGG	TRUE	FALSE	FALSE	0	1	0	1	0.00122471
GTGGAAGCAGATAAAGTTGCAAAAAGAGCTGTGGTTGTTGGCTGTGGCGGCAGGTTCCCAGTCGAAAAGGACGCCAAAAGAGGAAGTAAAGCTCTTCTTGGGTAATGCTGGAACTGCAATGCGGCCACTGACGGCAGCTGTAGTAGTTGCTGGTGGAAATGCAACGTATGTTTTCTTTATCCTAGT-GAAATACGTATGAGATCCATGGGTATGTTTGGAGACTGATCATTTCTTTTATTAAAAAAAAACTTCAGTTATGTGCTTGATTG	TRUE	FALSE	FALSE	0	1	0	1	0.00122471
GTGGAAGCAGATAAAGTTGCAAAAAGAGCTGTGGTTGTTGGCTGTGGCGGCAGGTTCCCAGTCGAAAAGGACGCCAAAAGAGGAAGTAAAGCTCTTCTTGGGTAATGCTGGAACTGCAATGCGGCCACTGACGGCAGCTGTAGTAGCTGCTGTTGGAAATGCAACGTATGTTTTCTTTATCCTAGTGGAAATAAGTATGAGATCCATGGGTATGTTTGGAGACTGATCGTTTCTTTTATTAAAAAAAAACTTCAGTTATGTGCTTGATGT	TRUE	FALSE	FALSE	0	1	0	1	0.00122471
GTGGAAGCAGATAAAGTTGCAAAAAGAGCTGTGGTTGTTGGCTGTGGCGGCAGGTTCCCAGTCGAAAAGGACGCCAAAAGAGGAAGTAAAGCTCTTCTTGGGTAATGCTGGAACTGCAATGCGGCCACTGACGGCAGCTGTAGTAGCTGCTGTTGGAAATGCAACGTATGTTTTCTTTATCCTAGTGGAAATAAGTATGAGATCCATGGGTATGTTTGGAGACTGATCGTTTCTTTTATTAAAAAAAAACTTCAGTTATGTGCTTGATGGCTGTCTCTTCTAAACATCTCCGAGCCACGAG	TRUE	FALSE	FALSE	0	1	0	1	0.00122471
GTGGAAGCAGATAAAGTTGCAAAAAGAGCTGTGGTTGTTGGCTGTGGCGGCAGGTTCCCAGTCGAAAAGGACGCCAAAAGAGGAAGTAAAGCTCTTCTTGGGTAATGCTGGAACTGCAATGCGGCCACTGACGGCAGCTGTAGTAGCTGCTGGTGGAAATGTAACGTATGTTTTCTTTATCCTAGTGGAAATAAGTATGAGATCCATGTGTATGTTTGGAGACTGATCGTTTCTTTTATTAAAAAAAAACTTCAGTTATGTGCTTTATGG	TRUE	FALSE	FALSE	0	1	0	1	0.00122471
GTGGAAGCAGATAAAGTTGCAAAAAGAGCTGTGGTTGTTGGCTGTGGCGGCAGGTTCCCAGTCGAAAAGGACGCCAAAAGAGGAAGTAAAGCTCTTCTTGGGTAATGCTGGAACTGCAATGCGGCCACTGACGGCAGCTGTAGTAGCTGCTGGTGGAAATGCTACGTATGTTTTCTTTATCCTAGTGGAAATAAGTATGAGATCCATGGGTATGTTTGGAGACTGATCGTTTCTTTTATTAAAAAAAAACTTCAGTTATGTGCTTGATGG	TRUE	FALSE	FALSE	0	1	0	1	0.00122471
GTGGAAGCAGATAAAGTTGCAAAAAGAGCTGTGGTTGTTGGCTGTGGCGGCAGGTTCCCAGTCGAAAAGGACGCCAAAAGAGGAAGTAAAGCTCTTCTTGGGTAATGCTGGAACTGCAATGCGGCCACTGACGGCAGCTGTAGTAGCTGCTGGTGGAAATGCCACGTATGTTTTCTTTATCCTAGTGGAAATAAGTATGAGATCCATGGGTATGTTTGGAGACTGATCGTTTCTTTTATTAACAAAAACCTTCAGTTATGTGCTTGATGG	TRUE	FALSE	FALSE	0	1	0	1	0.00122471
GTGGAAGCAGATAAAGTTGCAAAAAGAGCTGTGGTTGTTGGCTGTGGCGGCAGGTTCCCAGTCGAAAAGGACGCCAAAAGAGGAAGTAAAGCTCTTCTTGGGTAATGCTGGAACTGCAATGCGGCCACTGACGGCAGCTGTAGTAGCTGCTGGTGGAAATGCACCGTATGTTTTCTTTATCCTAGTGGAAATAAGTATGAGATCCATGGGTATGTTTGGAGACTGATCGTTTCTTTTATTAAAAAAAAACTTCAGTTATGTGCTTGATGG	TRUE	FALSE	FALSE	0	1	0	1	0.00122471
GTGGAAGCAGATAAAGTTGCAAAAAGAGCTGTGGTTGTTGGCTGTGGCGGCAGGTTCCCAGTCGAAAAGGACGCCAAAAGAGGAAGTAAAGCTCTTCTTGGGTAATGCTGGAACTGCAATGCGGCCACTGACGGCAGCTGTAGTAGCTGCTGGTGGAAATGCAACGTCTGTTTTCTTTATCCTAGTGGAAATAAGTATGAGATCCATGGGTATGTTTGGAGACTGATCGTTTCTTTTATTAAACAAAAACTTCAGTTATGTGCTTGATGG	TRUE	FALSE	FALSE	0	1	0	1	0.00122471
GTGGAAGCAGATAAAGTTGCAAAAAGAGCTGTGGTTGTTGGCTGTGGCGGCAGGTTCCCAGTCGAAAAGGACGCCAAAAGAGGAAGTAAAGCTCTTCTTGGGTAATGCTGGAACTGCAATGCGGCCACTGACGGCAGCTGTAGTAGCTGCTGGTGGAAATGCAACGTATGTTTTCTTTCTCCTAGT-GAAATAAGTATGAGATCCATGGGTATGTTTGGAGACTGATCATGTCTTTTATTTAAAAAAAAAACTTCAGTTATGTGCTTGATGG	TRUE	FALSE	FALSE	0	1	0	1	0.00122471
GTGGAAGCAGATAAAGTTGCAAAAAGAGCTGTGGTTGTTGGCTGTGGCGGCAGGTTCCCAGTCGAAAAGGACGCCAAAAGAGGAAGTAAAGCTCTTCTTGGGTAATGCTGGAACTGCAATGCGGCCACTGACGGCAGCTGTAGTAGCTGCTGGTGGAAATGCAACGTATGTTTTCTTTATCTTATTGGAAATAAGTATGAGATCCATGGGTATGTTTGGAGACTGATCGTTTCTTTTATTAAAAAAAAAACTTCAGTTATGTGCTTGATTG	TRUE	FALSE	FALSE	0	1	0	1	0.00122471
GTGGAAGCAGATAAAGTTGCAAAAAGAGCTGTGGTTGTTGGCTGTGGCGGCAGGTTCCCAGTCGAAAAGGACGCCAAAAGAGGAAGTAAAGCTCTTCTTGGGTAATGCTGGAACTGCAATGCGGCCACTGACGGCAGCTGTAGTAGCTGCTGGTGGAAATGCAACGTATGTTTTCTTTATCCTAGTTGAAATAAGTATGAGATCCATGTGTATGTTTGGAGACTGATCGTGTCTTTTATTAAAAAAAAAACTTCAGTTATTTGCTTGATGG	TRUE	FALSE	FALSE	0	1	0	1	0.00122471
GTGGAAGCAGATAAAGTTGCAAAAAGAGCTGTGGTTGTTGGCTGTGGCGGCAGGTTCCCAGTCGAAAAGGACGCCAAAAGAGGAAGTAAAGCTCTTCTTGGGTAATGCTGGAACTGCAATGCGGCCACTGACGGCAGCTGTAGTAGCTGCTGGTGGAAATGCAACGTATGTTTTCTTTATCCTAGTTGAAATAAGTATGAGATCCATGGGTATGTTTGGAGACTGATCGTTTCTTTTATTAAAAAAAAACTTCAGTTATGTGCTTGATGG	TRUE	FALSE	FALSE	0	1	0	1	0.00122471
GTGGAAGCAGATAAAGTTGCAAAAAGAGCTGTGGTTGTTGGCTGTGGCGGCAGGTTCCCAGTCGAAAAGGACGCCAAAAGAGGAAGTAAAGCTCTTCTTGGGTAATGCTGGAACTGCAATGCGGCCACTGACGGCAGCTGTAGTAGCTGCTGGTGGAAATGCAACGTATGTTTTCTTTATCCTAGTTGAAATAAGTATGAGATCCATGGGTATGTTTGGAGACTGATCATGTCTTTTATTTAAAAAAAAAACTTCAGTTATGTGCTTGATGG	TRUE	FALSE	FALSE	0	1	0	1	0.00122471
GTGGAAGCAGATAAAGTTGCAAAAAGAGCTGTGGTTGTTGGCTGTGGCGGCAGGTTCCCAGTCGAAAAGGACGCCAAAAGAGGAAGTAAAGCTCTTCTTGGGTAATGCTGGAACTGCAATGCGGCCACTGACGGCAGCTGTAGTAGCTGCTGGTGGAAATGCAACGTATGTTTTCTTTATCCTAGTTGAAATAAGTATGAGATCCATGGCTATGTTTGGAGACTGATCGTTTCTTTTATTAAAAAAAAACTTCAGTTATGTGCTTGATGG	TRUE	FALSE	FALSE	0	1	0	1	0.00122471
GTGGAAGCAGATAAAGTTGCAAAAAGAGCTGTGGTTGTTGGCTGTGGCGGCAGGTTCCCAGTCGAAAAGGACGCCAAAAGAGGAAGTAAAGCTCTTCTTGGGTAATGCTGGAACTGCAATGCGGCCACTGACGGCAGCTGTAGTAGCTGCTGGTGGAAATGCAACGTATGTTTTCTTTATCCTAGTGGAACTAAGTATGAGATCCATGGGTATGTTTGGAGACTGATCGTTTCTTTTATTAAAAAAAACCTTAAGTTATGTGCTTGATGG	TRUE	FALSE	FALSE	0	1	0	1	0.00122471
GTGGAAGCAGATAAAGTTGCAAAAAGAGCTGTGGTTGTTGGCTGTGGCGGCAGGTTCCCAGTCGAAAAGGACGCCAAAAGAGGAAGTAAAGCTCTTCTTGGGTAATGCTGGAACTGCAATGCGGCCACTGACGGCAGCTGTAGTAGCTGCTGGTGGAAATGCAACGTATGTTTTCTTTATCCTAGTGGAACTAAGTATGAGATCCATGGGTATGTTTGGAGACTGATCGTTTCTTTTATTAAAAAAAAACTTCAGTTATGTGCTTGATGG	TRUE	FALSE	FALSE	0	1	0	1	0.00122471
GTGGAAGCAGATAAAGTTGCAAAAAGAGCTGTGGTTGTTGGCTGTGGCGGCAGGTTCCCAGTCGAAAAGGACGCCAAAAGAGGAAGTAAAGCTCTTCTTGGGTAATGCTGGAACTGCAATGCGGCCACTGACGGCAGCTGTAGTAGCTGCTGGTGGAAATGCAACGTATGTTTTCTTTATCCTAGTGGAAATACGTATGAGATCCATGGGTATGTTTGGAGACTGATCGTTTCTTTTATTAAAAAAAAACTTCAGTTATGTGCTTGATGG	TRUE	FALSE	FALSE	0	1	0	1	0.00122471
GTGGAAGCAGATAAAGTTGCAAAAAGAGCTGTGGTTGTTGGCTGTGGCGGCAGGTTCCCAGTCGAAAAGGACGCCAAAAGAGGAAGTAAAGCTCTTCTTGGGTAATGCTGGAACTGCAATGCGGCCACTGACGGCAGCTGTAGTAGCTGCTGGTGGAAATGCAACGTATGTTTTCTTTATCCTAGTGGAAATAAGTATGAGTTCCATGGGTATGTTTGGAGACTGATCGTTTCTTTTATTAAAACAAAATTTCAGTTATGTGTTTGATGG	TRUE	FALSE	FALSE	0	1	0	1	0.00122471
GTGGAAGCAGATAAAGTTGCAAAAAGAGCTGTGGTTGTTGGCTGTGGCGGCAGGTTCCCAGTCGAAAAGGACGCCAAAAGAGGAAGTAAAGCTCTTCTTGGGTAATGCTGGAACTGCAATGCGGCCATTGACGGCAGCTGTAGTTGCTGCTGGTGGAAATGCAACGTATGTTTTCTTTATCCTAGT-GAAATAAGTATGAGATCCATGGGTATGTTTGGAGACTGATCGTGTCTTTTATTAAAAAAAAAACTTCAGTTATGTGCTTGATGGCTGTTTCTTTTACACATCTCCGACCCCAGCG	TRUE	FALSE	FALSE	0	1	0	1	0.00122471
GTGGAAGCAGATAAAGTTGCAAAAAGAGCTGTGGTTGTTGGCTGTGGCGGCAGGTTCCCAGTCGAAAAGGACGCCAAAAGAGGAAGTAAAGCTCTTCTTGGGTAATGCTGGAACTGCAATGCGTCCATTGACGGCAGCTGTAGTAGCTGCTGGTGGAAATGCAACGTATGTTTTCTTTATCCTAGTTGAAATAAGTATGAGATCCATGGGTATGATTGGAGACTGATCGTTTCTTTTATTAAAAAAAAACTTCAGTTATGTGCTTGATGG	TRUE	FALSE	FALSE	0	1	0	1	0.00122471
GTGGAAGCAGATAAAGTTGCAAAAAGAGCTGTGGTTGTTGGCTGTGGCGGCAGGTTCCCAGTCGAAAAGGACGCCAAAAGAGGAAGTAAAGCTCTTCTTGGGTAATGCTGGAACTGCAATGCGGCCACTGACGGCAGCTGTAGTAGCTGCTGGTGGAAATGCAACGTATGTTTTCTTTATCCTAGTGGAAATAAGTATGAGCTCCATGGGTATGTTTGGAGACTGATCGTTTCTTTTATTAAAAAAAAACTTCAGTTATGTGCTTGATGG	TRUE	FALSE	FALSE	0	1	0	1	0.00122471
GTGGAAGCAGATAAAGTTGCAAAAAGAGCTGTGGTTGTTGGCTGTGGCGGCAGGTTCCCAGTCGAAAAGGACGCCAAAAGAGGAAGTAAAGCTCTTCTTGGGTAATGCTGGAACTGCAATGCGTCCATTGACGGCAGCTGTAGTAGCTGCTGGTGGAAATGCAACGTATGTTTTCTTTATCCTAGTTGAAATAAGTATGAGATCCATGGGTATGTGTGGAGACTGATCGTGTCTTTTATTAAAAAAAAAACTTCAGTTATGTGCTTGATGG	TRUE	FALSE	FALSE	0	1	0	1	0.00122471
GTGGAAGCAGATAAAGTTGCAAAAAGAGCTGTGGTTGTTGGCTGTGGCGGCAGGTTCCCAGTCGAAAAGGACGCCAAAAGAGGCAGTAAAGCTCTTCTTGGGTAATGCTGGAACTGCAATGCGGCCACTGACGGCAGCTGTAGTAGCTGCTGGTGGAAATGCAACGTATGTTTTCTTTATCCTAGTGGAAATAAGTATGAGATCCATGGGTATGTTTGGAGACTGATCGTTTCTTTTATTAAAAAACAAACTTCAGTTATGTGCTTGATGG	TRUE	FALSE	FALSE	0	1	0	1	0.00122471
GTGGAAGCAGATAAAGTTGCAAAAAGAGCTGTGGTTGTTGGCTGTGGCGGCAGGTTCCCAGTCGAAAAGGACGCCAAAAGAGGAAGTACAGCTCTTCTTGGGTAATGCTGGAACTGCAATGCGGCCACTGACGGCAGCTGTAGTAGCTGCTGGTGGAAATGCAACGTATGTTTTCTTTATCCTAGTGGAAATAAGTATGAGATCCATGGGTATGTTTGGAGACTGATCGTTTCTTTTATTAAAAAAAAAAACTTCAGTTAT-TGCCTTGATGGCGGTATCTTATACACTTCTCCGAACTCA	TRUE	FALSE	FALSE	0	1	0	1	0.00122471
GTGGAAGCAGATAAAGTTGCAAAAAGAGCTGTGGTTGTTGGCTGTGGCGGCAGGTTCCCAGTCGAAAAGGACGCCAAAAGAGGAAGTAACGCTCTTCTTGGGTAATGCTGGAACTGCAATGCGGCCACTGACGGCAGCTGTAGTAGCTGCTGGTGGAAATGCAACGTATGTTTTCTTTATCCTAGTGGAAATAAGTATGAGATCCATGGGTATGTTTGGAGCCTGATCGTTTCTTTTATTAAAAAAAAACTTCAGTTATGTGCTTGCTGG	TRUE	FALSE	FALSE	0	1	0	1	0.00122471
GTGGAAGCAGATAAAGTTGCAAAAAGAGCTGTGGTTGTTGGCTGTGGCGGCAGGTTCCCAGTCGAAAAGGACGCCAAAAGAGGAAGTAAAGCTCTTTTTGGGTAATGCTGGAACTGCAATGCGGCCACTGACGGCAGCTGTAGTAGCTGCTGGTGGAAATGCAACGTATGTTTTCTTTATCCTAGTGGAAATAAGTATGAGATCCATGGGTATGTTTGGAGACTGATCGTGTCTTTTATTAAAAAAAAACTTCAGTTATGTGCTTGATGG	TRUE	FALSE	FALSE	0	1	0	1	0.00122471
GTGGAAGCAGATAAAGTTGCAAAAAGAGCTGTGGTTGTTGGCTGTGGCGGCAGGTTCCCAGTCGAAAAGGACGCCAAAAGAGGAAGTAAAGCTCTTCTTTGGTAATGCTGGAACTGCAATGCGGCCACTGACGGCAGCTGTAGTAGCTGCTGGTGGAAATGCAACGTATGTTTTCTTTATCCTAGTGGAAATAAGTATGAGATCCATGGGTATGTTTGGAGACTGATCGTTTCTTTTATTAAAAAAAAACTTCAGTTATGTGCTTGATGG	TRUE	FALSE	FALSE	0	1	0	1	0.00122471
GTGGAAGCAGATAAAGTTGCAAAAAGAGCTGTGGTTGTTGGCTGTGGCGGCAGGTTCCCAGTCGAAAAGGACGCCAAAAGAGGAAGTAAAGCTCTTCTTGGGTACTGCTGGAACTGCAATGCGGCCACTGACGGCAGCTGTAGTAGCTGCTGGTGGAAATGCAACGTATGTTTTCTTTATCCTAGT-GAAATAAGTATGAGATCCATGGGTATGTTTGGAGACTGATCATGTCTTTTATTTAAAAAAAAAACTTCAGTTATGTGCTTGATGGCCGTCTCTTATACAAATCTACGAGCCCAGG	TRUE	FALSE	FALSE	0	1	0	1	0.00122471
GTGGAAGCAGATAAAGTTGCAAAAAGAGCTGTGGTTGTTGGCTGTGGCGGCAGGTTCCCAGTCGAAAAGGACGCCAAAAGAGGAAGTAAAGCTCTTCTTGGGTAATGCTGGCACTGCAATGCGGCCACTGACGGCAGCTGTAGTAGCTGCTGGTGGAAATGCAACGTATGTTTTATTTATCCTAGTGGAAATAAGTATGAGATCCATGGGTATGTTTGGAGACTGATCGTTTCTTTTATTAAAAAAAAACCTTCAGTTATGTGCTTAATGG	TRUE	FALSE	FALSE	0	1	0	1	0.00122471
GTGGAAGCAGATAAAGTTGCAAAAAGAGCTGTGGTTGTTGGCTGTGGCGGCAGGTTCCCAGTCGAAAAGGACGCCAAAAGAGGAAGTAAAGCTCTTCTTGGGTAATGCTGGAATTGCAATGCGGCCACTGACGGCAGCTGTAGTAGTTGCTGGTGGAATTGCAACGTTTGTTTTTTTTATCCTATTGGAAATAAGTATGAGATCCATGGGTATGTTTGGAGACTGATCGTTTCTTTTATTAAAAAAAAACTTCAGTTATGTGCTTGATGG	TRUE	FALSE	FALSE	0	1	0	1	0.00122471
GTGGAAGCAGATAAAGTTGCAAAAAGAGCTGTGGTTGTTGGCTGTGGCGGCAGGTTCCCAGTCGAAAAGGACGCCAAAAGAGGAAGTAAAGCTCTTCTTGGGTAATGCTGGAACTGCATTGCGGCCACTGACGGCAGCTGGAGTAGCTGCTGGTGGAAATGCAACGTATGTTTTCTTTATCCTAGTGGAAATAAGTATGAGATCCATGGGTATGATTGGAGACTGATCGTTTCTTTTATTAAAAAAAAACTTCAGTTATGTGCTTGATGG	TRUE	FALSE	FALSE	0	1	0	1	0.00122471
GTGGAAGCAGATAAAGTTGCAAAAAGAGCTGTGGTTGTTGGCTGTGGCGGCAGGTTCCCAGTCGAAAAGGACGCCAAAAGAGGAAGTAAAGCTCTTCTTGGGTAATGCTGGAACTGCAATGTGGCCACTGACGGCAGCTGTAGTAGCTGCTGGTGGAAATGCAACGTATGTTTTCTTTATCCTAGTGGAAATAAGTATGAGATCCATGGGTATGTTTGGAGACTGATCGTTTCTTTTATTAAAAAAAAACTTCAGTTATGTGCTTGATGG	TRUE	FALSE	FALSE	0	1	0	1	0.00122471
GTGGAAGCAGATAAAGTTGCAAAAAGAGCTGTGGTTGTTGGCTGTGGCGGCAGGTTCCCAGTCGAAAAGGACGCCAAAAGAGGAAGTAAAGCTCTTCTTGGGTAATGCTGGAACTGCAATGCGTCCATTGACGGCAGCTGTAGTAGCTGCTGGTGGAAATGCAACGTATGTTTTCTTTTTCCTAGTTGAAATAAGTATGAGATCCATGGGTATGTTTGGAGACTGATCGTGTCTTTTATTAAAAAAAAAACTTCAGTTATGTGCTTGATGGCTGTCTCTTATCAACATCTCCTAGCCCACG	TRUE	FALSE	FALSE	0	1	0	1	0.00122471
GTGGAAGCAGATAAAGTTGCAAAAAGAGCTGTGGTTGTTGGCTGTGGCGGCAGGTTCCCAGTCGAAAAGGACGCCAAAAGAGGAAGTAAAGCTCTTCTTGGGTAATGCTGGAACTGCAATGCGTCCATTGACGGCAGCTGTAGTAGCTGCTGGTGGAAATGCAACGTATGTTTTCTTTATCCTAGTTGAAATAAGTATGAGATCCATGGGTATGTTTGGAGACTGATCGTGTCTTTTATTAAAAAAAAAACTTCAGTTATTTGCTTGATGGCTGTCTCTTATAACCATCTCCGAGCCCACG	TRUE	FALSE	FALSE	0	1	0	1	0.00122471
GTGGAAGCAGATAAAGTTGCAAAAAGAGCTGTGGTTGTTGGCTGTGGCGGCAGGTTCCCAGTCGAAAAGGACGCCAAAAGAGGAAGTAAAGCTCTTCTTGGGTAATGCTGGAACTGCAATGCGTCCATTGACGGCAGCTGTAGTAGCTGCTGGTGGAAATGCAACGTATGTTTTCTTTATCCTAGTTGAAATAAGTATGAGATCCATGGGTATGTTTGGAGACTGATCGTGTCTTTTATTAAAAAAAAAACTTCAGTTATGTGCTTGTTGG	TRUE	FALSE	FALSE	0	1	0	1	0.00122471
GTGGAAGCAGATAAAGTTGCAAAAAGAGCTGTGGTTGTTGGCTGTGGCGGCAGGTTCCCAGTCGAAAAGGACGCCAAAAGAGGAAGTAAAGCTCTTCTTGGGTAATGCTGGAACTGCAATGCGTCCATTGACGGCAGCTGTAGTAGCTGCTGGTGGAAATGCAACGTATGTTTTCTTTATCCTAGTTGAAATAAGTATGAGATCCATGGGTATGTTTGGAGACTGATCGTGTCTTTTATTAAAAAAAAAACTTCAGTTATGTGCTTGATGG	TRUE	FALSE	FALSE	0	1	0	1	0.00122471
GTGGAAGCAGATAAAGTTGCAAAAAGAGCTGTGGTTGTTGGCTGTGGCGGCAGGTTCCCAGTCGAAAAGGACGCCAAAAGAGGAAGTAAAGCTCTTCTTGGGTAATGCTGGAACTGCAATGCGTCCATTGACGGCAGCTGTAGTAGCTGCTGGTGGAAATGCAACGTATGTTTTCTTTATCCTAGTTGAAATAAGTATGAGATCCATGGGTATGTTTGGAGACTGATCGTGTCTTTTATTAAAAAAAAAACTTCAGTTATGTGCTGGATGG	TRUE	FALSE	FALSE	0	1	0	1	0.00122471
GTGGAAGCAGATAAAGTTGCAAAAAGAGCTGTGGTTGTTGGCTGTGGCGGCAGGTTCCCAGTCGAAAAGGACGCCAAAAGAGGAAGTAAAGCTCTTCTTGGGTAATGCTGGAACTGCAATGCGGCCACTGACGGCAGCTGTAGTAGCTGCTGGTGGAAATGCAACGTATGTTTTCTTTATCCTAGTGGAAATAAGTATGAGCTCCATGGGTATGTTTGGAGACTGATCGTTTCTTTTATTAAAAAAAAACTTCAGTTATGTGCTTGCTGTCTGTCTTTTATACACCTCTCCGAGCCCACGG	TRUE	FALSE	FALSE	0	1	0	1	0.00122471
GTGGAAGCAGATAAAGTTGCAAAAAGAGCTGTGGTTGTTGGCTGTGGCGGCAGGTTCCCAGTCGAAAAGGACGCCAAAAGAGGAAGTAAAGCTCTTCTTGGGTAATGCTGGAACTGCAATGCGGCCACTGACGGCAGCTGTAGTAGCTGCTGGTGGAAATGCAACGTATGTTTTCTTTATCCTAGTGGAAATAAGTATGAGATCCATGGGTATGTTTGTAGACTGATCGTGTCTTTTATTAAAAAAAAAACTTCAGTTATGTGCTTGTTGGCTGTCTCTTTTACACAACTCCTACCCCCC	TRUE	FALSE	FALSE	0	1	0	1	0.00122471
GTGGAAGCAGATAAAGTTGCAAAAAGAGCTGTGGTTGTTGGCTGTGGCGGCAGGTTCCCAGTCGAAAAGGACGCCAAAAGAGGAAGTAAAGCTCTTCTTGGGTAATGCTGGAACTGCAATGCGGCCACTGACGGCAGCTGTAGTAGCTGCTGGTGGAAATGCAACGTATGTTTTCTTTATCCTAGTGGAAATAAGTATGAGATCCATGGGTATGATTGGAGACTGATCGTTTCTTTTATTAAAAAAAAAACTTCAGTTATGTGCTTGATTG	TRUE	FALSE	FALSE	0	1	0	1	0.00122471
GTGGAAGCAGATAAAGTTGCAAAAAGAGCTGTGGTTGTTGGCTGTGGCGGCAGGTTCCCAGTCGAAAAGGACGCCAAAAGAGGAAGTAAAGCTCTTCTTGGGTAATGCTGGAACTGCAATGCGGCCACTGACGGCAGCTGTAGTAGCTGCTGGTGGAAATGCAACGTATGTTTTCTTTATCCTAGTGGAAATAAGTATGAGATCCATGGGTATGTTTGGAGACTGATCGTTTCTTTTATTAAAAAAAAACTTCAGGTATGTGCTTGATGA	TRUE	FALSE	FALSE	0	1	0	1	0.00122471
GTGGAAGCAGATAAAGTTGCAAAAAGAGCTGTGGTTGTTGGCTGTGGCGGCAGGTTCCCAGTCGAAAAGGACGCCAAAAGAGGAAGTAAAGCTCTTCTTGGGTAATGCTGGAACTGCAATGCGGCCACTGACGGCAGCTGTAGTAGCTGCTGGTGGAAATGCAACGTATGTTTTCTTTATCCTAGTGGAAATAAGTATGAGATCCATGGGTATGTTTGGAGACTGATCGTTTCTTTTATTAAAAAAAAAATTTAAGTTAT-TGTCTT-ATTGCTTTTCCTTTAACACCTTTTCCAGCCCAACA	TRUE	FALSE	FALSE	0	1	0	1	0.00122471
GTGGAAGCAGATAAAGTTGCAAAAAGAGCTGTGGTTGTTGGCTGTGGCGGCAGGTTCCCAGTCGAAAAGGACGCCAAAAGAGGAAGTAAAGCTCTTCTTGGGTAATGCTGGAACTGCAATGCGGCCACTGACGGCAGCTGTAGTAGCTGCTGGTGGAAATGCAACGTATGTTTTCTTTATCCTAGTGGAAATAAGTATGAGATCCATGGGTATGTTTGGAGACTGATCGTTTCTTTTATTAAAAAAAAAACTTCAGTTATGTGCTTGATGT	TRUE	FALSE	FALSE	0	1	0	1	0.00122471
GTGGAAGCAGATAAAGTTGCAAAAAGAGCTGTGGTTGTTGGCTGTGGCGGCAGGTTCCCAGTCGAAAAGGACGCCAAAAGAGGAAGTAAAGCTCTTCTTGGGTAATGCTGGAACTGCAATGCGGCCACTGACGGCAGCTGTAGTAGCTGCTGGTGGAAATGCAACGTATGTTTTCTTTATCCTAGTGGAAATAAGTATGAGATCCATGGGTATGTTTGGAGACTGATCGTTTCTTTTATTAAAAAAAAAACTTCAGTTATGTGCTTGATGGTGGTCTCTTAACAACACCCCGAGCCCAGGG	TRUE	FALSE	FALSE	0	1	0	1	0.00122471
GTGGAAGCAGATAAAGTTGCAAAAAGAGCTGTGGTTGTTGGCTGTGGCGGCAGGTTCCCAGTCGAAAAGGACGCCAAAAGAGGAAGTAAAGCTCTTCTTGGGTAATGCTGGAACTGCAATGCGGCCACTGACGGCAGCTGTAGTAGCTGCTGGTGGAAATGCAACGTATGTTTTCTTTATCCTAGTGGAAATAAGTATGAGATCCATGGGTATGTTTGGAGACTGATCGTTTCTTTTATTAAAAAAAAAACTTCAGTTATGTGCTTGATGGCTGTCTCTTATTACCATCTTCGAGCCTACG	TRUE	FALSE	FALSE	0	1	0	1	0.00122471
GTGGAAGCAGATAAAGTTGCAAAAAGAGCTGTGGTTGTTGGCTGTGGCGGCAGGTTCCCAGTCGAAAAGGACGCCAAAAGAGGAAGTAAAGCTCTTCTTGGGTAATGCTGGAACTGCAATGCGGCCACTGACGGCAGCTGTAGTAGCTGCTGGTGGAAATGCAACGTATGTTTTCTTTATCCTAGTGGAAATAAGTATGAGATCCATGGGTATGTTTGGAGACTGATCGTTTCTTTTATTAAAAAAAAAACTTCAGTTAGGTGCTTGATGGCTGTATCTTATACAAATCTCCGAGCCCAAG	TRUE	FALSE	FALSE	0	1	0	1	0.00122471
GTGGAAGCAGATAAAGTTGCAAAAAGAGCTGTGGTTGTTGGCTGTGGCGGCAGGTTCCCAGTCGAAAAGGACGCCAAAAGAGGAAGTAAAGCTCTTCTTGGGTAATGCTGGAACTGCAATGCGGCCACTGACGGCAGCTGTAGTAGCTGCTGGTGGAAATGCAACGTATGTTTTCTTTATCCTAGTGGAAATAAGTATGAGATCCATGGGTATGTTTGGAGACTGATCGTTTCTTTTATTAAAAAAAAAACTACAGTTATGTTGTTGATGG	TRUE	FALSE	FALSE	0	1	0	1	0.00122471
GTGGAAGCAGATAAAGTTGCAAAAAGAGCTGTGGTTGTTGGCTGTGGCGGCAGGTTCCCAGTCGAAAAGGACGCCAAAAGAGGAAGTAAAGCTCTTCTTGGGTAATGCTGGAACTGCAATGCGGCCACTGACGGCAGCTGTAGTAGCTGCTGGTGGAAATGCAACGTATGTTTTCTTTATCCTAGTGGAAATAAGTATGAGATCCATGGGTATGTTTGGAGACTGATCGTTTCTTTTATTAAAAAAAAAAACTTCATTTATGTGCTTGATGG	TRUE	FALSE	FALSE	0	1	0	1	0.00122471
GTGGAAGCAGATAAAGTTGCAAAAAGAGCTGTGGTTGTTGGCTGTGGCGGCAGGTTCCCAGTCGAAAAGGACGCCAAAAGAGGAAGTAAAGCTCTTCTTGGGTAATGCTGGAACTGCAATGCGGCCACTGACGGCAGCTGTAGTAGCTGCTGGTGGAAATGCAACGTATGTTTTCTTTATCCTAGTGGAAATAAGTATGAGATCCATGGGTATGTTTGGAGACTGATCGTTTCTTTTATTAAAAAAAAAAACTTCAGTTATGTGCTTGATGT	TRUE	FALSE	FALSE	0	1	0	1	0.00122471
GTGGAAGCAGATAAAGTTGCAAAAAGAGCTGTGGTTGTTGGCTGTGGCGGCAGGTTCCCAGTCGAAAAGGACGCCAAAAGAGGAAGTAAAGCTCTTCTTGGGTAATGCTGGAACTGCAATGCGGCCACTGACGGCAGCTGTAGTAGCTGCTGGTGGAAATGCAACGTATGTTTTCTTTATCCTAGTGGAAATAAGTATGAGATCCATGGGTATGTTTGGAGACTGATCGTTTCTTTTATT-AAAAAAAACTTCAGTTATGTGCTTGATGG	TRUE	FALSE	FALSE	0	1	0	1	0.00122471
GTGGAAGCAGATAAAGTTGCAAAAAGAGCTGTGGTTGTTGGCTGTGGCGGCAGGTTCCCAGTCGAAAAGGACGCCAAAAGAGGAAGTAAAGCTCTTCTTGGGTAATGCTGGAACTGCAATGCGGCCACTGACGGCAGCTGTAGTAGCTGCTGGTGGAAATGCAACGTATGTTTTCTTTATCCTAGTGGAAATAAGTATGAGATCCATGGGTATGTTTGGAGACTGATCGTTTCTTTGATTAAAAAAAAACTTCAGTTATTTGCTTGATGTCTGTCTCTTATACCCATCGTCGAGCCCACGA	TRUE	FALSE	FALSE	0	1	0	1	0.00122471
GTGGAAGCAGATAAAGTTGCAAAAAGAGCTGTGGTTGTTGGCTGTGGCGGCAGGTTCCCAGTCGAAAAGGACGCCAAAAGAGGAAGTAAAGCTCTTCTTGGGTAATGCTGGAACTGCAATGCGGCCACTGACGGCAGCTGTAGTAGCTGCTGGTGGAAATGCAACGTATGTTTTCTTTATCCTAGTGGAAATAAGTATGAGATCCATGGGTATGTTTGGAGACTGATCGTTTCTTTGATTAAAAAAAAACTTCAGTTATGTGTTTGATGA	TRUE	FALSE	FALSE	0	1	0	1	0.00122471
GTGGAAGCAGATAAAGTTGCAAAAAGAGCTGTGGTTGTTGGCTGTGGCGGCAGGTTCCCAGTCGAAAAGGACGCCAAAAGAGGAAGTAAAGCTCTTCTTGGGTAATGCTGGAACTGCAATGCGGCCACTGACGGCAGCTGTAGTAGCTGCTGGTGGAAATGCAACGTATGTTTTCTTTATCCTAGTGGAAATAAGTATGAGATCCATGGGTATGTTTGGAGACTGATCGTTGCTTTGATTAAAAAAAAACTTCATTTATGTACTTGATGGCTGTCACTTATACACATCGTCGAGCCCACGA	TRUE	FALSE	FALSE	0	1	0	1	0.00122471
GTGGAAGCAGATAAAGTTGCAAAAAGAGCTGTGGTTGTTGGCTGTGGCGGCAGGTTCCCAGTCGAAAAGGACGCCAAAAGAGGAAGTAAAGCTCTTCTTGGGTAATGCTGGAACTGCAATGCGGCCACTGACGGCAGCTGTAGTAGCTGCTGGTGGAAATGCAACGTATGTTTTCTTTATCCTAGTGGAAATAAGTATGAGATCCATGGGTATGTTTGGAGACTGATCGTGTCTTTTATTAAAAAAAAACTTCAGTTATGTGCTTGATGG	TRUE	FALSE	FALSE	0	1	0	1	0.00122471
GTGGAAGCAGATAAAGTTGCAAAAAGAGCTGTGGTTGTTGGCTGTGGCGGCAGGTTCCCAGTCGAAAAGGACGCCAAAAGAGGAAGTAAAGCTCTTCTTGGGTAATGCTGGAACTGCAATGCGGCCACTGACGGCAGCTGTAGTAGCTGCTGGTGGAAATGCAACGTATGTTTTCTTTATCCTAGTGGAAATAAGTATGAGATCCATGGGTATGTTTGGAGACTGATCGTGTCTTTTATTAAAAAAAAACTTCAATTATGTGCTTGATGG	TRUE	FALSE	FALSE	0	1	0	1	0.00122471
GTGGAAGCAGATAAAGTTGCAAAAAGAGCTGTGGTTGTTGGCTGTGGCGGCAGGTTCCCAGTCGAAAAGGACGCCAAAAGAGGAAGTAAAGCTCTTCTTGGGTAATGCTGGAACTGCAATGCGGCCACTGACGGCAGCTGTAGTAGCTGCTGGTGGAAATGCAACGTATGTTTTCTTTATCCTAGTGGAAATAAGTATGAGATCCATGGGTATGTTTGGAGACTGATCGTGTCTTTTATTAAAAAAAAAACTTCAGTTATGTGCTTGTTGT	TRUE	FALSE	FALSE	0	1	0	1	0.00122471
GTGGAAGCAGATAAAGTTGCAAAAAGAGCTGTGGTTGTTGGCTGTGGCGGCAGGTTCCCAGTCGAAAAGGACGCCAAAAGAGGAAGTAAAGCTCTTCTTGGGTAATGCTGGAACTGCAATGCGGCCACTGACGGCAGCTGTAGTAGCTGCTGGTGGAAATGCAACGTATGTTTTCTTTATCCTAGTGGAAATAAGTATGAGATCCATGGGTATGTTTGGAGACTGATCGTGTCTTTTATTAAAAAAAAAACTTCAGTTATGTGCTTAATGG	TRUE	FALSE	FALSE	0	1	0	1	0.00122471
GTGGAAGCAGATAAAGTTGCAAAAAGAGCTGTGGTTGTTGGCTGTGGCGGCAGGTTCCCAGTCGAAAAGGACGCCAAAAGAGGAAGTAAAGCTCTTCTTGGGTAATGCTGGAACTGCAATGCGGCCACTGACGGCAGCTGTAGTAGCTGCTGGTGGAAATGCAACGTATGTTTTCTTTATCCTAGTGGAAATAAGTATGAGATCCATGGGTATGTTTGGAGACTGATCGTGTCTTTTATTAAAAAAAAAAACTTCAGTTATGTGCTTGATGG	TRUE	FALSE	FALSE	0	1	0	1	0.00122471
GTGGAAGCAGATAAAGTTGCAAAAAGAGCTGTGGTTGTTGGCTGTGGCGGCAGGTTCCCAGTCGAAAAGGACGCCAAAAGAGGAAGTAAAGCTCTTCTTGGGTAATGCTGGAACTGCAATGCGGCCACTGACGGCAGCTGTAGTAGCTGCTGGTGGAAATGCAACGTATGTTTTCTTTATCCTAGTGGAAATAAGTATGAGATCCATGGGTATGTTTGGAGACTGATCGTGGCTTTTATTAAAAAAAAACTTCAGTTATGTGCTTGATGGCTGGCTCTGATACACATCTCCGACCCACGAG	TRUE	FALSE	FALSE	0	1	0	1	0.00122471
GTGGAAGCAGATAAAGTTGCAAAAAGAGCTGTGGTTGTTGGCTGTGGCGGCAGGTTCCCAGTCGAAAAGGACGCCAAAAGAGGAAGTAAAGCTCTTCTTGGGTAATGCTGGAACTGCAATGCGGCCACTGACGGCAGCTGTAGTAGCTGCTGGTGGAAATGCAACGTATGTTTTCTTTATCCTAGTGGAAATAAGTATGAGATCCATGGGTATGTTTGGAGACTGATCATGTCTTTTATTTAAAAAAAAAACTTCAGTTATGTGCTTGCTGG	TRUE	FALSE	FALSE	0	1	0	1	0.00122471
GTGGAAGCAGATAAAGTTGCAAAAAGAGCTGTGGTTGTTGGCTGTGGCGGCAGGTTCCCAGTCGAAAAGGACGCCAAAAGAGGAAGTAAAGCTCTTCTTGGGTAATGCTGGAACTGCAATGCGGCCACTGACGGCAGCTGTAGTAGCTGCTGGTGGAAATGCAACGTATGTTTTCTTTATCCTAGTGGAAATAAGTATGAGATCCATGGGTATGTTTGGAGACTGATCATGTCTTTTATTTAAAAAAAAAACTTCAGTTATGTGCTCGATGG	TRUE	FALSE	FALSE	0	1	0	1	0.00122471
GTGGAAGCAGATAAAGTTGCAAAAAGAGCTGTGGTTGTTGGCTGTGGCGGCAGGTTCCCAGTCGAAAAGGACGCCAAAAGAGGAAGTAAAGCTCTTCTTGGGTAATGCTGGAACTGCAATGCGGCCACTGACGGCAGCTGTAGTAGCTGCTGGTGGAAATGCAACGTATGTTTTCTTTATCCTAGTGGAAATAAGTATGAGATCCATGGGTATGTTTGGAGACTGATCATGTCTTTTATTTAAAAAAAAAACTTCAGTTATGTGATTGAGGGTTGTCTCTTATACAAATTTCCGAGCAAA	TRUE	FALSE	FALSE	0	1	0	1	0.00122471
GTGGAAGCAGATAAAGTTGCAAAAAGAGCTGTGGTTGTTGGCTGTGGCGGCAGGTTCCCAGTCGAAAAGGACGCCAAAAGAGGAAGTAAAGCTCTTCTTGGGTAATGCTGGAACTGCAATGCGGCCACTGACGGCAGCTGTAGTAGCTGCTGGTGGAAATGCAACGTATGTTTTCTTTATCCTAGTGGAAATAAGTATGAGATCCATGGGTATGTTTGGAGACTGATCATGTCTTGTATTTAAAAAAAAAACTTCAGTTATGTGCTAGATGGCTGTTCCTTATACCCATCTCCGAGCCAC	TRUE	FALSE	FALSE	0	1	0	1	0.00122471
GTGGAAGCAGATAAAGTTGCAAAAAGAGCTGTGGTTGTTGGCTGTGGCGGCAGGTTCCCAGTCGAAAAGGACGCCAAAAGAGGAAGTAAAGCTCTTCTTGGGTAATGCTGGAACTGCAATGCGGCCACTGACGGCAGCTGTAGTAGCTGCTGGTGGAAATGCAACGTATGTTTTCTTTATCCTAGTGGAAATAAGTATGAGATCCATGGGTATGTTTGAAGACTGATCGTTTCTTTTATTAAAAAAAAACTTCAGTTATGTGCTTGATGG	TRUE	FALSE	FALSE	0	1	0	1	0.00122471
GTGGAAGCAGATAAAGTTGCAAAAAGAGCTGTGGTTGTTGGCTGTGGCGGCAGGTTCCCAGTCGAAAAGGACGCCAAAAGAGGAAGTAAAGCTCTTCTTGGGTAATGCTGGAACTGCAATGCGGCCACTGACGGCAGCTGTAGTAGCTGCTGGTGGAAATGCAACGTATGTTTTCTTTATCCTAGTGGAAATAAGTATGAGATCCATGGGTATGTTCGGAGACTGATCGTTTCTTTTATTAAAAAAAAACTTCAGTTATGTTCTTGATGG	TRUE	FALSE	FALSE	0	1	0	1	0.00122471
GTGGAAGCAGATAAAGTTGCAAAAAGAGCTGTGGTTGTTGGCTGTGGCGGCAGGTTCCCAGTCGAAAAGGACGCCAAAAGAGGAAGTAAAGCTCTTCTTGGGTAATGCTGGAACTGCAATGCGGCCACTGACGGCAGCTGTAGTAGCTGCTGGTGGAAATGCAACGTATGTTTTCTTTATCCTAGTGGAAATAAGTATGAGATCCATGGGTATGATTGGAGACTGATCGTTTCTTTTATTAAAAAAAAACTTCAGTTATGTGCTTGATGG	TRUE	FALSE	FALSE	0	1	0	1	0.00122471
GTGGAAGCAGATAAAGTTGCAAAAAGAGCTGTGGTTGTTGGCTGTGGCGGCAGGTTCCCAGTCGAAAAGGACGCCAAAAGAGGAAGTAAAGCTCTTCTTGGGTAATGCTGGAACTGCAATGCGGCCACTGACGGCAGCTGTAGTAGCTGCTGGTGGAAATGCAACGTATGTTTTCTTTATCCTAGTGGAAATAAGTATGAGATCCATGGGTATGTTTGGAGACTGATCGTTTCTTTTATTAAAAAAAAACCTCAGTTATGTGCTTGATGG	TRUE	FALSE	FALSE	0	1	0	1	0.00122471
GTGGAAGCAGATAAAGTTGCAAAAAGAGCTGTGGTTGTTGGCTGTGGCGGCAGGTTCCCAGTCGAAAAGGACGCCAAAAGAGGAAGTAAAGCTCTTCTTGGGTAATGCTGGAACTGCAATGCGGCCACTGACGGCAGCTGTAGTAGCTGCTGGTGGAAATGCAACGTATGTTTTCTTTATCCTAGTGGAAATAAGTATGAGATCCATGGGTATGTTTGGAGACTGATCGTTTCTTTTATTAAAAAAAAACTTCAGTTACGTGCTTGATGG	TRUE	FALSE	FALSE	0	1	0	1	0.00122471
GTGGAAGCAGATAAAGTTGCAAAAAGAGCTGTGGTTGTTGGCTGTGGCGGCAGGTTCCCAGTCGAAAAGGACGCCAAAAGAGGAAGTAAAGCTCTTCTTGGGTAATGCTGGAACTGCAATGCGGCCACTGACGGCAGCTGTAGTAGCTGCTGGTGGAAATGCAACGTATGTTTTCTTTATCCTAGTGGAAATAAGTATGAGATCCATGGGTATGTTTGGTGACTGATCGTTTCTTTTATTAAAAAAAAACTTCAGTTATGTTCTTGATGG	TRUE	FALSE	FALSE	0	1	0	1	0.00122471
GTGGAAGCAGATAAAGTTGCAAAAAGAGCTGTGGTTGTTGGCTGTGGCGGCAGGTTCCCAGTCGAAAAGGACGCCAAAAGAGGAAGTAAAGCTCTTCTTGGGTAATGCTGGAACTGCAATGCGGCCACTGACGGCAGCTGTAGTAGCTGCTGGTGGAAATGCAACGTATGTTTTCTTTATCCTAGTGGAAATAAGTATGAGATCCATGGGTATGTTTGGAGACTGATCGTTTCTTTTATTAAAAAAAAACTTCAGTTATGTCCTTGATGGCTGTCGCTTATACCACTCTCCGAGCCCACGA	TRUE	FALSE	FALSE	0	1	0	1	0.00122471
GTGGAAGCAGATAAAGTTGCAAAAAGAGCTGTGGTTGTTGGCTGTGGCGGCAGGTTCCCAGTCGAAAAGGACGCCAAAAGAGGAAGTAAAGCTCTTCTTGGGTAATGCTGGAACTGCAATGCGGCCACTGACGGCAGCTGTAGTAGCTGCTGGTGGAAATGCAACGTATGTTTTCTTTATCCTAGTGGAAATAAGTATGAGATCCATGGGTATGTTTGGCGACTGATCGTTTCTTTTATTAAAATACAACTTCAGTTATGTGCTTGATGGC	TRUE	FALSE	FALSE	0	1	0	1	0.00122471
GTGGAAGCAGATAAAGTTGCAAAAAGAGCTGTGGTTGTTGGCTGTGGCGGCAGGTTCCCAGTCGAAAAGGACGCCAAAAGAGGAAGTAAAGCTCTTCTTGGGTAATGCTGGAACTGCAATGCGGCCACTGACGGCAGCTGTAGTAGCTGCTGGTGGAAATGCAACGTATGTTTTCTTTATCCTAGTGGAAATAAGTATGAGATCCATGGGTATGTTTGGCGACTGATCGTTTCTTTTATTAAAAAAAAACTTCAGTTATGTGCTTTATGG	TRUE	FALSE	FALSE	0	1	0	1	0.00122471
GTGGAAGCAGATAAAGTTGCAAAAAGAGCTGTGGTTGTTGGCTGTGGCGGCAGGTTCCCAGTCGAAAAGGACGCCAAAAGAGGAAGTAAAGCTCTTCTTGGGTAATGCTGGAACTGCAATGCGGCCACTGACGGCAGCTGTAGTAGCTGCTGGTGGAAATGCAACGTATGTTTTCTTTATCCTAGTGGAAATAAGTATGAGATCCATGGGTATGTTTGGAGTCTGATCGTTTCTTTTATTAAAAAAAAATTTCAGTTATGTGCTTGATGG	TRUE	FALSE	FALSE	0	1	0	1	0.00122471
GTGGAAGCAGATAAAGTTGCAAAAAGAGCTGTGGTTGTTGGCTGTGGCGGCAGGTTCCCAGTCGAAAAGGACGCCAAAAGAGGAAGTAAAGCTCTTCTTGGGTAATGCTGGAACTGCAATGCGGCCACTGACGGCAGCTGTAGTAGCTGCTGGTGGAAATGCAACGTATGTTTTCTTTATCCTAGTGGAAATAAGTATGAGATCCATGGGTATGTTTGGAGACTGATTGTTTCTTTTATTAAAAAAAAACTTCAGTTATGTGCTTGATGG	TRUE	FALSE	FALSE	0	1	0	1	0.00122471
GTGGAAGCAGATAAAGTTGCAAAAAGAGCTGTGGTTGTTGGCTGTGGCGGCAGGTTCCCAGTCGAAAAGGACGCCAAAAGAGGAAGTAAAGCTCTTCTTGGGTAATGCTGGAACTGCAATGCGGCCACTGACGGCAGCTGTAGTAGCTGCTGGTGGAAATGCAACGTATGTTTTCTTTATCCTAGTGGAAATAAGTATGAGATCCATGGGTATGTTTGGAGACTGATCTTTTCTTTTATTAAAAAAAAACTTCCATTTAT-TGCTTGATGGCTTGCCTTTTTTCCACTTCTCGAACCCCAGA	TRUE	FALSE	FALSE	0	1	0	1	0.00122471
GTGGAAGCAGATAAAGTTGCAAAAAGAGCTGTGGTTGTTGGCTGTGGCGGCAGGTTCCCAGTCGAAAAGGACGCCAAAAGAGGAAGTAAAGCTCTTCTTGGGTAATGCTGGAACTGCAATGCGGCCACTGACGGCAGCTGTAGTAGCTGCTGGTGGAAATGCAACGTATGTTTTCTTTATCCTAGTGGAAATAAGTATGAGATCCATGGGTATGTTTGGAGACTGATCGTTTCTTTTATTCAAAAAAAACTTCAGTTATTTGCTTGATGGCTTTCTCTTATACACATCCCCGAAGCCCACA	TRUE	FALSE	FALSE	0	1	0	1	0.00122471
GTGGAAGCAGATAAAGTTGCAAAAAGAGCTGTGGTTGTTGGCTGTGGCGGCAGGTTCCCAGTCGAAAAGGACGCCAAAAGAGGAAGTAAAGCTCTTCTTGGGTAATGCTGGAACTGCAATGCGGCCACTGACGGCAGCTGTAGTAGCTGCTGGTGGAAATGCAACGTATGTTTTCTTTATCCTAGTGGAAATAAGTATGAGATCCATGGGTATGTTTGGAGACTGATCGTTTCTTTTATTACAAAAAAACTTCAGTTATGTGCTTGATGG	TRUE	FALSE	FALSE	0	1	0	1	0.00122471
GTGGAAGCAGATAAAGTTGCAAAAAGAGCTGTGGTTGTTGGCTGTGGCGGCAGGTTCCCAGTCGAAAAGGACGCCAAAAGAGGAAGTAAAGCTCTTCTTGGGTAATGCTGGAACTGCAATGCGGCCACTGACGGCAGCTGTAGTAGCTGCTGGTGGAAATGCAACGTATGTTTTCTTTATCCTAGTGGAAATAAGTATGAGATCCATGGGTATGTTTGGAGACTGATCGTTTCTTTTATTAAAACAAAACTTCAGTTATGTGCTTGATGG	TRUE	FALSE	FALSE	0	1	0	1	0.00122471
GTGGAAGCAGATAAAGTTGCAAAAAGAGCTGTGGTTGTTGGCTGTGGCGGCAGGTTCCCAGTCGAAAAGGACGCCAAAAGAGGAAGTAAAGCTCTTCTTGGGTAATGCTGGAACTGCAATGCGGCCACTGACGGCAGCTGTAGTAGCTGCTGGTGGAAATGCAACGTATGTTTTCTTTATCCTAGTGGAAATAAGTATGAGATCCATGGGTATGTTTGGAGACTGATCGTTTCTTTTATTAAAAACAAACTTCAGTTATGTGCTTGATGG	TRUE	FALSE	FALSE	0	1	0	1	0.00122471
GTGGAAGCAGATAAAGTTGCAAAAAGAGCTGTGGTTGTTGGCTGTGGCGGCAGGTTCCCAGTCGAAAAGGACGCCAAAAGAGGAAGTAAAGCTCTTCTTGGGTAATGCTGGAACTGCAATGCGGCCACTGACGGCAGCTGTAGTAGCTGCTGGTGGAAATGCAACGTATGTTTTCTTTATCCTAGTGGAAATAAGTATGAGATCCATGGGTATGTTTGGAGACTGATCGTTTCTTTTATTAAAAAACAACTTCAGTTATGTGCTTGATGG	TRUE	FALSE	FALSE	0	1	0	1	0.00122471
GTGGAAGCAGATAAAGTTGCAAAAAGAGCTGTGGTTGTTGGCTGTGGCGGCAGGTTCCCAGTCGAAAAGGACGCCAAAAGAGGAAGTAAAGCTCTTCTTGGGTAATGCTGGAACTGCAATGCGGCCACTGACGGCAGCTGTAGTAGCTGCTGGTGGAAATGCAACGTATGTTTTCTTTATCCTAGTGGAAATAAGTATGAGATCCATGGGTATGTTTGGAGACTGATCGTTTCTTTTATTAAAAAAAGACTTCAGTTATGTGCTTGATGG	TRUE	FALSE	FALSE	0	1	0	1	0.00122471
GTGGAAGCAGATAAAGTTGCAAAAAGAGCTGTGGTTGTTGGCTGTGGCGGCAGGTTCCCAGTCGAAAAGGACGCCAAAAGAGGAAGTAAAGCTCTTCTTGGGTAATGCTGGAACTGCAATGCGGCCACTGACGGCAGCTGTAGTAGCTGCTGGTGGAAATGCAACGTATGTTTTCTTTATCCTAGTGGAAATAAGTATGAGATCCATGGGTATGTTTGGAGACTGATCGTTTCTTTTATTAAAAAAAACCTTCAGTTATGTGCTTGATGG	TRUE	FALSE	FALSE	0	1	0	1	0.00122471
GTGGAAGCAGATAAAGTTGCAAAAAGAGCTGTGGTTGTTGGCTGTGGCGGCAGGTTCCCAGTCGAAAAGGACGCCAAAAGAGGAAGTAAAGCTCTTCTTGGGTAATGCTGGAACTGCAATGCGGCCACTGACGGCAGCTGTAGTAGCTGCTGGTGGAAATGCAACGTATGTTTTCTTTATCCTAGTGGAAATAAGTATGAGATCCATGGGTATGTTTGGAGACTGATCGTTTCTTTTATTAAAAAAAAACTTCAGTTATTTGTTTGATGGCTGTCTCTTTTACACACTCCGAGCCCACGAG	TRUE	FALSE	FALSE	0	1	0	1	0.00122471
GTGGAAGCAGATAAAGTTGCAAAAAGAGCTGTGGTTGTTGGCTGTGGCGGCAGGTTCCCAGTCGAAAAGGACGCCAAAAGAGGAAGTAAAGCTCTTCTTGGGTAATGCTGGAACTGCAATGCGGCCACTGACGGCAGCTGTAGTAGCTGCTGGTGGAAATGCAACGTATGTTTTCTTTATCCTAGTGGAAATAAGTATGAGATCCATGGGTATGTTTGGAGACTGATCGTTTCTTTTATTAAAAAAAAACTTCAGTTATTTGCTTGATTG	TRUE	FALSE	FALSE	0	1	0	1	0.00122471
GTGGAAGCAGATAAAGTTGCAAAAAGAGCTGTGGTTGTTGGCTGTGGCGGCAGGTTCCCAGTCGAAAAGGACGCCAAAAGAGGAAGTAAAGCTCTTCTTGGGTAATGCTGGAACTGCAATGCGGCCACTGACGGCAGCTGTAGTAGCTGCTGGTGGAAATGCAACGTATGTTTTCTTTATCCTAGTGGAAATAAGTATGAGATCCATGGGTATGTTTGGAGACTGATCGTTTCTTTTATTAAAAAAAAACTTCAGTTATGTGCTTTATGGCTGTTTTTTATACACATCTCTGAGCCCACGA	TRUE	FALSE	FALSE	0	1	0	1	0.00122471
GTGGAAGCAGATAAAGTTGCAAAAAGAGCTGTGGTTGTTGGCTGTGGCGGCAGGTTCCCAGTCGAAAAGGACGCCAAAAGAGGAAGTAAAGCTCTTCTTGGGTAATGCTGGAACTGCAATGCGGCCACTGACGGCAGCTGTAGTAGCTGCTGGTGGAAATGCAACGTATGTTTTCTTTATCCTAGTGGAAATAAGTATGAGATCCATGGGTATGTTTGGAGACTGATCGTTTCTTTTATTAAAAAAAAACTTCAGTTATGTGCTTGATGT	TRUE	FALSE	FALSE	0	1	0	1	0.00122471
GTGGAAGCAGATAAAGTTGCAAAAAGAGCTGTGGTTGTTGGCTGTGGCGGCAGGTTCCCAGTCGAAAAGGACGCCAAAAGAGGAAGTAAAGCTCTTCTTGGGTAATGCTGGAACTGCAATGCGGCCACTGACGGCAGCTGTAGTAGCTGCTGGTGGAAATGCAACGTATGTTTTCTTTATCCTAGTGGAAATAAGTATGAGATCCATGGGTATGTTTGGAGACTGATCGTTTCTTTTATTAAAAAAAAACTTCAGTTATGTGCTTGATGGCTTTCTCTTTAACAAATCTCCGAGCCCACGA	TRUE	FALSE	FALSE	0	1	0	1	0.00122471
GTGGAAGCAGATAAAGTTGCAAAAAGAGCTGTGGTTGTTGGCTGTGGCGGCAGGTTCCCAGTCGAAAAGGACGCCAAAAGAGGAAGTAAAGCTCTTCTTGGGTAATGCTGGAACTGCAATGCGGCCACTGACGGCAGCTGTAGTAGCTGCTGGTGGAAATGCAACGTATGTTTTCTTTATCCTAGTGGAAATAAGTATGAGATCCATGGGTATGTTTGGAGACTGATCGTTTCTTTTATTAAAAAAAAACTTCAGTTATGTGCTTGATGGCTGTCTCTTCTATACATCTCCGAGCCCACGA	TRUE	FALSE	FALSE	0	1	0	1	0.00122471
GTGGAAGCAGATAAAGTTGCAAAAAGAGCTGTGGTTGTTGGCTGTGGCGGCAGGTTCCCAGTCGAAAAGGACGCCAAAAGAGGAAGTAAAGCTCTTCTTGGGTAATGCTGGAACTGCAATGCGGCCACTGACGGCAGCTGTAGTAGCTGCTGGTGGAAATGCAACGTATGTTTTCTTTATCCTAGTGGAAATAAGTATGAGATCCATGGGTATGTTTGGAGACTGATCGTTTCTTTTATTAAAAAAAAACTTCAGTTATGTGCTTGATGGCTGTCTCTTATCCACCTCTCCGAGCCCATGA	TRUE	FALSE	FALSE	0	1	0	1	0.00122471
GTGGAAGCAGATAAAGTTGCAAAAAGAGCTGTGGTTGTTGGCTGTGGCGGCAGGTTCCCAGTCGAAAAGGACGCCAAAAGAGGAAGTAAAGCTCTTCTTGGGTAATGCTGGAACTGCAATGCGGCCACTGACGGCAGCTGTAGTAGCTGCTGGTGGAAATGCAACGTATGTTTTCTTTATCCTAGTGGAAATAAGTATGAGATCCATGGGTATGTTTGGAGACTGATCGTTTCTTTTATTAAAAAAAAACTTCAGTTATGTGCTTGATGGCTGTCTCTTATACACACTCCGAGCCCACGAG	TRUE	FALSE	FALSE	0	1	0	1	0.00122471
GTGGAAGCAGATAAAGTTGCAAAAAGAGCTGTGGTTGTTGGCTGTGGCGGCAGGTTCCCAGTCGAAAAGGACGCCAAAAGAGGAAGTAAAGCTCTTCTTGGGTAATGCTGGAACTGCAATGCGGCCACTGACGGCAGCTGTAGTAGCTGCTGGTGGAAATGCAACGTATGTTTTCTTTATCCTAGTGGAAATAAGTATGAGATCCATGGGTATGTTTGGAGACTGATCGTTTCTTTTATTAAAAAAAAACTTCAGTTATGTGCTTGATGGCTGTCTCTGATACACATATCCGAGCCCACGG	TRUE	FALSE	FALSE	0	1	0	1	0.00122471
GTGGAAGCAGATAAAGTTGCAAAAAGAGCTGTGGTTGTTGGCTGTGGCGGCAGGTTCCCAGTCGAAAAGGACGCCAAAAGAGGAAGTAAAGCTCTTCTTGGGTAATGCTGGAACTGCAATGCGGCCACTGACGGCAGCTGTAGTAGCTGCTGGTGGAAATGCAACGTATGTTTTCTTTATCCTAGTGGAAATAAGTATGAGATCCATGGGTATGTTTGGAGACTGATCGTTTCTTTTATTAAAAAAAAACTTCAGTTATGTGCTTGATGGCTGACTCTTATATACATCTCCGAGCTCACGA	TRUE	FALSE	FALSE	0	1	0	1	0.00122471
GTGGAAGCAGATAAAGTTGCAAAAAGAGCTGTGGTTGTTGGCTGTGGCGGCAGGTTCCCAGTCGAAAAGGACGCCAAAAGAGGAAGTAAAGCTCTTCTTGGGTAATGCTGGAACTGCAATGCGGCCACTGACGGCAGCTGTAGTAGCTGCTGGTGGAAATGCAACGTATGTTTTCTTTATCCTAGTGGAAATAAGTATGAGATCCATGGGTATGTTTGGAGACTGATCGTTTCTTTTATTAAAAAAAAACTTCAGTTATGTGCTTGATGGCGGTCTTTTATACACATCCCCGACCCCACGG	TRUE	FALSE	FALSE	0	1	0	1	0.00122471
GTGGAAGCAGATAAAGTTGCAAAAAGAGCTGTGGTTGTTGGCTGTGGCGGCAGGTTCCCAGTCGAAAAGGACGCCAAAAGAGGAAGTAAAGCTCTTCTTGGGTAATGCTGGAACTGCAATGCGGCCACTGACGGCAGCTGTAGTAGCTGCTGGTGGAAATGCAACGTATGTTTTCTTTATCCTAGTGGAAATAAGTATGAGATCCATGGGTATGTTTGGAGACTGATCGTTTCTTTTATTAAAAAAAAACTTCAGTTATGTGCTTGATGGC	TRUE	FALSE	FALSE	0	1	0	1	0.00122471
GTGGAAGCAGATAAAGTTGCAAAAAGAGCTGTGGTTGTTGGCTGTGGCGGCAGGTTCCCAGTCGAAAAGGACGCCAAAAGAGGAAGTAAAGCTCTTCTTGGGTAATGCTGGAACTGCAATGCGGCCACTGACGGCAGCTGTAGTAGCTGCTGGTGGAAATGCAACGTATGTTTTCTTTATCCTAGTGGAAATAAGTATGAGATCCATGGGTATGTTTGGAGACTGATCGTTTCTTTTATTAAAAAAAAACTTCAGTTATGTGCCTGATGG	TRUE	FALSE	FALSE	0	1	0	1	0.00122471
GTGGAAGCAGATAAAGCTGCAAAAAGAGCTGTGGTTGTTGGCTGTGGCGGCAGGTTCCCGGTCGAAAAGGACGCCAAAAGAGGAAGTAAAGCTCTTCTTGGGTAATGCTGGAACTGCAATGCGTCCATTGACGGCAGCTGTAGTAGCTGCTGGTGGAAATGCAACGTATGTTTTCTTTATCCTAGTGGAAATAAGTATGAGATCCATGGGTATGATTGGAGACTGATCGTTTCTTTTATTAAAAAAAAAACTTCAGTTATGTGCTTGATGG	TRUE	FALSE	FALSE	0	1	0	1	0.00122471
GTGGAAGCAGATAAAGATGCAAGAAGAGCTGTGGTTGTTGGCTGTGGCGGCAGGTTCCCGGTCGAAAAGGACGCCAAAAGAGGAAGTAAAGCTCTTCTTGGGTAATGCTGGAACTGCAATGCGTCCATTGACGGCAGCTGTAGTAGCTGCTGGTGGAAATGCAACGTATGTTTTCTTTATCCTAGTTGAAATAAGTATGAGATCCATGGGTATGTTTGGAGACTGATCGTGTCTTTTATTAACAAAAAAACTTCAGTTATGTGCTTGATGG	TRUE	FALSE	FALSE	0	1	0	1	0.00122471
GTGGAAGCAGATAAAGTTGAAAAAAGAGCTGTGGTTGTTAGCTGTGGCGGCAGGTTCCCGGTCGAAAAGGACGCCAAAAGAGGAAGGAAAGCACTTCTTGGGGAATGCTGGAACTGCAATGCGTCCATTGACGGCAGCTGTAGTAGCTGCGGGTGGAAATGCAACGTATGTTTTCTTTATCCGAGTTGAAATAAGTATGAGATCCATGGGTATGCTTGGAGACTGATCGTGTCTTTTATTAAAAAAAAAACTTCAGTTATGTGCTTGATGG	TRUE	FALSE	FALSE	0	1	0	1	0.00122471
GTGGAAGCAAATAAAGTTGCAAAAAGAGCTGTGGTTGTTGGCTGTGGCGGCAGGTTCCCAGTCGAAAAGGACGCCAAAAGAGGAAGTAAAGCTCTTCTTGGGTAATGCTGGAACTGCAATGCGGCCACTGACGGCAGCTGTAGTAGCTGCTGGTGGAAATGCAACGTATGTTTTCTTTATCCTAGTGGAAATAAGTATGAGATCCATGGGTATGTTTGGAGACTGATCGTTTCTTTTATTAAAAAAAAACTTCAGTTATGTGCTTGATGG	TRUE	FALSE	FALSE	0	1	0	1	0.00122471
GTGGAAGCA-ATAAAGTTGCAAAAAGAGCTGTGGTTGTTGGCTGTGGCGGCAGGTTCCCGGTCGAAAAGGACGCCAAAAGAGGAAGTAAAGCTCTTCTTGGGTAATGCTGGAACTGCAATGCGTCCATTGACGGCAGCTGTAGTAGCTGCTGGTGGAAATGCAACGTATGTTTTCTTTATCCTAGTTGAAATAAGTATGAGATCCATGGGTATGTTTGGAGACTGATCGTTTCTTTTATTAAAAAAAAACTTCAGTTATGTGCTTGATGG	TRUE	FALSE	FALSE	0	1	0	1	0.00122471
GTGGAAGCAG-TAAAGTTGCAAAAAGAGCTGTGGTTGTTGGCTGTGGCGGCAGGTTCCCGGTCGAAAAGGACGCCAAAAGAGGAAGTAAAGCTCTTCTTGGGTAATGCTGGAACTGCAATGCGTCCATTGACGGCAGCTGTAGTAGCTGCTGGTGGAAATGCAACGTATGTTTTCTTTATCCTAGTTGAAATAAGTATGAGATCCATGGGTATGTTTGGAGACTGATCGTTTCTTTTATTAAAAAAAAACTTCAGTTATGTTCTTGATGG	TRUE	FALSE	FALSE	0	1	0	1	0.00122471
GTGGAAGAAGATAAAGTTGCAAAAAGAGAGGTGGGTGTTGGCTGTGGCGGCAGGTTCCCAGTCGAAAAGGACGCCAAAAGAGGAAGTAAAGCTCTTCTTGGGTACTGCTGGACCTGCAATGCGGCCACTGACGGCAGCTGTAGTAGCTGCTGGTGGAAATGCAACGTATGTTTTCTTTATCCTAGTGGAATTAAGTATGAGATCCATGGGTATGTTTGGAGACTGATCGTTTCTTTTTTTAAAAAAAAACTTCATTTATGTGCTTGATGG	TRUE	FALSE	FALSE	0	1	0	1	0.00122471
GTGGAAGC-GATAAAGTTGCAAAAAGAGCTGTGGTTGTTGGCTGTGGCGGCAGGTTCCCGGTCGAAAAGGACGCCATAAGAGGAAGTAAAGCTCTTCTTGGGTAATGCTGGAACTGCAATGCGTCCATTGACGGCAGCTGTAGTAGCTGCTGGTGGAAATGCAACGTATGTTTTCTTTATCCTAGT-GAAATAAGTATGAGATCCATGGGTATGTTTGGAGACTGATCATGTCTTTTATTTAAAAAAAAAACTTCAGTTATGTGCTTGATGG	TRUE	FALSE	FALSE	0	1	0	1	0.00122471
GTGGAAGCAGAT-AAGTTGCAAAAAGAGCTGTGGTTGTTGGCTGTGGCGGCAGGTTCCCAGTCGAAAAGGACGCCAAAAGAGGAAGTAAAGCTCTTCTTGGGTAATGCTGGAACTGCAATGCGGCCACTGACGGCAGCTGTAGTAGCTGCTGGTGGAAATGCAACGTATGTTTTCTTTATCCTAGTGGAAATAAGTATGAGATCCATGGGTATGTTTGGAGACTGATCGTTTCTTTTATTAAAAAAAAA-TTCAATTTATTTGCTTAATGGTTGTCTCTATTAAAAATTTCGGAGCCACGGAA	TRUE	FALSE	FALSE	0	1	0	1	0.00122471
GTGGAAGCAGACAAAGTTGCAAAAAGAGCTGTGGTTGTTGGCTGTGGCGGCAGGTTCCCGGTCGAAAAGGACGCCATAAGAGGAAGTAAAGCTCTTCTTGGGTAATGCTGGAACTGCAATGCGTCCATTGACGGCAGCTGTAGTAGCTGCTGGTGGAAATGCAACGTATGTTTTCTTTATCCTAGTTGAAATAAGTATGAGATCCATGGGTATGTTTGGAGACTGATCGTGTCTTTTATTAAAAAAAAAACTTCAGTTATGTGCTTGATGG	TRUE	FALSE	FALSE	0	1	0	1	0.00122471
GTGGAAGCAGATAAAGTTGCAAAAAGAGCTGTGGTTGTTGGCTG-GGCGGCAGGTTCCCAGTCGAAAAGGACGCCAAAAGAGGAAGTAAAGCTCTTCTTGGGTAATGCTGGAACTGCAATGCGGCCACTGACGGCAGCTGTAGTAGCTGCTGGTGGAAATGCAACGTATGTTTTCTTTATCCTAGTGGAAATAAGTATGAGATCCATGGGTATGTTTGGAGACTGATCGTTTCTTTTATTAAAAAAAAACTTCAGTTATGTGCTTGATGG	TRUE	FALSE	FALSE	0	1	0	1	0.00122471
GTGGAAGCAGATAAAGTTGCAAAAAGAGCTGTGGTTGTTGACTGTGGCGGCAGGTTCCCAGTCGAAAAGGACGCCAAAAGAGGAAGTAAAGCTCTTCTTGGGTAATGCTGGAACTGCAATGCGGCCACTGACGGCAGCTGTAGTAGCTGCTGGTGGAAATGCAACGTATGTTTTCTTTATCCTAGTGGAAATAAGTATGAGATCCATGGGTATGTTTGGAGACTGATCGTGTCTTTTATTAAAAAAAAAACTTCAGTTATGTGCTTGATGG	TRUE	FALSE	FALSE	0	1	0	1	0.00122471
GTGGAAGCAGATAAAGTTGCAAAAAGAGCTGTGGTTGTTGGCTGTGGCAGCAGGTTCCCGGTCGAAAAGGACGCCATAAGAGGAAGTAAAGCTCTTCTTGGGTAATGCTGGAACTGCAATGCGTCCATTGACGGCAGCTGTAGTAGCTGCTGGTGGAAATGCAACGTATGTTTTCTTTATCCTAGTTGAAATAAGTATGAGATCCATGGGTATGTTTGGAGACTGATCGTTTCTTTTATTAAAAAAAAACTTCAGTTATGTGCTTGATGG	TRUE	FALSE	FALSE	0	1	0	1	0.00122471
GTGGAAGCAGATAAAGTTGAAAAAAGAGCTGTGGTTGTTGGCTGTGGCGGCAGGTTCCCGGTCGAAAAGGACGCCAAAAGAGGAAGTAAAGCTCTTCTTGGGTAATGCTGGAACTGCAATGCGTCCATTGACGGCAGCTGTAGTAGCTGCTGGTGGAAATGCAACGTATGTTTTCTTTATCCTAGTTGAAATAAGTATGAGATCCATGGGTATGTTTGGAGACTGATCGTGTCTTTTATTAAAAAAAAAACTTCAGTTATGTGCTTGATGG	TRUE	FALSE	FALSE	0	1	0	1	0.00122471
GTGGAAGCAGATAAAGTTGCAAAAAGAGCTGTGGTTGTCGGCTGTGGCGGCAGGTTCCCAGTCGAAAAGGACGCCAAAAGAGGAAGTAAAGCTCTTCTTGGGTAATGCTGGAACTGCAATGCGGCCACTGACGGCAGCTGTAGTAGCTGCTGGTGGAAATGCAACGTATGTTTTCTTTATCCTAGTGGAAATAAGTATGAGATCCATGGGTATGTTTGGTGACTGATCGTTTCTTTTATTAAAAAAAAACTTCATTTATGTGCTTGATGT	TRUE	FALSE	FALSE	0	1	0	1	0.00122471
CTGGAAGCAGATAAAGTTGCAAAAAGAGCTGTGGTTGTTGGCTGTGGCGGCAGGTTCCCAGTCGAAAAGGACGCCAAAAGAGGAAGTAAAGCTCTTCTTGGGTAATGCTGGAACTGCAATGCGGCCACTGACGGCAGCTGTAGTAGCTGCTGGTGGAAATGCAACGTATGTTTTCTTTATCCTAGTGGAAATAAGTATGAGATCCATGGGTATGTTTGGAGACTGATCGTGTCTTTTATTAAAAAAAAAACTTCAGTTATGTGCTTGATGG	TRUE	FALSE	FALSE	0	1	0	1	0.00122471
-TGGAAGCAGATAAAGTTGCAAAAAGAGCTGTGGTTGTTGGCTGTGGCGGCAGGTTCCCGGTCGAAAAGGACGCCATAAGAGGAAGTAAAGCTCTTCTTGGGTAATGCTGGAACTGCAATGCGTCCATTGACGGCAGCTGTAGTAGCTGCTGGTGGAAATGCAACGTATGTTTTCTTTATCCTAGTTGAAATAAGTATGAGATCCATGGGTATGTTTGGAGACTGATCGTGTCTTTTATTAAAAAAAAAACTTCA	TRUE	FALSE	FALSE	0	1	0	1	0.00122471
ATGGAAGCAGATAAAGTTGCAAAAAGAGCTGTGGTTGTTGGCTGTGGCGGCAGGTTCCCAGTCGAAAAGGACGCCAAAAGAGGAAGTAAAGCTCTTCTTGGGTAATGCTGGAACTGCAATGCGGCCACTGACGGCAGCTGTAGTAGCTGCTGGTGGAAATGCAACGTATGTTTTCTTTATCCTAGT-GAAATAAGTATGAGATCCATGGGTATGTTTGGAGACTGATCATGTCTTTTCTTTAAAAAAAAACTTCAGTTATGTGCTTGATGG	TRUE	FALSE	FALSE	0	1	0	1	0.00122471
CTGGAAGCAGATAAAGTTGCAAAAAGAGCTGTGGTTGTTGGCTGTGGCGGCAGGTTCCCAGTCGAAAAGGACGCCAAAAGAGGAAGTAAAGCTCTTCTTGGGTAATGCTGGAACTGCAATGCGTCCATTGACGGCAGCTGTAGTAGCTGCTGGTGGAAATGCAACGTATGTTTTCTTTATCCTAGTTGAAATAAGTATGAGATCCATGGGTATGTTTGGAGACTGATCGTGTCTTTTATTAAAAAAAAAACTTCAGTTATGTGCTTGATGG	TRUE	FALSE	FALSE	0	1	0	1	0.00122471
-GGGAAGCAGATAAAGTTGCAAAAAGAGCTGTGGTTGTTGGCTGTGGCGGCAGGTTCCCAGTCGAAAAGGACGCCAAAAGAGGAAGTAAAGCTCTTCTTGGGTAATGCTGGAACTGCAATGCGGCCACTGACGGCAGCTGTAGTAGCTGCTGGTGGAAATGCAACGTATGTTTTCTTTATCCTAGAGGAAATAAGTATGAGATCCATGGGTATGTTTGGAGACTGATCGTTTCTTTTATTAAAAAAAAACTTCAG	TRUE	FALSE	FALSE	0	1	0	1	0.00122471
-TGGAAGCAGATAAAGTTGCAAAAAGAGCTGTGGTTGTTGGCTGTGGCGGCAGGTTCCCGGTCGAAAAGGACGCCAAAAGAGGAAGTAAAGCTCTTCTTGGGTAATGCTGGAACTGCAATGCGTCCATTGACGGCAGCTGTAGTAGCTGCTGGTGGAAATGCAACGTATGTTTTCTTTATCCTAGTTGAAATAAGTATGAGATCCATGGGTATGTTTGGAGACTGATCGTGTCTTTTATTAAAAAAAAAACTTCA	TRUE	FALSE	FALSE	0	1	0	1	0.00122471
-TGGAAGCAGATAAAGTTGCAAAAAGAGCTGTGGTTGTTGGCTGTGGCGGCAGGTTCCCGGTCGAAAAGGACGCCAAAAGAGGAAGTAAAGCTCTTCTTGGGTAATGCTGGAACTGCAATGCGTCCATTGACGGCAGCTGTAGTAGCTGCTGGTGGAAATGCAACGTATGTTTTCTTTATCCTAGTTGAAATAAGTATGAGATCCATGGGTATGTTTGGAGACTGATCGTGTCTTTTATTAAAAAAAAAACTTCA	TRUE	FALSE	FALSE	0	1	0	1	0.00122471
GTGG-AGCAGATAAAGTTGCAAAAAGAGCTGTGGTTGTTGGCTGTGGCGACAGGTTCCCGGTCGAAAAGGACGCCATAAGAGGAAGTAAAGCTCTTCTTGGGTAATGCTGGAACTGCAATGCGGCCATTGACGGCAGCTGTAGTTGCTGCTGGTGGAAATGCAACGTATGTTTTCTTTATCCTAGT-GAAATAAGTATGAGATCCATGGGTATGTTTGGAGACTGATCATGTCTTTTATTTAAAAAAAAAACTTCAGTTATGTGCTTGATGG	TRUE	FALSE	FALSE	0	1	0	1	0.00122471
GTGG-AGCAGATAAAGCTGCAAAAAGAGCCGTGGTTGTTGGCTGTGGCGGCAGGTTCCCAGTCGAAAAGGACGCCAAAAGAGGAAGTAAAGCTCTTCTTGGGCAATGCTGGAACTGCAATGCGGCCACTGACGGCAGCTGTAGTAGCTGCTGGTGGAAATGCAACGTATGTTTTCTTTATCCTAGTGGAAATAAGTATGAGATCCATGGGTATGTTTGGAGACTGATCGTTTCTTTTATTAAAAAAAAACTTCAGTTATGTGCTTGATGG	TRUE	FALSE	FALSE	0	1	0	1	0.00122471
GTG---GCAGATAAAGTTGCAAAAAGAGCTGTGGTTGTTGGCTGTGGCGGCAGGTTCCCGGTCGAAAAGGACGCCAAAAGAGGAAGTAAAGCTCTTCTTGGGTAATGCTGGAACTGCAATGCGTCCATTGACGGCAGCTGTAGTAGCTGCTGGTGGAAATGCAACGTATGTTTTCTTTATCCTAGTTGAAATAAGTATGAGATCCATGGGTATGTTTGGAGACTGATCGTGTCTTTTATTAAAAAAAAAACTTCAGTTATGTGCTTGATGG	TRUE	FALSE	FALSE	0	1	0	1	0.00122471
CTGGAAGCAGATAAAGTTGCAAAAAGAGCTGTGGTTGTTGGCTGTGGCGGCAGGTTCCCGGTCGAAAAGGACGCCATAAGAGGAAGTAAAGCTCTTCTTGGGTAATGCTGGAACTGCAATGCGTCCATTGACGGCAGCTGTAGTAGCTGCTGGTGGAAATGCAACGTATGTTTTCTTTATCCTAGTTGAAATAAGTATGAGATCCATGGGTATGTTTGGAGACTGATCGTGTCTTTTATTAAAAAAAAAACTTCAGTTATGTGCTTGATGG	TRUE	FALSE	FALSE	0	1	0	1	0.00122471
GT-GAAGCAGATAAAGTTGCAAAAAGAGCTGTGGTTGTTGGCTGTGGCGGCAGGTTCCCAGTCGAAAAGGACGCCAAAAGAGGAAGTAAAGCTCTTCTTGGGTAATGATGGAACTGCAATGCGGCCACTGAAGGCAGCTGTAGTAGCTGCTGGTGGAAATGCAACGTATGTTTTCTTTATCCTAGTGGAAATAAGTATGAGATCCATGGGTATGTTTGGAGTCTGATCGTTTCTTTTATTAAAAAAAAACTTCAGTTATGTGCTTGATGG	TRUE	FALSE	FALSE	0	1	0	1	0.00122471
GTGGAAGCAGATAAAGTTGCAAAAAGAGCTGTGGTTGTTGGCTGTGGCGGCAGGTCCCCAGTCGAAAAGGACGCCAAAAGAGGAAGTAAAGCTCTTCTTGGGTAATGCTGGAACTGCAATGCGGCCACTGACGGCAGCTGTAGTAGCTGCTGGTGGAAATGCAACGTATGTTTTCTTTATCCTAGTGGAAATAAGTATGAGATCCATGGGTATGTTTGGAGACTGATCGTTTCTTTTATTAAAAAAAAACTTCAGTTATGTGCTTGATGG	TRUE	FALSE	FALSE	0	1	0	1	0.00122471
GTGGAAGCAGATAAAGTTGCAAAAAGAGCTGTGGTTGTTGGCTGTGGCGGCAGGTTCCCAGTCGAAAGGGACGCCAAAAGAGGAAGTAAAGCTCTTCTTGGGTAATGCTGGAACTGCAATGCGGCCACTGACGGCAGCTGTAGTAGCTGCTGGTGGAAATGCAACGTATGTTTTCTTTATCCTAGTGGAAATAAGTATGAGATCCATGGGTATGTTTGGAGACTGATCGTTTCTTTTATTAAAAAAAAACTTCAGTTATGTGCTTGATGG	TRUE	FALSE	FALSE	0	1	0	1	0.00122471
GTGGAAGCAGATAAAGTTGCAAAAAGAGCTGTGGTTGTTGGCTGTGGCGGCAGGTTCCCAGTCGAAAAGGACGCCAAAGGAGGAAGTAAAGCTCTTCTTGGGTAATGCTGGAACTGCAATGCGGCCACTGACGGCAGCTTTAGTAGCTGCTGTTGGACATGCAACGTATGTTTTCTTTATCCTAGT-GAAATAAGTATGAGATCCATGGGTATGTTTGGAGACTGATCGTTTCTTTTATTAAAAAAAAACTTCAGTTATGTGCTTGATGG	TRUE	FALSE	FALSE	0	1	0	1	0.00122471
GTGGAAGCAGATAAAGTTGCAAAAAGAGCTGTGGTTGTTGGCTGTGGCGGCAGGTTCCCAGTCGAAAAGGACGCCATAAGAGGAAGTAAAGCTCTTCTTGGGTAATGCTGGAACTGCAATGCGTCCATTGACGGCAGCTGTAGTAGCTGCTGGTGGAAATGCAACGTATGTTTTCTTTATCCTAGTTGAAATAAGTATGAGATCCATGGGTATGTTTGGAGACTGATCGTGTCTTTTATTAAAAAAAAAACTTCAGTTATGTGCTTGATGG	TRUE	FALSE	FALSE	0	1	0	1	0.00122471
GTGGAAGCAGATAAAGTTGCAAAAAGAGCTGTGGTTGTTGGCTGTGGCGGCAGGTTCCCAGTCGAAAAGGACGCCATAAGAGGAAGTAAAGCTCTTCTTGGGTAATGCTGGAACTGCAATGCGGCCACTGACGGCAGCTGTAGTAGCTGCTGGTGGAAATGCAACGTATGTTTTCTTTATCCTAGTGGAAATAAGTATGAGATCCATGGGTATGTTTGGAGACTGATCGTGTCTTTTATTAAAAAAAAAACTTCAGTTATGTGCTTGATGG	TRUE	FALSE	FALSE	0	1	0	1	0.00122471
GTGGAAGCAGATAAAGTTGCAAAAAGAGCTGTGGTTGTTGGCTGTGGCGGCAGGTTCCCAGTCGAAAAGGACGCCAAAGAGGAAGTAAAGCTCTTCTTGGGTAATGCTGGAACTGCAATGCGGCCACTGACGGCAGCTGTAGTAGCTGCTGGTGGAAATGCAACGTATGTTTTCTTTATCCTAGTGGAAATAAGTATGAGATCCATGGGTATGTTTGGAGACTGATCGTTTCTTTTATTAAAAAAAAACTTCAGTTATGTGCTTGATGG	FALSE	TRUE	FALSE	0	0	0	10281	12.5912
GTGGAAGCAGATAAAGTTGCAAAAAGAGCTGTGGTTGTTGGCTGTGGCGGCAGGTTCCCGGTCGAAAAGGACGCCAAAGAGGAAGTAAAGCTCTTCTTGGGTAATGCTGGAACTGCAATGCGGCCATTGACGGCAGCTGTAGTTGCTGCTGGTGGAAATGCAACGTATGTTTTCTTTATCCTAGT-GAAATAAGTATGAGATCCATGGGTATGTTTGGAGACTGATCATGTCTTTTATTTAAAAAAAAAACTTCAGTTATGTGCTTGATGG	FALSE	TRUE	FALSE	0	0	0	5098	6.24357
GTGGAAGCAGATAAAGTTGCAAAAAGAGCTGTGGTTGTTGGCTGTGGCGGCAGGTTCCCGGTCGAAAAGGACGCCAAAGAGGAAGTAAAGCTCTTCTTGGGTAATGCTGGAACTGCAATGCGTCCATTGACGGCAGCTGTAGTAGCTGCTGGTGGAAATGCAACGTATGTTTTCTTTATCCTAGTTGAAATAAGTATGAGATCCATGGGTATGTTTGGAGACTGATCGTGTCTTTTATTAAAAAAAAAACTTCAGTTATGTGCTTGATGG	FALSE	TRUE	FALSE	0	0	0	4634	5.6753
GTGGAAGCAGATAAAGTTGCAAAAAGAGCTGTGGTTGTTGGCTGTGGCGGCAGGTTCCCGGTCGAAAAGGACGCCAAAGAGGAAGTAAAGCTCTTCTTGGGTAATGCTGGAACTGCAATGCGTCCATTGACGGCAGCTGTAGTAGCTGCTGGTGGAAATGCAACGTATGTTTTCTTTATCCTAGTTGAAATAAGTATGAGATCCATGGGTATGTTTGGAGACTGATCGTGTCTTTTATTAAAAAAAAACTTCAGTTATGTGCTTGATGG	FALSE	TRUE	FALSE	0	0	0	1420	1.73909
GTGGAAGCAGATAAAGTTGCAAAAAGAGCTGTGGTTGTTGGCTGTGGCGGCAGGTTCCCGGTCGAAAAGGACGCCAAAGAGGAAGTAAAGCTCTTCTTGGGTAATGCTGGAACTGCAATGCGGCCATTGACGGCAGCTGTAGTTGCTGCTGGTGGAAATGCAACGTATGTTTTCTTTATCCTAGTGGAAATAAGTATGAGATCCATGGGTATGTTTGGAGACTGATCGTTTCTTTTATTAAAAAAAAACTTCAGTTATGTGCTTGATGG	FALSE	TRUE	FALSE	0	0	0	1173	1.43658
GTGGAAGCAGATAAAGTTGCAAAAAGAGCTGTGGTTGTTGGCTGTGGCGGCAGGTTCCCAGTCGAAAAGGACGCCAAAGAGGAAGTAAAGCTCTTCTTGGGTAATGCTGCAACTGCTATGCGCTTACTGACGGCTGCTGTAGTAGCTGCTGGTGGAAATGCAACGTATGTTTTCTTTATCCTAGTGGAAATAAGTATGAGATCCATGGGTATGTTTGGAGACTGATCGTTTCTTTTATTAAAAAAAAACTTCAGTTATGTGCTTGATGG	FALSE	TRUE	FALSE	0	0	0	902	1.10469
GTGGAAGCAGATAAAGTTGCAAAAAGAGCTGTGGTTGTTGGCTGTGGCGGCAGGTTCCCGGTCGAAAAGGACGCCAAAGAGGAAGTAAAGCTCTTCTTGGGTAATGCTGGAACTGCAATGCGGCCACTGACGGCAGCTGTAGTAGCTGCTGGTGGAAATGCAACGTATGTTTTCTTTATCCTAGTGGAAATAAGTATGAGATCCATGGGTATGTTTGGAGACTGATCGTTTCTTTTATTAAAAAAAAACTTCAGTTATGTGCTTGATGG	FALSE	TRUE	FALSE	0	0	0	856	1.04835
GTGGAAGCAGATAAAGTTGCAAAAAGAGCTGTGGTTGTTGGCTGTGGCGGCAGGTTCCCGGTCGAAAAGGACGCCAAAGAGGAAGTAAAGCTCTTCTTGGGTAATGCTGGAACTGCAATGCGTCCATTGACGGCAGCTGTAGTAGCTGCTGGTGGAAATGCAACGTATGTTTTCTTTATCCTAGTGGAAATAAGTATGAGATCCATGGGTATGTTTGGAGACTGATCGTTTCTTTTATTAAAAAAAAACTTCAGTTATGTGCTTGATGG	FALSE	TRUE	FALSE	0	0	0	855	1.04713
GTGGAAGCAGATAAAGTTGCAAAAAGAGCTGTGGTTGTTGGCTGTGGCGGCAGGTTCCCAGTCGAAAAGGACGCC-AAGAGGAAGTAAAGCTCTTCTTGGGTAATGCTGGAACTGCAATGCGGCCACTGACGGCAGCTGTAGTAGCTGCTGGTGGAAATGCAACGTATGTTTTCTTTATCCTAGTGGAAATAAGTATGAGATCCATGGGTATGTTTGGAGACTGATCGTTTCTTTTATTAAAAAAAAACTTCAGTTATGTGCTTGATGG	TRUE	FALSE	FALSE	1	0	0	779	0.954049
GTGGAAGCAGATAAAGTTGCAAAAAGAGCTGTGGTTGTTGGCTGTGGCGGCAGGTTCCCGGTCGAAAAGGACGCCAAAGAGGAAGTAAAGCTCTTCTTGGGTAATGCTGGAACTGCAATGCGTCCATTGACGGCAGCTGTAGTAGCTGCTGGTGGAAATGCAACGTATGTTTTCTTTATCCTAGTTGAAATAAGTATGAGATCCATGGGTATGTTTGGAGACTGATCGTTTCTTTTATTAAAAAAAAACTTCAGTTATGTGCTTGATGG	FALSE	TRUE	FALSE	0	0	0	669	0.819331
GTGGAAGCAGATAAAGTTGCAAAAAGAGCTGTGGTTGTTGGCTGTGGCGGCAGGTTCCCAGTCGAAAAGGACGCCAAAGAGGAAGTAAAGCTCTTCTTGGGTAATGCTGGAACTGCAATGCGGCCACTGACGGCAGCTGTAGTAGCTGCTGGTGGAAATGCAACGTATGTTTTCTTTATCCTAGTGGAAATAAGTATGAGATCCATGGGTATGTTTGGAGACTGATCGTTTCTTTTATTAAAAAAAAAACTTCAGTTATGTGCTTGATGG	FALSE	TRUE	FALSE	0	0	0	606	0.742174
GTGGAAGCAGATAAAGTTGCAAAAAGAGCTGTGGTTGTTGGCTGTGGCGGCAGGTTCCCGGTCGAAAAGGACGCCAAAGAGGAAGTAAAGCTCTTCTTGGGTAATGCTGGAACTGCAATGCGGCCATTGACGGCAGCTGTAGTTGCTGCTGGTGGAAATGCAACGTATGTTTTCTTTATCCTAGT-GAAATAAGTATGAGATCCATGGGTATGTTTGGAGACTGATCGTTTCTTTTATTAAAAAAAAACTTCAGTTATGTGCTTGATGG	FALSE	TRUE	FALSE	0	0	0	501	0.61358
GTGGAAGCAGATAAAGTTGCAAAAAGAGCTGTGGTTGTTGGCTGTGGCGGCAGGTTCCCAGTCGAAAAGGACGCCAAAGAGGAAGTAAAGCTCTTCTTGGGTAATGCTGGAACTGCAATGCGTCCATTGACGGCAGCTGTAGTAGCTGCTGGTGGAAATGCAACGTATGTTTTCTTTATCCTAGTTGAAATAAGTATGAGATCCATGGGTATGTTTGGAGACTGATCGTGTCTTTTATTAAAAAAAAAACTTCAGTTATGTGCTTGATGG	FALSE	TRUE	FALSE	0	0	0	421	0.515603
GTGGAAGCAGATAAAGTTGCAAAAAGAGCTGTGGTTGTTGGCTGTGGCGGCAGGTTCCCGGTCGAAAAGGACGCCAAAGAGGAAGTAAAGCTCTTCTTGGGTAATGCTGGAACTGCAATGCGGCCATTGACGGCAGCTGTAGTTGCTGCTGGTGGAAATGCAACGTATGTTTTCTTTATCCTAGT-GAAATAAGTATGAGATCCATGGGTATGTTTGGAGACTGATCATGTCTTTTATTTAAAAAAAAACTTCAGTTATGTGCTTGATGG	FALSE	TRUE	FALSE	0	0	0	394	0.482536
GTGGAAGCAGATAAAGTTGCAAAAAGAGCTGTGGTTGTTGGCTGTGGCGGCAGGTTCCCAGTCGAAAAGGACGCCAAAGAGGAAGTAAAGCTCTTCTTGGGTAATGCTGGAACTGCAATGCGGCCATTGACGGCAGCTGTAGTTGCTGCTGGTGGAAATGCAACGTATGTTTTCTTTATCCTAGT-GAAATAAGTATGAGATCCATGGGTATGTTTGGAGACTGATCATGTCTTTTATTTAAAAAAAAAACTTCAGTTATGTGCTTGATGG	FALSE	TRUE	FALSE	0	0	0	389	0.476412
GTGGAAGCAGATAAAGTTGCAAAAAGAGCTGTGGTTGTTGGCTGTGGCGGCAGGTTCCCGGTCGAAAAGGACGCC-AAGAGGAAGTAAAGCTCTTCTTGGGTAATGCTGGAACTGCAATGCGTCCATTGACGGCAGCTGTAGTAGCTGCTGGTGGAAATGCAACGTATGTTTTCTTTATCCTAGTTGAAATAAGTATGAGATCCATGGGTATGTTTGGAGACTGATCGTGTCTTTTATTAAAAAAAAAACTTCAGTTATGTGCTTGATGG	TRUE	FALSE	FALSE	1	0	0	374	0.458041
GTGGAAGCAGATAAAGTTGCAAAAAGAGCTGTGGTTGTTGGCTGTGGCGGCAGGTTCCCAGTCGAAAAGGACGCCAAAGAGGAAGTAAAGCTCTTCTTGGGTAATGCTGGAACTGCAATGCGGCCACTGACGGCAGCTGTAGTAGCTGCTGGTGGAAATGCAACGTATGTTTTCTTTATCCTAGT-GAAATAAGTATGAGATCCATGGGTATGTTTGGAGACTGATCATGTCTTTTATTTAAAAAAAAAACTTCAGTTATGTGCTTGATGG	FALSE	TRUE	FALSE	0	0	0	372	0.455592
GTGGAAGCAGATAAAGTTGCAAAAAGAGCTGTGGTTGTTGGCTGTGGCGGCAGGTTCCCAGTCGAAAAGGACGCCAAAGAGGAAGTAAAGCTCTTCTTGGGTAATGCTGGAACTGCAATGCGGCCACTGACGGCAGCTGTAGTAGCTGCTGGTGGAAATGCAACGTATGTTTTCTTTATCCTAGTTGAAATAAGTATGAGATCCATGGGTATGTTTGGAGACTGATCGTGTCTTTTATTAAAAAAAAAACTTCAGTTATGTGCTTGATGG	FALSE	TRUE	FALSE	0	0	0	331	0.405379
GTGGAAGCAGATAAAGTTGCAAAAAGAGCTGTGGTTGTTGGCTGTGGCGGCAGGTTCCCGGTCGAAAAGGACGC--AAGAGGAAGTAAAGCTCTTCTTGGGTAATGCTGGAACTGCAATGCGTCCATTGACGGCAGCTGTAGTAGCTGCTGGTGGAAATGCAACGTATGTTTTCTTTATCCTAGTTGAAATAAGTATGAGATCCATGGGTATGTTTGGAGACTGATCGTGTCTTTTATTAAAAAAAAAACTTCAGTTATGTGCTTGATGG	TRUE	FALSE	FALSE	2	0	0	320	0.391907
GTGGAAGCAGATAAAGTTGCAAAAAGAGCTGTGGTTGTTGGCTGTGGCGGCAGGTTCCCAGTCGAAAAGGACGCCAAAGAGGAAGTAAAGCTCTTCTTGGGTAATGCTGGAACTGCAATGCGGCCACTGACGGCAGCTGTAGTAGCTGCTGGTGGAAATGCAACGTATGTTTTCTTTATCCTAGTGGAAATAAGTATGAGATCCATGGGTATGTTTGGAGACTGATCGTGTCTTTTATTAAAAAAAAAACTTCAGTTATGTGCTTGATGG	FALSE	TRUE	FALSE	0	0	0	297	0.363739
GTGGAAGCAGATAAAGTTGCAAAAAGAGCTGTGGTTGTTGGCTGTGGCGGCAGGTTCCCGGTCGAAAAGGACGCCAAAGAGGAAGTAAAGCTCTTCTTGGGTAATGCTGGAACTGCAATGCGGCCATTGACGGCAGCTGTAGTTGCTGCTGGTGGAAATGCAACGTATGTTTTCTTTATCCTAGTTGAAATAAGTATGAGATCCATGGGTATGTTTGGAGACTGATCGTGTCTTTTATTAAAAAAAAAACTTCAGTTATGTGCTTGATGG	FALSE	TRUE	FALSE	0	0	0	295	0.361289
GTGGAAGCAGATAAAGTTGCAAAAAGAGCTGTGGTTGTTGGCTGTGGCGGCAGGTTCCCAGTCGAAAAGGAC----AAGAGGAAGTAAAGCTCTTCTTGGGTAATGCTGGAACTGCAATGCGGCCACTGACGGCAGCTGTAGTAGCTGCTGGTGGAAATGCAACGTATGTTTTCTTTATCCTAGTGGAAATAAGTATGAGATCCATGGGTATGTTTGGAGACTGATCGTTTCTTTTATTAAAAAAAAACTTCAGTTATGTGCTTGATGG	TRUE	FALSE	FALSE	4	0	0	288	0.352716
GTGGAAGCAGATAAAGTTGCAAAAAGAGTTGTGGTTGTTGGCTGTGGCGGCAGGTTCCCAGTCGAAAAGGACGCCAAAGAGGAAGTAAAGCTCTTCTTGGGTAATGCTGGAACTGCAATGCGGCCACTGACGGCAGCTGTAGTAGCTGCTGGTGGAAATGCAACGTATGTTTTCTTTATCCTAGTGGAAATAAGTATGAGATCCATGGGTATGTTTGGAGACTGATCGTTTCTTTTATTAAAAAAAAACTTCAGTTATGTGCTTGATGG	FALSE	TRUE	FALSE	0	0	0	283	0.346593
GTGGAAGCAGATAAAGTTGCAAAAAGAGCTGTGGTTGTTGGCTGTGGCGGCAGGTTCCCGGTCGAAAAGGACGCCAAAGAGGAAGTAAAGCTCTTCTTGGGTAATGCTGGAACTGCAATGCGGCCATTGACGGCAGCTGTAGTTGCTGCTGGTGGAAATGCAACGTATGTTTTCTTTATCCTAGT-GAAATAAGTATGAGATCCATGGGTATGTTTGGAGACTGATCATGTCTTTTATTAAAAAAAAAACTTCAGTTATGTGCTTGATGG	FALSE	TRUE	FALSE	0	0	0	282	0.345368
GTGGAAGCAGATAAAGTTGCAAAAAGAGCTGTGGTTGTTGGCTGTGGCGGCAGGTTCCCAGTCGAAAAGGACGCCAAAGAGGAAGTAAAGCTCTTCTTGGGTAATGCTGGAACTGCAATGCGGCCACTGACGGCAGCTGTAGTAGCTGCTGGTGGAAATGCAACGTATGTTTTCTTTATCCTAGTGGAAATAAGTATGAGATCCATGGGTATGTTTGGAGACTGATCATGTCTTTTATTTAAAAAAAAAACTTCAGTTATGTGCTTGATGG	FALSE	TRUE	FALSE	0	0	0	250	0.306177
GTGGAAGCAGATAAAGTTGCAAAAAGAGCTGTGGTTGTTGGCTGTGGCGGCAGGTTCCCAGTCGAAAAGGACGC--AAGAGGAAGTAAAGCTCTTCTTGGGTAATGCTGGAACTGCAATGCGGCCACTGACGGCAGCTGTAGTAGCTGCTGGTGGAAATGCAACGTATGTTTTCTTTATCCTAGTGGAAATAAGTATGAGATCCATGGGTATGTTTGGAGACTGATCGTTTCTTTTATTAAAAAAAAACTTCAGTTATGTGCTTGATGG	TRUE	FALSE	FALSE	2	0	0	249	0.304953
GTGGAAGCAGATAAAGTTGCAAAAAGAGCTGTGGTTGTTGGCTGTGGCGGCAGGTTCCCGGTCGAAAAGG-----AAAGAGGAAGTAAAGCTCTTCTTGGGTAATGCTGGAACTGCAATGCGGCCATTGACGGCAGCTGTAGTTGCTGCTGGTGGAAATGCAACGTATGTTTTCTTTATCCTAGT-GAAATAAGTATGAGATCCATGGGTATGTTTGGAGACTGATCATGTCTTTTATTTAAAAAAAAAACTTCAGTTATGTGCTTGATGG	TRUE	FALSE	FALSE	5	0	0	247	0.302503
GTGGAAGCAGATAAAGTTGCAAAAAGAGCTGTGGTTGTTGGCTGTGGCGGCAGGTTCCCGGTCGAAAAGGACGCCAAAGAGGAAGTAAAGCTCTTCTTGGGTAATGCTGGAACTGCAATGCGTCCATTGACGGCAGCTGTAGTAGCTGCTGGTGGAAATGCAACGTATGTTTTCTTTATCCTAGT-GAAATAAGTATGAGATCCATGGGTATGTTTGGAGACTGATCATGTCTTTTATTTAAAAAAAAAACTTCAGTTATGTGCTTGATGG	FALSE	TRUE	FALSE	0	0	0	246	0.301279
GTGGAAGCAGATAAAGTTGCAAAAAGAGCTGTGGTTGTTGGCTGTGGCGGCAGGTTCCCGGTCGAAAAGGACGCCAAAGAGGAAGTAAAGCTCTTCTTGGGTAATGCTGGAACTGCAATGCGTCCATTGACGGCAGCTGTAGTAGCTGCTGGTGGAAATGCAACGTATGTTTTCTTTATCCTAGTTGAAATAAGTATGAGATCCATGGGTATGTTTGGAGACTGATCGTGTCTTTTATTTAAAAAAAAAACTTCAGTTATGTGCTTGATGG	FALSE	TRUE	FALSE	0	0	0	238	0.291481
GTGGAAGCAGATAAAGTTGCAAAAAGAGCTGTGGTTGTTGGCTGTGGCGGCAGGTTCCCAGTCGAAAAGG-----AAAGAGGAAGTAAAGCTCTTCTTGGGTAATGCTGGAACTGCAATGCGGCCACTGACGGCAGCTGTAGTAGCTGCTGGTGGAAATGCAACGTATGTTTTCTTTATCCTAGTGGAAATAAGTATGAGATCCATGGGTATGTTTGGAGACTGATCGTTTCTTTTATTAAAAAAAAACTTCAGTTATGTGCTTGATGG	TRUE	FALSE	FALSE	5	0	0	207	0.253515
GTGGAAGCAGATAAAGTTGCAAAAAGAGCTGTGGTTGTTGGCTGTGGCGGCAGGTTCCCGGTCGAAAAGG-----AAAGAGGAAGTAAAGCTCTTCTTGGGTAATGCTGGAACTGCAATGCGTCCATTGACGGCAGCTGTAGTAGCTGCTGGTGGAAATGCAACGTATGTTTTCTTTATCCTAGTTGAAATAAGTATGAGATCCATGGGTATGTTTGGAGACTGATCGTGTCTTTTATTAAAAAAAAAACTTCAGTTATGTGCTTGATGG	TRUE	FALSE	FALSE	5	0	0	198	0.242493
GTGGAAGCAGATAAAGTTGCAAAAAGAGCTGTGGTTGTTGGCTGTGGCGGCAGGTTCCCGGTCGAAAAGGACGCC-AAGAGGAAGTAAAGCTCTTCTTGGGTAATGCTGGAACTGCAATGCGGCCATTGACGGCAGCTGTAGTTGCTGCTGGTGGAAATGCAACGTATGTTTTCTTTATCCTAGT-GAAATAAGTATGAGATCCATGGGTATGTTTGGAGACTGATCATGTCTTTTATTTAAAAAAAAAACTTCAGTTATGTGCTTGATGG	TRUE	FALSE	FALSE	1	0	0	198	0.242493
GTGGAAGCAGATAAAGTTGCAAAAAGAGCTGTGGTTGTTGGCTGTGGCGGCAGGTTCCCGGTCGAAAAGGACGCCAAAGAGGAAGTAAAGCTCTTCTTGGGTAATGCTGGAACTGCAATGCGTCCATTGACGGCAGCTGTAGTAGCTGCTGGTGGAAATGCAACGTATGTTTTCTTTATCCTAGTTGAAATAAGTATGAGATCCATGGGTATGTTTGGAGACTGATCATGTCTTTTATTTAAAAAAAAAACTTCAGTTATGTGCTTGATGG	FALSE	TRUE	FALSE	0	0	0	193	0.236369
GTGGAAGCAGATAAAGTTGCAAAAAGAGCTGTGGTTGTTGGCTGTGGCGGCAGGTTCCCGGTCGAAAAGGACGCCAAAGAGGAAGTAAAGCTCTTCTTGGGTAATGCTGGAACTGCAATGCGGCCATTGACGGCAGCTGTAGTTGCTGCTGGTGGAAATGCAACGTATGTTTTCTTTATCCTAGT-GAAATAAGTATGAGATCCATGGGTATGTTTGGAGACTGATCATGTCTTTTATTAAAAAAAAACTTCAGTTATGTGCTTGATGG	FALSE	TRUE	FALSE	0	0	0	175	0.214324
GTGGAAGCAGATAAAGTTGCAAAAAGAGTTGTGGTTGTTGGCTGTGGCGGCAGGTTCCCGGTCGAAAAGGACGCCAAAGAGGAAGTAAAGCTCTTCTTGGGTAATGCTGGAACTGCAATGCGTCCATTGACGGCAGCTGTAGTAGCTGCTGGTGGAAATGCAACGTATGTTTTCTTTATCCTAGTTGAAATAAGTATGAGATCCATGGGTATGTTTGGAGACTGATCGTGTCTTTTATTAAAAAAAAAACTTCAGTTATGTGCTTGATGG	FALSE	TRUE	FALSE	0	0	0	161	0.197178
GTGGAAGCAGATAAAGTTGCAAAAAGAGCTGTGGTTGTTGGCTGTGGCGGCAGGTTCCCGGTCGAAAAGGAC----AAGAGGAAGTAAAGCTCTTCTTGGGTAATGCTGGAACTGCAATGCGGCCATTGACGGCAGCTGTAGTTGCTGCTGGTGGAAATGCAACGTATGTTTTCTTTATCCTAGT-GAAATAAGTATGAGATCCATGGGTATGTTTGGAGACTGATCATGTCTTTTATTTAAAAAAAAAACTTCAGTTATGTGCTTGATGG	TRUE	FALSE	FALSE	4	0	0	155	0.18983
GTGGAAGCAGATAAAGTTGCAAAAAGAGCTGTGGTTGTTGGCTGTGGCGGCAGGTTCCCAGTCGAAAAGGACGCCAAAGAGGAAGTAAAGCTCTTCTTGGGTAATGCTGGAACTGCAATGCGGCCACTGACGGCAGCTGTAGTAGCTGCTGGTGGAAATGCAACGTATGTTTTCTTTATCCTAGTGGAAATAAGTATGAGATCCATGGGTATGTTTGGAGACTGATCGTTTCTTTTATTAAAAAAAAACTTCAGTTATGTGCTTGATG-	FALSE	TRUE	FALSE	0	0	0	148	0.181257
GTGGAAGCAGATAAAGTTGCAAAAAGAGTTGTGGTTGTTGGCTGTGGCGGCAGGTTCCCGGTCGAAAAGGACGCCAAAGAGGAAGTAAAGCTCTTCTTGGGTAATGCTGGAACTGCAATGCGGCCATTGACGGCAGCTGTAGTTGCTGCTGGTGGAAATGCAACGTATGTTTTCTTTATCCTAGT-GAAATAAGTATGAGATCCATGGGTATGTTTGGAGACTGATCATGTCTTTTATTTAAAAAAAAAACTTCAGTTATGTGCTTGATGG	FALSE	TRUE	FALSE	0	0	0	146	0.178808
GTGGAAGCAGATAAAGTTGCAAAAAGAGCTGTGGTTGTTGGCTGTGGCGGCAGGTTCCCGGTCGAAAAGGACGCCAAAGAGGAAGTAAAGCTCTTCTTGGGTAATGCTGGAACTGCAATGCGGCCATTGACGGCAGCTGTAGTTGCTGCTGGTGGAAATGCAACGTATGTTTTCTTTATCCTAGT-GAAATAAGTATGAGATCCATGGGTATGTTTGGAGACTGATCGTGTCTTTTATTAAAAAAAAAACTTCAGTTATGTGCTTGATGG	FALSE	TRUE	FALSE	0	0	0	144	0.176358
GTGGAAGCAGATAAAGTTGCAAAAAGAGCTGTGGTTGTTGGCTGTGGCGGCAGGTTCCCAGTCGAAAAGGACGCCAAAGAGGAAGTAAAGCTCTTCTTGGGTAATGCTGGAACTGCAATGCGGCCACTGACGGCAGCTGTAGTAGCTGCTGGTGGAAATGCAACGTATGTTTTCTTTATCCTAGTGGAAATAAGTATGAGATCCATGGGTATGTATGGAGACTGATCGTTTCTTTTATTAAAAAAAAACTTCAGTTATGTGCTTGATGG	FALSE	TRUE	FALSE	0	0	0	133	0.162886
GTGGAAGCAGATAAAGTTGCAAAAAGAGCTGTGGTTGTTGGCTGTGGCGGCAGGTTCCCGGTCGAAAAGGAC----AAGAGGAAGTAAAGCTCTTCTTGGGTAATGCTGGAACTGCAATGCGTCCATTGACGGCAGCTGTAGTAGCTGCTGGTGGAAATGCAACGTATGTTTTCTTTATCCTAGTTGAAATAAGTATGAGATCCATGGGTATGTTTGGAGACTGATCGTGTCTTTTATTAAAAAAAAAACTTCAGTTATGTGCTTGATGG	TRUE	FALSE	FALSE	4	0	0	133	0.162886
GTGGAAGCAGATAAAGTTGCAAAAAGAGCTGTGGTTGTTGGCTGTGGCGGCAGGTTCCCAGTCGAAAAGG------AAGAGGAAGTAAAGCTCTTCTTGGGTAATGCTGGAACTGCAATGCGGCCACTGACGGCAGCTGTAGTAGCTGCTGGTGGAAATGCAACGTATGTTTTCTTTATCCTAGTGGAAATAAGTATGAGATCCATGGGTATGTTTGGAGACTGATCGTTTCTTTTATTAAAAAAAAACTTCAGTTATGTGCTTGATGG	TRUE	FALSE	FALSE	6	0	0	127	0.155538
GTGGAAGCAGATAAAGTTGCAAAAAGAGCTGTGGTTGTTGGCTGTGGCGGCAGGTTCCCAGTCGAAAAGGACGCCAAAGAGGAAGTAAAGCTCTTCTTGGGTAATGCTGGAACTGCAATGCGGCCACTGACGGCAGCTGTAGTAGCTGCTGGTGGAAATGCAACGTATGTTTTCTTTATCCTAGTGGAAATAAGTATGAGATCCATGGGTATGTTTGGAGACTGATCGTTTCTTTTATTAAAAAAAAACTTCAGTTATGTGCTTGATGT	FALSE	TRUE	FALSE	0	0	0	121	0.14819
GTGGAAGCAGATAAAGTTGCAAAAAGAGCTGTGGTTGTTGGCTGTGGCGGCAGGTTCCCAGTCGAAAAGGACGCCAAAGAGGAAGTAAAGCTCTTCTTGGGTAATGCTGGAACTGCAATGCGTCCATTGACGGCAGCTGTAGTAGCTGCTGGTGGAAATGCAACGTATGTTTTCTTTATCCTAGTTGAAATAAGTATGAGATCCATGGGTATGTTTGGAGACTGATCGTGTCTTTTATTAAAAAAAAACTTCAGTTATGTGCTTGATGG	FALSE	TRUE	FALSE	0	0	0	113	0.138392
GTGGAAGCAGATAAAGTTGCAAAAAGAGCTGTGGTTGTTGGCTGTGGCGGCAGGTTCCCGGTCGAAAAGGACGCCAAAGAGGAAGTAAAGCTCTTCTTGGGTAATGCTGGAACTGCAATGCGGCCATTGACGGCAGCTGTAGTTGCTGCTGGTGGAAATGCAACGTATGTTTTCTTTATCCTAGT-GAAATAAGTATGAGATCCATGGGTATGTTTGGAGACTGATCATGTCTTTTATTTAAAAAAAAAACTTCAGTTATGTTCTTGATGG	FALSE	TRUE	FALSE	0	0	0	113	0.138392
GTGGAAGCAGATAAAGTTGCAAAAAGAGCTGTGGTTGTTGGCTGTGGCGGCAGGTTCCCGGTCGAAAAGGACGCCAAAGAGGAAGTAAAGCTCTTCTTGGGTAATGCTGGAACTGCAATGCGTCCATTGACGGCAGCTGTAGTAGCTGCTGGTGGAAATGCAACGTATGTTTTCTTTATCCTAGTTGAAATAAGTATGAGATCCATGGGTATGTTTGGAGACTGATCGTGTCTTTTATTAAAAAAAAAACTTCAGTTATGTTCTTGATGG	FALSE	TRUE	FALSE	0	0	0	104	0.12737
GTGGAAGCAGATAAAGTTGCAAAAAGAGCTGTGGTTGTTGGCTGTGGCGGCAGGTTCCCAGTCGAAAAGGACGCCAAAGAGGAAGTAAAGCTCTTCTTGGGTAATGCTGGAACTGCAATGCGGCCACTGACGGCAGCTGTAGTAGCTGCTGGTGGAAATGCAACGTATGTTTTCTTTATCCTAGTGGAAATAAGTATGAGATCCATGGGTATGTTTGGAGACTGATCGTTTCTTTTATTTAAAAAAAAAACTTCAGTTATGTGCTTGATGG	FALSE	TRUE	FALSE	0	0	0	104	0.12737
GTGGAAGCAGATAAAGTTGCAAAAAGAGCTGTGGTTGTTGGCTGTGGCGGCAGGTTCCCAGTCGAAAAGGA----AAAGAGGAAGTAAAGCTCTTCTTGGGTAATGCTGGAACTGCAATGCGGCCACTGACGGCAGCTGTAGTAGCTGCTGGTGGAAATGCAACGTATGTTTTCTTTATCCTAGTGGAAATAAGTATGAGATCCATGGGTATGTTTGGAGACTGATCGTTTCTTTTATTAAAAAAAAACTTCAGTTATGTGCTTGATGG	TRUE	FALSE	FALSE	4	0	0	103	0.126145
GTGGAAGCAGATAAAGTTGCAAAAAGAGCTGTGGTTGTTGGCTGTGGCGGCAGGTTCCCGGTCGAAAAGGACG---------------------TCTTGGGTAATGCTGGAACTGCAATGCGTCCATTGACGGCAGCTGTAGTAGCTGCTGGTGGAAATGCAACGTATGTTTTCTTTATCCTAGTTGAAATAAGTATGAGATCCATGGGTATGTTTGGAGACTGATCGTGTCTTTTATTAAAAAAAAAACTTCAGTTATGTGCTTGATGG	TRUE	FALSE	FALSE	21	0	0	102	0.12492
GTGGAAGCAGATAAAGTTGCAAAAAGAGCTGTGGTTGTTGGCTGTGGCGGCAGGTTCCCAGTCGAAAAGGACGCCAAAGAGGAAGTAAAGCTCTTCTTGGGTAATGCTGGAACTGCAATGCGGCCACTGACGGCAGCTGTAGTAGCTGCTGGTGGAAATGCAACGTATGTTTTCTTTATCCTAGTTGAAATAAGTATGAGATCCATGGGTATGTTTGGAGACTGATCGTGTCTTTTATTAAAAAAAAACTTCAGTTATGTGCTTGATGG	FALSE	TRUE	FALSE	0	0	0	99	0.121246
GTGGAAGCAGATAAAGTTGCAAAAAGAGCTGTGGTTGTTGGCTGTGGCGGCAGGTTCCCGGTCGAAAAGGA----AAAGAGGAAGTAAAGCTCTTCTTGGGTAATGCTGGAACTGCAATGCGGCCATTGACGGCAGCTGTAGTTGCTGCTGGTGGAAATGCAACGTATGTTTTCTTTATCCTAGT-GAAATAAGTATGAGATCCATGGGTATGTTTGGAGACTGATCATGTCTTTTATTTAAAAAAAAAACTTCAGTTATGTGCTTGATGG	TRUE	FALSE	FALSE	4	0	0	97	0.118797
GTGGAAGCAGATAAAGTTGCAAAAAGAGCTGTGGTTGTTGGCTGTGGCGGCAGGTTCCCAGTCGAAAAGGACGCCAAAGAGGAAGTAAAGCTCTTCTTGGGTAATGCTGGAACTGCAATGCGGCCATTGACGGCAGCTGTAGTTGCTGCTGGTGGAAATGCAACGTATGTTTTCTTTATCCTAGTGGAAATAAGTATGAGATCCATGGGTATGTTTGGAGACTGATCGTTTCTTTTATTAAAAAAAAACTTCAGTTATGTGCTTGATGG	FALSE	TRUE	FALSE	0	0	0	97	0.118797
GTGGAAGCAGATAAAGTTGCAAAAAGAGCTGTGGTTGTTGGCTGTGGCGGCAGGTTCCCGGTCGAAAAGGACGCCAAAGAGGAAGTAAAGCTCTTCTTGGGTAATGCTGGAACTGCAATGCGGCCATTGACGGCAGCTGTAGTTGCTGCTGGTGGAAATGCAACGTATGTTTTCTTTATCCTAGTTGAAATAAGTATGAGATCCATGGGTATGTTTGGAGACTGATCGTGTCTTTTATTAAAAAAAAACTTCAGTTATGTGCTTGATGG	FALSE	TRUE	FALSE	0	0	0	96	0.117572
GTGGAAGCAGATAAAGTTGCAAAAAGAGCTGTGGTTGTTGGCTGTGGCGGCAGGTTCCCAGTCGAAAAGGACGCCAAAGAGGAAGTAAAGCTCTTCTTGGGTAATGCTGGAACTGCAATGCGTCCATTGACGGCAGCTGTAGTAGCTGCTGGTGGAAATGCAACGTATGTTTTCTTTATCCTAGTGGAAATAAGTATGAGATCCATGGGTATGTTTGGAGACTGATCGTTTCTTTTATTAAAAAAAAACTTCAGTTATGTGCTTGATGG	FALSE	TRUE	FALSE	0	0	0	95	0.116347
GTGGAAGCAGATAAAGTTGCAAAAAGAGCTGTGGTTGTTGGCTGTGGCGGCAGGTTCCCAGTCGAAAAGGACGCCAAAGAGGAAGTAAAGCTCTTCTTGGGTAATGCTGGAACTGCAATGCGGCCACTGACGGCAGCTGTAGTAGCTGCTGGTGGAAATGCAACGTATGTTTTCTTTATCCTAGTGGAAATAAGTATGAGATCCATGGGTATGTCTGGAGACTGATCGTTTCTTTTATTAAAAAAAAACTTCAGTTATGTGCTTGATGG	FALSE	TRUE	FALSE	0	0	0	91	0.111449
GTGGAAGCAGATAAAGTTGCAAAAAGAGCTGTGGTTGTTGGCTGTGGCGGCAGGTTCCCAGTCGAAAA------AAAAGAGGAAGTAAAGCTCTTCTTGGGTAATGCTGGAACTGCAATGCGGCCACTGACGGCAGCTGTAGTAGCTGCTGGTGGAAATGCAACGTATGTTTTCTTTATCCTAGTGGAAATAAGTATGAGATCCATGGGTATGTTTGGAGACTGATCGTTTCTTTTATTAAAAAAAAACTTCAGTTATGTGCTTGATGG	TRUE	FALSE	FALSE	6	0	0	90	0.110224
GTGGAAGCAGATAAAGTTGCAAAAAGAGCTGTGGTTGTTGGCTGTGGCGGCAGGTTCCCGGTCGAAAAGGACGCC-AAGAGGAAGTAAAGCTCTTCTTGGGTAATGCTGGAACTGCAATGCGTCCATTGACGGCAGCTGTAGTAGCTGCTGGTGGAAATGCAACGTATGTTTTCTTTATCCTAGTTGAAATAAGTATGAGATCCATGGGTATGTTTGGAGACTGATCGTGTCTTTTATTAAAAAAAAACTTCAGTTATGTGCTTGATGG	TRUE	FALSE	FALSE	1	0	0	86	0.105325
GTGGAAGCAGATAAAGTTGCAAAAAGAGCTGTGGTTGTTGGCTGTGGCGGCAGGTTCCCAGTCGAAAAGGACGCCAAAGAGGAAGTAAAGCTCTTCTTGGGTAATGCTGGAACTGCAATGCGGCCACTGACGGCAGCTGTAGTAGCTGCTGGTGGAAATGCAACGTATGTTTTCTTTATCCTAGTGGAAATAAGTATGAGATCCATGGGTATGTTTGGAGACTGATCGTGTCTTTTATTAAAAAAAAACTTCAGTTATGTGCTTGATGG	FALSE	TRUE	FALSE	0	0	0	78	0.0955274
GTGGAAGCAGATAAAGTTGCAAAAAGAGCTGTGGTTGTTGGCTGTGGCGGCAGGTTCCCAGTCGAAAAGGA---CAAAGAGGAAGTAAAGCTCTTCTTGGGTAATGCTGGAACTGCAATGCGGCCACTGACGGCAGCTGTAGTAGCTGCTGGTGGAAATGCAACGTATGTTTTCTTTATCCTAGTGGAAATAAGTATGAGATCCATGGGTATGTTTGGAGACTGATCGTTTCTTTTATTAAAAAAAAACTTCAGTTATGTGCTTGATGG	TRUE	FALSE	FALSE	3	0	0	76	0.0930779
GTGGAAGCAGATAAAGTTGCAAAAAGAGCTGTGGTTGTTGGCTGTGGCGGCAGGTTCCCGGTCGAAAAGGACGCCAAAGAGGAAGTAAAGCTCTTCTTGGGTAATGCTGGAACTGCAATGCGTCCATTGACGGCAGCTGTAGTAGCTGCTGGTGGAAATGCAACGTATGTTTTCTTTATCCTAGTTGAAATAAGTATGAGATCCATGGGTATGTTTGGAGACTGATCGTGTCTTTTATTAAAAAAAAAAACTTCAGTTATGTGCTTGATGG	FALSE	TRUE	FALSE	0	0	0	75	0.0918532
GTGGAAGCAGATAAAGTTGCAAAAAGAGCTGTGGTTGTTGGCTGTGGCGGCAGGTTCCCAGTCGAAAAGGACGCCAAAGAGGAAGTAAAGCTCTTCTTGGGTAATGCTGGAATTGCTATGCGCCGTCTGACGGCTGCTGTAGTAGCTGCTGGTGGAAATGCAACGTATGTTTTCTTTATCCTAGTGGAAATAAGTATGAGATCCATGGGTATGTTTGGAGACTGATCGTTTCTTTTATTAAAAAAAAACTTCAGTTATGTGCTTGATGG	FALSE	TRUE	FALSE	0	0	0	75	0.0918532
GTGGAAGCAGATAAAGTTGCAAAAAGAGCTGTGGTTGTTGGCTGTGGCGGCAGGTTCCCGGTCGA----------AAAGAGGAAGTAAAGCTCTTCTTGGGTAATGCTGGAACTGCAATGCGTCCATTGACGGCAGCTGTAGTAGCTGCTGGTGGAAATGCAACGTATGTTTTCTTTATCCTAGTTGAAATAAGTATGAGATCCATGGGTATGTTTGGAGACTGATCGTGTCTTTTATTAAAAAAAAAACTTCAGTTATGTGCTTGATGG	TRUE	FALSE	FALSE	10	0	0	75	0.0918532
GTGGAAGCAGATAAAGTTGCAAAAAGAGCTGTGGTTGTTGGCTGTGGCGGCAGGTTCCCAGTCGAAAAGGACGCCAAAGAGGAAGTAAAGCTCTTCTTGGGTAATGCTGGAACTGCAATGCGGCCACTGACGGCAGCTGTAGTAGCTGCTGGTGGAAATGCAACGTATGTTTTCTTTATCCTAGTGGAAATAAGTATGAGATCCATGGGTATGTTTGGAGACTGATCGTTTCTTTTATTAAAAAAAAACTTCAGTTATGTGATTGATGG	FALSE	TRUE	FALSE	0	0	0	74	0.0906285
GTGGAAGCAGATAAAGTTGCAAAAAGAGCTGTGGTTGTTGGCTGTGGCGGCAGGTTCCCGGTCGAAAAGGACGC--AAGAGGAAGTAAAGCTCTTCTTGGGTAATGCTGGAACTGCAATGCGTCCATTGACGGCAGCTGTAGTAGCTGCTGGTGGAAATGCAACGTATGTTTTCTTTATCCTAGTTGAAATAAGTATGAGATCCATGGGTATGTTTGGAGACTGATCGTGTCTTTTATTAAAAAAAAACTTCAGTTATGTGCTTGATGG	TRUE	FALSE	FALSE	2	0	0	74	0.0906285
GTGGAAGCAGATAAAGTTGCAAAAAGAGCTGTGGTTGTTGGCTGTGGCGGCAGGTTCCCAGTCGAAAAGGACG---AAGAGGAAGTAAAGCTCTTCTTGGGTAATGCTGGAACTGCAATGCGGCCACTGACGGCAGCTGTAGTAGCTGCTGGTGGAAATGCAACGTATGTTTTCTTTATCCTAGTGGAAATAAGTATGAGATCCATGGGTATGTTTGGAGACTGATCGTTTCTTTTATTAAAAAAAAACTTCAGTTATGTGCTTGATGG	TRUE	FALSE	FALSE	3	0	0	73	0.0894038
GTGGAAGCAGATAAAGTTGCAAAAAGAGCTGTGGTTGTTGGCTGTGGCGGCAGGTTCCCGGTCGAAAAGGACGC--AAGAGGAAGTAAAGCTCTTCTTGGGTAATGCTGGAACTGCAATGCGGCCATTGACGGCAGCTGTAGTTGCTGCTGGTGGAAATGCAACGTATGTTTTCTTTATCCTAGT-GAAATAAGTATGAGATCCATGGGTATGTTTGGAGACTGATCATGTCTTTTATTTAAAAAAAAAACTTCAGTTATGTGCTTGATGG	TRUE	FALSE	FALSE	2	0	0	71	0.0869544
GTGGAAGCAGATAAAGTTGCAAAAAGAGCTGTGGTTGTTGGCTGTGGCGGCAGGTTCCCGGTCGAAAAGGACGCCAAAGAGGAAGTAAAGCTCTTCTTGGGTAATGCTGGAACTGCAATGCGGCCATTGACGGCAGCTGTAGTAGCTGCTGGTGGAAATGCAACGTATGTTTTCTTTATCCTAGTGGAAATAAGTATGAGATCCATGGGTATGTTTGGAGACTGATCGTTTCTTTTATTAAAAAAAAACTTCAGTTATGTGCTTGATGG	FALSE	TRUE	FALSE	0	0	0	71	0.0869544
GTGGAAGCAGATAAAGTTGCAAAAAGAGCTGTGGTTGTTGGCTGTGGCGGCAGGTTCCCAGTCGAAAAGGACG-CAAAGAGGAAGTAAAGCTCTTCTTGGGTAATGCTGGAACTGCAATGCGGCCACTGACGGCAGCTGTAGTAGCTGCTGGTGGAAATGCAACGTATGTTTTCTTTATCCTAGTGGAAATAAGTATGAGATCCATGGGTATGTTTGGAGACTGATCGTTTCTTTTATTAAAAAAAAACTTCAGTTATGTGCTTGATGG	TRUE	FALSE	FALSE	1	0	0	71	0.0869544
GTGGAAGCAGATAAAGTTGCAAAAAGAGCTGTGGTTGTTGGCTGTGGCGGCAGGTTCCCAGTCGAAAAGGACGCCAAAGAGGAAGTAAAGCTCTTCTTGGGTAATGCTGGAACTGCTATGCGCAGACTGACGGCTGCTGTAGTAGCTGCTGGTGGAAATGCAACGTATGTTTTCTTTATCCTAGTGGAAATAAGTATGAGATCCATGGGTATGTTTGGAGACTGATCGTTTCTTTTATTAAAAAAAAACTTCAGTTATGTGCTTGATGG	FALSE	TRUE	FALSE	0	0	0	70	0.0857297
GTGGAAGCAGATAAAGTTGCAAAAAGAGCTGTGGTTGTTGGCTGTGGCGGCAGGTTCCCGGTCGAAAAGGACGC--AAGAGGAAGTAAAGCTCTTCTTGGGTAATGCTGGAACTGCAATGCGTCCATTGACGGCAGCTGTAGTAGCTGCTGGTGGAAATGCAACGTATGTTTTCTTTATCCTAGTGGAAATAAGTATGAGATCCATGGGTATGTTTGGAGACTGATCGTTTCTTTTATTAAAAAAAAACTTCAGTTATGTGCTTGATGG	TRUE	FALSE	FALSE	2	0	0	66	0.0808308
GTGGAAGCAGATAAAGTTGCAAAAAGAGCTGTGGTTGTTGGCTGTGGCGGCAGGTTCCCAGTCGAAAAGGACGCCAAAGAGGAAGTAAAGCTCTTCTTGGGTAATGCTGGAAGTGCTATGCG--CAGGCTGACGGCTGCTGTAGTAGCTGCTGGTGGAAATGCAACGTATGTTTTCTTTATCCTAGTGGAAATAAGTATGAGATCCATGGGTATGTTTGGAGACTGATCGTTTCTTTTATTAAAAAAAAACTTCAGTTATGTGCTTGATGG	FALSE	TRUE	FALSE	0	0	0	66	0.0808308
GTGGAAGCAGATAAAGTTGCAAAAAGAGCTGTGGTTGTTGGCTGTGGCGGCAGGTTCCCGGTCGAAAAGGACGCCAAAGAGGAAGTAAAGCTCTTCTTGGGTAATGCTGGAACTGCAATGCGTCCATTGACGGCAGCTGTAGTAGCTGCTGGTGGAAATGCAACGTATGTTTTCTTTATCCTAGTTGAAATAAGTATGAGATCCATGGGTATGTTTGGAGACTGATCGTGTCTTTTATTAAAAAAAAAACTTCAGTTATTTGCTTGATGG	FALSE	TRUE	FALSE	0	0	0	64	0.0783814
GTGGAAGCAGATAAAGTTGCAAAAAGAGCTGTGGTTGTTGGCTGTGGCGGCAGGTTCCCGGTCGAAAAGGACGCCAAAGAGGAAGTAAAGCTCTTCTTGGGTAATGCTGGAACTGCAATGCGTCCATTGACGGCAGCTGTAGTAGCTGCTGGTGGAAATGCAACGTATGTTTTCTTTATCCTAGTTGAAATAAGTATGAGATCCATGGGTATGTATGGAGACTGATCGTGTCTTTTATTAAAAAAAAAACTTCAGTTATGTGCTTGATGG	FALSE	TRUE	FALSE	0	0	0	63	0.0771567
GTGGAAGCAGATAAAGTTGCAAAAAGAGCTGTGGTTGTTGGCTGTGGCGGCAGGTTCCCGGTCGAAAAGGACGCCAAAGAGGAAGTAAAGCTCTTCTTGGGTAATGCTGGAACTGCAATGCGGCCATTGACGGCAGCTGTAGTTGCTGCTGGTGGAAATGCAACGTATGTTTTCTTTATCCTAGTGGAAATAAGTATGAGATCCATGGGTATGTTTGGAGACTGATCGTTTCTTTTATTAAAAAAAAAACTTCAGTTATGTGCTTGATGG	FALSE	TRUE	FALSE	0	0	0	63	0.0771567
GTGGAAGCAGATAAAGTTGCAAAAAGAGCTGTGGTTGTTGGCTGTGGCGGCAGGTTCCCGGTCGAAAAGGACGCCAAAGAGGAAGTAAAGCTCTTCTTGGGTAATGCTGGAACTGCAATGCGGCCATTGACGGCAGCTGTAGTTGCTGCTGGTGGAAATGCAACGTATGTTTTCTTTATCCTAGT-GAAATAAGTATGAGATCCATGGGTATGTTTGGAGACTGATCATGTCTTTTATTTAAAAAAAAAACTTCAGTTATGTGCTTGATGT	FALSE	TRUE	FALSE	0	0	0	62	0.075932
GTGGAAGCAGATAAAGTTGCAAAAAGAGCTGTGGTTGTTGGCTGTGGCGGCAGGTTCCCAGTCGAAAAGGACGCCAAAGAGGAAGTAAAGCTCTTCTTGGGTAATGCTGCAACTGCTATGCGCTTACTGACGGCTGCTGTAGTAGCTGCTGGTGGAAATGCAACGTATGTTTTCTTTATCCTAGTGGAAATAAGTATGAGATCCATGGGTATGTTTGGAGACTGATCGTTTCTTTTATTAAAAAAAAAACTTCAGTTATGTGCTTGATGG	FALSE	TRUE	FALSE	0	0	0	60	0.0734826
GTGGAAGCAGATAAAGTTGCAAAAAGAGCTGTGGTTGTTGGCTGTGGCGGCAGGTTCCCAGTCGAAAAGGACGCCAAAGAGGAAGTAAAGCTCTTCTTGGGTAATGCTGGAACTGCAATGCGGCCACTGACGGCAGCTGTAGTAGCTGCTGGTGGAAATGCAACGTATGTTTTCTTTATCCTAGTTGAAATAAGTATGAGATCCATGGGTATGTTTGGAGACTGATCGTTTCTTTTATTAAAAAAAAACTTCAGTTATGTGCTTGATGG	FALSE	TRUE	FALSE	0	0	0	59	0.0722579
GTGGAAGCAGATAAAGTTGCAAAAAGAGCTGTGGTTGTTGGCTGTGGCGGCAGGTTCCCAGTCGAAAAGGACGCCAAAGAGGAAGTAAAGCTCTTCTTGGGTAATGCTGGAATTGCTATGCGCAGACTGACGGCTGCTGTAGTAGCTGCTGGTGGAAATGCAACGTATGTTTTCTTTATCCTAGTGGAAATAAGTATGAGATCCATGGGTATGTTTGGAGACTGATCGTTTCTTTTATTAAAAAAAAACTTCAGTTATGTGCTTGATGG	FALSE	TRUE	FALSE	0	0	0	58	0.0710332
GTGGAAGCAGATAAAGTTGCAAAAAGAGCTGTGGTTGTTGGCTGTGGCGGCAGGTTCCCAGTCGAAAAGGACGCC-AAGAGGAAGTAAAGCTCTTCTTGGGTAATGCTGGAACTGCAATGCGGCCACTGACGGCAGCTGTAGTAGCTGCTGGTGGAAATGCAACGTATGTTTTCTTTATCCTAGTGGAAATAAGTATGAGATCCATGGGTATGTTTGGAGACTGATCGTTTCTTTTATTAAAAAAAAAACTTCAGTTATGTGCTTGATGG	TRUE	FALSE	FALSE	1	0	0	58	0.0710332
GTGGAAGCAGATAAAGTTGCAAAAAGAGCTGTGGTTGTTGGCTGTGGCGGCAGGTTCCCGGTCGAAAAGGACGCCAAAGAGGAAGTAAAGCTCTTCTTGGGTAATGCTGGAACTGCAATGCGTCCATTGACGGCAGCTGTAGTAGCTGCTGGTGGAAATGCAACGTATGTTTTCTTTATCCTAGTTGAAATAAGTATGAGATCCATGGGTATGTTTGGAGACTGATCGTTTCTTTTATTAAAAAAAAAACTTCAGTTATGTGCTTGATGG	FALSE	TRUE	FALSE	0	0	0	57	0.0698085
GTGGAAGCAGATAAAGTTGCAAAAAGAGCTGTGGTTGTTGGCTGTGGCGGCAGGTTCCCAGTCGAAAAGGACGCCAAAGAGGAAGTAAAGCTCTTCTTGGGTAATGCTGGAACTGCAATGCGGCCACTGACGGCAGCTGTAGTAGCTGCTGGTGGAAATGCAACGTATGTTTTCTTTATCCTAGTGGAAATAAGTATGAGATCCATGGGTATGTTTGGAGACTGATCGTTTCTTTTATTAAAAAAAAACTTCAGTTATGTGCTTGATTG	FALSE	TRUE	FALSE	0	0	0	57	0.0698085
GTGGAAGCAGATAAAGTTGCAAAAAGAGCTGTGGTTGTTGGCTGTGGCGGCAGGTTCCCAGTCGAAAAGGACGCCAAAGAGGAAGTAAAGCTCTTCTTGGGTAATGCTGGAACTGCAATGCGTCCATTGACGGCAGCTGTAGTAGCTGCTGGTGGAAATGCAACGTATGTTTTCTTTATCCTAGTTGAAATAAGTATGAGATCCATGGGTATGTTTGGAGACTGATCGTTTCTTTTATTAAAAAAAAACTTCAGTTATGTGCTTGATGG	FALSE	TRUE	FALSE	0	0	0	56	0.0685837
GTGGAAGCAGATAAAGTTGCAAAAAGAGCTGTGGTTGTTGGCTGTGGCGGCAGGTTCCCAGTCGAAAAGGACGCCAAAGAGGAAGTAAAGCTCTTCTTGGGTAATGCTGGAACTGCAATGCGGCCACTGACGGCAGCTGTAGTAGCTGCTGGTGGAAATGCAACGTATGTTTTCTTTATCCTAGTGGAAATAAGTATGAGATCCATGGGTATGTTTGGAGACTGATCGTTTCTTTTATTAAAAAAAAACTTCAGTTATGTTCTTGATGG	FALSE	TRUE	FALSE	0	0	0	55	0.067359
GTGGAAGCAGATAAAGTTGCAAAAAGAGCTGTGGTTGTTGGCTGTGGCGGCAGGTTCCCAGTCGAAAAGGACGCCAAAGAGGAAGTAAAGCTCTTCTTGGGTAATGCTGGAATTGCTATGCG--CAGGCTGACGGCTGCTGTAGTAGCTGCTGGTGGAAATGCAACGTATGTTTTCTTTATCCTAGTGGAAATAAGTATGAGATCCATGGGTATGTTTGGAGACTGATCGTTTCTTTTATTAAAAAAAAACTTCAGTTATGTGCTTGATGG	FALSE	TRUE	FALSE	0	0	0	54	0.0661343
GTGGAAGCAGATAAAGTTGCAAAAAGAGCTGTGGTTGTTGGCTGTGGCGGCAGGTTCCCGGTCGAAAAGGACGCC-AAGAGGAAGTAAAGCTCTTCTTGGGTAATGCTGGAACTGCAATGCGTCCATTGACGGCAGCTGTAGTAGCTGCTGGTGGAAATGCAACGTATGTTTTCTTTATCCTAGTGGAAATAAGTATGAGATCCATGGGTATGTTTGGAGACTGATCGTTTCTTTTATTAAAAAAAAACTTCAGTTATGTGCTTGATGG	TRUE	FALSE	FALSE	1	0	0	54	0.0661343
GTGGAAGCAGATAAAGTTGCAAAAAGAGCTGTGGTTGTTGGCTGTGGCGGCAGGTTCCCGGTCGAAAAGG-----AAAGAGGAAGTAAAGCTCTTCTTGGGTAATGCTGGAACTGCAATGCGTCCATTGACGGCAGCTGTAGTAGCTGCTGGTGGAAATGCAACGTATGTTTTCTTTATCCTAGTTGAAATAAGTATGAGATCCATGGGTATGTTTGGAGACTGATCGTGTCTTTTATTAAAAAAAAACTTCAGTTATGTGCTTGATGG	TRUE	FALSE	FALSE	5	0	0	54	0.0661343
GTGGAAGCAGATAAAGTTGCAAAAAGAGCTGTGGTTGTTGGCTGTGGCGGCAGGTTCCCGGTCGAAAAGGACG---AAGAGGAAGTAAAGCTCTTCTTGGGTAATGCTGGAACTGCAATGCGTCCATTGACGGCAGCTGTAGTAGCTGCTGGTGGAAATGCAACGTATGTTTTCTTTATCCTAGTTGAAATAAGTATGAGATCCATGGGTATGTTTGGAGACTGATCGTGTCTTTTATTAAAAAAAAAACTTCAGTTATGTGCTTGATGG	TRUE	FALSE	FALSE	3	0	0	54	0.0661343
GTGGAAGCAGATAAAGTTGCAAAAAGAGCTGTGGTTGTTGGCTGTGGCGGCAGGTTCCCGGTCGAAAAGGACGCCAAAGAGGAAGTAAAGCTCTTCTTGGGTAATGCTGGAACTGCAATGCGTCCATTGACGGCAGCTGTAGTAGCTGCTGGTGGAAATGCAACGTATGTTTTCTTTATCCTAGTTGAAATAAGTATGAGATCCATGGGTATGTTTGGAGACTGATCGTGTCTTTTATTAAAAAAAAAACTTCAGTTATGTGCTTGATGT	FALSE	TRUE	FALSE	0	0	0	53	0.0649096
GTGGAAGCAGATAAAGTTGCAAAAAGAGCTGTGGTTGTTGGCTGTGGCGGCAGGTTCCCGGTCGAAAAGGACGCCAAAGAGGAAGTAAAGCTCTTCTTGGGTAATGCTGGAACTGCAATGCGGCCATTGACGGCAGCTGTAGTTGCTGCTGGTGGAAATGCAACGTATGTTTTCTTTATCCTAGT-GAAATAAGTATGAGATCCATGGGTATGTTTGGAGACTGATCATGTCTTTTATTTAAAAAAAAAACTTCAGTTATGTGCTTGATTG	FALSE	TRUE	FALSE	0	0	0	52	0.0636849
GTGGAAGCAGATAAAGTTGCAAAAAGAGCTGTGGTTGTTGGCTGTGGCGGCAGGTTCCCAGTCGAAAAGGACGCCAAAGAGGAAGTAAAGCTCTTCTTGGGTAATGCTGGAACTGCAATGCGGCCACTGACGGCAGCTGTAGTAGCTGCTGGTGGAAATGCAACGTATGTTTTCTTTATCCTAGTGGAAATAAGTATGAGATCCATGGGTATGTTTGGAGACTGATCGTTTCTTTTATTAAAAAAAAACTTCAGTTATTTGCTTGATGG	FALSE	TRUE	FALSE	0	0	0	51	0.0624602
GTGGAAGCAGATAAAGTTGCAAAAAGAGCTGTGGTTGTTGGCTGTGGCGGCAGGTTCCCGGTCGAAAAGGACGCCAAAGAGGAAGTAAAGCTCTTCTTGGGTAATGCTGGAACTGCAATGCGGCCATTGACGGCAGCTGTAGTTGCTGCTGGTGGAAATGCAACGTATGTTTTCTTTATCCTAGT-GAAATAAGTATGAGATCCATGGGTATGTTTGGAGACTGATCATGTCTTTTATTTAAAAAAAAAACTTCAGTTATTTGCTTGATGG	FALSE	TRUE	FALSE	0	0	0	50	0.0612355
GTGGAAGCAGATAAAGTTGCAAAAAGAGCTGTGGTTGTTGGCTGTGGCGGCAGGTTCCCGGTCGAAAAG-------AAGAGGAAGTAAAGCTCTTCTTGGGTAATGCTGGAACTGCAATGCGGCCATTGACGGCAGCTGTAGTTGCTGCTGGTGGAAATGCAACGTATGTTTTCTTTATCCTAGT-GAAATAAGTATGAGATCCATGGGTATGTTTGGAGACTGATCATGTCTTTTATTTAAAAAAAAAACTTCAGTTATGTGCTTGATGG	TRUE	FALSE	FALSE	7	0	0	49	0.0600108
GTGGAAGCAGATAAAGTTGCAAAAAGAGCTGTGGTTGTTGGCTGTGGCGGCAGGTTCCCGGTCGAAAAGGACGCCAAAGAGGAAGTAAAGCTCTTCTTGGGTAATGCTGGAACTGCAATGCGGCCATTGACGGCAGCTGTAGTTGCTGCTGGTGGAAATGCAACGTATGTTTTCTTTATCCTAGT-GAAATAAGTATGAGATCCATGGGTATGTTTGGAGACTGATCATGTCTTTTATTTAAAAAAAAAACTTCAGTTATGTGCTTTATGG	FALSE	TRUE	FALSE	0	0	0	49	0.0600108
GTGGAAGCAGATAAAGTTGCAAAAAGAGCTGTGGTTGTTGGCTGTGGCGGCAGGTTCCCGGTCGA----------AAAGAGGAAGTAAAGCTCTTCTTGGGTAATGCTGGAACTGCAATGCGGCCATTGACGGCAGCTGTAGTTGCTGCTGGTGGAAATGCAACGTATGTTTTCTTTATCCTAGT-GAAATAAGTATGAGATCCATGGGTATGTTTGGAGACTGATCATGTCTTTTATTTAAAAAAAAAACTTCAGTTATGTGCTTGATGG	TRUE	FALSE	FALSE	10	0	0	49	0.0600108
GTGGAAGCAGATAAAGTTGCAAAAAGAGCTGTGGTTGTTGGCTGTGGCGGCAGGTTCCCAGTCGAAAAGGACGCCAAAGAGGAAGTAAAGCTCTTCTTGGGTAATGCTGGAACTGCAATGCGGCCACTGACGGCAGCTGTAGTAGCTGCTGGTGGAAATGCAACGTATGTTTTCTTTATCCTAGTGGAAATAAGTATGAGATCCATGGGTATGTTTGGAGACTGATCGTTTCTTTTATTAAAAAAAAACTTCAGTTATGTGCTTGCTGG	FALSE	TRUE	FALSE	0	0	0	49	0.0600108
GTGGAAGCAGATAAAGTTGCAAAAAGAGCTGTGGTTGTTGGCTGTGGCGGCAGGTTCCCAGTCGAAAAGGACGCCAAAGAGGAAGTAAAGCTCTTCTTGGGTAATGCTGGAACTGCAATGCGGCCACTGACGGCTGCTGTAGTAGCTGCTGGTGGAAATGCAACGTATGTTTTCTTTATCCTAGTGGAAATAAGTATGAGATCCATGGGTATGTTTGGAGACTGATCGTTTCTTTTATTAAAAAAAAACTTCAGTTATGTGCTTGATGG	FALSE	TRUE	FALSE	0	0	0	48	0.0587861
[truncated: 30,139 more rows]
