# Supplementary material for: gRNA validation for wheat genome editing with the CRISPR-Cas9 system
Source: BMC Biotechnol. 2019 Oct 30;19:71. doi: 10.1186/s12896-019-0565-z (PMC6829922; doi:10.1186/s12896-019-0565-z)
Supplement: Supplementary file 15 — Additional file 15. CRISPResso allele frequency tables used for analysis of large insertions (≥20 bp) induced by gRNA2 and gRNA5 in replicate 3. [file 12896_2019_565_MOESM15_ESM.zip › CRISPResso_gRNA5-rep3-LargeIns-Alleles_frequency_table-neg (2).xls]

## Sheet: Alleles_frequency_table
Aligned_Sequence	NHEJ	UNMODIFIED	HDR	n_deleted	n_inserted	n_mutated	#Reads	%Reads
GTGGAAGCAGATAAAGTTGCAAAAAGAGCTGTGGTTGTTGGCTGTGGCGGCAGGTTCCCGGTCGAAAAGGAACGCCAAAGAGGAAGTAAAGCTCTTCTTGGGTAATGCTGGAACTGCAATGCGTCCATTGACGGCAGCTGTAGTAGCTGCTGGTGGAAATGCAACGTATGTTTTCTTTATGCTAGTTGAAATAAGTATGAGATCCATGGGTATGTTTGGAGACTGATCGTTTCTTTTATTAAAAAAAAACTTCAGTTATGTGCTTGATGG	TRUE	FALSE	FALSE	0	1	0	1	0.000935445
GTGGAAGCAGATAAAGTTGCAAAAAGAGCTGTGGTTGTTGGCTGTGGCGGCAGGTTCCCGGTCGAAAAGCCACACCACA-AGGAAGTAAAGCTCTTCTTGGGTAATGCTGGAACTGCAATGCGGCCATTGACGGCAGCTGTAGTTGCTGCTGGTGGAAATGCAACGTACGTTTTCTTTATCCTAGT-GCAATCAGTATGAGATCCATGGGTCTGTTTGGGGACTGATCGTTTCTTTTTGTAAAAAAAAAACTTCAGTTATGTGCTTGATGG	TRUE	FALSE	FALSE	1	1	0	1	0.000935445
GTGGAAGCAGATAAAGTTGCAAAAAGAGCTGTGGTTGTTGGCTGTGGCGGCAGGTTCCCAGTCGAAAAGGACGCCAAAGAGGAAGTAAAGCTCTTCTTGGGTAATGCTGGAACTGCAATGCGGCCACTGACGGCAGCTGTAGTAGCTGCTGGTGGAAATGCAACGTATGTTTTCTTTATCCTAGTGGAAATAAGTATGAGATCCATGGGTATGTTTGGAGACTGATCGTTTCTTTTATTAAAAAAAAACTTCAGTTATGTGCTTGATGG	FALSE	TRUE	FALSE	0	0	0	16011	14.9774
GTGGAAGCAGATAAAGTTGCAAAAAGAGCTGTGGTTGTTGGCTGTGGCGGCAGGTTCCCGGTCGAAAAGGACGCCAAAGAGGAAGTAAAGCTCTTCTTGGGTAATGCTGGAACTGCAATGCGTCCATTGACGGCAGCTGTAGTAGCTGCTGGTGGAAATGCAACGTATGTTTTCTTTATCCTAGTTGAAATAAGTATGAGATCCATGGGTATGTTTGGAGACTGATCGTGTCTTTTATTAAAAAAAAAACTTCAGTTATGTGCTTGATGG	FALSE	TRUE	FALSE	0	0	0	7719	7.2207
GTGGAAGCAGATAAAGTTGCAAAAAGAGCTGTGGTTGTTGGCTGTGGCGGCAGGTTCCCGGTCGAAAAGGACGCCAAAGAGGAAGTAAAGCTCTTCTTGGGTAATGCTGGAACTGCAATGCGGCCATTGACGGCAGCTGTAGTTGCTGCTGGTGGAAATGCAACGTATGTTTTCTTTATCCTAGT-GAAATAAGTATGAGATCCATGGGTATGTTTGGAGACTGATCATGTCTTTTATTTAAAAAAAAAACTTCAGTTATGTGCTTGATGG	FALSE	TRUE	FALSE	0	0	0	6887	6.44241
GTGGAAGCAGATAAAGTTGCAAAAAGAGCTGTGGTTGTTGGCTGTGGCGGCAGGTTCCCGGTCGAAAAGGACGCCAAAGAGGAAGTAAAGCTCTTCTTGGGTAATGCTGGAACTGCAATGCGTCCATTGACGGCAGCTGTAGTAGCTGCTGGTGGAAATGCAACGTATGTTTTCTTTATCCTAGTTGAAATAAGTATGAGATCCATGGGTATGTTTGGAGACTGATCGTGTCTTTTATTAAAAAAAAACTTCAGTTATGTGCTTGATGG	FALSE	TRUE	FALSE	0	0	0	2366	2.21326
GTGGAAGCAGATAAAGTTGCAAAAAGAGCTGTGGTTGTTGGCTGTGGCGGCAGGTTCCCGGTCGAAAAGGACGCCAAAGAGGAAGTAAAGCTCTTCTTGGGTAATGCTGGAACTGCAATGCGGCCACTGACGGCAGCTGTAGTAGCTGCTGGTGGAAATGCAACGTATGTTTTCTTTATCCTAGTGGAAATAAGTATGAGATCCATGGGTATGTTTGGAGACTGATCGTTTCTTTTATTAAAAAAAAACTTCAGTTATGTGCTTGATGG	FALSE	TRUE	FALSE	0	0	0	1738	1.6258
GTGGAAGCAGATAAAGTTGCAAAAAGAGCTGTGGTTGTTGGCTGTGGCGGCAGGTTCCCGGTCGAAAAGGACGCCAAAGAGGAAGTAAAGCTCTTCTTGGGTAATGCTGGAACTGCAATGCGGCCATTGACGGCAGCTGTAGTTGCTGCTGGTGGAAATGCAACGTATGTTTTCTTTATCCTAGTGGAAATAAGTATGAGATCCATGGGTATGTTTGGAGACTGATCGTTTCTTTTATTAAAAAAAAACTTCAGTTATGTGCTTGATGG	FALSE	TRUE	FALSE	0	0	0	1688	1.57903
GTGGAAGCAGATAAAGTTGCAAAAAGAGCTGTGGTTGTTGGCTGTGGCGGCAGGTTCCCGGTCGAAAAGGACGCCAAAGAGGAAGTAAAGCTCTTCTTGGGTAATGCTGGAACTGCAATGCGTCCATTGACGGCAGCTGTAGTAGCTGCTGGTGGAAATGCAACGTATGTTTTCTTTATCCTAGTGGAAATAAGTATGAGATCCATGGGTATGTTTGGAGACTGATCGTTTCTTTTATTAAAAAAAAACTTCAGTTATGTGCTTGATGG	FALSE	TRUE	FALSE	0	0	0	1586	1.48362
GTGGAAGCAGATAAAGTTGCAAAAAGAGCTGTGGTTGTTGGCTGTGGCGGCAGGTTCCCAGTCGAAAAGGACGCCAAAGAGGAAGTAAAGCTCTTCTTGGGTAATGCTGGAACTGCAATGCGGCCACTGACGGCAGCTGTAGTAGCTGCTGGTGGAAATGCAACGTATGTTTTCTTTATCCTAGTGGAAATAAGTATGAGATCCATGGGTATGTTTGGAGACTGATCGTTTCTTTTATTAAAAAAAAAACTTCAGTTATGTGCTTGATGG	FALSE	TRUE	FALSE	0	0	0	1449	1.35546
GTGGAAGCAGATAAAGTTGCAAAAAGAGCTGTGGTTGTTGGCTGTGGCGGCAGGTTCCCGGTCGAAAAGGACGCCAAAGAGGAAGTAAAGCTCTTCTTGGGTAATGCTGGAACTGCAATGCGTCCATTGACGGCAGCTGTAGTAGCTGCTGGTGGAAATGCAACGTATGTTTTCTTTATCCTAGTTGAAATAAGTATGAGATCCATGGGTATGTTTGGAGACTGATCGTTTCTTTTATTAAAAAAAAACTTCAGTTATGTGCTTGATGG	FALSE	TRUE	FALSE	0	0	0	1095	1.02431
GTGGAAGCAGATAAAGTTGCAAAAAGAGCTGTGGTTGTTGGCTGTGGCGGCAGGTTCCCAGTCGAAAAGGACGCCAAAGAGGAAGTAAAGCTCTTCTTGGGTAATGCTGGAACTGCAATGCGGCCACTGACGGCAGCTGTAGTAGCTGCTGGTGGAAATGCAACGTATGTTTTCTTTATCCTAGT-GAAATAAGTATGAGATCCATGGGTATGTTTGGAGACTGATCATGTCTTTTATTTAAAAAAAAAACTTCAGTTATGTGCTTGATGG	FALSE	TRUE	FALSE	0	0	0	873	0.816643
GTGGAAGCAGATAAAGTTGCAAAAAGAGCTGTGGTTGTTGGCTGTGGCGGCAGGTTCCCAGTCGAAAAGGACGCCAAAGAGGAAGTAAAGCTCTTCTTGGGTAATGCTGGAACTGCAATGCGGCCACTGACGGCAGCTGTAGTAGCTGCTGGTGGAAATGCAACGTATGTTTTCTTTATCCTAGTTGAAATAAGTATGAGATCCATGGGTATGTTTGGAGACTGATCGTGTCTTTTATTAAAAAAAAAACTTCAGTTATGTGCTTGATGG	FALSE	TRUE	FALSE	0	0	0	786	0.73526
GTGGAAGCAGATAAAGTTGCAAAAAGAGCTGTGGTTGTTGGCTGTGGCGGCAGGTTCCCAGTCGAAAAGGACGCCAAAGAGGAAGTAAAGCTCTTCTTGGGTAATGCTGGAACTGCAATGCGGCCACTGACGGCAGCTGTAGTAGCTGCTGGTGGAAATGCAACGTATGTTTTCTTTATCCTAGTGGAAATAAGTATGAGATCCATGGGTATGTTTGGAGACTGATCGTGTCTTTTATTAAAAAAAAAACTTCAGTTATGTGCTTGATGG	FALSE	TRUE	FALSE	0	0	0	683	0.638909
GTGGAAGCAGATAAAGTTGCAAAAAGAGCTGTGGTTGTTGGCTGTGGCGGCAGGTTCCCAGTCGAAAAGGACGCCAAAGAGGAAGTAAAGCTCTTCTTGGGTAATGCTGGAACTGCAATGCGTCCATTGACGGCAGCTGTAGTAGCTGCTGGTGGAAATGCAACGTATGTTTTCTTTATCCTAGTTGAAATAAGTATGAGATCCATGGGTATGTTTGGAGACTGATCGTGTCTTTTATTAAAAAAAAAACTTCAGTTATGTGCTTGATGG	FALSE	TRUE	FALSE	0	0	0	663	0.6202
GTGGAAGCAGATAAAGTTGCAAAAAGAGCTGTGGTTGTTGGCTGTGGCGGCAGGTTCCCGGTCGAAAAGGACGCCAAAGAGGAAGTAAAGCTCTTCTTGGGTAATGCTGGAACTGCAATGCGGCCATTGACGGCAGCTGTAGTTGCTGCTGGTGGAAATGCAACGTATGTTTTCTTTATCCTAGT-GAAATAAGTATGAGATCCATGGGTATGTTTGGAGACTGATCGTTTCTTTTATTAAAAAAAAACTTCAGTTATGTGCTTGATGG	FALSE	TRUE	FALSE	0	0	0	649	0.607104
GTGGAAGCAGATAAAGTTGCAAAAAGAGCTGTGGTTGTTGGCTGTGGCGGCAGGTTCCCGGTCGAAAAGGACGCCAAAGAGGAAGTAAAGCTCTTCTTGGGTAATGCTGGAACTGCAATGCGTCCATTGACGGCAGCTGTAGTAGCTGCTGGTGGAAATGCAACGTATGTTTTCTTTATCCTAGT-GAAATAAGTATGAGATCCATGGGTATGTTTGGAGACTGATCATGTCTTTTATTTAAAAAAAAAACTTCAGTTATGTGCTTGATGG	FALSE	TRUE	FALSE	0	0	0	614	0.574363
GTGGAAGCAGATAAAGTTGCAAAAAGAGCTGTGGTTGTTGGCTGTGGCGGCAGGTTCCCGGTCGAAAAGGACGCCAAAGAGGAAGTAAAGCTCTTCTTGGGTAATGCTGGAACTGCAATGCGGCCATTGACGGCAGCTGTAGTTGCTGCTGGTGGAAATGCAACGTATGTTTTCTTTATCCTAGTTGAAATAAGTATGAGATCCATGGGTATGTTTGGAGACTGATCGTGTCTTTTATTAAAAAAAAAACTTCAGTTATGTGCTTGATGG	FALSE	TRUE	FALSE	0	0	0	611	0.571557
GTGGAAGCAGATAAAGTTGCAAAAAGAGCTGTGGTTGTTGGCTGTGGCGGCAGGTTCCCAGTCGAAAAGGACGCCAAAGAGGAAGTAAAGCTCTTCTTGGGTAATGCTGGAACTGCAATGCGGCCATTGACGGCAGCTGTAGTTGCTGCTGGTGGAAATGCAACGTATGTTTTCTTTATCCTAGT-GAAATAAGTATGAGATCCATGGGTATGTTTGGAGACTGATCATGTCTTTTATTTAAAAAAAAAACTTCAGTTATGTGCTTGATGG	FALSE	TRUE	FALSE	0	0	0	598	0.559396
GTGGAAGCAGATAAAGTTGCAAAAAGAGCTGTGGTTGTTGGCTGTGGCGGCAGGTTCCCGGTCGAAAAGGACGCCAAAGAGGAAGTAAAGCTCTTCTTGGGTAATGCTGGAACTGCAATGCGGCCATTGACGGCAGCTGTAGTTGCTGCTGGTGGAAATGCAACGTATGTTTTCTTTATCCTAGT-GAAATAAGTATGAGATCCATGGGTATGTTTGGAGACTGATCATGTCTTTTATTAAAAAAAAAACTTCAGTTATGTGCTTGATGG	FALSE	TRUE	FALSE	0	0	0	545	0.509817
GTGGAAGCAGATAAAGTTGCAAAAAGAGCTGTGGTTGTTGGCTGTGGCGGCAGGTTCCCGGTCGAAAAGGACGCCAAAGAGGAAGTAAAGCTCTTCTTGGGTAATGCTGGAACTGCAATGCGTCCATTGACGGCAGCTGTAGTAGCTGCTGGTGGAAATGCAACGTATGTTTTCTTTATCCTAGTTGAAATAAGTATGAGATCCATGGGTATGTTTGGAGACTGATCGTGTCTTTTATTTAAAAAAAAAACTTCAGTTATGTGCTTGATGG	FALSE	TRUE	FALSE	0	0	0	530	0.495786
GTGGAAGCAGATAAAGTTGCAAAAAGAGCTGTGGTTGTTGGCTGTGGCGGCAGGTTCCCAGTCGAAAAGGACGCCAAAGAGGAAGTAAAGCTCTTCTTGGGTAATGCTGGAACTGCAATGCGGCCACTGACGGCAGCTGTAGTAGCTGCTGGTGGAAATGCAACGTATGTTTTCTTTATCCTAGTGGAAATAAGTATGAGATCCATGGGTATGTTTGGAGACTGATCATGTCTTTTATTTAAAAAAAAAACTTCAGTTATGTGCTTGATGG	FALSE	TRUE	FALSE	0	0	0	525	0.491109
GTGGAAGCAGATAAAGTTGCAAAAAGAGCTGTGGTTGTTGGCTGTGGCGGCAGGTTCCCGGTCGAAAAGGACGCCAAAGAGGAAGTAAAGCTCTTCTTGGGTAATGCTGGAACTGCAATGCGGCCATTGACGGCAGCTGTAGTTGCTGCTGGTGGAAATGCAACGTATGTTTTCTTTATCCTAGT-GAAATAAGTATGAGATCCATGGGTATGTTTGGAGACTGATCATGTCTTTTATTTAAAAAAAAACTTCAGTTATGTGCTTGATGG	FALSE	TRUE	FALSE	0	0	0	520	0.486431
GTGGAAGCAGATAAAGTTGCAAAAAGAGTTGTGGTTGTTGGCTGTGGCGGCAGGTTCCCAGTCGAAAAGGACGCCAAAGAGGAAGTAAAGCTCTTCTTGGGTAATGCTGGAACTGCAATGCGGCCACTGACGGCAGCTGTAGTAGCTGCTGGTGGAAATGCAACGTATGTTTTCTTTATCCTAGTGGAAATAAGTATGAGATCCATGGGTATGTTTGGAGACTGATCGTTTCTTTTATTAAAAAAAAACTTCAGTTATGTGCTTGATGG	FALSE	TRUE	FALSE	0	0	0	476	0.445272
GTGGAAGCAGATAAAGTTGCAAAAAGAGCTGTGGTTGTTGGCTGTGGCGGCAGGTTCCCGGTCGAAAAGGACGCCAAAGAGGAAGTAAAGCTCTTCTTGGGTAATGCTGGAACTGCAATGCGTCCATTGACGGCAGCTGTAGTAGCTGCTGGTGGAAATGCAACGTATGTTTTCTTTATCCTAGTTGAAATAAGTATGAGATCCATGGGTATGTTTGGAGACTGATCATGTCTTTTATTTAAAAAAAAAACTTCAGTTATGTGCTTGATGG	FALSE	TRUE	FALSE	0	0	0	374	0.349856
GTGGAAGCAGATAAAGTTGCAAAAAGAGCTGTGGTTGTTGGCTGTGGCGGCAGGTTCCCGGTCGAAAAGGACGCCAAAGAGGAAGTAAAGCTCTTCTTGGGTAATGCTGGAACTGCAATGCGGCCATTGACGGCAGCTGTAGTTGCTGCTGGTGGAAATGCAACGTATGTTTTCTTTATCCTAGT-GAAATAAGTATGAGATCCATGGGTATGTTTGGAGACTGATCGTGTCTTTTATTAAAAAAAAAACTTCAGTTATGTGCTTGATGG	FALSE	TRUE	FALSE	0	0	0	336	0.31431
GTGGAAGCAGATAAAGTTGCAAAAAGAGCTGTGGTTGTTGGCTGTGGCGGCAGGTTCCCAGTCGAAAAGGACGCCAAAGAGGAAGTAAAGCTCTTCTTGGGTAATGCTGGAACTGCAATGCGGCCACTGACGGCAGCTGTAGTAGCTGCTGGTGGAAATGCAACGTATGTTTTCTTTATCCTAGTTGAAATAAGTATGAGATCCATGGGTATGTTTGGAGACTGATCGTGTCTTTTATTAAAAAAAAACTTCAGTTATGTGCTTGATGG	FALSE	TRUE	FALSE	0	0	0	279	0.260989
GTGGAAGCAGATAAAGTTGCAAAAAGAGTTGTGGTTGTTGGCTGTGGCGGCAGGTTCCCGGTCGAAAAGGACGCCAAAGAGGAAGTAAAGCTCTTCTTGGGTAATGCTGGAACTGCAATGCGTCCATTGACGGCAGCTGTAGTAGCTGCTGGTGGAAATGCAACGTATGTTTTCTTTATCCTAGTTGAAATAAGTATGAGATCCATGGGTATGTTTGGAGACTGATCGTGTCTTTTATTAAAAAAAAAACTTCAGTTATGTGCTTGATGG	FALSE	TRUE	FALSE	0	0	0	260	0.243216
GTGGAAGCAGATAAAGTTGCAAAAAGAGCTGTGGTTGTTGGCTGTGGCGGCAGGTTCCCAGTCGAAAAGGACGCCAAAGAGGAAGTAAAGCTCTTCTTGGGTAATGCTGCAACTGCTATGCGCTTACTGACGGCTGCTGTAGTAGCTGCTGGTGGAAATGCAACGTATGTTTTCTTTATCCTAGTGGAAATAAGTATGAGATCCATGGGTATGTTTGGAGACTGATCGTTTCTTTTATTAAAAAAAAACTTCAGTTATGTGCTTGATGG	FALSE	TRUE	FALSE	0	0	0	257	0.240409
GTGGAAGCAGATAAAGTTGCAAAAAGAGCTGTGGTTGTTGGCTGTGGCGGCAGGTTCCCGGTCGAAAAGGACGCCAAAGAGGAAGTAAAGCTCTTCTTGGGTAATGCTGGAACTGCAATGCGGCCATTGACGGCAGCTGTAGTTGCTGCTGGTGGAAATGCAACGTATGTTTTCTTTATCCTAGT-GAAATAAGTATGAGATCCATGGGTATGTTTGGAGACTGATCATGTCTTTTATTAAAAAAAAACTTCAGTTATGTGCTTGATGG	FALSE	TRUE	FALSE	0	0	0	248	0.23199
GTGGAAGCAGATAAAGTTGCAAAAAGAGTTGTGGTTGTTGGCTGTGGCGGCAGGTTCCCGGTCGAAAAGGACGCCAAAGAGGAAGTAAAGCTCTTCTTGGGTAATGCTGGAACTGCAATGCGGCCATTGACGGCAGCTGTAGTTGCTGCTGGTGGAAATGCAACGTATGTTTTCTTTATCCTAGT-GAAATAAGTATGAGATCCATGGGTATGTTTGGAGACTGATCATGTCTTTTATTTAAAAAAAAAACTTCAGTTATGTGCTTGATGG	FALSE	TRUE	FALSE	0	0	0	234	0.218894
GTGGAAGCAGATAAAGTTGCAAAAAGAGCTGTGGTTGTTGGCTGTGGCGGCAGGTTCCCAGTCGAAAAGGACGCCAAAGAGGAAGTAAAGCTCTTCTTGGGTAATGCTGGAACTGCAATGCGGCCACTGACGGCAGCTGTAGTAGCTGCTGGTGGAAATGCAACGTATGTTTTCTTTATCCTAGTGGAAATAAGTATGAGATCCATGGGTATGTTTGGAGACTGATCGTTTCTTTTATTAAAAAAAAACTTCAGTTATGTGCTTGATG-	FALSE	TRUE	FALSE	0	0	0	233	0.217959
GTGGAAGCAGATAAAGTTGCAAAAAGAGCTGTGGTTGTTGGCTGTGGCGGCAGGTTCCCAGTCGAAAAGGACGCCAAAGAGGAAGTAAAGCTCTTCTTGGGTAATGCTGGAACTGCAATGCGTCCATTGACGGCAGCTGTAGTAGCTGCTGGTGGAAATGCAACGTATGTTTTCTTTATCCTAGTTGAAATAAGTATGAGATCCATGGGTATGTTTGGAGACTGATCGTGTCTTTTATTAAAAAAAAACTTCAGTTATGTGCTTGATGG	FALSE	TRUE	FALSE	0	0	0	214	0.200185
GTGGAAGCAGATAAAGTTGCAAAAAGAGCTGTGGTTGTTGGCTGTGGCGGCAGGTTCCCAGTCGAAAAGGACGCCAAAGAGGAAGTAAAGCTCTTCTTGGGTAATGCTGGAACTGCAATGCGGCCACTGACGGCAGCTGTAGTAGCTGCTGGTGGAAATGCAACGTATGTTTTCTTTATCCTAGTGGAAATAAGTATGAGATCCATGGGTATGTTTGGAGACTGATCGTTTCTTTTATTTAAAAAAAAAACTTCAGTTATGTGCTTGATGG	FALSE	TRUE	FALSE	0	0	0	212	0.198314
GTGGAAGCAGATAAAGTTGCAAAAAGAGCTGTGGTTGTTGGCTGTGGCGGCAGGTTCCCAGTCGAAAAGGACGCCAAAGAGGAAGTAAAGCTCTTCTTGGGTAATGCTGGAACTGCAATGCGGCCACTGACGGCAGCTGTAGTAGCTGCTGGTGGAAATGCAACGTATGTTTTCTTTATCCTAGTGGAAATAAGTATGAGATCCATGGGTATGTTTGGAGACTGATCGTGTCTTTTATTAAAAAAAAACTTCAGTTATGTGCTTGATGG	FALSE	TRUE	FALSE	0	0	0	204	0.190831
GTGGAAGCAGATAAAGTTGCAAAAAGAGCTGTGGTTGTTGGCTGTGGCGGCAGGTTCCCGGTCGAAAAGGACGCCAAAGAGGAAGTAAAGCTCTTCTTGGGTAATGCTGGAACTGCAATGCGGCCATTGACGGCAGCTGTAGTTGCTGCTGGTGGAAATGCAACGTATGTTTTCTTTATCCTAGTTGAAATAAGTATGAGATCCATGGGTATGTTTGGAGACTGATCGTGTCTTTTATTAAAAAAAAACTTCAGTTATGTGCTTGATGG	FALSE	TRUE	FALSE	0	0	0	201	0.188024
GTGGAAGCAGATAAAGTTGCAAAAAGAGCTGTGGTTGTTGGCTGTGGCGGCAGGTTCCCAGTCGAAAAGGACGCCAAAGAGGAAGTAAAGCTCTTCTTGGGTAATGCTGGAACTGCAATGCGGCCACTGACGGCAGCTGTAGTAGCTGCTGGTGGAAATGCAACGTATGTTTTCTTTATCCTAGTGGAAATAAGTATGAGATCCATGGGTATGTATGGAGACTGATCGTTTCTTTTATTAAAAAAAAACTTCAGTTATGTGCTTGATGG	FALSE	TRUE	FALSE	0	0	0	189	0.176799
GTGGAAGCAGATAAAGTTGCAAAAAGAGCTGTGGTTGTTGGCTGTGGCGGCAGGTTCCCGGTCGAAAAGGACGCCAAAGAGGAAGTAAAGCTCTTCTTGGGTAATGCTGGAACTGCAATGCGTCCATTGACGGCAGCTGTAGTAGCTGCTGGTGGAAATGCAACGTATGTTTTCTTTATCCTAGTTGAAATAAGTATGAGATCCATGGGTATGTTTGGAGACTGATCGTGTCTTTTATTAAAAAAAAAAACTTCAGTTATGTGCTTGATGG	FALSE	TRUE	FALSE	0	0	0	186	0.173993
GTGGAAGCAGATAAAGTTGCAAAAAGAGCTGTGGTTGTTGGCTGTGGCGGCAGGTTCCCAGTCGAAAAGGACGCCAAAGAGGAAGTAAAGCTCTTCTTGGGTAATGCTGGAACTGCAATGCGGCCACTGACGGCAGCTGTAGTAGCTGCTGGTGGAAATGCAACGTATGTTTTCTTTATCCTAGTGGAAATAAGTATGAGATCCATGGGTATGTTTGGAGACTGATCGTTTCTTTTATTAAAAAAAAACTTCAGTTATGTGCTTGATGT	FALSE	TRUE	FALSE	0	0	0	178	0.166509
GTGGAAGCAGATAAAGTTGCAAAAAGAGCTGTGGTTGTTGGCTGTGGCGGCAGGTTCCCAGTCGAAAAGGACGCCAAAGAGGAAGTAAAGCTCTTCTTGGGTAATGCTGGAACTGCAATGCGTCCATTGACGGCAGCTGTAGTAGCTGCTGGTGGAAATGCAACGTATGTTTTCTTTATCCTAGTGGAAATAAGTATGAGATCCATGGGTATGTTTGGAGACTGATCGTTTCTTTTATTAAAAAAAAACTTCAGTTATGTGCTTGATGG	FALSE	TRUE	FALSE	0	0	0	157	0.146865
GTGGAAGCAGATAAAGTTGCAAAAAGAGCTGTGGTTGTTGGCTGTGGCGGCAGGTTCCCGGTCGAAAAGGACGCCAAAGAGGAAGTAAAGCTCTTCTTGGGTAATGCTGGAACTGCAATGCGTCCATTGACGGCAGCTGTAGTAGCTGCTGGTGGAAATGCAACGTATGTTTTCTTTATCCTAGTTGAAATAAGTATGAGATCCATGGGTATGTTTGGAGACTGATCGTGTCTTTTATTAAAAAAAAAACTTCAGTTATGTTCTTGATGG	FALSE	TRUE	FALSE	0	0	0	155	0.144994
GTGGAAGCAGATAAAGTTGCAAAAAGAGCTGTGGTTGTTGGCTGTGGCGGCAGGTTCCCAGTCGAAAAGGACGCCAAAGAGGAAGTAAAGCTCTTCTTGGGTAATGCTGGAACTGCAATGCGGCCACTGACGGCAGCTGTAGTAGCTGCTGGTGGAAATGCAACGTATGTTTTCTTTATCCTAGTGGAAATAAGTATGAGATCCATGGGTATGTTTGGAGACTGATCGTTTCTTTTATTAAAAAAAAACTTCAGTTATGTGATTGATGG	FALSE	TRUE	FALSE	0	0	0	150	0.140317
GTGGAAGCAGATAAAGTTGCAAAAAGAGCTGTGGTTGTTGGCTGTGGCGGCAGGTTCCCAGTCGAAAAGGACGCCAAAGAGGAAGTAAAGCTCTTCTTGGGTAATGCTGGAACTGCAATGCGGCCACTGACGGCAGCTGTAGTAGCTGCTGGTGGAAATGCAACGTATGTTTTCTTTATCCTAGTTGAAATAAGTATGAGATCCATGGGTATGTTTGGAGACTGATCGTTTCTTTTATTAAAAAAAAACTTCAGTTATGTGCTTGATGG	FALSE	TRUE	FALSE	0	0	0	148	0.138446
GTGGAAGCAGATAAAGTTGCAAAAAGAGCTGTGGTTGTTGGCTGTGGCGGCAGGTTCCCGGTCGAAAAGGACGCCAAAGAGGAAGTAAAGCTCTTCTTGGGTAATGCTGGAACTGCAATGCGTCCATTGACGGCAGCTGTAGTAGCTGCTGGTGGAAATGCAACGTATGTTTTCTTTATCCTAGTGGAAATAAGTATGAGATCCATGGGTATGTTTGGAGACTGATCGTTTCTTTTATTAAAAAAAAAACTTCAGTTATGTGCTTGATGG	FALSE	TRUE	FALSE	0	0	0	142	0.132833
GTGGAAGCAGATAAAGTTGCAAAAAGAGCTGTGGTTGTTGGCTGTGGCGGCAGGTTCCCAGTCGAAAAGGACGCCAAAGAGGAAGTAAAGCTCTTCTTGGGTAATGCTGGAACTGCAATGCGGCCACTGACGGCAGCTGTAGTAGCTGCTGGTGGAAATGCAACGTATGTTTTCTTTATCCTAGTGGAAATAAGTATGAGATCCATGGGTATGTCTGGAGACTGATCGTTTCTTTTATTAAAAAAAAACTTCAGTTATGTGCTTGATGG	FALSE	TRUE	FALSE	0	0	0	139	0.130027
GTGGAAGCAGATAAAGTTGCAAAAAGAGCTGTGGTTGTTGGCTGTGGCGGCAGGTTCCCGGTCGAAAAGGACGCCAAAGAGGAAGTAAAGCTCTTCTTGGGTAATGCTGGAACTGCAATGCGGCCATTGACGGCAGCTGTAGTTGCTGCTGGTGGAAATGCAACGTATGTTTTCTTTATCCTAGTGGAAATAAGTATGAGATCCATGGGTATGTTTGGAGACTGATCGTTTCTTTTATTAAAAAAAAAACTTCAGTTATGTGCTTGATGG	FALSE	TRUE	FALSE	0	0	0	136	0.127221
GTGGAAGCAGATAAAGTTGCAAAAAGAGCTGTGGTTGTTGGCTGTGGCGGCAGGTTCCCAGTCGAAAAGGACGCCAAAGAGGAAGTAAAGCTCTTCTTGGGTAATGCTGGAACTGCAATGCGGCCATTGACGGCAGCTGTAGTTGCTGCTGGTGGAAATGCAACGTATGTTTTCTTTATCCTAGTGGAAATAAGTATGAGATCCATGGGTATGTTTGGAGACTGATCGTTTCTTTTATTAAAAAAAAACTTCAGTTATGTGCTTGATGG	FALSE	TRUE	FALSE	0	0	0	129	0.120672
GTGGAAGCAGATAAAGTTGCAAAAAGAGCTGTGGTTGTTGGCTGTGGCGGCAGGTTCCCGGTCGAAAAGGACGCCAAAGAGGAAGTAAAGCTCTTCTTGGGTAATGCTGGAACTGCAATGCGGCCACTGACGGCAGCTGTAGTAGCTGCTGGTGGAAATGCAACGTATGTTTTCTTTATCCTAGTGGAAATAAGTATGAGATCCATGGGTATGTTTGGAGACTGATCGTTTCTTTTATTAAAAAAAAAACTTCAGTTATGTGCTTGATGG	FALSE	TRUE	FALSE	0	0	0	128	0.119737
GTGGAAGCAGATAAAGTTGCAAAAAGAGCTGTGGTTGTTGGCTGTGGCGGCAGGTTCCCGGTCGAAAAGGACGCCAAAGAGGAAGTAAAGCTCTTCTTGGGTAATGCTGGAACTGCAATGCGGCCATTGACGGCAGCTGTAGTTGCTGCTGGTGGAAATGCAACGTATGTTTTCTTTATCCTAGT-GAAATAAGTATGAGATCCATGGGTATGTTTGGAGACTGATCATGTCTTTTATTTAAAAAAAAAACTTCAGTTATGTTCTTGATGG	FALSE	TRUE	FALSE	0	0	0	124	0.115995
GTGGAAGCAGATAAAGTTGCAAAAAGAGCTGTGGTTGTTGGCTGTGGCGGCAGGTTCCCGGTCGAAAAGGACGCCAAAGAGGAAGTAAAGCTCTTCTTGGGTAATGCTGGAACTGCAATGCGGCCATTGACGGCAGCTGTAGTAGCTGCTGGTGGAAATGCAACGTATGTTTTCTTTATCCTAGTGGAAATAAGTATGAGATCCATGGGTATGTTTGGAGACTGATCGTTTCTTTTATTAAAAAAAAACTTCAGTTATGTGCTTGATGG	FALSE	TRUE	FALSE	0	0	0	123	0.11506
GTGGAAGCAGATAAAGTTGCAAAAAGAGCTGTGGTTGTTGGCTGTGGCGGCAGGTTCCCGGTCGAAAAGGACGCCAAAGAGGAAGTAAAGCTCTTCTTGGGTAATGCTGGAACTGCAATGCGTCCATTGACGGCAGCTGTAGTAGCTGCTGGTGGAAATGCAACGTATGTTTTCTTTATCCTAGTTGAAATAAGTATGAGATCCATGGGTATGTTTGGAGACTGATCGTGTCTTTTATTAAAAAAAAAACTTCAGTTATTTGCTTGATGG	FALSE	TRUE	FALSE	0	0	0	121	0.113189
GTGGAAGCAGATAAAGTTGCAAAAAGAGCTGTGGTTGTTGGCTGTGGCGGCAGGTTCCCGGTCGAAAAGGACGCCAAAGAGGAAGTAAAGCTCTTCTTGGGTAATGCTGGAACTGCAATGCGTCCATTGACGGCAGCTGTAGTAGCTGCTGGTGGAAATGCAACGTATGTTTTCTTTATCCTAGTTGAAATAAGTATGAGATCCATGGGTATGTTTGGAGACTGATCGTTTCTTTTATTAAAAAAAAAACTTCAGTTATGTGCTTGATGG	FALSE	TRUE	FALSE	0	0	0	118	0.110383
GTGGAAGCAGATAAAGTTGCAAAAAGAGCTGTGGTTGTTGGCTGTGGCGGCAGGTTCCCAGTCGAAAAGGACGCCAAAGAGGAAGTAAAGCTCTTCTTGGGTAATGCTGGAACTGCAATGCGTCCATTGACGGCAGCTGTAGTAGCTGCTGGTGGAAATGCAACGTATGTTTTCTTTATCCTAGTTGAAATAAGTATGAGATCCATGGGTATGTTTGGAGACTGATCGTTTCTTTTATTAAAAAAAAACTTCAGTTATGTGCTTGATGG	FALSE	TRUE	FALSE	0	0	0	117	0.109447
GTGGAAGCAGATAAAGTTGCAAAAAGAGCTGTGGTTGTTGGCTGTGGCGGCAGGTTCCCAGTCGAAAAGGACGCCAAAGAGGAAGTAAAGCTCTTCTTGGGTAATGCTGGAACTGCAATGCGGCCACTGACGGCAGCTGTAGTAGCTGCTGGTGGAAATGCAACGTATGTTTTCTTTATCCTAGTGGAAATAAGTATGAGATCCATGGGTATGTTTGGAGACTGATCGTTTCTTTTATTAAAAAAAAACTTCAGTTATGTTCTTGATGG	FALSE	TRUE	FALSE	0	0	0	98	0.0916736
GTGGAAGCAGATAAAGTTGCAAAAAGAGCTGTGGTTGTTGGCTGTGGCGGCAGGTTCCCGGTCGAAAAGGACGCCAAAGAGGAAGTAAAGCTCTTCTTGGGTAATGCTGGAACTGCAATGCGTCCATTGACGGCAGCTGTAGTAGCTGCTGGTGGAAATGCAACGTATGTTTTCTTTATCCTAGTTGAAATAAGTATGAGATCCATGGGTATGTTTGGAGACTGATCGTGTCTTTTATTAAAAAAAAAACTTCAGTTATGTGCTTGATGT	FALSE	TRUE	FALSE	0	0	0	96	0.0898027
GTGGAAGCAGATAAAGTTGCAAAAAGAGCTGTGGTTGTTGGCTGTGGCGGCAGGTTCCCGGTCGAAAAGGACGCCAAAGAGGAAGTAAAGCTCTTCTTGGGTAATGCTGGAACTGCAATGCGGCCACTGACGGCAGCTGTAGTAGCTGCTGGTGGAAATGCAACGTATGTTTTCTTTATCCTAGTTGAAATAAGTATGAGATCCATGGGTATGTTTGGAGACTGATCGTGTCTTTTATTAAAAAAAAAACTTCAGTTATGTGCTTGATGG	FALSE	TRUE	FALSE	0	0	0	96	0.0898027
GTGGAAGCAGATAAAGTTGCAAAAAGAGCTGTGGTTGTTGGCTGTGGCGGCAGGTTCCCGGTCGAAAAGGACGCCAAAGAGGAAGTAAAGCTCTTCTTGGGTAATGCTGGAACTGCAATGCGGCCATTGACGGCAGCTGTAGTTGCTGCTGGTGGAAATGCAACGTATGTTTTCTTTATCCTAGTTGAAATAAGTATGAGATCCATGGGTATGTTTGGAGACTGATCGTTTCTTTTATTAAAAAAAAACTTCAGTTATGTGCTTGATGG	FALSE	TRUE	FALSE	0	0	0	91	0.0851255
GTGGAAGCAGATAAAGTTGCAAAAAGAGCTGTGGTTGTTGGCTGTGGCGGCAGGTTCCCGGTCGAAAAGGACGCCAAAGAGGAAGTAAAGCTCTTCTTGGGTAATGCTGGAACTGCAATGCGGCCATTGACGGCAGCTGTAGTTGCTGCTGGTGGAAATGCAACGTATGTTTTCTTTATCCTAGT-GAAATAAGTATGAGATCCATGGGTATGTTTGGAGACTGATCATGTCTTTTATTTAAAAAAAAAACTTCAGTTATTTGCTTGATGG	FALSE	TRUE	FALSE	0	0	0	91	0.0851255
GTGGAAGCAGATAAAGTTGCAAAAAGAGCTGTGGTTGTTGGCTGTGGCGGCAGGTTCCCAGTCGAAAAGGACGCCAAAGAGGAAGTAAAGCTCTTCTTGGGTAATGCTGGAACTGCAATGCGGCCACTGACGGCAGCTGTAGTAGCTGCTGGTGGAAATGCAACGTATGTTTTCTTTATCCTAGT-GAAATAAGTATGAGATCCATGGGTATGTTTGGAGACTGATCGTTTCTTTTATTAAAAAAAAACTTCAGTTATGTGCTTGATGG	FALSE	TRUE	FALSE	0	0	0	88	0.0823192
GTGGAAGCAGATAAAGTTGCAAAAAGAGCTGTGGTTGTTGGCTGTGGCGGCAGGTTCCCGGTCGAAAAGGACGCCAAAGAGGAAGTAAAGCTCTTCTTGGGTAATGCTGGAACTGCAATGCGTCCATTGACGGCAGCTGTAGTAGCTGCTGGTGGAAATGCAACGTATGTTTTCTTTATCCTAGTTGAAATAAGTATGAGATCCATGGGTATGTTTGGAGACTGATCGTGTCTTTTATTAAAAAAAAAACTTCAGTTATGTGCTTGATG-	FALSE	TRUE	FALSE	0	0	0	88	0.0823192
GTGGAAGCAGATAAAGTTGCAAAAAGAGCTGTGGTTGTTGGCTGTGGCGGCAGGTTCCCGGTCGAAAAGGACGCCAAAGAGGAAGTAAAGCTCTTCTTGGGTAATGCTGGAACTGCAATGCGGCCATTGACGGCAGCTGTAGTTGCTGCTGGTGGAAATGCAACGTATGTTTTCTTTATCCTAGT-GAAATAAGTATGAGATCCATGGGTATGTTTGGAGACTGATCGTGTCTTTTATTAAAAAAAAACTTCAGTTATGTGCTTGATGG	FALSE	TRUE	FALSE	0	0	0	86	0.0804483
GTGGAAGCAGATAAAGTTGCAAAAAGAGCTGTGGTTGTTGGCTGTGGCGGCAGGTTCCCAGTCGAAAAGGACGCCAAAGAGGAAGTAAAGCTCTTCTTGGGTAATGCTGGAACTGCAATGCGGCCACTGACGGCAGCTGTAGTAGCTGCTGGTGGAAATGCAACGTATGTTTTCTTTATCCTAGTGGAAATAAGTATGAGATCCATGGGTATGTTTGGAGACTGATCGTTTCTTTTATTAAAAAAAAACTTCAGTTATGTGCTTGATTG	FALSE	TRUE	FALSE	0	0	0	85	0.0795128
GTGGAAGCAGATAAAGTTGCAAAAAGAGTTGTGGTTGTTGGCTGTGGCGGCAGGTTCCCGGTCGAAAAGGACGCCAAAGAGGAAGTAAAGCTCTTCTTGGGTAATGCTGGAACTGCAATGCGTCCATTGACGGCAGCTGTAGTAGCTGCTGGTGGAAATGCAACGTATGTTTTCTTTATCCTAGTTGAAATAAGTATGAGATCCATGGGTATGTTTGGAGACTGATCGTGTCTTTTATTAAAAAAAAACTTCAGTTATGTGCTTGATGG	FALSE	TRUE	FALSE	0	0	0	84	0.0785774
GTGGAAGCAGATAAAGTTGCAAAAAGAGCTGTGGTTGTTGGCTGTGGCGGCAGGTTCCCGGTCGAAAAGGACGCCAAAGAGGAAGTAAAGCTCTTCTTGGGTAATGCTGGAACTGCAATGCGTCCATTGACGGCAGCTGTAGTAGCTGCTGGTGGAAATGCAACGTATGTTTTCTTTATCCTAGTTGAAATAAGTATGAGATCCATGGGTATGTATGGAGACTGATCGTGTCTTTTATTAAAAAAAAAACTTCAGTTATGTGCTTGATGG	FALSE	TRUE	FALSE	0	0	0	84	0.0785774
GTGGAAGCAGATAAAGTTGCAAAAAGAGCTGTGGTTGTTGGCTGTGGCGGCAGGTTCCCGGTCGAAAAGGACGCCAAAGAGGAAGTAAAGCTCTTCTTGGGTAATGCTGGAACTGCAATGCGTCCATTGACGGCAGCTGTAGTAGCTGCTGGTGGAAATGCAACGTATGTTTTCTTTATCCTAGTGGAAATAAGTATGAGATCCATGGGTATGTTTGGAGACTGATCGTGTCTTTTATTAAAAAAAAAACTTCAGTTATGTGCTTGATGG	FALSE	TRUE	FALSE	0	0	0	82	0.0767065
GTGGAAGCAGATAAAGTTGCAAAAAGAGCTGTGGTTGTTGGCTGTGGCGGCAGGTTCCCGGTCGAAAAGGACGCCAAAGAGGAAGTAAAGCTCTTCTTGGGTAATGCTGGAACTGCAATGCGGCCATTGACGGCAGCTGTAGTTGCTGCTGGTGGAAATGCAACGTATGTTTTCTTTATCCTAGT-GAAATAAGTATGAGATCCATGGGTATGTTTGGAGACTGATCATGTCTTTTATTTAAAAAAAAAACTTCAGTTATGTGCTTTATGG	FALSE	TRUE	FALSE	0	0	0	81	0.075771
GTGGAAGCAGATAAAGTTGCAAAAAGAGCTGTGGTTGTTGGCTGTGGCGGCAGGTTCCCGGTCGAAAAGGACGCCAAAGAGGAAGTAAAGCTCTTCTTGGGTAATGCTGGAACTGCAATGCGGCCACTGACGGCAGCTGTAGTAGCTGCTGGTGGAAATGCAACGTATGTTTTCTTTATCCTAGT-GAAATAAGTATGAGATCCATGGGTATGTTTGGAGACTGATCATGTCTTTTATTTAAAAAAAAAACTTCAGTTATGTGCTTGATGG	FALSE	TRUE	FALSE	0	0	0	80	0.0748356
GTGGAAGCAGATAAAGTTGCAAAAAGAGCTGTGGTTGTTGGCTGTGGCGGCAGGTTCCCGGTCGAAAAGGACGCCAAAGAGGAAGTAAAGCTCTTCTTGGGTAATGCTGGAACTGCAATGCGGCCATTGACGGCAGCTGTAGTTGCTGCTGGTGGAAATGCAACGTATGTTTTCTTTATCCTAGTGGAAATAAGTATGAGATCCATGGGTATGTTTGGAGACTGATCATGTCTTTTATTTAAAAAAAAAACTTCAGTTATGTGCTTGATGG	FALSE	TRUE	FALSE	0	0	0	79	0.0739002
GTGGAAGCAGATAAAGTTGCAAAAAGAGCTGTGGTTGTTGGCTGTGGCGGCAGGTTCCCGGTCGAAAAGGACGCCAAAGAGGAAGTAAAGCTCTTCTTGGGTAATGCTGGAACTGCAATGCGGCCATTGACGGCAGCTGTAGTTGCTGCTGGTGGAAATGCAACGTATGTTTTCTTTATCCTAGT-GAAATAAGTATGAGATCCATGGGTATGTTTGGAGACTGATCATGTCTTTTATTTAAAAAAAAAACTTCAGTTATGTGCTTGATG-	FALSE	TRUE	FALSE	0	0	0	78	0.0729647
GTGGAAGCAGATAAAGTTGCAAAAAGAGCTGTGGTTGTTGGCTGTGGCGGCAGGTTCCCGGTCGAAAAGGACGCCAAAGAGGAAGTAAAGCTCTTCTTGGGTAATGCTGGAACTGCAATGCGTCCATTGACGGCAGCTGTAGTAGCTGCTGGTGGAAATGCAACGTATGTTTTCTTTATCCTAGTTGAAATAAGTATGAGATCCATGGGTATGTTTGGAGACTGATCGTGTCTTTTATTAAAAAAAAAACTTCATTTATGTGCTTGATGG	FALSE	TRUE	FALSE	0	0	0	78	0.0729647
GTGGAAGCAGATAAAGTTGCAAAAAGAGCTGTGGTTGTTGGCTGTGGCGGCAGGTTCCCGGTCGAAAAGGACGCCAAAGAGGAAGTAAAGCTCTTCTTGGGTAATGCTGGAACTGCAATGCGGCCATTGACGGCAGCTGTAGTAGCTGCTGGTGGAAATGCAACGTATGTTTTCTTTATCCTAGTTGAAATAAGTATGAGATCCATGGGTATGTTTGGAGACTGATCGTGTCTTTTATTAAAAAAAAAACTTCAGTTATGTGCTTGATGG	FALSE	TRUE	FALSE	0	0	0	77	0.0720293
GTGGAAGCAGATAAAGTTGCAAAAAGAGCTGTGGTTGTTGGCTGTGGCGGCAGGTTCCCGGTCGAAAAGGACGCCAAAGAGGAAGTAAAGCTCTTCTTGGGTAATGCTGGAACTGCAATGCGGCCATTGACGGCAGCTGTAGTTGCTGCTGGTGGAAATGCAACGTATGTTTTCTTTATCCTAGT-GAAATAAGTATGAGATCCATGGGTATGTTTTGAGACTGATCATGTCTTTTATTTAAAAAAAAAACTTCAGTTATGTGCTTGATGG	FALSE	TRUE	FALSE	0	0	0	77	0.0720293
CTGGAAGCAGATAAAGTTGCAAAAAGAGCTGTGGTTGTTGGCTGTGGCGGCAGGTTCCCAGTCGAAAAGGACGCCAAAGAGGAAGTAAAGCTCTTCTTGGGTAATGCTGGAACTGCAATGCGGCCACTGACGGCAGCTGTAGTAGCTGCTGGTGGAAATGCAACGTATGTTTTCTTTATCCTAGTGGAAATAAGTATGAGATCCATGGGTATGTTTGGAGACTGATCGTTTCTTTTATTAAAAAAAAACTTCAGTTATGTGCTTGATGG	FALSE	TRUE	FALSE	0	0	0	76	0.0710938
GTGGAAGCAGATAAAGTTGCAAAAAGAGCTGTGGTTGTTGGCTGTGGCGGCAGGTTCCCGGTCGAAAAGGACGCCAAAGAGGAAGTAAAGCTCTTCTTGGGTAATGCTGGAACTGCAATGCGGCCACTGACGGCAGCTGTAGTAGCTGCTGGTGGAAATGCAACGTATGTTTTCTTTATCCTAGTGGAAATAAGTATGAGATCCATGGGTATGTTTGGAGACTGATCGTGTCTTTTATTAAAAAAAAAACTTCAGTTATGTGCTTGATGG	FALSE	TRUE	FALSE	0	0	0	75	0.0701584
GTGGAAGCAGATAAAGTTGCAAAAAGAGCTGTGGTTGTTGGCTGTGGCGGCAGGTTCCCAGTCGAAAAGGACGCCAAAGAGGAAGTAAAGCTCTTCTTGGGTAATGCTGGAACTGCAATGCGGCCACTGACGGCAGCTGTAGTAGCTGCTGGTGGAAATGCAACGTATGTTTTCTTTATCCTAGTGGAAATAAGTATGAGATCCATGGGTATGTTTGGAGACTGATCGTTTCTTTTATTAAAAAAAAAAACTTCAGTTATGTGCTTGATGG	FALSE	TRUE	FALSE	0	0	0	75	0.0701584
GTGGAAGCAGATAAAGTTGCAAAAAGAGCTGTGGTTGTTGGCTGTGGCGGCAGGTTCCCGGTCGAAAAGGACGCCAAAGAGGAAGTAAAGCTCTTCTTGGGTAATGCTGGAACTGCAATGCGGCCATTGACGGCAGCTGTAGTTGCTGCTGGTGGAAATGCAACGTATGTTTTCTTTATCCTAGTGGAAATAAGTATGAGATCCATGGGTATGTTTGGAGACTGATCGTGTCTTTTATTAAAAAAAAAACTTCAGTTATGTGCTTGATGG	FALSE	TRUE	FALSE	0	0	0	72	0.067352
GTGGAAGCAGATAAAGTTGCAAAAAGAGCTGTGGTTGTTGGCTGTGGCGGCAGGTTCCCAGTCGAAAAGGACGCCAAAGAGGAAGTAAAGCTCTTCTTGGGTAATGCTGGAACTGCAATGCGGCCACTGACGGCAGCTGTAGTAGCTGCTGGTGGAAATGCAACGTATGTTTTCTTTATCCTAGTGGAAATAAGTATGAGATCCATGGGTATGTTTGGAGACTGATCGTTTCTTTTATTAAAAAAAAACTTCAGTTATTTGCTTGATGG	FALSE	TRUE	FALSE	0	0	0	72	0.067352
GTGGAAGCAGATAAAGTTGCAAAAAGAGCTGTGGTTGTTGGCTGTGGCGGCAGGTTCCCAGTCGAAAAGGACGCCAAAGAGGAAGTAAAGCTCTTCTTGGGTAATGCTGGAACTGCAATGCGGCCACTGACGGCAGCTGTAGTAGCTGCTGGTGGAAATGCAACGTATGTTTTCTTTATCCTAGTGGAAATAAGTATGAGATCCATGGGTATGTTTGGAGACTGATCGTTTCTTTTATTAAAAAAAAACTTCAGTTATGTGCTTGCTGG	FALSE	TRUE	FALSE	0	0	0	72	0.067352
GTGGAAGCAGATAAAGTTGCAAAAAGAGCTGTGGTTGTTGGCTGTGGCGGCAGGTTCCCAGTCGAAAAGGACGCCAAAGAGGAAGTAAAGCTCTTCTTGGGTAATGCTGGAACTGCAATGCGGCCACTGACGGCAGCTGTAGTAGCTGCTGGTGGAAATGCAACGTATGTTTTCTTTATCCTAGTGGAAATAAGTATGAGATCCATGGGTATGTTTGGAGACTGATCGTTTCTTTTATTAAAAAAAAAATTCAGTTATGTGCTTGATGG	FALSE	TRUE	FALSE	0	0	0	70	0.0654811
GTGGAAGCAGATAAAGTTGCAAAAAGAGCTGTGGTTGTTGGCTGTGGCGGCAGGTTCCCGGTCGAAAAGGACGCCAAAGAGGAAGTAAAGCTCTTCTTGGGTAATGCTGGAACTGCAATGCGGCCATTGACGGCAGCTGTAGTTGCTGCTGGTGGAAATGCAACGTATGTTTTCTTTATCCTAGT-GAAATAAGTATGAGATCCATGGGTATGTTTGGAGACTGATCATGTCTTTTATTTAAAAAAAAAACTTCAGTTATGTGCTTGATGT	FALSE	TRUE	FALSE	0	0	0	70	0.0654811
GTGGAAGCAGATAAAGTTGCAAAAAGAGCTGTGGTTGTTGGCTGTGGCGGCAGGTTCCCGGTCGAAAAGGACGCCAAAGAGGAAGTAAAGCTCTTCTTGGGTAATGCTGGAACTGCAATGCGTCCATTGACGGCAGCTGTAGTAGCTGCTGGTGGAAATGCAACGTATGTTTTCTTTATCCTAGTTGAAATAAGTATGAGATCCATGGGTATGTTTGGAGACTGATCGTGTCTTTTATTAAAAAAAAAACTTCAGTTATGTGCTTGATTG	FALSE	TRUE	FALSE	0	0	0	70	0.0654811
GTGGAAGCAGATAAAGTTGCAAAAAGAGCTGTGGTTGTTGGCTGTGGCGGCAGGTTCCCGGTCGAAAAGGACGCCAAAGAGGAAGTAAAGCTCTTCTTGGGTAATGCTGGAACTGCAATGCGTCCATTGACGGCAGCTGTAGTAGCTGCTGGTGGAAATGCAACGTATGTTTTCTTTATCCTAGTGGAAATAAGTATGAGATCCATGGGTATGTTTGGAGACTGATCATGTCTTTTATTTAAAAAAAAAACTTCAGTTATGTGCTTGATGG	FALSE	TRUE	FALSE	0	0	0	67	0.0626748
GTGGAAGCAGATAAAGTTGCAAAAAGAGCTGTGGTTGTTGGCTGTGGCGGCAGGTTCCCGGTCGAAAAGGACGCCAAAGAGGAAGTAAAGCTCTTCTTGGGTAATGCTGGAACTGCAATGCGGCCATTGACGGCAGCTGTAGTTGCTGCTGGTGGAAATGCAACGTATGTTTTCTTTATCCTAGT-GAAATAAGTATGAGATCCATGGGTATGTTTGGAGACTGATCATGTCTTTTATTTAAAAAAAAAACTTCAGTTATGTGCTTGATTG	FALSE	TRUE	FALSE	0	0	0	67	0.0626748
GTGGAAGCAGATAAAGTTGCAAAAAGAGCTGTGGTTGTTGGCTGTGGCGGCAGGTTCCCAGTCGAAAAGGACGCCAAAGAGGAAGTAAAGCTCTTCTTGGGTAATGCTGGAACTGCAATGCGGCCACTGACGGCAGCTGTAGTAGCTGCTGGTGGAAATGCAACGTATGTTTTCTTTATCCTAGT-GAAATAAGTATGAGATCCATGGGTATGTTTGGAGACTGATCATGTCTTTTATTAAAAAAAAAACTTCAGTTATGTGCTTGATGG	FALSE	TRUE	FALSE	0	0	0	66	0.0617394
GTGGAAGCAGATAAAGTTGCAAAAAGAGCTGTGGTTGTTGGCTGTGGCGGCAGGTTCCCGGTCGAAAAGGACGCCAAAGAGGAAGTAAAGCTCTTCTTGGGTAATGCTGGAACTGCAATGCGGCCACTGACGGCAGCTGTAGTAGCTGCTGGTGGAAATGCAACGTATGTTTTCTTTATCCTAGTGGAAATAAGTATGAGATCCATGGGTATGTTTGGAGACTGATCATGTCTTTTATTTAAAAAAAAAACTTCAGTTATGTGCTTGATGG	FALSE	TRUE	FALSE	0	0	0	62	0.0579976
GTGGAAGCAGATAAAGTTGCAAAAAGAGCTGTGGTTGTTGGCTGTGGCGGCAGGTTCCCGGTCGAAAAGGACGCCAAAGAGGAAGTAAAGCTCTTCTTGGGTAATGCTGGAACTGCAATGCGTCCATTGACGGCAGCTGTAGTAGCTGCTGGTGGAAATGCAACGTATGTTTTCTTTATCCTAGTTGAAATAAGTATGAGATCCATGGGTATGTTTGGAGACTGATCGTGTCTTTTATTAAAAAAAAAACTTCAGTTATGTGCTTTATGG	FALSE	TRUE	FALSE	0	0	0	62	0.0579976
GTGGAAGCAGATAAAGTTGCAAAAAGAGCTGTGGTTGTTGGCTGTGGCGGCAGGTTCCCGGTCGAAAAGGACGCCAAAGAGGAAGTAAAGCTCTTCTTGGGTAATGCTGGAACTGCAATGCGGCCATTGACGGCAGCTGTAGTTGCTGCTGGTGGAAATGCAACGTATGTTTTCTTTATCCTAGT-GAAATAAGTATGAGATCCATGGGTATGTTTGGAGACTGATCATGTCTTTTATTTAAAAAAAAAACTTCATTTATGTGCTTGATGG	FALSE	TRUE	FALSE	0	0	0	61	0.0570621
GTGGAAGCAGATAAAGTTGCAAAAAGAGCTGTGGTTGTTGGCTGTGGCGGCAGGTTCCCAGTCGAAAAGGACGCCAAAGAGGAAGTAAAGCTCTTCTTGGGTAATGCTGGAACTGCAATGCGGCCACTGACGGCAGCTGTAGTAGCTGCTGGTGGAAATGCAACGTATGTTTTCTTTATCCTAGT-GAAATAAGTATGAGATCCATGGGTATGTTTGGAGACTGATCATGTCTTTTATTTAAAAAAAAACTTCAGTTATGTGCTTGATGG	FALSE	TRUE	FALSE	0	0	0	60	0.0561267
GTGGAAGCAGATAAAGTTGCAAAAAGAGCTGTGGTTGTTGGCTGTGGCGGCAGGTTCCCAGTCGAAAAGGACGCCAAAGAGGAAGTAAAGCTCTTCTTGGGTAATGCTGGAACTGCAATGCGGCCACTGACGGCAGCTGTAGTAGCTGCTGGTGGAAATGCAACGTATGTTTTCTTTATCCTAGTGGAAATAAGTATGAGATCCATGGGTATGTTTGGATACTGATCGTTTCTTTTATTAAAAAAAAACTTCAGTTATGTGCTTGATGG	FALSE	TRUE	FALSE	0	0	0	59	0.0551913
GTGGAAGCAGATAAAGTTGCAAAAAGAGCTGTGGTTGTTGGCTGTGGCGGCAGGTTCCCGGTCGAAAAGGACGCCAAAGAGGAAGTAAAGCTCTTCTTGGGTAATGCTGGAACTGCAATGCGGCCATTGACGGCAGCTGTAGTTGCTGCTGGTGGAAATGCAACGTATGTTTTCTTTATCCTAGT-GAAATAAGTATGAGATCCATGGGTATGTTCGGAGACTGATCATGTCTTTTATTTAAAAAAAAAACTTCAGTTATGTGCTTGATGG	FALSE	TRUE	FALSE	0	0	0	59	0.0551913
GTGGAAGCAGATAAAGTTGCAAAAAGAGCTGTGGTTGTTGGCTGTGGCGGCAGGTTCCCGGTCGAAAAGGACGCCAAAGAGGAAGTAAAGCTCTTCTTGGGTAATGCTGGAACTGCAATGCGTCCATTGACGGCAGCTGTAGTAGCTGCTGGTGGAAATGCAACGTATGTTTTCTTTATCCTAGT-GAAATAAGTATGAGATCCATGGGTATGTTTGGAGACTGATCGTTTCTTTTATTAAAAAAAAACTTCAGTTATGTGCTTGATGG	FALSE	TRUE	FALSE	0	0	0	58	0.0542558
GTGGAAGCAGATAAAGTTGCAAAAAGAGCTGTGGTTGTTGGCTGTGGCGGCAGGTTCCCGGTCGAAAAGGACGCCAAAGAGGAAGTAAAGCTCTTCTTGGGTAATGCTGGAACTGCAATGCGGCCATTGACGGCAGCTGTAGTTGCTGCTGGTGGAAATGCAACGTATGTTTTCTTTATCCTAGT-GAAATAAGTATGAGATCCATGGGTATGTTTGGAGACTGATCGTTTCTTTTATTAAAAAAAAAACTTCAGTTATGTGCTTGATGG	FALSE	TRUE	FALSE	0	0	0	58	0.0542558
GTGGAAGCAGATAAAGTTGCAAAAAGAGCTGTGGTTGTTGGCTGTGGCGGCAGGTTCCCAGTCGAAAAGGACGCCAAAGAGGAAGTAAAGCTCTTCTTGGGTAATGCTGGAACTGCAATGCGGCCACTGACGGCTGCTGTAGTAGCTGCTGGTGGAAATGCAACGTATGTTTTCTTTATCCTAGTGGAAATAAGTATGAGATCCATGGGTATGTTTGGAGACTGATCGTTTCTTTTATTAAAAAAAAACTTCAGTTATGTGCTTGATGG	FALSE	TRUE	FALSE	0	0	0	58	0.0542558
-TGGAAGCAGATAAAGTTGCAAAAAGAGCTGTGGTTGTTGGCTGTGGCGGCAGGTTCCCAGTCGAAAAGGACGCCAAAGAGGAAGTAAAGCTCTTCTTGGGTAATGCTGGAACTGCAATGCGGCCACTGACGGCAGCTGTAGTAGCTGCTGGTGGAAATGCAACGTATGTTTTCTTTATCCTAGTGGAAATAAGTATGAGATCCATGGGTATGTTTGGAGACTGATCGTTTCTTTTATTAAAAAAAAACTTCAGT	FALSE	TRUE	FALSE	0	0	0	56	0.0523849
GTGGAAGCAGATAAAGTTGCAAAAAGAGCTGTGGTTGTTGGCTGTGGCGGCAGGTTCCCGGTCGAAAAGGACGCCAAAGAGGAAGTAAAGCTCTTCTTGGGTAATGCTGGAACTGCAATGCGTCCATTGACGGCAGCTGTAGTTGCTGCTGGTGGAAATGCAACGTATGTTTTCTTTATCCTAGT-GAAATAAGTATGAGATCCATGGGTATGTTTGGAGACTGATCATGTCTTTTATTTAAAAAAAAAACTTCAGTTATGTGCTTGATGG	FALSE	TRUE	FALSE	0	0	0	56	0.0523849
GTGGAAGCAGATAAAGTTGCAAAAAGAGCTGTGGTTGTTGGCTGTGGCGGCAGGTTCCCAGTCGAAAAGGACGCCAAAGAGGAAGTAAAGCTCTTCTTGGGTAATGCTGGAACTGCAATGCGGCCATTGACGGCAGCTGTAGTTGCTGCTGGTGGAAATGCAACGTATGTTTTCTTTATCCTAGT-GAAATAAGTATGAGATCCATGGGTATGTTTGGAGACTGATCGTTTCTTTTATTAAAAAAAAACTTCAGTTATGTGCTTGATGG	FALSE	TRUE	FALSE	0	0	0	54	0.050514
GTGGAAGCAGATAAAGTTGCAAAAAGAGCTGTGGTTGTTGGCTGTGGCGGCAGGTTCCCAGTCGAAAAGGACGCCAAAGAGGAAGTAAAGCTCTTCTTGGGTAATGCTGGAACTGCAATGCGGCCACTGACGGCAGCTGTAGTAGCTGCTGGTGGAAATGCAACGTATGTTTTCTTTATCCTAGTGGAAATAAGTATGAGATCCATGGGTATGTTTGGAGACTGATCGTTTCTTTTATTACAAAAAAACTTCAGTTATGTGCTTGATGG	FALSE	TRUE	FALSE	0	0	0	53	0.0495786
GTGGAAGCAGATAAAGTTGCAAAAAGAGCTGTGGTTGTTGGCTGTGGCGGCAGGTTCCCGGTCGAAAAGGACGCCAAAGAGGAAGTAAAGCTCTTCTTGGGTAATGCTGGAACTGCAATGCGTCCATTGACGGCAGCTGTAGTAGCTGCTGGTGGAAATGCAACGTATGTTTTCTTTATCCTAGTTGAAATAAGTATGAGATCCATGGGTATGTCTGGAGACTGATCGTGTCTTTTATTAAAAAAAAAACTTCAGTTATGTGCTTGATGG	FALSE	TRUE	FALSE	0	0	0	53	0.0495786
GTGGAAGCAGATAAAGTTGCAAAAAGAGTTGTGGTTGTTGGCTGTGGCGGCAGGTTCCCGGTCGAAAAGGACGCCAAAGAGGAAGTAAAGCTCTTCTTGGGTAATGCTGGAACTGCAATGCGTCCATTGACGGCAGCTGTAGTAGCTGCTGGTGGAAATGCAACGTATGTTTTCTTTATCCTAGTGGAAATAAGTATGAGATCCATGGGTATGTTTGGAGACTGATCGTTTCTTTTATTAAAAAAAAACTTCAGTTATGTGCTTGATGG	FALSE	TRUE	FALSE	0	0	0	53	0.0495786
GTGGAAGCAGATAAAGTTGCAAAAAGAGTTGTGGTTGTTGGCTGTGGCGGCAGGTTCCCGGTCGAAAAGGACGCCAAAGAGGAAGTAAAGCTCTTCTTGGGTAATGCTGGAACTGCAATGCGGCCATTGACGGCAGCTGTAGTTGCTGCTGGTGGAAATGCAACGTATGTTTTCTTTATCCTAGTGGAAATAAGTATGAGATCCATGGGTATGTTTGGAGACTGATCGTTTCTTTTATTAAAAAAAAACTTCAGTTATGTGCTTGATGG	FALSE	TRUE	FALSE	0	0	0	52	0.0486431
GTGGAAGCAGATAAAGTTGCAAAAAGAGCTGTGGTTGTTGGCTGTGGCGGCAGGTTCCCAGTCGAAAAGGACGCCAAAGAGGAAGTAAAGCTCTTCTTGGGTAATGCTGGAACTGCAATGCGGCCACTGACGGCAGCTGTAGTTGCTGCTGGTGGAAATGCAACGTATGTTTTCTTTATCCTAGT-GAAATAAGTATGAGATCCATGGGTATGTTTGGAGACTGATCATGTCTTTTATTTAAAAAAAAAACTTCAGTTATGTGCTTGATGG	FALSE	TRUE	FALSE	0	0	0	52	0.0486431
GTGGAAGCAGATAAAGTTGCAAAAAGAGCTGTGGTTGTTGGCTGTGGCGGCAGGTTCCCAGTCGAAAAGGACGCCAAAGAGGAAGTAAAGCTCTTCTTGGGTAATGCTGGAACTGCAATGCGGCCACTGACGGCAGCTGTAGTAGCTGCTGGTGGAAATGCAACGTATGTTTTCTTTATCCTAGTTGAAATAAGTATGAGATCCATGGGTATGTTTGGAGACTGATCGTGTCTTTTATTTAAAAAAAAAACTTCAGTTATGTGCTTGATGG	FALSE	TRUE	FALSE	0	0	0	51	0.0477077
GTGGAAGCAGATAAAGTTGCAAAAAGAGCTGTGGTTGTTGGCTGTGGCGGCAGGTTCCCGGTCGAAAAGGACGCCAAAGAGGAAGTAAAGCTCTTCTTGGGTAATGCTGGAACTGCAATGCGTCCATTGACGGCAGCTGTAGTAGCTGCTGGTGGAAATGCAACGTATGTTTTCTTTATCCTAGTTGAAATAAGTATGAGATCCATGGGTATGTTTGGAGACTGATCGTGTCTTTTATTTAAAAAAAAACTTCAGTTATGTGCTTGATGG	FALSE	TRUE	FALSE	0	0	0	50	0.0467722
GTGGAAGCAGATAAAGTTGCAAAAAGAGCTGTGGTTGTTGGCTGTGGCGGCAGGTTCCCAGTCGAAAAGGACGCCAAAGAGGAAGTAAAGCTCTTCTTGGGTAATGCTGGAACTGCAATGCGGCCACTGACGGCAGCTGTAGTAGCTGCTGGTGGAAATGCAACGTATGTTTTCTTTATCCTAGTGGAAATAAGTATGAGATCCATGGGTATGTTTGGAGACTGATCGTTTCTTTTATT-AAAAAAAACTTCAGTTATGTGCTTGATGG	FALSE	TRUE	FALSE	0	0	0	49	0.0458368
GTGGAAGCAGATAAAGTTGCAAAAAGAGCTGTGGTTGTTGGCTGTGGCGGCAGGTTCCCGGTCGAAAAGGACGCCAAAGAGGAAGTAAAGCTCTTCTTGGGTAATGCTGGAACTGCAATGCGTCCATTGACGGCAGCTGTAGTAGCTGCTGGTGGAAATGCAACGTATGTTTTCTTTATCCTAGT-GAAATAAGTATGAGATCCATGGGTATGTTTGGAGACTGATCATGTCTTTTATTAAAAAAAAAACTTCAGTTATGTGCTTGATGG	FALSE	TRUE	FALSE	0	0	0	49	0.0458368
GTGGAAGCAGATAAAGTTGCAAAAAGAGCTGTGGTTGTTGGCTGTGGCGGCAGGTTCCCAGTCGAAAAGGACGCCAAAGAGGAAGTAAAGCTCTTCTTGGGTAATGCTGGAACTGCAATGCGGCCACTGACGGCAGCTGTAGTAGCTGCTGGTGGAAATGCAACGTATGTTTTCTTTATCCTAGTGGAAATAAGTATGAGATCCATGGGTATGTTTGGAGACTGATCGTTTCTTTTATTAAAAAGAAACTTCAGTTATGTGCTTGATGG	FALSE	TRUE	FALSE	0	0	0	48	0.0449014
GTGGAAGCAGATAAAGTTGCAAAAAGAGTTGTGGTTGTTGGCTGTGGCGGCAGGTTCCCGGTCGAAAAGGACGCCAAAGAGGAAGTAAAGCTCTTCTTGGGTAATGCTGGAACTGCAATGCGGCCACTGACGGCAGCTGTAGTAGCTGCTGGTGGAAATGCAACGTATGTTTTCTTTATCCTAGTGGAAATAAGTATGAGATCCATGGGTATGTTTGGAGACTGATCGTTTCTTTTATTAAAAAAAAACTTCAGTTATGTGCTTGATGG	FALSE	TRUE	FALSE	0	0	0	47	0.0439659
GTGGAAGCAGATAAAGTTGCAAAAAGAGCTGTGGTTGTTGGCTGTGGCGGCAGGTTCCCAGTCGAAAAGGACGCCAAAGAGGAAGTAAAGCTCTTCTTGGGTAATGCTGGAACTGCAATGCGTCCATTGACGGCAGCTGTAGTAGCTGCTGGTGGAAATGCAACGTATGTTTTCTTTATCCTAGT-GAAATAAGTATGAGATCCATGGGTATGTTTGGAGACTGATCATGTCTTTTATTTAAAAAAAAAACTTCAGTTATGTGCTTGATGG	FALSE	TRUE	FALSE	0	0	0	47	0.0439659
GTGGAAGCAGATAAAGTTGCAAAAAGAGCTGTGGTTGTTGGCTGTGGCGGCAGGTTCCCAGTCGAAAAGGACGCCAAAGAGGAAGTAAAGCTCTTCTTGGGTAATGCTGGAACTGCAATGCGGCCACTGACGGCAGCTGTAGTAGCTGCTGGTGGAAATGCAACGTATGTTTTCTTTATCCTAGTGGAAATAAGTATGAGATCCATGGGTATGTTTGGAGACTGATCGTTTCTTTTATTAAAAAAAAACTTCAGTTATGTGCTTTATGG	FALSE	TRUE	FALSE	0	0	0	45	0.042095
GTGGAAGCAGATAAAGTTGCAAAAAGAGCTGTGGTTGTTGGCTGTGGCGGCAGGTTCCCAGTCGAAAAGGACGCCAAAGAGGAAGTAAAGCTCTTCTTGGGTAATGCTGGAACTGCAATGCGGCCACTGACGGCAGCTGTAGTAGCTGCTGGTGGAAATGCAACGTATGTTTTCTTTATCCTAGTGGAAATAAGTATGAGATCCATGGGTATGTTTGGAGACTGATCGTTTCTTTTATTAAAAATAAACTTCAGTTATGTGCTTGATGG	FALSE	TRUE	FALSE	0	0	0	45	0.042095
GTGGAAGCAGATAAAGTTGCAAAAAGAGCTGTGGTTGTTGGCTGTGGCGGCAGGTTCCCAGTCGAAAAGGACGCCAAAGAGGAAGTAAAGCTCTTCTTGGGTAATGCTGGAACTGCAATGCGGCCATTGACGGCAGCTGTAGTTGCTGCTGGTGGAAATGCAACGTATGTTTTCTTTATCCTAGT-GAAATAAGTATGAGATCCATGGGTATGTTTGGAGACTGATCATGTCTTTTATTTAAAAAAAAACTTCAGTTATGTGCTTGATGG	FALSE	TRUE	FALSE	0	0	0	45	0.042095
GTGGAAGCAGATAAAGTTGCAAAAAGAGCTGTGGTTGTTGGCTGTGGCGGCAGGTTCCCGGTCGAAAAGGACGCCAAAGAGGAAGTAAAGCTCTTCTTGGGTAATGCTGGAACTGCAATGCGGCCATTGACGGCAGCTGTAGTTGCTGCTGGTGGAAATGCAACGTATGTTTTCTTTATCCTAGT-GAAATAAGTATGAGATCCATGGGTATGTTTGGAGACTGATCATGTCTTTTATTTAAAAAAAAAAACTTCAGTTATGTGCTTGATGG	FALSE	TRUE	FALSE	0	0	0	44	0.0411596
GTGGAAGCAGATAAAGTTGCAAAAAGAGCTGTGGTTGTTGGCTGTGGCGGCAGGTTCCCAGTCGAAAAGGACGCCAAAGAGGAAGTAAAGCTCTTCTTGGGTAATGCTGGAACTGCAATGCGGCCACTGACGGCAGCTGTAGTAGCTGCTGGTGGAAATGCAACGTATGTTTTCTTTATCCTAGT-GAAATAAGTATGAGATCCATGGGTATGTTTGGAGACTGATCATGTCTTTTATTAAAAAAAAACTTCAGTTATGTGCTTGATGG	FALSE	TRUE	FALSE	0	0	0	44	0.0411596
GTGGAAGCAGATAAAGTTGCAAAAAGAGCTGTGGTTGTTGGCTGTGGCGGCAGGTTCCCGGTCGAAAAGGACGCCAAAGAGGAAGTAAAGCTCTTCTTGGGTAATGCTGGAACTGCAATGCGTCCATTGACGGCAGCTGTAGTAGCTGCTGGTGGAAATGCAACGTATGTTTTCTTTATCCTAGTTGAAATAAGTATGAGATCCATGGGTATGTTTGGAGACTGATCGTGTCTTTTATTAAAAAAAAAACTTCAGTTAGGTGCTTGATGG	FALSE	TRUE	FALSE	0	0	0	43	0.0402241
GTGGAAGCAGATAAAGTTGCAAAAAGAGCTGTGGTTGTTGGCTGTGGCGGCAGGTTCCCAGTCGAAAAGGACGCCAAAGAGGAAGTAAAGCTCTTCTTGGGTAATGCTGGAACTGCAATGCGGCCACTGACGGCAGCTGTAGTAGCTGCTGGTGGAAATGCAACGTATGTTTTCTTTATCCTAGTGGAAATAAGTATGAGATCCATGGGTATGTTTGGAGACTGATCATGTCTTTTATTAAAAAAAAAACTTCAGTTATGTGCTTGATGG	FALSE	TRUE	FALSE	0	0	0	43	0.0402241
GTGGAAGCAGATAAAGTTGCAAAAAGAGCTGTGGTTGTTGGCTGTGGCGGCAGGTTCCCAGTCGAAAAGGACGCCAAAGAGGAAGTAAAGCTCTTCTTGGGTAATGCTGGAACTGCAATGCGGCCATTGACGGCAGCTGTAGTTGCTGCTGGTGGAAATGCAACGTATGTTTTCTTTATCCTAGT-GAAATAAGTATGAGATCCATGGGTATGTTTGGAGACTGATCATGTCTTTTATTAAAAAAAAAACTTCAGTTATGTGCTTGATGG	FALSE	TRUE	FALSE	0	0	0	43	0.0402241
GTGGAAGCAGATAAAGTTGCAAAAAGAGCTGTGGTTGTTGGCTGTGGCGGCAGGTTCCCGGTCGAAAAGGACGCCAAAGAGGAAGTAAAGCTCTTCTTGGGTAATGCTGGAACTGCAATGCGGCCATTGACGGCAGCTGTAGTTGCTGCTGGTGGAAATGCAACGTATGTTTTCTTTATCCTAGT-GAAATAAGTATGAGATCCATGGGTATGTTAGGAGACTGATCATGTCTTTTATTTAAAAAAAAAACTTCAGTTATGTGCTTGATGG	FALSE	TRUE	FALSE	0	0	0	43	0.0402241
GTGGAAGCAGATAAAGTTGCAAAAAGAGCTGTGGTTGTTGGCTGTGGCGGCAGGTTCCCGGTCGAAAAGGACGCCAAAGAGGAAGTAAAGCTCTTCTTGGGTAATGCTGGAACTGCAATGCGTCCATTGACGGCAGCTGTAGTAGCTGCTGGTGGAAATGCAACGTATGTTTTCTTTATCCTAGTTGAAATAAGTATGAGATCCATGGGTATGTTTGGAGACTGATCGTGTCTTTTATTAAAAAAAAAACTTCAGTTATGGGCTTGATGG	FALSE	TRUE	FALSE	0	0	0	42	0.0392887
GTGGAAGCAGATAAAGTTGCAAAAAGAGCTGTGGTTGTTGGCTGTGGCGGCAGGTTCCCGGTCGAAAAGGACGCCAAAGAGGAAGTAAAGCTCTTCTTGGGTAATGCTGGAACTGCAATGCGGCCATTGACGGCAGCTGTAGTTGCTGCTGGTGGAAATGCAACGTATGTTTTCTTTATCCTAGT-GAAATAAGTATGAGATCCATGGGTATGTTTGGAGACTGATCATGTCTTTTATTTAAAAAAAACTTCAGTTATGTGCTTGATGG	FALSE	TRUE	FALSE	0	0	0	42	0.0392887
GTGGAAGCAGATAAAGTTGCAAAAAGAGTTGTGGTTGTTGGCTGTGGCGGCAGGTTCCCAGTCGAAAAGGACGCCAAAGAGGAAGTAAAGCTCTTCTTGGGTAATGCTGGAACTGCAATGCGGCCACTGACGGCAGCTGTAGTAGCTGCTGGTGGAAATGCAACGTATGTTTTCTTTATCCTAGTTGAAATAAGTATGAGATCCATGGGTATGTTTGGAGACTGATCGTGTCTTTTATTAAAAAAAAAACTTCAGTTATGTGCTTGATGG	FALSE	TRUE	FALSE	0	0	0	41	0.0383532
GTGGAAGCAGATAAAGTTGCAAAAAGAGCTGTGGTTGTTGGCTGTGGCGGCAGGTTCCCAGTCGAAAAGGACGCCAAAGAGGAAGTAAAGCTCTTCTTGGGTAATGCTGGAACTGCAATGCGGCCACTGACGGCAGCTGTAGTAGCTGCTGGTGGAAATGCAACGTATGTTTTCTTTATCCTAGTTGAAATAAGTATGAGATCCATGGGTATGTTTGGAGACTGATCATGTCTTTTATTTAAAAAAAAAACTTCAGTTATGTGCTTGATGG	FALSE	TRUE	FALSE	0	0	0	41	0.0383532
GTGGAAGCAGATAAAGTTGCAAAAAGAGCTGTGGTTGTTGGCTGTGGCGGCAGGTTCCCAGTCGAAAAGGACGCCAAAGAGGAAGTAAAGCTCTTCTTGGGTAATGCTGGAACTGCAATGCGGCCACTGACGGCAGCTGTAGTAGCTGCTGGTGGAAATGCAACGTATGTTTTCTTTATCCTAGTGGAAATAAGTATGAGATCCATGGGTATGTTTGGAGACTGATCATGTCTTTTATTTAAAAAAAAACTTCAGTTATGTGCTTGATGG	FALSE	TRUE	FALSE	0	0	0	41	0.0383532
GTGGAAGCAGATAAAGTTGCAAAAAGAGCTGTGGTTGTTGGCTGTGGCGGCAGGTTCCCAGTCGAAAAGGACGCCAAAGAGGAAGTAAAGCTCTTCTTGGGTAATGCTGGAACTGCAATGCGGCCACTGACGGCAGCTGTAGTAGCTGCTGGTGGAAATGCAACGTATGTTTTCTTTATCCTAGTGGAAATAAGTATGAGATCCATGGGTATGTTTGGAGACTGATCGTTTCTTTTATTAAAAAAAAACTTCAGTTATGTGCTTGTTGG	FALSE	TRUE	FALSE	0	0	0	40	0.0374178
GTGGAAGCAGATAAAGTTGCAAAAAGAGCTGTGGTTGTTGGCTGTGGCGGCAGGTTCCCAGTCGAAAAGGACGCCAAAGAGGAAGTAAAGCTCTTCTTGGGTAATGCTGGAACTGCAATGCGGCCATTGACGGCAGCTGTAGTTGCTGCTGGTGGAAATGCAACGTATGTTTTCTTTATCCTAGTTGAAATAAGTATGAGATCCATGGGTATGTTTGGAGACTGATCGTGTCTTTTATTAAAAAAAAAACTTCAGTTATGTGCTTGATGG	FALSE	TRUE	FALSE	0	0	0	40	0.0374178
GTGGAAGCAGATAAAGTTGCAAAAAGAGCTGTGGTTGTTGGCTGTGGCGGCAGGTTCCCGGTCGAAAAGGACGCCAAAGAGGAAGTAAAGCTCTTCTTGGGTAATGCTGGAACTGCAATGCGGCCATTGACGGCAGCTGTAGTTGCTGCTGGTGGAAATGCAACGTATGTTTTCTTTATCCTAGT-GAAATAAGTATGAGATCCATGGGTATGTTTGTAGACTGATCATGTCTTTTATTTAAAAAAAAAACTTCAGTTATGTGCTTGATGG	FALSE	TRUE	FALSE	0	0	0	38	0.0355469
GTGGAAGCAGATAAAGTTGCAAAAAGAGCTGTGGTTGTTGGCTGTGGCGGCAGGTTCCCAGTCGAAAAGGACGCCAAAGAGGAAGTAAAGCTCTTCTTGGGTAATGCTGGAACTGCAATGCGGCCACTGACGGCAGCTGTAGTAGCTGCTGGTGGAAATGCAACGTATGTTTTCTTTATCCTAGTGGAAATAAGTATGAGATCCATGGGTATGTTTGGAGACTGATCGTTTCTTTTATTAAAAACAAACTTCAGTTATGTGCTTGATGG	FALSE	TRUE	FALSE	0	0	0	38	0.0355469
GTGGAAGCAGATAAAGTTGCAAAAAGAGCTGTGGTTGTTGGCTGTGGCGGCAGGTTCCCGGTCGAAAAGGACGCCAAAGAGGAAGTAAAGCTCTTCTTGGGTAATGCTGGAACTGCAATGCGTCCATTGACGGCAGCTGTAGTAGCTGCTGGTGGAAATGCAACGTATGTTTTCTTTATCCTAGTTGAAATAAGTATGAGATCCATGGGTATGTTTGGAGACTGATCGTGTCTTTTATTAAAAAAAAAACTTCAGTTATGTGCTTGAGGG	FALSE	TRUE	FALSE	0	0	0	37	0.0346115
GTGGAAGCAGATAAAGTTGCAAAAAGAGCTGTGGTTGTTGGCTGTGGCGGCAGGTTCCCGGTCGAAAAGGACGCCAAAGAGGAAGTAAAGCTCTTCTTGGGTAATGCTGGAACTGCAATGCGGCCATTGACGGCAGCTGTAGTTGCTGCTGGTGGAAATGCAACGTATGTTTTCTTTATCCTAGT-GAAATAAGTATGAGATCCATGGGTATGTTTGGAGACTGATCATGTCTTTTATTTAAAAAAAAAACTTCAGTTATGTGCTTGCTGG	FALSE	TRUE	FALSE	0	0	0	37	0.0346115
GTGGAAGCAGATAAAGTTGCAAAAAGAGCTGTGGTTGTTGGCTGTGGCGGCAGGTTCCCGGTCGAAAAGGACGCCAAAGAGGAAGTAAAGCTCTTCTTGGGTAATGCTGGAACTGCAATGCGTCCATTGACGGCAGCTGTAGTAGCTGCTGGTGGAAATGCAACGTATGTTTTCTTTATCCTAGTTGAAATAAGTATGAGATCCATGGGTATGTTTGGAGACTGATCGTGTCTTTTATTAAAAAAAAAACTTAAGTTATGTGCTTGATGG	FALSE	TRUE	FALSE	0	0	0	37	0.0346115
GTGGAAGCAGATAAAGTTGCAAAAAGAGCTGTGGTTGTTGGCTGTGGCGGCAGGTTCCCGGTCGAAAAGGACGCCAAAGAGGAAGTAAAGCTCTTCTTGGGTAATGCTGGAACTGCAATGCGTCCATTGACGGCAGCTGTAGTAGCTGCTGGTGGAAATGCAACGTATGTTTTCTTTATCCTAGT-GAAATAAGTATGAGATCCATGGGTATGTTTGGAGACTGATCATGTCTTTTATTTAAAAAAAAACTTCAGTTATGTGCTTGATGG	FALSE	TRUE	FALSE	0	0	0	37	0.0346115
GTGGAAGCAGATAAAGTTGCAAAAAGAGTTGTGGTTGTTGGCTGTGGCGGCAGGTTCCCAGTCGAAAAGGACGCCAAAGAGGAAGTAAAGCTCTTCTTGGGTAATGCTGGAACTGCAATGCGGCCACTGACGGCAGCTGTAGTAGCTGCTGGTGGAAATGCAACGTATGTTTTCTTTATCCTAGTGGAAATAAGTATGAGATCCATGGGTATGTTTGGAGACTGATCGTTTCTTTTATTAAAAAAAAAACTTCAGTTATGTGCTTGATGG	FALSE	TRUE	FALSE	0	0	0	37	0.0346115
GTGGAAGCAGATAAAGTTGCAAAAAGAGCTGTGGTTGTTGGCTGTGGCGGCAGGTTCCCAGTCGAAAAGGACGCCAAAGAGGAAGTAAAGCTCTTCTTGGGTAATGCTGGAACTGCAATGCGGCCACTGACGGCAGCTGTAGTAGCTGCTGGTGGAAATGCAACGTATGTTTTCTTTATCCTAGTGGAAATAAGTATGAGATCCATGGGTATGTTTGTAGACTGATCGTTTCTTTTATTAAAAAAAAACTTCAGTTATGTGCTTGATGG	FALSE	TRUE	FALSE	0	0	0	37	0.0346115
GTGGAAGCAGATAAAGTTGCAAAAAGAGCTGTGGTTGTTGGCTGTGGCGGCAGGTTCCCAGTCGAAAAGGACGCCAAAGAGGAAGTAAAGCTCTTCTTGGGTAATGCTGGAACTGCAATGCGGCCACTGACGGCAGCTGTAGTAGCTGCTGGTGGAAATGCAACGTATGTTTTCTTTATCCTAGTGGAAATAAGTATGAGATCCATGGGTATGTTTGGAGACTGATCGTTTCTTTTATTAAAAAAAAACTTCAGTTATGTGCTTGATGGC	FALSE	TRUE	FALSE	0	0	0	37	0.0346115
GTGGAAGCAGATAAAGTTGCAAAAAGAGCTGTGGTTGTTGGCTGTGGCGGCAGGTTCCCAGTCGAAAAGGACGCCAAAGAGGAAGTAAAGCTCTTCTTGGGTAATGCTGGAACTGCAATGCGGCCACTGACGGCAGCTGTAGTAGCTGCTGGTGGAAATGCAACGTATGTTTTCTTTATCCTAGTGGAAATAAGTATGAGATCCATGGGTATGTTTGGAGACTGATCGTTTCTTTTATTAAAAAAAAACTTCAGTTATGTGCTTGATGGCTGTCTCTTATACACACTCCGAGCCCACGAGA	FALSE	TRUE	FALSE	0	0	0	37	0.0346115
GTGGAAGCAGATAAAGTTGCAAAAAGAGCTGTGGTTGTTGGCTGTGGCGGCAGGTTCCCAGTCGAAAAGGACGCCAAAGAGGAAGTAAAGCTCTTCTTGGGTAATGCTGGAACTGCAATGCGGCCATTGACGGCAGCTGTAGTAGCTGCTGGTGGAAATGCAACGTATGTTTTCTTTATCCTAGTGGAAATAAGTATGAGATCCATGGGTATGTTTGGAGACTGATCGTTTCTTTTATTAAAAAAAAACTTCAGTTATGTGCTTGATGG	FALSE	TRUE	FALSE	0	0	0	37	0.0346115
GTGGAAGCAGATAAAGTTGCAAAAAGAGCTGTGGTTGTTGGCTGTGGCGGCAGGTTCCCGGTCGAAAAGGACGCCAAAGAGGAAGTAAAGCTCTTCTTGGGTAATGCTGGAACTGCAATGCGTCCATTGACGGCAGCTGTAGTAGCTGCTGGTGGAAATGCAACGTATGTTTTCTTTATCCTAGTTGAAATAAGTATGAGATCCATGGGTATGTTTGGAGACTGATCGTGTCTTTTATTAAAAAAAAAACTTCAGTTATGTGCTTGCTGG	FALSE	TRUE	FALSE	0	0	0	36	0.033676
GTGGAAGCAGATAAAGTTGCAAAAAGAGCTGTGGTTGTTGGCTGTGGCGGCAGGTTCCCAGTCGAAAAGGACGCCAAAGAGGAAGTAAAGCTCTTCTTGGGTAATGCTGGAACTGCAATGCGGCCACTGACGGCAGCTGTAGTAGCTGCTGGTGGAAATGCAACGTATGTTTTCTTTATCCTAGTGGAAATAAGTATGAGATCCATGGGTATGTTTGGAGACTGATCGTTTCTTTTATTAAAAAAACACTTCAGTTATGTGCTTGATGG	FALSE	TRUE	FALSE	0	0	0	36	0.033676
GTGGAAGCAGATAAAGTTGCAAAAAGAGCTGTGGTTGTTGGCTGTGGCGGCAGGTTCCCGGTCGAAAAGGACGCCAAAGAGGAAGTAAAGCTCTTCTTGGGTAATGCTGGAACTGCAATGCGGCCATTGACGGCAGCTGTAGTTGCTGCTGGTGGAAATGCAACGTATGTTTTCTTTATCCTAGTTGAAATAAGTATGAGATCCATGGGTATGTTTGGAGACTGATCGTGTCTTTTATTTAAAAAAAAAACTTCAGTTATGTGCTTGATGG	FALSE	TRUE	FALSE	0	0	0	36	0.033676
GTGGAAGCAGATAAAGTTGCAAAAAGAGCTGTGGTTGTTGGCTGTGGCGGCAGGTTCCCAGTCGAAAAGGACGCCAAAGAGGAAGTAAAGCTCTTCTTGGGTAATGCTGGAACTGCAATGCGGCCACTGACGGCAGCTGTAGTAGCTGCTGGTGGAAATGCAACGTATGTTTTCTTTATCCTAGTGGAAATAAGTATGAGATCCATGGGTATGTTTGGAGACTGATCGTTTCTTTTATTAATAAAAAACTTCAGTTATGTGCTTGATGG	FALSE	TRUE	FALSE	0	0	0	36	0.033676
GTGGAAGCAGATAAAGTTGCAAAAAGAGCTGTGGTTGTTGGCTGTGGCGGCAGGTTCCCAGTCGAAAAGGACGCCAAAGAGGAAGTAAAGCTCTTCTTGGGTAATGCTGGAACTGCAATGCGGCCACTGACGGCAGCTGTAGTAGCTGCTGGTGGAAATGCAACGTATGTTTTCTTTATCCTAGTGGAAATAAGTATGAGATCCATGGGTATGTTTGGAGACTGATCGTTTCTTTTATTTAAAAAAAAACTTCAGTTATGTGCTTGATGG	FALSE	TRUE	FALSE	0	0	0	36	0.033676
GTGGAAGCAGATAAAGTTGCAAAAAGAGCTGTGGTTGTTGGCTGTGGCGGCAGGTTCCCAGTCGAAAAGGACGCCAAAGAGGAAGTAAAGCTCTTCTTGGGTAATGCTGGAACTGCAATGCGGCCACTGACGGCAGCTGTAGTAGCTGCTGGTGGAAATGCAACGTATGTTTTCTTTATCCTAGTGGAAATAAGTATGAGATCCATGGGTATGTTTGGAGACTGATCGTTTCTTTTATTAAAAAAAAACTTAAGTTATGTGCTTGATGG	FALSE	TRUE	FALSE	0	0	0	36	0.033676
CTGGAAGCAGATAAAGTTGCAAAAAGAGCTGTGGTTGTTGGCTGTGGCGGCAGGTTCCCGGTCGAAAAGGACGCCAAAGAGGAAGTAAAGCTCTTCTTGGGTAATGCTGGAACTGCAATGCGGCCATTGACGGCAGCTGTAGTTGCTGCTGGTGGAAATGCAACGTATGTTTTCTTTATCCTAGT-GAAATAAGTATGAGATCCATGGGTATGTTTGGAGACTGATCATGTCTTTTATTTAAAAAAAAAACTTCAGTTATGTGCTTGATGG	FALSE	TRUE	FALSE	0	0	0	36	0.033676
GTGGAAGCAGATAAAGTTGCAAAAAGAGCTGTGGTTGTTGGCTGTGGCGGCAGGTTCCCAGTCGAAAAGGACGCCAAAGAGGAAGTAAAGCTCTTCTTGGGTAATGCTGGAACTGCAATGCGGCCACTGACGGCAGCTGTAGTAGCTGCTGGTGGAAATGCAACGTATGTTTTCTTTATCCTAGTGGAAATAAGTATGAGATCCATGGGTATGTTTGGAGACTGATCGTTTCTTTTATTAAAAAAAAACTTCAGTTCTGTGCTTGATGG	FALSE	TRUE	FALSE	0	0	0	35	0.0327406
GTGGAAGCAGATAAAGTTGCAAAAAGAGCTGTGGTTGTTGGCTGTGGCGGCAGGTTCCCGGTCGAAAAGGACGCCAAAGAGGAAGTAAAGCTCTTCTTGGGTAATGCTGGAACTGCAATGCGTCCATTGACGGCAGCTGTAGTAGCTGCTGGTGGAAATGCAACGTATGTTTTCTTTATCCTAGTTGAAATAAGTATGAGATCCATGGGTATGTTTGGAGACTGATCGTGTCTTTTATTAAAAAAAAAACTTCAGTTATGTGTTTGATGG	FALSE	TRUE	FALSE	0	0	0	35	0.0327406
GTGGAAGCAGATAAAGTTGCAAAAAGAGCTGTGGTTGTTGGCTGTGGCGGCAGGTTCCCAGTCGAAAAGGACGCCAAAGAGGAAGTAAAGCTCTTCTTGGGTAATGCTGGAACTGCAATGCGGCCACTGACGGCAGCTGTAGTAGCTGCTGGTGGAAATGCAACGTATGTTTTCTTTATCCTAGT-GAAATAAGTATGAGATCCATGGGTATGTTTGGAGACTGATCGTGTCTTTTATTAAAAAAAAAACTTCAGTTATGTGCTTGATGG	FALSE	TRUE	FALSE	0	0	0	35	0.0327406
GTGGAAGCAGATAAAGTTGCAAAAAGAGCTGTGGTTGTTGGCTGTGGCGGCAGGTTCCCGGTCGAAAAGGACGCCAAAGAGGAAGTAAAGCTCTTCTTGGGTAATGCTGGAACTGCAATGCGTCCATTGACGGCAGCTGTAGTAGCTGCTGGTGGAAATGCAACGTATGTTTTCTTTATCCTAGTTGAAATAAGTATGAGATCCATGGGTATGTTTGGAGACTGATCGTGTCTTTTATTAAAAAAAAAAATTCAGTTATGTGCTTGATGG	FALSE	TRUE	FALSE	0	0	0	34	0.0318051
GTGGAAGCAGATAAAGTTGCAAAAAGAGCTGTGGTTGTTGGCTGTGGCGGCAGGTTCCCAGTCGAAAAGGACGCCAAAGAGGAAGTAAAGCTCTTCTTGGGTAATGCTGGAACTGCTATGCGCAGACTGACGGCTGCTGTAGTAGCTGCTGGTGGAAATGCAACGTATGTTTTCTTTATCCTAGTGGAAATAAGTATGAGATCCATGGGTATGTTTGGAGACTGATCGTTTCTTTTATTAAAAAAAAACTTCAGTTATGTGCTTGATGG	FALSE	TRUE	FALSE	0	0	0	34	0.0318051
GTGGAAGCAGATAAAGTTGCAAAAAGAGCTGTGGTTGTTGGCTGTGGCGGCAGGTTCCCAGTCGAAAAGGACGCCAAAGAGGAAGTAAAGCTCTTCTTGGGTAATGCTGGAACTGCAATGCGGCCACTGACGGCAGCTGTAGTAGCTGCTGGTGGAAATGCAACGTATGTTTTCTTTATCCTAGTGGAAATAAGTATGAGATCCATGGGTATGTTTGGAGACTGATCGTTTCTTTTATTAAAAAAAAACTTCAGTTAGGTGCTTGATGG	FALSE	TRUE	FALSE	0	0	0	34	0.0318051
GTGGAAGCAGATAAAGTTGCAAAAAGAGCTGTGGTTGTTGGCTGTGGCGGCAGGTTCCCGGTCGAAAAGGACGCCAAAGAGGAAGTAAAGCTCTTCTTGGGTAATGCTGGAACTGCAATGCGGCCATTGACGGCAGCTGTAGTTGCTGCTGGTGGAAATGCAACGTATGTTTTCTTTATCCTAGT-GAAATAAGTATGAGATCCATGGGTATGTTTGGAGACTGATCATTTCTTTTATTTAAAAAAAAAACTTCAGTTATGTGCTTGATGG	FALSE	TRUE	FALSE	0	0	0	33	0.0308697
GTGGAAGCAGATAAAGTTGCAAAAAGAGCTGTGGTTGTTGGCTGTGGCGGCAGGTTCCCAGTCGAAAAGGACGCCAAAGAGGAAGTAAAGCTCTTCTTGGGTAATGCTGGAACTGCAATGCGGCCACTGACGGCAGCTGTAGTAGCTGCTGGTGGAAATGCAACGTATGTTTTCTTTATCCTAGTGGAAATAAGTATGAGATCAATGGGTATGTTTGGAGACTGATCGTTTCTTTTATTAAAAAAAAACTTCAGTTATGTGCTTGATGG	FALSE	TRUE	FALSE	0	0	0	33	0.0308697
GTGGAAGCAGATAAAGTTGCAAAAAGAGCTGTGGTTGTTGGCTGTGGCGGCAGGTTCCCAGTCGAAAAGGACGCCAAAGAGGAAGTAAAGCTCTTCTTGGGTAATGCTGGAACTGCAATGCGGCCACTGACGGCAGCTGTAGTAGCTGCTGGTGGAAATGCAACGTATGTTTTCTTTATCCTAGTGGAAATAAGTATGAGATCCATGGGTATGTTTGGAGACTGATCGTTTCTTTTATTAAAAAAAAACTTCCGTTATGTGCTTGATGG	FALSE	TRUE	FALSE	0	0	0	33	0.0308697
GT-GAAGCAGATAAAGTTGCAAAAAGAGCTGTGGTTGTTGGCTGTGGCGGCAGGTTCCCAGTCGAAAAGGACGCCAAAGAGGAAGTAAAGCTCTTCTTGGGTAATGCTGGAACTGCAATGCGGCCACTGACGGCAGCTGTAGTAGCTGCTGGTGGAAATGCAACGTATGTTTTCTTTATCCTAGTGGAAATAAGTATGAGATCCATGGGTATGTTTGGAGACTGATCGTTTCTTTTATTAAAAAAAAACTTCAGTTATGTGCTTGATGG	FALSE	TRUE	FALSE	0	0	0	33	0.0308697
GTGGAAGCAGATAAAGTTGCAAAAAGAGCTGTGGTTGTTGGCTGTGGCGGCAGGTTCCCGGTCGAAAAGGACGCCAAAGAGGAAGTAAAGCTCTTCTTGGGTAATGCTGGAACTGCAATGCGTCCATTGACGGCAGCTGTAGTAGCTGCTGGTGGAAATGCAACGTATGTTTTCTTTATCCTAGTTGAAATAAGTATGAGATCCATGGGTATGTTTGGAGACTGATCATGTCTTTTATTAAAAAAAAAACTTCAGTTATGTGCTTGATGG	FALSE	TRUE	FALSE	0	0	0	33	0.0308697
GTGGAAGCAGATAAAGTTGCAAAAAGAGTTGTGGTTGTTGGCTGTGGCGGCAGGTTCCCGGTCGAAAAGGACGCCAAAGAGGAAGTAAAGCTCTTCTTGGGTAATGCTGGAACTGCAATGCGTCCATTGACGGCAGCTGTAGTAGCTGCTGGTGGAAATGCAACGTATGTTTTCTTTATCCTAGTTGAAATAAGTATGAGATCCATGGGTATGTTTGGAGACTGATCGTTTCTTTTATTAAAAAAAAACTTCAGTTATGTGCTTGATGG	FALSE	TRUE	FALSE	0	0	0	33	0.0308697
GTGGAAGCAGATAAAGTTGCAAAAAGAGCTGTGGTTGTTGGCTGTGGCGGCAGGTTCCCAGTCGAAAAGGACGCCAAAGAGGAAGTAAAGCTCTTCTTGGGTAATGCTGGAACTGCAATGCGGCCACTGACGGCAGCTGTAGTAGCTGCTGGTGGAAATGCAACGTATGTTTTCTTTATCCTAGTGGAAATAAGTATGAGATCCATGGGTATGTTTGGAGACTGATCGTTTCTTTTATTAAACAAAAACTTCAGTTATGTGCTTGATGG	FALSE	TRUE	FALSE	0	0	0	32	0.0299342
GTGGAAGCAGATAAAGTTGCAAAAAGAGCTGTGGTTGTTGGCTGTGGCGGCAGGTTCCCGGTCGAAAAGGACGCCAAAGAGGAAGTAAAGCTCTTCTTGGGTAATGCTGGAACTGCAATGCGTCCATTGACGGCAGCTGTAGTAGCTGCTGGTGGAAATGCAACGTATGTTTTCTTTATCCTAGTTGAAATAAGTATGAGATCCATGGGTATGTTTGGAGACTGATCGTGTCTTTTATTAAAAAAAAAACTTCAGTTATGTGCTGGATGG	FALSE	TRUE	FALSE	0	0	0	32	0.0299342
GTGGAAGCAGATAAAGTTGCAAAAAGAGCTGTGGTTGTTGGCTGTGGCGGCAGGTTCCCGGTCGAAAAGGACGCCAAAGAGGAAGTAAAGCTCTTCTTGGGTAATGCTGGAACTGCAATGCGGCCATTGACGGCAGCTGTAGTTGCTGCTGGTGGAAATGCAACGTATGTTTTCTTTATCCTAGT-GAAATAAGTATGAGATCCATGGGTATGTTTGGAGACTGATCATGTCTTTTATTTAAAAAAAAAACTTAAGTTATGTGCTTGATGG	FALSE	TRUE	FALSE	0	0	0	32	0.0299342
GTGGAAGCAGATAAAGTTGCAAAAAGAGCTGTGGTTGTTGGCTGTGGCGGCAGGTTCCCAGTCGAAAAGGACGCCAAAGAGGAAGTAAAGCTCTTCTTGGGTAATGCTGGAACTGCAATGCGGCCACTGACGGCAGCTGTAGTAGCTGCTGGTGGAAATGCAACGTATGTTTTCTTTATCCTAGTGGAAATAAGTATGAGATCCATGGGTATGTTTGGAGACTGATCGTTTCTTTTATTAACAAAAAACTTCAGTTATGTGCTTGATGG	FALSE	TRUE	FALSE	0	0	0	31	0.0289988
GTGGAAGCAGATAAAGTTGCAAAAAGAGCTGTGGTTGTTGGCTGTGGCGGCAGGTTCCCAGTCGAAAAGGACGCCAAAGAGGAAGTAAAGCTCTTCTTGGGTAATGCTGGAACTGCAATGCGGCCACTGACGGCAGCTGTAGTAGCTGCTGGTGGAAATGCAACGTATGTTTTCTTTATCCTAGTGGAAATAAGTATGAGATCCATGGGTATGTTTGGAGACTGATCGTTTCTTTTATTAAAAAAAAAACTTCAGTTATTTGCTTGATGG	FALSE	TRUE	FALSE	0	0	0	31	0.0289988
GTGGAAGCAGATAAAGTTGCAAAAAGAGCTGTGGTTGTTGGCTGTGGCGGCAGGTTCCCGGTCGAAAAGGACGCCAAAGAGGAAGTAAAGCTCTTCTTGGGTAATGCTGGAACTGCAATGCGTCCATTGACGGCAGCTGTAGTAGCTGCTGGTGGAAATGCAACGTATGTTTTCTTTATCCTAGTTGAAATAAGTATGAGATCCATGGGTATGTTTGGAGACTGATCGTGTCTTTTATTAAAAAAAAAACTTCAGTTATGTACTTGATGG	FALSE	TRUE	FALSE	0	0	0	31	0.0289988
GTGGAAGCAGATAAAGTTGCAAAAAGAGCTGTGGTTGTTGGCTGTGGCGGCAGGTTCCCAGTCGAAAAGGACGCCAAAGAGGAAGTAAAGCTCTTCTTGGGTAATGCTGGAATTGCTATGCGCCGTCTGACGGCTGCTGTAGTAGCTGCTGGTGGAAATGCAACGTATGTTTTCTTTATCCTAGTGGAAATAAGTATGAGATCCATGGGTATGTTTGGAGACTGATCGTTTCTTTTATTAAAAAAAAACTTCAGTTATGTGCTTGATGG	FALSE	TRUE	FALSE	0	0	0	30	0.0280633
GTGGAAGCAGATAAAGTTGCAAAAAGAGCTGTGGTTGTTGGCTGTGGCGGCAGGTTCCCAGTCGAAAAGGACGCCAAAGAGGAAGTAAAGCTCTTCTTGGGTAATGCTGGAACTGCAATGCGGCCACTGACGGCAGCTGTAGTAGCTGCTGGTGGAAATGCAACGTATGTTTTCTTTATCCTAGTGGAAATAAGTATGAGATCCATGGGTATGTTTGGAGACTGATCGTTTCTTTTATTAAAAAAAAACTTCAGTTATGTGCTTGAT--	FALSE	TRUE	FALSE	0	0	0	30	0.0280633
GTGGAAGCAGATAAAGTTGCAAAAAGAGCTGTGGTTGTTGGCTGTGGCGGCAGGTTCCCGGTCGAAAAGGACGCCAAAGAGGAAGTAAAGCTCTTCTTGGGTAATGCTGGAACTGCAATGCGTCCATTGACGGCAGCTGTAGTAGCTGCTGGTGGAAATGCAACGTATGTTTTCTTTATCCTAGT-GAAATAAGTATGAGATCCATGGGTATGTTTGGAGACTGATCGTGTCTTTTATTAAAAAAAAAACTTCAGTTATGTGCTTGATGG	FALSE	TRUE	FALSE	0	0	0	30	0.0280633
GTGGAAGCAGATAAAGTTGCAAAAAGAGCTGTGGTTGTTGGCTGTGGCGGCAGGTTCCCAGTCGAAAAGGACGCCAAAGAGGAAGTAAAGCTCTTCTTGGGTAATGCTGGAACTGCAATGCGGCCACTGACGGCAGCTGTAGTAGCTGCTGGTGGAAATGCAACGTATGTTTTCTTTATCCTAGTGGAAATAAGTATGAGATCCATGGGTATGTTTGGAGACTGATCGTTTCTTTTATTAAAACAAAACTTCAGTTATGTGCTTGATGG	FALSE	TRUE	FALSE	0	0	0	30	0.0280633
GTGGAAGCAGATAAAGTTGCAAAAAGAGCTGTGGTTGTTGGCTGTGGCGGCAGGTTCCCGGTCGAAAAGGACGCCAAAGAGGAAGTAAAGCTCTTCTTGGGTAATGCTGGAACTGCAATGCGGCCATTGACGGCAGCTGTAGTTGCTGCTGGTGGAAATGCAACGTATGTTTTCTTTATCCTAGT-GAAATAAGTATGAGATCCATGGGTATGTTTGGAGACTGATCATGTCTTTTATTTAAAAAAAAAACTTCAGTTAGGTGCTTGATGG	FALSE	TRUE	FALSE	0	0	0	30	0.0280633
GTGGAAGCAGATAAAGTTGCAAAAAGAGCTGTGGTTGTTGGCTGTGGCGGCAGGTTCCCAGTCGAAAAGGACGCCAAAGAGGAAGTAAAGCTCTTCTTGGGTAATGCTGGAACTGCAATGCGGCCACTGACGGCAGCTGTAGTAGCTGCTGGTGGAAATGCAACGTATGTTTTCTTTATCCTAGTGGAAATAAGTATGAGATCCATGGGTATGTTTGGAGACTGCTCGTTTCTTTTATTAAAAAAAAACTTCAGTTATGTGCTTGATGG	FALSE	TRUE	FALSE	0	0	0	30	0.0280633
GTGGAAGCAGATAAAGTTGCAAAAAGAGCTGTGGTTGTTGGCTGTGGCGGCAGGTTCCCGGTCGAAAAGGACGCCAAAGAGGAAGTAAAGCTCTTCTTGGGTAATGCTGGAACTGCAATGCGTCCATTGACGGCAGCTGTAGTAGCTGCTGGTGGAAATGCAACGTATGTTTTCTTTATCCTAGTTGAAATAAGTATGAGATCCATGGGTATGTTTGGAGACTGATCGTGTCTTTTATTAAAAAAAAACTTCAGTTATGTGCTTGATG-	FALSE	TRUE	FALSE	0	0	0	29	0.0271279
GTGGAAGCAGATAAAGTTGCAAAAAGAGCTGTGGTTGTTGGCTGTGGCGGCAGGTTCCCAGTCGAAAAGGACGCCAAAGAGGAAGTAAAGCTCTTCTTGGGTAATGCTGGAACTGCAATGCGGCCACTGACGGCAGCTGTAGTAGCTGCTGGTGGAAATGCAACGTATGTTTTCTTTATCCTAGTGGACATAAGTATGAGATCCATGGGTATGTTTGGAGACTGATCGTTTCTTTTATTAAAAAAAAACTTCAGTTATGTGCTTGATGG	FALSE	TRUE	FALSE	0	0	0	29	0.0271279
GTGGAAGCAGATAAAGTTGCAAAAAGAGTTGTGGTTGTTGGCTGTGGCGGCAGGTTCCCAGTCGAAAAGGACGCCAAAGAGGAAGTAAAGCTCTTCTTGGGTAATGCTGGAACTGCAATGCGGCCACTGACGGCAGCTGTAGTAGCTGCTGGTGGAAATGCAACGTATGTTTTCTTTATCCTAGT-GAAATAAGTATGAGATCCATGGGTATGTTTGGAGACTGATCATGTCTTTTATTTAAAAAAAAAACTTCAGTTATGTGCTTGATGG	FALSE	TRUE	FALSE	0	0	0	28	0.0261925
GTGGAAGCAGATAAAGTTGCAAAAAGAGCTGTGGTTGTTGGCTGTGGCGGCAGGTTCCCGGTCGAAAAGGACGCCAAAGAGGAAGTAAAGCTCTTCTTGGGTAATGCTGGAACTGCAATGCGTCCATTGACGGCAGCTGTAGTAGCTGCTGGTGGAAATGCAACGTATGTTTTCTTTATCCTAGTGGAAATAAGTATGAGATCCATGGGTATGTTTGGAGACTGATCGTGTCTTTTATTAAAAAAAAACTTCAGTTATGTGCTTGATGG	FALSE	TRUE	FALSE	0	0	0	28	0.0261925
GTGGAAGCAGATAAAGTTGCAAAAAGAGCTGTGGTTGTTGGCTGTGGCGGCAGGTTCCCGGTCGAAAAGGACGCCAAAGAGGAAGTAAAGCTCTTCTTGGGTAATGCTGGAACTGCAATGCGGCCATTGACGGCAGCTGTAGTTGCTGCTGGTGGAAATGCAACGTATGTTTTCTTTATCCTAGT-GAAATAAGTATGAGATCCATGGGTATGTTTGGAGACTGATCATGTCTTTTATTTAAAAAAAAAAATTCAGTTATGTGCTTGATGG	FALSE	TRUE	FALSE	0	0	0	28	0.0261925
CTGGAAGCAGATAAAGTTGCAAAAAGAGCTGTGGTTGTTGGCTGTGGCGGCAGGTTCCCGGTCGAAAAGGACGCCAAAGAGGAAGTAAAGCTCTTCTTGGGTAATGCTGGAACTGCAATGCGTCCATTGACGGCAGCTGTAGTAGCTGCTGGTGGAAATGCAACGTATGTTTTCTTTATCCTAGTTGAAATAAGTATGAGATCCATGGGTATGTTTGGAGACTGATCGTGTCTTTTATTAAAAAAAAAACTTCAGTTATGTGCTTGATGG	FALSE	TRUE	FALSE	0	0	0	28	0.0261925
GTGGAAGCAGATAAAAGTTGCAAAAAGAGCTGTGGTTGTTGGCTGTGGCGGCAGGTTCCCAGTCGAAAAGGACGCCAAAGAGGAAGTAAAGCTCTTCTTGGGTAATGCTGGAACTGCAATGCGGCCACTGACGGCAGCTGTAGTAGCTGCTGGTGGAAATGCAACGTATGTTTTCTTTATCCTAGTGGAAATAAGTATGAGATCCATGGGTATGTTTGGAGACTGATCGTTTCTTTTATTAAAAAAAAACTTCAGTTATGTGCTTGATGG	FALSE	TRUE	FALSE	0	0	0	28	0.0261925
GTGGAAGCAGATAAAGTTGCAAAAAGAGCTGTGGTTGTTGGCTGTGGCGGCAGGTTCCCGGTCGAAAAGGACGCCAAAGAGGAAGTAAAGCTCTTCTTGGGTAATGCTGGAACTGCAATGCGGCCATTGACGGCAGCTGTAGTTGCTGCTGGTGGAAATGCAACGTATGTTTTCTTTATCCTAGT-GAAATAAGTATGAGATCCATGGGTATGTTTGGAGACTGATCATGTCTTTTATTTAAAAATAAAACTTCAGTTATGTGCTTGATGG	FALSE	TRUE	FALSE	0	0	0	28	0.0261925
GTGGAAGCAGATAAAGTTGCAAAAAGAGCTGTGGTTGTTGGCTGTGGCGGCAGGTTCCCAGTCGAAAAGGACGCCAAAGAGGAAGTAAAGCTCTTCTTGGGTAATGCTGGAACTGCAATGCGGCCACTGACGGCAGCTGTAGTAGCTGCTGGTGGAAATGCAACGTATGTTTTCTTTATCCTAGTGGAAATAAGTATGAGATCCATGGGTATGTTTGGAGACTGATCGTTTCTTTTATTAAAAAAAAAACTTCAGTTATGTTCTTGATGG	FALSE	TRUE	FALSE	0	0	0	28	0.0261925
GTGGAAGCAGATAAAGTTGCAAAAAGAGCTGTGGTTGTTGGCTGTGGCGGCAGGTTCCCGGTCGAAAAGGACGCCAAAGAGGAAGTAAAGCTCTTCTTGGGTAATGCTGGAACTGCAATGCGTCCATTGACGGCAGCTGTAGTAGCTGCTGGTGGAAATGCAACGTATGTTTTCTTTATCCTAGTTGAAATAAGTATGAGATCCATGGGTATGTTTGGAGACTGATCATGTCTTTTATTTAAAAAAAAACTTCAGTTATGTGCTTGATGG	FALSE	TRUE	FALSE	0	0	0	27	0.025257
GTGGAAGCAGATAAAGTTGCAAAAAGAGCTGTGGTTGTTGGCTGTGGCGGCAGGTTCCCAGTCGAAAAGGACGCCAAAGAGGAAGTAAAGCTCTTCTTGGGTAATGCTGGAACTGCAATGCGGCCACTGACGGCAGCTGTAGTAGCTGCTGGTGGAAATGCAACGTATGTTTTCTTTATCCTAGTGGAAATAAGTATGAGATCCATGGGTATGTTTGGAGACTGATCGTTTCTTTTATTAAAAAAAACCTTCAGTTATGTGCTTGATGG	FALSE	TRUE	FALSE	0	0	0	27	0.025257
GTGGAAGCAGATAAAGTTGCAAAAAGAGCTGTGGTTGTTGGCTGTGGCGGCAGGTTCCCGGTCGAAAAGGACGCCAAAGAGGAAGTAAAGCTCTTCTTGGGTAATGCTGGAACTGCAATGCGGCCATTGACGGCAGCTGTAGTTGCTGCTGGTGGAAATGCAACGTATGTTTTCTTTATCCTAGT-GAAATAAGTATGAGATCCATGGGTATGTTTGGAGACTGATCATGTCTTTTATTTAAAAAAAAAACTTCAGGTATGTGCTTGATGG	FALSE	TRUE	FALSE	0	0	0	27	0.025257
GTGGAAGCAGATAAAGTTGCAAAAAGAGCTGTGGTTGTTGGCTGTGGCGGCAGGTTCCCGGTCGAAAAGGACGCCAAAGAGGAAGTAAAGCTCTTCTTGGGTAATGCTGGAACTGCAATGCGTCCATTGACGGCAGCTGTAGTAGCTGCTGGTGGAAATGCAACGTATGTTTTCTTTATCCTAGTTGAAATAAGTATGAGATCCATGGGTATGTTTGGAGACTGATCGTGTCTTTTATTAAAAAAAAAACTTCAGTTATGTGATTGATGG	FALSE	TRUE	FALSE	0	0	0	27	0.025257
GTGGAAGCAGATAAAGTTGCAAAAAGAGCTGTGGTTGTTGGCTGTGGCGGCAGGTTCCCAGTCGAAAAGGACGCCAAAGAGGAAGTAAAGCTCTTCTTGGGTAATGCTGGAACTGCAATGCGGCCACTGACGGCAGCTGTAGTTGCTGCTGGTGGAAATGCAACGTATGTTTTCTTTATCCTAGTGGAAATAAGTATGAGATCCATGGGTATGTTTGGAGACTGATCGTTTCTTTTATTAAAAAAAAACTTCAGTTATGTGCTTGATGG	FALSE	TRUE	FALSE	0	0	0	26	0.0243216
GTGGAAGCAGATAAAGTTGCAAAAAGAGCTGTGGTTGTTGGCTGTGGCGGCAGGTTCCCGGTCGAAAAGGACGCCAAAGAGGAAGTAAAGCTCTTCTTGGGTAATGCTGCAACTGCTATGCGCTTACTGACGGCTGCTGTAGTAGCTGCTGGTGGAAATGCAACGTATGTTTTCTTTATCCTAGTGGAAATAAGTATGAGATCCATGGGTATGTTTGGAGACTGATCGTTTCTTTTATTAAAAAAAAACTTCAGTTATGTGCTTGATGG	FALSE	TRUE	FALSE	0	0	0	26	0.0243216
-TGGAAGCAGATAAAGTTGCAAAAAGAGCTGTGGTTGTTGGCTGTGGCGGCAGGTTCCCGGTCGAAAAGGACGCCAAAGAGGAAGTAAAGCTCTTCTTGGGTAATGCTGGAACTGCAATGCGTCCATTGACGGCAGCTGTAGTAGCTGCTGGTGGAAATGCAACGTATGTTTTCTTTATCCTAGTTGAAATAAGTATGAGATCCATGGGTATGTTTGGAGACTGATCGTGTCTTTTATTAAAAAAAAAACTTCAG	FALSE	TRUE	FALSE	0	0	0	26	0.0243216
GTGGAAGCAGATAAAGTTGCAAAAAGAGCTGTGGTTGTTGGCTGTGGCGGCAGGTTCCCAGTCGAAAAGGACGCCAAAGAGGAAGTAAAGCTCTTCTTGGGTAATGCTGGAACTGCAATGCGGCCACTGACGGCAGCTGTAGTAGCTGCTGGTGGAAATGCAACGTATGTTTTCTTTATCCTAGTGGAAATAAGTATGAGATCCATGGGTATGTTTGGAGACTGATCGTTTCTTTTATTAAAAAAAAACTTCATTTATGTGCTTGATGG	FALSE	TRUE	FALSE	0	0	0	26	0.0243216
GTGGAAGCAGATAAAGTTGCAAAAAGAGCTGTGGTTGTTGGCTGTGGCGGCAGGTTCCCAGTCGAAAAGGACGCCAAAGAGGAAGTAAAGCTCTTCTTGGGTAATGCTGGAACTGCAATGCGGCCACTGACGGCAGCTGTAGTAGCTGCTGGTGGAAATTCAACGTATGTTTTCTTTATCCTAGTGGAAATAAGTATGAGATCCATGGGTATGTTTGGAGACTGATCGTTTCTTTTATTAAAAAAAAACTTCAGTTATGTGCTTGATGG	FALSE	TRUE	FALSE	0	0	0	26	0.0243216
GTGGAAGCAGATAAAGTTGCAAAAAGAGCTGTGGTTGTTGGCTGTGGCGGCAGGTTCCCGGTCGAAAAGGACGCCAAAGAGGAAGTAAAGCTCTTCTTGGGTAATGCTGGAACTGCAATGCGTCCATTGACGGCAGCTGTAGTAGCTGCTGGTGGAAATGCAACGTATGTTTTCTTTATCCTAGTTGAAATAAGTATGAGATCCATGGGTATGTTTGGAGACTGATCGTGTCTTTTATTAAAAAAAAACTTCAGTTATGTGCTTGATGT	FALSE	TRUE	FALSE	0	0	0	26	0.0243216
GTGGAAGCAGATAAAGTTGCAAAAAGAGCTGTGGTTGTTGGCTGTGGCGGCAGGTTCCCGGTCGAAAAGGACGCCAAAGAGGAAGTAAAGCTCTTCTTGGGTAATGCTGGAACTGCAATGCGTCCATTGACGGCAGCTGTAGTAGCTGCTGGTGGAAATGCAACGTATGTTTTCTTTATCCTAGTTGAAATAAGTATGAGATCCATGGGTATGTTTGGAGACTGATCGTGTCTTTTATTAAAAAAAAACTTCAGTTATGTGATTGATGG	FALSE	TRUE	FALSE	0	0	0	26	0.0243216
GTGGAAGCAGATAAAGTTGCAAAAAGAGCTGTGGTTGTTGGCTGTGGCGGCAGGTTCCCAGTCGAAAAGGACGCCAAAGAGGAAGTAAAGCTCTTCTTGGGTAATGCTGGAACTGCAATGCGGCCACTGACGGCAGCTGTAGTAGCTGCTGGTGGAAATGCAACGTATGTTTTCTTTATCCTAGTGGAAATAAGTATGAGATCCATGGGTATGTTTGGAGACTGATCGTGTCTTTTATTTAAAAAAAAAACTTCAGTTATGTGCTTGATGG	FALSE	TRUE	FALSE	0	0	0	26	0.0243216
GTGGAAGCAGATAAAGTTGCAAAAAGAGCTGTGGTTGTTGGCTGTGGCGGCAGGTTCCCGGTCGAAAAGGACGCCAAAGAGGAAGTAAAGCTCTTCTTGGGTAATGCTGGAACTGCAATGCGGCCATTGACGGCAGCTGTAGTTGCTGCTGGTGGAAATGCAACGTATGTTTTCTTTATCCTAGTGGAAATAAGTATGAGATCCATGGGTATGTTTGGAGACTGATCGTGTCTTTTATTAAAAAAAAACTTCAGTTATGTGCTTGATGG	FALSE	TRUE	FALSE	0	0	0	26	0.0243216
GTGGAAGCAGATAAAGTTGCAAAAAGAGCTGTGGTTGTTGGCTGTGGCGGCAGGTTCCCGGTCGAAAAGGACGCCAAAGAGGAAGTAAAGCTCTTCTTGGGTAATGCTGGAACTGCAATGCGGCCATTGACGGCAGCTGTAGTAGCTGCTGGTGGAAATGCAACGTATGTTTTCTTTATCCTAGTTGAAATAAGTATGAGATCCATGGGTATGTTTGGAGACTGATCGTGTCTTTTATTAAAAAAAAACTTCAGTTATGTGCTTGATGG	FALSE	TRUE	FALSE	0	0	0	26	0.0243216
GTGGAAGCAGATAAAGTTGCAAAAAGAGCTGTGGTTGTTGGCTGTGGCGGCAGGTTCCCGGTCGAAAAGGACGCCAAAGAGGAAGTAAAGCTCTTCTTGGGTAATGCTGGAACTGCAATGCGGCCACTGACGGCAGCTGTAGTAGCTGCTGGTGGAAATGCAACGTATGTTTTCTTTATCCTAGTTGAAATAAGTATGAGATCCATGGGTATGTTTGGAGACTGATCGTGTCTTTTATTAAAAAAAAACTTCAGTTATGTGCTTGATGG	FALSE	TRUE	FALSE	0	0	0	26	0.0243216
GTGGAAGCAGATAAAGTTGCAAAAAGAGCTGTGGTTGTTGGCTGTGGCGGCAGGTTCCCGGTCGAAAAGGACGCCAAAGAGGAAGTAAAGCTCTTCTTGGGTAATGCTGGAACTGCAATGCGTCCATTGACGGCAGCTGTAGTAGCTGCTGGTGGAAATGCAACGTATGTTTTCTTTATCCTAGTTGAAATAAGTATGAGATCCATGGGTATGTTTGGAGACTGATCGTGTCTTTTATTAAAAAAAAAACTTCAGTTATGTGCTTGATGA	FALSE	TRUE	FALSE	0	0	0	26	0.0243216
#NAME?	FALSE	TRUE	FALSE	0	0	0	25	0.0233861
GTGGAAGCAGATAAAGTTGCAAAAAGAGCTGTGGTTGTTGGCTGTGGCGGCAGGTTCCCAGTCGAAAAGGACGCCAAAGAGGAAGTAAAGCTCTTCTTGGGTAATGCTGGAACTGCAATGCGGCCATTGACGGCAGCTGTAGTTGCTGCTGGTGGAAATGCAACGTATGTTTTCTTTATCCTAGT-GAAATAAGTATGAGATCCATGGGTATGTTTGGAGACTGATCGTGTCTTTTATTAAAAAAAAAACTTCAGTTATGTGCTTGATGG	FALSE	TRUE	FALSE	0	0	0	25	0.0233861
GTGGAAGCAGATAAAGTTGCAAAAAGAGCTGTGGTTGTTGGCTGTGGCGGCAGGTTCCCGGTCGAAAAGGACGCCAAAGAGGAAGTAAAGCTCTTCTTGGGTAATGCTGGAACTGCAATGCGGCCATTGACGGCAGCTGTAGTTGCTGCTGGTGGAAATGCAACGTATGTTTTCTTTATCCTAGT-GAAATAAGTATGAGATCCATGGGTATGTTTGGAGACTGATCATGTCTTTTATTTAAAAAAAAAACTTCAGTTATGTGTTTGATGG	FALSE	TRUE	FALSE	0	0	0	25	0.0233861
GTGGAAGCAGATAAAGTTGCAAAAAGAGCTGTGGTTGTTGGCTGTGGCGGCAGGTTCCCGGTCGAAAAGGACGCCAAAGAGGAAGTAAAGCTCTTCTTGGGTAATGCTGGAACTGCAATGCGGCCATTGACGGCAGCTGTAGTTGCTGCTGGTGGAAATGCAACGTATGTTTTCTTTATCCTAGTGGAAATAAGTATGAGATCCATGGGTATGTTTGGAGACTGATCGTTTCTTTTATTAAAAAAAAACTTCAGTTATGTGCTTGATG-	FALSE	TRUE	FALSE	0	0	0	25	0.0233861
GTGGAAGCAGATAAAGTTGCAAAAAGAGCTGTGGTTGTTGGCTGTGGCGGCAGGTTCCCGGTCGAAAAGGACGCCAAAGAGGAAGTAAAGCTCTTCTTGGGTAATGCTGGAACTGCAATGCGGCCATTGACGGCTGCTGTAGTAGCTGCTGGTGGAAATGCAACGTATGTTTTCTTTATCCTAGTGGAAATAAGTATGAGATCCATGGGTATGTTTGGAGACTGATCGTTTCTTTTATTAAAAAAAAACTTCAGTTATGTGCTTGATGG	FALSE	TRUE	FALSE	0	0	0	25	0.0233861
GTGGAAGCAGATAAAGTTGCAAAAAGAGCTGTGGTTGTTGGCTGTGGCGGCAGGTTCCCAGTCGAAAAGGACGCCAAAGAGGAAGTAAAGCTCTTCTTGGGTAATGCTGGAACTGCAATGCGTCCATTGACGGCAGCTGTAGTAGCTGCTGGTGGAAATGCAACGTATGTTTTCTTTATCCTAGTTGAAATAAGTATGAGATCCATGGGTATGTTTGGAGACTGATCGTGTCTTTTATTTAAAAAAAAAACTTCAGTTATGTGCTTGATGG	FALSE	TRUE	FALSE	0	0	0	25	0.0233861
GT-GAAGCAGATAAAGTTGCAAAAAGAGCTGTGGTTGTTGGCTGTGGCGGCAGGTTCCCGGTCGAAAAGGACGCCAAAGAGGAAGTAAAGCTCTTCTTGGGTAATGCTGGAACTGCAATGCGGCCATTGACGGCAGCTGTAGTTGCTGCTGGTGGAAATGCAACGTATGTTTTCTTTATCCTAGT-GAAATAAGTATGAGATCCATGGGTATGTTTGGAGACTGATCATGTCTTTTATTTAAAAAAAAAACTTCAGTTATGTGCTTGATGG	FALSE	TRUE	FALSE	0	0	0	24	0.0224507
GTGGAAGCAGATAAAGTTGCAAAAAGAGCTGTGGTTGTTGGCTGTGGCGGCAGGTTCCCGGTCGAAAAGGACGCCAAAGAGGAAGTAAAGCTCTTCTTGGGTAATGCTGGAACTGCAATGCGGCCACTGACGGCAGCTGTAGTAGCTGCTGGTGGAAATGCAACGTATGTTTTCTTTATCCTAGTGGAAATAAGTATGAGATCCATGGGTATGTTTGGAGACTGATCGTTTCTTTTATTAAAAAAAAACTTCAGTTATGTGCTTGATGT	FALSE	TRUE	FALSE	0	0	0	24	0.0224507
GT-GAAGCAGATAAAGTTGCAAAAAGAGCTGTGGTTGTTGGCTGTGGCGGCAGGTTCCCGGTCGAAAAGGACGCCAAAGAGGAAGTAAAGCTCTTCTTGGGTAATGCTGGAACTGCAATGCGTCCATTGACGGCAGCTGTAGTAGCTGCTGGTGGAAATGCAACGTATGTTTTCTTTATCCTAGTTGAAATAAGTATGAGATCCATGGGTATGTTTGGAGACTGATCGTGTCTTTTATTAAAAAAAAAACTTCAGTTATGTGCTTGATGG	FALSE	TRUE	FALSE	0	0	0	24	0.0224507
GTGGAAGCAGATAAAGTTGCAAAAAGAGCTGTGGTTGTTGGCTGTGGCGGCAGGTTCCCAGTCGAAAAGGACGCCAAAGAGGAAGTAAAGCTCTTCTTGGGTAATGCTGGAAGTGCTATGCGCAGACTGACGGCTGCTGTAGTAGCTGCTGGTGGAAATGCAACGTATGTTTTCTTTATCCTAGTGGAAATAAGTATGAGATCCATGGGTATGTTTGGAGACTGATCGTTTCTTTTATTAAAAAAAAACTTCAGTTATGTGCTTGATGG	FALSE	TRUE	FALSE	0	0	0	24	0.0224507
GTGGAAGCAGATAAAGTTGCAAAAAGAGCTGTGGTTGTTGGCTGTGGCGGCAGGTTCCCGGTCGAAAAGGACGCCAAAGAGGAAGTAAAGCTCTTCTTGGGTAATGCTGGAACTGCAATGCGGCCATTGACGGCAGCTGTAGTTGCTGCTGGTGGAAATGCAACGTATGTTTTCTTTATCCTAGT-GAAATAAGTATGAGATCCATGGGTATGTTTGGAGACTGATCGTGTCTTTTATTTAAAAAAAAAACTTCAGTTATGTGCTTGATGG	FALSE	TRUE	FALSE	0	0	0	24	0.0224507
GTGGAAGCAGATAAAGTTGCAAAAAGAGCTGTGGTTGTTGGCTGTGGCGGCAGGTTCCCAGTCGAAAAGGACGCCAAAGAGGAAGTAAAGCTCTTCTTGGGTAATGCTGGAACTGCAATGCGGCCACTGACGGCAGCTGTAGTAGCTGCTGGTGGAAATGCAACGTATGTTTTCTTTATCCTAGTGGAAATAAGTATGAGATCCATGGGTATGTTTGGAGACTGATCGTTTCTTGTATTAAAAAAAAACTTCAGTTATGTGCTTGATGG	FALSE	TRUE	FALSE	0	0	0	24	0.0224507
GTGGAAGCAGATAAAGTTGCAAAAAGAGCTGTGGTTGTTGGCTGTGGCGGCAGGTTCCCGGTCGAAAAGGACGCCAAAGAGGAAGTAAAGCTCTTCTTGGGTAATGCTGGAACTGCAATGCGGCCACTGACGGCAGCTGTAGTAGCTGCTGGTGGAAATGCAACGTATGTTTTCTTTATCCTAGTGGAAATAAGTATGAGATCCATGGGTATGTTTGGAGACTGATCGTTTCTTTTATTAAAAAAAAACTTCAGTTATGTGCTTGATG-	FALSE	TRUE	FALSE	0	0	0	23	0.0215152
GTGGAAGCAGATAAAGTTGCAAAAAGAGCTGTGGTTGTTGGCTGTGGCGGCAGGTTCCCAGTCGAAAAGGACGCCAAAGAGGAAGTAAAGCTCTTCTTGGGTAATGCTGGAACTGCAATGCGTCCATTGACGGCAGCTGTAGTAGCTGCTGGTGGAAATGCAACGTATGTTTTCTTTATCCTAGTTGAAATAAGTATGAGATCCATGGGTATGTTTGGAGACTGATCATGTCTTTTATTTAAAAAAAAAACTTCAGTTATGTGCTTGATGG	FALSE	TRUE	FALSE	0	0	0	23	0.0215152
GTGGAAGCAGATAAAGTTGCAAAAAGAGCTGTGGTTGTTGGCTGTGGCGGCAGGTTCCCGGTCGAAAAGGACGCCAAAGAGGAAGTAAAGCTCTTCTTGGGTAATGCTGGAACTGCAATGCGGCCATTGACGGCAGCTGTAGTTGCTGCTGGTGGAAATGCAACGTATGTTTTCTTTATCCTAGTTGAAATAAGTATGAGATCCATGGGTATGTTTGGAGACTGATCATGTCTTTTATTTAAAAAAAAAACTTCAGTTATGTGCTTGATGG	FALSE	TRUE	FALSE	0	0	0	23	0.0215152
GTGGAAGCAGATAAAGTTGCAAAAAGAGCTGTGGTTGTTGGCTGTGGCGGCAGGTTCCCGGTCGAAAAGGACGCCAAAGAGGAAGTAAAGCTCTTCTTGGGTAATGCTGGAACTGCAATGCGTCCATTGACGGCAGCTGTAGTAGCTGCTGGTGGAAATGCAACGTATGTTTTCTTTATCCTAGTGGAAATAAGTATGAGATCCATGGGTATGTTTGGAGACTGATCGTTTCTTTTATTTAAAAAAAAAACTTCAGTTATGTGCTTGATGG	FALSE	TRUE	FALSE	0	0	0	23	0.0215152
GTGGAAGCAGATAAAGTTGCAAAAAGAGCTGTGGTTGTTGGCTGTGGCGGCAGGTTCCCGGTCGAAAAGGACGCCAAAGAGGAAGTAAAGCTCTTCTTGGGTAATGCTGGAACTGCAATGCGTCCATTGACGGCAGCTGTAGTAGCTGCTGGTGGAAATGCAACGTATGTTTTCTTTATCCTAGTTGAAATAAGTATGAGATCCATGGGTATGTTTGGAGACTGATCGTGTCTTTTATTAAAAAAAAAACTTCAGGTATGTGCTTGATGG	FALSE	TRUE	FALSE	0	0	0	23	0.0215152
GTGGAAGCAGATAAAGTTGCAAAAAGAGCTGTGGTTGTTGGCTGTGGCGGCAGGTTCCCGGTCGAAAAGGACGCCAAAGAGGAAGTAAAGCTCTTCTTGGGTAATGCTGGAACTGCAATGCGGCCATTGACGGCAGCTGTAGTTGCTGCTGGTGGAAATGCAACGTATGTTTTCTTTATCCTAGT-GAAATAAGTATGAGATCCATGGGTATGTTTGGAGACTGATCGTTTCTTTTATTAAAAAAAAACTTCAGTTATGTGCTTGATGT	FALSE	TRUE	FALSE	0	0	0	23	0.0215152
GTGGAAGCAGATAAAGTTGCAAAAAGAGCTGTGGTTGTTGGCTGTGGCGGCAGGTTCCCGGTCGAAAAGGACGCCAAAGAGGAAGTAAAGCTCTTCTTGGGTAATGCTGGAACTGCAATGCGGCCATTGACGGCAGCTGTAGTAGCTGCTGGTGGAAATGCAACGTATGTTTTCTTTATCCTAGTTGAAATAAGTATGAGATCCATGGGTATGTTTGGAGACTGATCGTTTCTTTTATTAAAAAAAAACTTCAGTTATGTGCTTGATGG	FALSE	TRUE	FALSE	0	0	0	22	0.0205798
GTGGAAGCAGATAAAGTTGCAAAAAGAGCTGTGGTTGTTGGCTGTGGCGGCAGGTTCCCGGTCGAAAAGGACGCCAAAGAGGAAGTAAAGCTCTTCTTGGGTAATGCTGGAACTGCAATGCGGCCACTGACGGCAGCTGTAGTAGCTGCTGGTGGAAATGCAACGTATGTTTTCTTTATCCTAGTGGAAATAAGTATGAGATCCATGGGTATGTTTGGAGACTGATCGTTTCTTTTATTTAAAAAAAAAACTTCAGTTATGTGCTTGATGG	FALSE	TRUE	FALSE	0	0	0	22	0.0205798
GTGGAAGCAGATAAAGTTGCAAAAAGAGCTGTGGTTGTTGGCTGTGGCGGCAGGTTCCCAGTCGAAAAGGACGCCAAAGAGGAAGTAAAGCTCTTCTTGGGTAATGCTGGAATTGCTATGCG--CAGGCTGACGGCTGCTGTAGTAGCTGCTGGTGGAAATGCAACGTATGTTTTCTTTATCCTAGTGGAAATAAGTATGAGATCCATGGGTATGTTTGGAGACTGATCGTTTCTTTTATTAAAAAAAAACTTCAGTTATGTGCTTGATGG	FALSE	TRUE	FALSE	0	0	0	22	0.0205798
GTGGAAGCAGATAAAGTTGCAAAAAGAGCTGTGGTTGTTGGCTGTGGCGGCAGGTTCCCGGTCGAAAAGGACGCCAAAGAGGAAGTAAAGCTCTTCTTGGGTAATGCTGGAACTGCAATGCGGCCATTGACGGCAGCTGTAGTTGCTGCTGGTGGAAATGCAACGTATGTTTTCTTTATCCTAGT-GAAATAAGTATGAGATCCATGGGTATGTTTGGAGACTGATCATGTCTTTTATTTAAAAAGAAAACTTCAGTTATGTGCTTGATGG	FALSE	TRUE	FALSE	0	0	0	22	0.0205798
GTGGAAGCAGATAAAGTTGCAAAAAGAGCTGTGGTTGTTGGCTGTGGCGGCAGGTTCCCGGTCGAAAAGGACGCCAAAGAGGAAGTAAAGCTCTTCTTGGGTAATGCTGGAACTGCAATGCGTCCATTGACGGCAGCTGTAGTAGCTGCTGGTGGAAATGCAACGTATGTTTTCTTTATCCTAGTTGAAATAAGTATGAGATCCATGGGTATGTTTGGAGACTGATCGTGTCTTTTATTAAAAAAAAACTTCAGTTATGTTCTTGATGG	FALSE	TRUE	FALSE	0	0	0	22	0.0205798
GTGGAAGCAGATAAAGTTGCAAAAAGAGCTGTGGTTGTTGGCTGTGGCGGCAGGTTCCCAGTCGAAAAGGACGCCAAAGAGGAAGTAAAGCTCTTCTTGGGTAATGCTGCAACTGCTATGCGCTTACTGACGGCTGCTGTAGTAGCTGCTGGTGGAAATGCAACGTATGTTTTCTTTATCCTAGTGGAAATAAGTATGAGATCCATGGGTATGTTTGGAGACTGATCGTTTCTTTTATTAAAAAAAAAACTTCAGTTATGTGCTTGATGG	FALSE	TRUE	FALSE	0	0	0	22	0.0205798
GTGGAGGCAGATAAAGTTGCAAAAAGAGCTGTGGTTGTTGGCTGTGGCGGCAGGTTCCCAGTCGAAAAGGACGCCAAAGAGGAAGTAAAGCTCTTCTTGGGTAATGCTGGAACTGCAATGCGGCCACTGACGGCAGCTGTAGTAGCTGCTGGTGGAAATGCAACGTATGTTTTCTTTATCCTAGTGGAAATAAGTATGAGATCCATGGGTATGTTTGGAGACTGATCGTTTCTTTTATTAAAAAAAAACTTCAGTTATGTGCTTGATGG	FALSE	TRUE	FALSE	0	0	0	22	0.0205798
GTGGAAGCAGATAAAGTTGCAAAAAGAGCTGTGGTTGTTGGCTGTGGCGGCAGGTTCCCAGTCGAAAAGGACGCCAAAGAGGAAGTAAAGCTCTTCTTGGGTAATGCTGGAACTGCAATGCGGCCACTGACGGCAGCTGTAGTAGCTGCTGGTGGAAATGCAACGTATGTTTTCTTTATCCTAGTGGAAATAAGTATGAGATCCATGGGTATGTTTGGCGACTGATCGTTTCTTTTATTAAAAAAAAACTTCAGTTATGTGCTTGATGG	FALSE	TRUE	FALSE	0	0	0	22	0.0205798
GTGGAAGCAGATAAAGTTGCAAAAAGAGCTGTGGTTGTTGGCTGTGGCGGCAGGTTCCCGGTCGAAAAGGACGCCAAAGAGGAAGTAAAGCTCTTCTTGGGTAATGCTGGAACTGCAATGCGTCCATTGACGGCAGCTGTAGTAGCTGCTGGTGGAAATGCAACGTATGTTTTCTTTATCCTAGTTGAAATAAGTATGAGATCCATGGGTATGTATGGAGACTGATCGTGTCTTTTATTAAAAAAAAACTTCAGTTATGTGCTTGATGG	FALSE	TRUE	FALSE	0	0	0	22	0.0205798
GTGGAAGCAGATAAAGTTGCAAAAAGAGCTGTGGTTGTTGGCTGTGGCGGCAGGTTCCCGGTCGAAAAGGACGCCAAAGAGGAAGTAAAGCTCTTCTTGGGTAATGCTGGAACTGCAATGCGTCCATTGACGGCAGCTGTAGTAGCTGCTGGTGGAAATGCAACGTATGTTTTCTTTATCCTAGTTGAAATAAGTATGAGATCCATGGGTATGTTTGGAGACTGATCGTGTCTTTTATTAAAAAAAAAATTTCAGTTATGTGCTTGATGG	FALSE	TRUE	FALSE	0	0	0	22	0.0205798
GTGG-AGCAGATAAAGTTGCAAAAAGAGCTGTGGTTGTTGGCTGTGGCGGCAGGTTCCCAGTCGAAAAGGACGCCAAAGAGGAAGTAAAGCTCTTCTTGGGTAATGCTGGAACTGCAATGCGGCCACTGACGGCAGCTGTAGTAGCTGCTGGTGGAAATGCAACGTATGTTTTCTTTATCCTAGTGGAAATAAGTATGAGATCCATGGGTATGTTTGGAGACTGATCGTTTCTTTTATTAAAAAAAAACTTCAGTTATGTGCTTGATGG	FALSE	TRUE	FALSE	0	0	0	21	0.0196443
GTGGAAGCAGATAAAGTTGCAAAAAGAGTTGTGGTTGTTGGCTGTGGCGGCAGGTTCCCAGTCGAAAAGGACGCCAAAGAGGAAGTAAAGCTCTTCTTGGGTAATGCTGGAACTGCAATGCGGCCATTGACGGCAGCTGTAGTTGCTGCTGGTGGAAATGCAACGTATGTTTTCTTTATCCTAGT-GAAATAAGTATGAGATCCATGGGTATGTTTGGAGACTGATCATGTCTTTTATTTAAAAAAAAAACTTCAGTTATGTGCTTGATGG	FALSE	TRUE	FALSE	0	0	0	21	0.0196443
GTGGAAGCAGATAAAGTTGCAAAAAGAGCTGTGGTTGTTGGCTGTGGCGGCAGGTTCCCAGTCGAAAAGGACGCCAAAGAGGAAGTAAAGCTCTTCTTGGGTAATGCTGGAACTGCAATGCGGCCACTGACGGCAGCTGTAGTAGCTGCTGGTGGAAATGCAACGTATGTTTTCTTTATCCTAGTGGAAATAAGTATGAGATCCATGGGTATGTTTGGAGACTGATCGTTTCTTTTATTAAAAAAAAACTTCAGTTATGTGTTTGATGG	FALSE	TRUE	FALSE	0	0	0	21	0.0196443
GTGGAAGCAGATAAAGTTGCAAAAAGAGCTGTGGTTGTTGGCTGTGGCGGCAGGTTCCCGGTCGAAAAGGACGCCAAAGAGGAAGTAAAGCTCTTCTTGGGTAATGCTGGAACTGCAATGCGTCCATTGACGGCAGCTGTAGTAGCTGCTGGTGGAAATGCAACGTATGTTTTCTTTATCCTAGTTGAAATAAGTATGAGATCCATGGGTATGTTTGTAGACTGATCGTGTCTTTTATTAAAAAAAAAACTTCAGTTATGTGCTTGATGG	FALSE	TRUE	FALSE	0	0	0	21	0.0196443
GTGGAAGCAGATAAAGTTGCAAAAAGAGCTGTGGTTGTTGGCTGTGGCGGCAGGTTCCCGGTCGAAAAGGACGCCAAAGAGGAAGTAAAGCTCTTCTTGGGTAATGCTGGAACTGCAATGCGGCCATTGACGGCAGCTGTAGTTGCTGCTGGTGGAAATGCAACGTATGTTTTCTTTATCCTAGTGGAAATAAGTATGAGATCCATGGGTATGTTTGGAGACTGATCGTTTCTTTTATTTAAAAAAAAAACTTCAGTTATGTGCTTGATGG	FALSE	TRUE	FALSE	0	0	0	21	0.0196443
GTGGAAGCAGATAAAGTTGCAAAAAGAGCTGTGGTTGTTGGCTGTGGCGGCAGGTTCCCGGTCGAAAAGGACGCCAAAGAGGAAGTAAAGCTCTTCTTGGGTAATGCTGGAACTGCAATGCGTCCATTGACGGCAGCTGTAGTAGCTGCTGGTGGAAATGCAACGTATGTTTTCTTTATCCTAGTGGAAATAAGTATGAGATCCATGGGTATGTTTGGAGACTGATCGTTTCTTTTATTAAAAAAAAACTTCAGTTATGTGCTTGATG-	FALSE	TRUE	FALSE	0	0	0	21	0.0196443
GTGGAAGCAGATAAAGTTGCAAAAAGAGCTGTGGTTGTTGGCTGTGGCGGCAGGTTCCCAGTCGAAAAGGACGCCAAAGAGGAAGTAAAGCTCTTCTTGGGTAATGCTGGAATTGCTATGCGCAGACTGACGGCTGCTGTAGTAGCTGCTGGTGGAAATGCAACGTATGTTTTCTTTATCCTAGTGGAAATAAGTATGAGATCCATGGGTATGTTTGGAGACTGATCGTTTCTTTTATTAAAAAAAAACTTCAGTTATGTGCTTGATGG	FALSE	TRUE	FALSE	0	0	0	21	0.0196443
GTGGAAGCAGATAAAGTTGCAAAAAGAGTTGTGGTTGTTGGCTGTGGCGGCAGGTTCCCGGTCGAAAAGGACGCCAAAGAGGAAGTAAAGCTCTTCTTGGGTAATGCTGGAACTGCAATGCGGCCATTGACGGCAGCTGTAGTTGCTGCTGGTGGAAATGCAACGTATGTTTTCTTTATCCTAGT-GAAATAAGTATGAGATCCATGGGTATGTTTGGAGACTGATCGTTTCTTTTATTAAAAAAAAACTTCAGTTATGTGCTTGATGG	FALSE	TRUE	FALSE	0	0	0	21	0.0196443
GTGGAAGCAGATAAAGTTGCAAAAAGAGCTGTGGTTGTTGGCTGTGGCGGCAGGTTCCCAGTCGAAAAGGACGCCAAAGAGGAAGTAAAGCTCTTCTTGGGTAATGCTGGAACTGCAATGCGGCCACTGACGGCAGCTGTAGTAGCTGCTGGTGGAAATGCAACGTATGTTTTCTTTATCCTAGTGGAAATAAGTATGAGATCCATGGGTATGTTTGGAGACTGATCGTTTCTTTTATTAAAAAAAAACTTCAGTTATGTGC-TGATGG	FALSE	TRUE	FALSE	0	0	0	21	0.0196443
GTGGAAGCAGATAAAGTTGCAAAAAGAGCTGTGGTTGTTGGCTGTGGCGGCAGGTTCCCGGTCGAAAAGGACGCCAAAGAGGAAGTAAAGCTCTTCTTGGGTAATGCTGGAACTGCAATGCGGCCATTGACGGCAGCTGTAGTTGCTGCTGGTGGAAATGCAACGTATGTTTTCTTTATCCTAGT-GAAATAAGTATGAGATCCATGGGTATGTTTGGAGACTGATCATGTCTTTTATTTAAAAAAAAAACTTCAGTTATGTACTTGATGG	FALSE	TRUE	FALSE	0	0	0	21	0.0196443
GTGGAAGCAGATAAAGTTGCAAAAAGAGCTGTGGTTGTTGGCTGTGGCGGCAGGTTCCCAGTCGAAAAGGACGCCAAAGAGGAAGTAAAGCTCTTCTTGGGTAATGCTGGAACTGCAATGCGGCCACTGACGGCAGCTGTAGTAGCTGCTGGTGGAAATGCAACGTATGTTTTCTTTATCCTAGTGGAAATAAGTATGAGATCCATGGGTATGTATGGAGACTGATCGTTTCTTTTATTAAAAAAAAAACTTCAGTTATGTGCTTGATGG	FALSE	TRUE	FALSE	0	0	0	20	0.0187089
GTGGAAGCAGATAAAGTTGCAAAAAGAGCTGTGGTTGTTGGCTGTGGCGGCAGGTTCCCAGTCGAAAAGGACGCCAAAGAGGAAGTAAAGCTCTTCTTGGGTAATGCTGGAACTGCAATGCGGCCACTGACGGCAGCTGTAGTAGCTGCTGGTGGAAATGCAACGTATGTTTTCTTTATCCTAGTGGAAATAAGTATGAGATCCATGGGTATGTTTGGAGACTGATCGTTTCTTTTATTAAAAAAAAAACTTCAGTTATGTGCTTGATG-	FALSE	TRUE	FALSE	0	0	0	20	0.0187089
GTGGAAGCAGATAAAGTTGCAAAAAGAGCTGTGGTTGTTGGCTGTGGCGGCAGGTTCCCAGTCGAAAAGGACGCCAAAGAGGAAGTAAAGCTCTTCTTGGGTAATGCTGGAACTGCAATGCGGCCACTGACGGCAGCTGTAGTAGCTGCTGGTGGAAATGCAACGTATGTTTTCTTTATCCTAGTGGAAATAAGTATGAGATCCATGGGTATGTTTGGAGACTGATAGTTTCTTTTATTAAAAAAAAACTTCAGTTATGTGCTTGATGG	FALSE	TRUE	FALSE	0	0	0	20	0.0187089
GTGGAAGCAGATAAAGTTGCAAAAAGAGCTGTGGTTGTTGGCTGTGGCGGCAGGTTCCCGGTCGAAAAGGACGCCAAAGAGGAAGTAAAGCTCTTCTTGGGTAATGCTGGAACTGCAATGCGGCCACTGACGGCAGCTGTAGTAGCTGCTGGTGGAAATGCAACGTATGTTTTCTTTATCCTAGTGGAAATAAGTATGAGATCCATGGGTATGTATGGAGACTGATCGTTTCTTTTATTAAAAAAAAACTTCAGTTATGTGCTTGATGG	FALSE	TRUE	FALSE	0	0	0	20	0.0187089
GTGGAAGCAGATAAAGTTGCAAAAAGAGCTGTGGTTGTTGGCTGTGGCGGCAGGTTCCCGGTCGAAAAGGACGCCAAAGAGGAAGTAAAGCTCTTCTTGGGTAATGCTGGAACTGCAATGCGGCCATTGACGGCAGCTGTAGTTGCTGCTGGTGGAAATGCAACGTATGTTTTCTTTATCCTAGT-GAAATAAGTATGAGATCCATGGGTATGTTTGGAGACTGATCATGTCTTTTATTTAAAAAAAAAACTTCAGTTATGGGCTTGATGG	FALSE	TRUE	FALSE	0	0	0	20	0.0187089
GTGGAAGCAGATAAAGTTGCAAAAAGAGCTGTGGTTGTTGGCTGTGGCGGCAGGTTCCCGGTCGAAAAGGACGCCAAAGAGGAAGTAAAGCTCTTCTTGGGTAATGCTGGAACTGCAATGCGTCCATTGACGGCAGCTGTAGTAGCTGCTGGTGGAAATGCAACGTATGTTTTCTTTATCCTAGTTGAAATAAGTATGAGATCCATGGGTATGTTTGGAGACTGATCGTTTCTTTTATTAAAAAAAAACTTCAGTTATGTGATTGATGG	FALSE	TRUE	FALSE	0	0	0	20	0.0187089
GTGGAAGCAGATAAAGTTGCAAAAAGAGCTGTGGTTGTTGGCTGTGGCGGCAGGTTCCCAGTCGAAAAGGACGCCAAAGAGGAAGTAAAGCTCTTCTTGGGTAATGCTGGAACTGCAATGCGGCCACTGACGGCAGCTGTAGTAGCTGCTGGTGGAAATGCAACGTATGTTTTCTTTATCCTAGTGGAAATAAGTATGAGATCCATGGGTCTGTTTGGAGACTGATCGTTTCTTTTATTAAAAAAAAACTTCAGTTATGTGCTTGATGG	FALSE	TRUE	FALSE	0	0	0	20	0.0187089
GTGGAAGCAGATAAAGTTGCAAAAAGAGTTGTGGTTGTTGGCTGTGGCGGCAGGTTCCCGGTCGAAAAGGACGCCAAAGAGGAAGTAAAGCTCTTCTTGGGTAATGCTGGAACTGCAATGCGGCCATTGACGGCAGCTGTAGTTGCTGCTGGTGGAAATGCAACGTATGTTTTCTTTATCCTAGT-GAAATAAGTATGAGATCCATGGGTATGTTTGGAGACTGATCATGTCTTTTATTAAAAAAAAAACTTCAGTTATGTGCTTGATGG	FALSE	TRUE	FALSE	0	0	0	19	0.0177735
GTGGAAGCAGATAAAGTTGCAAAAAGAGCTGTGGTTGTTGGCTGTGGCGGCAGGTTCCCGGTCGAAAAGGACGCCAAAGAGGAAGTAAAGCTCTTCTTGGGTAATGCTGGAACTGCAATGCGTCCATTGACGGCAGCTGTAGTAGCTGCTGGTGGAAATGCAACGTATGTTTTCTTTATCCTAGTGGAAATAAGTATGAGATCCATGGGTATGTTTGGAGACTGATCGTTTCTTTTATTAAAAAAAAACTTCAGTTATGTGATTGATGG	FALSE	TRUE	FALSE	0	0	0	19	0.0177735
GTGGAAGCAGATAAAGTTGCAAAAAGAGCTGTGGTTGTTGGCTGTGGCGGCAGGTTCCCGGTCGAAAAGGACGCCAAAGAGGAAGTAAAGCTCTTCTTGGGTAATGCTGGAACTGCAATGCGGCCATTGACGGCAGCTGTAGTTGCTGCTGGTGGAAATGCAACGTATGTTTTCTTTATCCTAGTGGAAATAAGTATGAGATCCATGGGTATGTTTGGAGACTGATCGTTTCTTTTATTAAAAAAAAACTTCAGTTATGTGCTTGATGT	FALSE	TRUE	FALSE	0	0	0	19	0.0177735
GTGGAAGCAGATAAAGTTGCAAAAAGAGCTGTGGTTGTTGGCTGTGGCGGCAGGTTCCCGGTCGAAAAGGACGCCAAAGAGGAAGTAAAGCTCTTCTTGGGTAATGCTGGAACTGCAATGCGTCCATTGACGGCAGCTGTAGTAGCTGCTGGTGGAAATGCAACGTATGTTTTCTTTATCCTAGTTGAAATAAGTATGAGATCCATGGGTATGTTTGGAGACTGCTCGTGTCTTTTATTAAAAAAAAAACTTCAGTTATGTGCTTGATGG	FALSE	TRUE	FALSE	0	0	0	19	0.0177735
GTGGAAGCAGATAAAGTTGCAAAAAGAGCTGTGGTTGTTGGCTGTGGCGGCAGGTTCCCAGTCGAAAAGGACGCCAAAGAGGAAGTAAAGCTCTTCTTGGGTAATGCTGGAACTGCAATGCGGCCACTGACGGCAGCTGTAGTAGCTGCTGGTGGAAATGCAACGTATGTTTTCTTTATCCTAGTGGAAATAAGTATGAGATCTATGGGTATGTTTGGAGACTGATCGTTTCTTTTATTAAAAAAAAACTTCAGTTATGTGCTTGATGG	FALSE	TRUE	FALSE	0	0	0	19	0.0177735
GTGGAAGCAGATAAAGTTGCAAAAAGAGCTGTGGTTGTTGGCTGTGGCGGCAGGTTCCCGGTCGAAAAGGACGCCAAAGAGGAAGTAAAGCTCTTCTTGGGTAATGCTGGAACTGCAATGCGTCCATTGACGGCAGCTGTAGTAGCTGCTGGTGGAAATGCAACGTATGTTTTCTTTATCCTAGTTGAAATAAGTATGAGATCCATGGGTATGTTTGGAGACTGATCGTGTCTTTTATTAAAAAAAAAACTTCAGTTATGTGCTTGATGGCTGTCTCTTATACACACTCCGAGCCCACGAG	FALSE	TRUE	FALSE	0	0	0	19	0.0177735
GTGGAAGCAGATAAAGTTGCAAAAAGAGCTGTGGTTGTTGGCTGTGGCGGCAGGTTCCCGGTCGAAAAGGACGCCAAAGAGGAAGTAAAGCTCTTCTTGGGTAATGCTGGAACTGCAATGCGTCCATTGACGGCAGCTGTAGTAGCTGCTGGTGGAAATGCAACGTATGTTTTCTTTATCCTAGTTGAAATAAGTATGAGATCCATGGGTATGTTTGGAGACTGATCGTGTCTTTTATTAAAAATAAAACTTCAGTTATGTGCTTGATGG	FALSE	TRUE	FALSE	0	0	0	19	0.0177735
GTGGAAGCAGATAAAGTTGCAAAAAGAGCTGTGGTTGTTGGCTGTGGCGGCAGGTTCCCAGTCGAAAAGGACGCCAAAGAGGAAGTAAAGCTCTTCTTGGGTAATGCTGGAAGTGCTATGCG--CAGGCTGACGGCTGCTGTAGTAGCTGCTGGTGGAAATGCAACGTATGTTTTCTTTATCCTAGTGGAAATAAGTATGAGATCCATGGGTATGTTTGGAGACTGATCGTTTCTTTTATTAAAAAAAAACTTCAGTTATGTGCTTGATGG	FALSE	TRUE	FALSE	0	0	0	19	0.0177735
GTGGAAGCAGATAAAGTTGCAAAAAGAGCTGTGGTTGTTGGCTGTGGCGGCAGGTTCCCGGTCGAAAAGGACGCCAAAGAGGAAGTAAAGCTCTTCTTGGGTAATGCTGGAACTGCAATGCGTCCATTGACGGCAGCTGTAGTAGCTGCTGGTGGAAATGCAACGTATGTTTTCTTTATCCTAGTTGAAATAAGTATGAGATCCATGGGTATGTCTGGAGACTGATCGTGTCTTTTATTAAAAAAAAACTTCAGTTATGTGCTTGATGG	FALSE	TRUE	FALSE	0	0	0	19	0.0177735
GTGGAAGCAGATAAAGTTGCAAAAAGAGTTGTGGTTGTTGGCTGTGGCGGCAGGTTCCCGGTCGAAAAGGACGCCAAAGAGGAAGTAAAGCTCTTCTTGGGTAATGCTGGAACTGCAATGCGTCCATTGACGGCAGCTGTAGTAGCTGCTGGTGGAAATGCAACGTATGTTTTCTTTATCCTAGT-GAAATAAGTATGAGATCCATGGGTATGTTTGGAGACTGATCATGTCTTTTATTTAAAAAAAAAACTTCAGTTATGTGCTTGATGG	FALSE	TRUE	FALSE	0	0	0	19	0.0177735
GTGGAAGCAGATAAAGTTGCAAAAAGAGCTGTGGTTGTTGGCTGTGGCGGCAGGTTCCCAGTCGAAAAGGACGCCAAAGAGGAAGTAAAGCTCTTCTTGGGTAATGCTGGAACTGCAATGCGGCCACTGACGGCAGCTGTAGTAGCTGCTGGTGGAAATGCAACGTATGTTTTCTTTATCCTAGTGGAAATAAGTATGAGATCCATGGGTATGTTTGGAGACTGATCGTTTCTTTTATTAAAAAAAAACTTCAGTTATGTGCTGGATGG	FALSE	TRUE	FALSE	0	0	0	18	0.016838
GTGGAAGCAGATAAAGTTGCAAANAGAGCTGTGGTTGTTGGCTGTGGCGGCAGGTTCCCAGTCGAAAAGGACGCCAAAGAGGAAGTAAAGCTCTTCTTGGGTAATGCTGGAACTGCAATGCGGCCACTGACGGCAGCTGTAGTAGCTGCTGGTGGAAATGCAACGTATGTTTTCTTTATCCTAGTGGAAATAAGTATGAGATCCATGGGTATGTTTGGAGACTGATCGTTTCTTTTATTAAAAAAAAACTTCAGTTATGTGCTTGATGG	FALSE	TRUE	FALSE	0	0	0	18	0.016838
GTGGAAGCAGATAAAGTTGCAAAAAGAGCTGTGGTTGTTGGCTGTGGCGGCAGGTTCCCGGTCGAAAAGGACGCCAAAGAGGAAGTAAAGCTCTTCTTGGGTAATGCTGGAACTGCAATGCGGCCATTGACGGCAGCTGTAGTTGCTGCTGGTGGAAATGCAACGTATGTTTTCTTTATCCTAGT-GAAATAAGTATGAGATCCATGGGTATGTTTGGAGACTGATCATGTCTTTTATTTAAAAAAAAAACTTCAGTTATGTGATTGATGG	FALSE	TRUE	FALSE	0	0	0	18	0.016838
GTGGAAGCAGATAAAGTTGCAAAAAGAGCTGTGGTTGTTGGCTGTGGCGGCAGGTTCCCAGTCGAAAAGGACGCCAAAGAGGAAGTAAAGCTCTTCTTGGGTAATGCTGGAACTGCAATGCGGCCACTGACGGCAGCTGTAGTAGCTGCTGGTGGAAATGCAACGTATGTTTTCTTTATCCTAGTGGCAATAAGTATGAGATCCATGGGTATGTTTGGAGACTGATCGTTTCTTTTATTAAAAAAAAACTTCAGTTATGTGCTTGATGG	FALSE	TRUE	FALSE	0	0	0	18	0.016838
GTGGAAGCAGATAAAGTTGCAAAAAGAGCTGTGGTTGTTGGCTGTGGCGGCAGGTTCCCAGTCGAAAAGGACGCCAAAGAGGAAGTAAAGCTCTTCTTGGGTAATGCTGGAACTGCAATGCGGCCATTGACGGCAGCTGTAGTTGCTGCTGGTGGAAATGCAACGTATGTTTTCTTTATCCTAGTTGAAATAAGTATGAGATCCATGGGTATGTTTGGAGACTGATCGTGTCTTTTATTAAAAAAAAACTTCAGTTATGTGCTTGATGG	FALSE	TRUE	FALSE	0	0	0	18	0.016838
GTGGAAGCAGATAAAGTTGCAAAAAGAGTTGTGGTTGTTGGCTGTGGCGGCAGGTTCCCAGTCGAAAAGGACGCCAAAGAGGAAGTAAAGCTCTTCTTGGGTAATGCTGGAACTGCAATGCGGCCACTGACGGCAGCTGTAGTAGCTGCTGGTGGAAATGCAACGTATGTTTTCTTTATCCTAGTGGAAATAAGTATGAGATCCATGGGTATGTTTGGAGACTGATCATGTCTTTTATTTAAAAAAAAAACTTCAGTTATGTGCTTGATGG	FALSE	TRUE	FALSE	0	0	0	18	0.016838
GTGGAAGCAGATAAAGTTGCAAAAAGAGCTGTGGTTGTTGGCTGTGGCGGCAGGTTCCCGGTCGAAAAGGACGCCAAAGAGGAAGTAAAGCTCTTCTTGGGTAATGCTGGAACTGCAATGCGTCCATTGACGGCAGCTGTAGTAGCTGCTGGTGGAAATGCAACGTATGTTTTCTTTATCCTAGTTGAAATAAGTATGAGATCAATGGGTATGTTTGGAGACTGATCGTGTCTTTTATTAAAAAAAAAACTTCAGTTATGTGCTTGATGG	FALSE	TRUE	FALSE	0	0	0	18	0.016838
GTGGAAGCAGATAAAGTTGCAAAAAGAGTTGTGGTTGTTGGCTGTGGCGGCAGGTTCCCAGTCGAAAAGGACGCCAAAGAGGAAGTAAAGCTCTTCTTGGGTAATGCTGGAACTGCAATGCGGCCACTGACGGCAGCTGTAGTAGCTGCTGGTGGAAATGCAACGTATGTTTTCTTTATCCTAGTGGAAATAAGTATGAGATCCATGGGTATGTTTGGAGACTGATCGTGTCTTTTATTAAAAAAAAAACTTCAGTTATGTGCTTGATGG	FALSE	TRUE	FALSE	0	0	0	18	0.016838
GTGGAAGCAGATAAAGTTGCAAAAAGAGTTGTGGTTGTTGGCTGTGGCGGCAGGTTCCCGGTCGAAAAGGACGCCAAAGAGGAAGTAAAGCTCTTCTTGGGTAATGCTGGAACTGCAATGCGTCCATTGACGGCAGCTGTAGTAGCTGCTGGTGGAAATGCAACGTATGTTTTCTTTATCCTAGTTGAAATAAGTATGAGATCCATGGGTATGTTTGGAGACTGATCGTGTCTTTTATTTAAAAAAAAAACTTCAGTTATGTGCTTGATGG	FALSE	TRUE	FALSE	0	0	0	18	0.016838
GTGGAAGCAGATAAAGTTGCAAAAAGAGCTGTGGTTGTTGGCTGTGGCGGCAGGTTCCCGGTCGAAAAGGACGCCAAAGAGGAAGTAAAGCTCTTCTTGGGTAATGCTGGAACTGCAATGCGTCCATTGACGGCAGCTGTAGTAGCTGCTGGTGGAAATGCAACGTATGTTTTCTTTATCCTAGTGGAAATAAGTATGAGATCCATGGGTATGTCTGGAGACTGATCGTTTCTTTTATTAAAAAAAAACTTCAGTTATGTGCTTGATGG	FALSE	TRUE	FALSE	0	0	0	18	0.016838
GTGGAAGCAGATAAAGTTGCAAAAAGAGCTGTGGTTGTTGGCTGTGGCGGCAGGTTCCCGGTCGAAAAGGACGCCAAAGAGGAAGTAAAGCTCTTCTTGGGTAATGCTGGAACTGCAATGCGGCCATTGACGGCAGCTGTAGTTGCTGCTGGTGGAAATGCAACGTATGTTTTCTTTATCCTAGT-GAAATAAGTATGAGATCCATGGGTATGTTTGGAGACTGATCATGTCTTTTATTTAAAAAAAAAACTTCAGTTATGTGCTTGAGGG	FALSE	TRUE	FALSE	0	0	0	18	0.016838
GTGGAAGCAGATAAAGTTGCAAAAAGAGCTGTGGTTGTTGGCTGTGGCGGCAGGTTCCCAGTCGAAAAGGACGCCAAAGAGGAAGTAAAGCTCTTCTTGGGTAATGCTGGAACTGCAATGCGGCCACTGACGGCAGCTGTAGTAGCTGCTGGTGGAAATGCAACGTATGTTTTCTTTATCCTAGTGGAAATAAGTATGAGATCCATGGGTATGTTTGGAGACTGATCGTTTCTTTTATTAAATAAAAACTTCAGTTATGTGCTTGATGG	FALSE	TRUE	FALSE	0	0	0	18	0.016838
GTGGAAGCAGATAAAGTTGCAAAAAGAGCTGTGGTTGTTGGCTGTGGCGGCAGGTTCCCGGTCGAAAAGGACGCCAAAGAGGAAGTAAAGCTCTTCTTGGGTAATGCTGGAACTGCAATGCGTCCATTGACGGCAGCTGTAGTAGCTGCTGGTGGAAATGCAACGTATGTTTTCTTTATCCTAGT-GAAATAAGTATGAGATCCATGGGTATGTTTGGAGACTGATCATGTCTTTTATTAAAAAAAAACTTCAGTTATGTGCTTGATGG	FALSE	TRUE	FALSE	0	0	0	18	0.016838
GTGGAAGCAGATAAAGTTGCAAAAAGAGCTGTGGTTGTTGGCTGTGGCGGCAGGTTCCCGGTCGAAAAGGACGCCAAAGAGGAAGTAAAGCTCTTCTTGGGTAATGCTGGAACTGCAATGCGTCCATTGACGGCAGCTGTAGTAGCTGCTGGTGGAAATGCAACGTATGTTTTCTTTATCCTAGTTGAAATAAGTATGAGATCCATGGGTATGTTTGGAGACTGATCATGTCTTTTATTAAAAAAAAACTTCAGTTATGTGCTTGATGG	FALSE	TRUE	FALSE	0	0	0	18	0.016838
GTGGAAGCAGATAAAGTTGCAAAAAGAGCTGTGGTTGTTGGCTGTGGCGGCAGGTTCCCAGTCGAAAAGGACGCCAAAGAGGAAGTAAAGCTCTTCTTGGGTAATGCTGGAACTGCAATGCGGCCACTGACGGCAGCTGTAGTAGCTGCTGGTGGAAATGCAACGTATGTTTTCTTTATCCTAGTTGAAATAAGTATGAGATCCATGGGTATGTTTGGAGACTGATCGTGTCTTTTATTAAAAAAAAAACTTCAGTTATGTTCTTGATGG	FALSE	TRUE	FALSE	0	0	0	18	0.016838
GTGGAAGCAGATAAAGTTGCAAAAAGAGCTGTGGTTGTTGGCTGTGGCGGCAGGTTCCCAGTCGAAAAGGACGCCAAAGAGGAAGTAAAGCTCTTCTTGGGTAATGCTGGAACTGCAATGCGGCCACTGACGGCAGCTGTAGTAGCTGCTGGTGGAAATGCAACGTATGTTTTCTTTATCCTAGTGGAAATAAGTATGATATCCATGGGTATGTTTGGAGACTGATCGTTTCTTTTATTAAAAAAAAACTTCAGTTATGTGCTTGATGG	FALSE	TRUE	FALSE	0	0	0	18	0.016838
GTGGAAGCAGATAAAGTTGCAAAAAGAGCTGTGGTTGTTGGCTGTGGCGGCAGGTTCCCAGTCGAAAAGGACGCCAAAGAGGAAGTAAAGCCCTTCTTGGGTAATGCTGGAACTGCAATGCGGCCACTGACGGCAGCTGTAGTAGCTGCTGGTGGAAATGCAACGTATGTTTTCTTTATCCTAGTGGAAATAAGTATGAGATCCATGGGTATGTTTGGAGACTGATCGTTTCTTTTATTAAAAAAAAACTTCAGTTATGTGCTTGATGG	FALSE	TRUE	FALSE	0	0	0	17	0.0159026
GTGGAAGCAGATAAAGTTGCAAAAAGAGCTGTGGTTGTTGGCTGTGGCGGCAGGTTCCCGGTCGAAAAGGACGCCAAAGAGGAAGTAAAGCTCTTCTTGGGTAATGCTGGAACTGCAATGCGTCCATTGACGGCAGCTGTAGTAGCTGCTGGTGGAAATGCAACGTATGTTTTCTTTATCCTAGTTGAAATAAGTATGAGATCCATGGGTATGTTTGGAGACTGATCGTGTCTTTTATTAAAAAGAAAACTTCAGTTATGTGCTTGATGG	FALSE	TRUE	FALSE	0	0	0	17	0.0159026
GTGGAAGCAGATAAAGTTGCAAAAAGAGCTGTGGTTGTTGGCTGTGGCGGCAGGTTCCCAGTCGAAAAGGACGCCAAAGAGGAAGTAAAGCTCTTCTTGGGTAATGCTGGAACTGCAATGCGGCCACTGACGGCAGCTGTAGTAGCTGCTGGTGGAAATGCAACGTATGTTTTCTTTATCCTAGTGGAAATAAGTATGAGATCCATGGGTATGTTTGGAGCCTGATCGTTTCTTTTATTAAAAAAAAACTTCAGTTATGTGCTTGATGG	FALSE	TRUE	FALSE	0	0	0	17	0.0159026
GTGGAAGCAGATAAAGTTGCAAAAAGAGCTGTGGTTGTTGGCTGTGGCGGCAGGTTCCCGGTCGAAAAGGACGCCAAAGAGGAAGTAAAGCTCTTCTTGGGTAATGCTGGAACTGCAATGCGGCCATTGACGGCAGCTGTAGTTGCTGCTGGTGGAAATGCAACGTATGTTTTCTTTATCCTAGT-GAAATAAGTATGAGATCCATGGGTATGTTTGGATACTGATCATGTCTTTTATTTAAAAAAAAAACTTCAGTTATGTGCTTGATGG	FALSE	TRUE	FALSE	0	0	0	17	0.0159026
CTGGAAGCAGATAAAGTTGCAAAAAGAGCTGTGGTTGTTGGCTGTGGCGGCAGGTTCCCGGTCGAAAAGGACGCCAAAGAGGAAGTAAAGCTCTTCTTGGGTAATGCTGGAACTGCAATGCGTCCATTGACGGCAGCTGTAGTAGCTGCTGGTGGAAATGCAACGTATGTTTTCTTTATCCTAGTTGAAATAAGTATGAGATCCATGGGTATGTTTGGAGACTGATCGTGTCTTTTATTAAAAAAAAACTTCAGTTATGTGCTTGATGG	FALSE	TRUE	FALSE	0	0	0	17	0.0159026
GTGGAAGCAGATAAAGTTGCAAAAAGAGTTGTGGTTGTTGGCTGTGGCGGCAGGTTCCCAGTCGAAAAGGACGCCAAAGAGGAAGTAAAGCTCTTCTTGGGTAATGCTGGAACTGCAATGCGTCCATTGACGGCAGCTGTAGTAGCTGCTGGTGGAAATGCAACGTATGTTTTCTTTATCCTAGTTGAAATAAGTATGAGATCCATGGGTATGTTTGGAGACTGATCGTGTCTTTTATTAAAAAAAAAACTTCAGTTATGTGCTTGATGG	FALSE	TRUE	FALSE	0	0	0	17	0.0159026
GTGGAAGCAGATAAAGTTGCAAAAAGAGCTGTGGTTGTTGGCTGTGGCGGCAGGTTCCCGGTCGAAAAGGACGCCAAAGAGGAAGTAAAGCTCTTCTTGGGTAATGCTGGAACTGCAATGCGGCCATTGACGGCAGCTGTAGTTGCTGCTGGTGGAAATGCAACGTATGTTTTCTTTATCCTAGT-GAAATAAGTATGAGATCCATGGGTATGTTTGGAGACTGATCATGTCTTTTATTTAAAAAAAAAACTTCAGTTATGTGCTTGATGA	FALSE	TRUE	FALSE	0	0	0	17	0.0159026
GTGGAAGCAGATAAAGTTGCAAAAAGAGCTGTGGTTGTTGGCTGTGGCGGCAGGTTCCCGGTCGAAAAGGACGCCAAAGAGGAAGTAAAGCTCTTCTTGGGTAATGCTGGAACTGCAATGCGTCCATTGACGGCAGCTGTAGTAGCTGCTGGTGGAAATGCAACGTATGTTTTCTTTATCCTAGTTGAAATAAGTATGAGATCCATGGGTATGTTTGGAGACTGATCGTTTCTTTTATTTAAAAAAAAAACTTCAGTTATGTGCTTGATGG	FALSE	TRUE	FALSE	0	0	0	17	0.0159026
GTGGAAGCAGATAAAGTTGCAAAAAGAGCTGTGGTTGTTGGCTGTGGCGGCAGGTTCCCAGTCGAAAAGGACGCCAAAGAGGAAGTAAAGCTCTTCTTGGGTAATGCTGGAACTGCAATGCGGCCATTGACGGCAGCTGTAGTTGCTGCTGGTGGAAATGCAACGTATGTTTTCTTTATCCTAGT-GAAATAAGTATGAGATCCATGGGTATGTTTGGAGACTGATCATGTCTTTTATTAAAAAAAAACTTCAGTTATGTGCTTGATGG	FALSE	TRUE	FALSE	0	0	0	17	0.0159026
GTGGAAGCAGATAAAGTTGCAAAAAGAGCTGTGGTTGTTGGCTGTGGCGGCAGGTTCCCAGTCGAAAAGGACGCCAAAGAGGAAGTAAAGCTCTTCTTGGGTAATGCTGCAACTGCTATGCGCTTACTGACGGCTGCTGTAGTAGCTGCTGGTGGAAATGCAACGTATGTTTTCTTTATCCTAGTTGAAATAAGTATGAGATCCATGGGTATGTTTGGAGACTGATCGTGTCTTTTATTAAAAAAAAAACTTCAGTTATGTGCTTGATGG	FALSE	TRUE	FALSE	0	0	0	17	0.0159026
GTGGAAGCAGATAAAGTTGCAAAAAGAGTTGTGGTTGTTGGCTGTGGCGGCAGGTTCCCGGTCGAAAAGGACGCCAAAGAGGAAGTAAAGCTCTTCTTGGGTAATGCTGGAACTGCAATGCGGCCATTGACGGCAGCTGTAGTTGCTGCTGGTGGAAATGCAACGTATGTTTTCTTTATCCTAGTTGAAATAAGTATGAGATCCATGGGTATGTTTGGAGACTGATCGTGTCTTTTATTAAAAAAAAAACTTCAGTTATGTGCTTGATGG	FALSE	TRUE	FALSE	0	0	0	17	0.0159026
GTGGAAGCAGATAAAGTTGCAAAAAGAGCTGTGGTTGTTGGCTGTGGCGGCAGGTTCCCAGTCGAAAAGGACGCCAAAGAGGAAGTAAAGCTCTTCTTGGGTAATGCTGGAACTGCAATGCGGCCACTGACGGCAGCTGTAGTAGCTGCTGGTGGAAATGCAACGTATGTTTTCTTTATCCTAGT-GAAATAAGTATGAGATCCATGGGTATGTTTGGAGACTGATCATGTCTTTTATTTAAAAAAAAAACTTCAGTTATGTTCTTGATGG	FALSE	TRUE	FALSE	0	0	0	17	0.0159026
GTGGAAGCAGATAAAGTTGCAAAAAGAGCTGTGGTTGTTGGCTGTGGCGGCAGGTTCCCAGTCGAAAAGGACGCCAAAGAGGAAGTAAAGCTCTTCTTGGGTAATGCTGGAACTGCAATGCGGCCACTGACGGCAGCTGTAGTAGCTGCTGGTGGAAATGCAACGTATGTTTTCTTTATCCTAGTTGAAATAAGTATGAGATCCATGGGTATGTTTGGAGACTGATCGTGTCTTTTATTAAAAAAAAAAACTTCAGTTATGTGCTTGATGG	FALSE	TRUE	FALSE	0	0	0	17	0.0159026
GTGGAAGCAGATAAAGTTGCAAAAAGAGCTGTGGTTGTTGGCTGTGGCGGCAGGTTCCCAGTCGAAAAGGACGCCAAAGAGGAAGTAAAGCTCTTCTTGGGTAATGCTGGAACTGCAATGCGGCCACTGACGGCAGCTGTAGTAGCTGCTGGTGGAAATGCAACGTATGTTTTCTTTATCCTAGTGTAAATAAGTATGAGATCCATGGGTATGTTTGGAGACTGATCGTTTCTTTTATTAAAAAAAAACTTCAGTTATGTGCTTGATGG	FALSE	TRUE	FALSE	0	0	0	17	0.0159026
GTGGAAGCAGATAAAGTTGCAAAAAGAGCTGTGGTTGTTGGCTGTGGCGGCAGGTTCCCGGTCGAAAAGGACGCCAAAGAGGAAGTAAAGCTCTTCTTGGGTAATGCTGGAACTGCAATGCGGCCACTGACGGCAGCTGTAGTAGCTGCTGGTGGAAATGCAACGTATGTTTTCTTTATCCTAGTGGAAATAAGTATGAGATCCATGGGTATGTTTGGAGACTGATCGTTTCTTTTATTAAAAAAAAACTTCAGTTATGTGATTGATGG	FALSE	TRUE	FALSE	0	0	0	17	0.0159026
GTGGAAGCAGATAAAGTTGCAAAAAGAGCTGTGGTTGTTGGCTGTGGCGGCAGGTTCCCAGTCGAAAAGGACGCCAAAGAGGAAGTAAAGCTCTTCTTGGGTAATGCTGGAACTGCAATGCGGCCACTGACGGCAGCTGTAGTAGCTGCTGGTGGAAATGCAACGTATGTTTTCTTTATCCTAGTGGAAATAAGTATGAGATCCATGGGTATGTTTGGAGACTGATCATGTCTTTTATTAAAAAAAAACTTCAGTTATGTGCTTGATGG	FALSE	TRUE	FALSE	0	0	0	17	0.0159026
GTGGAAGCAGATAAAGTTGCAAAAAGAGCTGTGGTTGTTGGCTGTGGCGGCAGGTTCCCAGTCGAAAAGGACGCCAAAGAGGAAGTAAAGCTCTTCTTGGGTAATGCTGGAACTGCAATGCGGCCACTGACGGCAGCTGTAGTAGCTGCTGGTGGAAATGCAACGTATGTTTTCTTTATCCTAGTGGAAATAAGTATGAGATCCATGGGTATGTTTGGAGACTGATCGTTTCTTTTATTAAAAAAAAAACTTCATTTATGTGCTTGATGG	FALSE	TRUE	FALSE	0	0	0	17	0.0159026
GTGGAAGCAGATAAAGTTGCAAAAAGAGCTGTGGTTGTTGGCTGTGGCGGCAGGTTCCCGGTCGAAAAGGACGCCAAAGAGGAAGTAAAGCTCTTCTTGGGTAATGCTGGAACTGCAATGCGTCCATTGACGGCAGCTGTAGTAGCTGCTGGTGGAAATGCAACGTATGTTTTCTTTATCCTAGTTGAAATAAGTATGAGATCCATGGGTATGTTTGGATACTGATCGTGTCTTTTATTAAAAAAAAAACTTCAGTTATGTGCTTGATGG	FALSE	TRUE	FALSE	0	0	0	16	0.0149671
GTGGAAGCAGATAAAGTTGCAAAAAGAGCTGTGGTTGTTGGCTGTGGCGGCAGGTTCCCGGTCGAAAAGGACGCCAAAGAGGAAGTAAAGCTCTTCTTGGGTAATGCTGGAACTGCAATGCGGCCATTGACGGCAGCTGTAGTTGCTGCTGGTGGAAATGCAACGTATGTTTTCTTTATCCTAGTGGAAATAAGTATGAGATCCATGGGTATGTATGGAGACTGATCGTTTCTTTTATTAAAAAAAAACTTCAGTTATGTGCTTGATGG	FALSE	TRUE	FALSE	0	0	0	16	0.0149671
GTGGAAGCAGATAAAGTTGCAAAAAGAGCTGTGGTTGTTGGCTGTGGCGGCAGGTTCCCGGTCGAAAAGGACGCCAAAGAGGAAGTAAAGCTCTTCTTGGGTAATGCTGGAACTGCAATGCGGCCATTGACGGCAGCTGTAGTAGCTGCTGGTGGAAATGCAACGTATGTTTTCTTTATCCTAGT-GAAATAAGTATGAGATCCATGGGTATGTTTGGAGACTGATCATGTCTTTTATTTAAAAAAAAAACTTCAGTTATGTGCTTGATGG	FALSE	TRUE	FALSE	0	0	0	16	0.0149671
GTGGAAGCAGATAAAGTTGCAAAAAGAGCTGTGGTTGTTGGCTGTGGCGGCAGGTTCCCGGTCGAAAAGGACGCCAAAGAGGAAGTAAAGCTCTTCTTGGGTAATGCTGGAACTGCAATGCGGCCACTGACGGCAGCTGTAGTAGCTGCTGGTGGAAATGCAACGTATGTTTTCTTTATCCTAGTTGAAATAAGTATGAGATCCATGGGTATGTTTGGAGACTGATCGTTTCTTTTATTAAAAAAAAACTTCAGTTATGTGCTTGATGG	FALSE	TRUE	FALSE	0	0	0	16	0.0149671
GTGGAAGCAGATAAAGTTGCAAAAAGAGCTGTGGTTGTTGGCTGTGGCGGCAGGTTCCCGGTCGAAAAGGACGCCAAAGAGGAAGTAAAGCTCTTCTTGGGTAATGCTGGAACTGCAATGCGGCCATTGACGGCAGCTGTAGTTGCTGCTGGTGGAAATGCAACGTATGTTTTCTTTATCCTAGT-GAAATAAGTATGAGATCCATGGGTATGTTTTGAGACTGATCATGTCTTTTATTTAAAAAAAAACTTCAGTTATGTGCTTGATGG	FALSE	TRUE	FALSE	0	0	0	16	0.0149671
GTGGAAGCAGATAAAGTTGCAAAAAGAGCTGTGGTTGTTGGCTGTGGCGGCAGGTTCCCGGTCGAAAAGGACGCCAAAGAGGAAGTAAAGCTCTTCTTGGGTAATGCTGGAACTGCAATGCGGCCATTGACGGCAGCTGTAGTTGCTGCTGGTGGAAATGCAACGTATGTTTTCTTTATCCTAGT-GCAATAAGTATGAGATCCATGGGTATGTTTGGAGACTGATCATGTCTTTTATTTAAAAAAAAAACTTCAGTTATGTGCTTGATGG	FALSE	TRUE	FALSE	0	0	0	16	0.0149671
GTGGAAGCAGATAAAGTTGCAAAAAGAGCTGTGGTTGTTGGCTGTGGCGGCAGGTTCCCGGTCGAAAAGGACGCCAAAGAGGAAGTAAAGCTCTTCTTGGGTAATGCTGGAACTGCAATGCGGCCATTGACGGCAGCTGTAGTTGCTGCTGGTGGAAATGCAACGTATGTTTTCTTTATCCTAGT-GAAATAAGTATGAGATCCATGGGTATGTTTGGAGACTGATCATGTCTTTTATTTAAAAAAAAAACTTCAGTTATGTGCTTGATGGCTGTCTCTTATACACACTCCGAGCCCACGAG	FALSE	TRUE	FALSE	0	0	0	16	0.0149671
GTGGAAGCAGATAAAGTTGCAAAAAGAGCTGTGGTTGTTGGCTGTGGCGGCAGGTTCCCAGTCGAAAAGGACGCCAAAGAGGAAGTAAAGCTCTTCTTGGGTAATGCTGGAACTGCAATGCGGCCACTGACGGCAGCTGTAGTAGCTGCTGGTGGAAATGCAACGTATGTTTTCTTTATCCTAGTGGAAATAAGTATGAGATCCATGGGGATGTTTGGAGACTGATCGTTTCTTTTATTAAAAAAAAACTTCAGTTATGTGCTTGATGG	FALSE	TRUE	FALSE	0	0	0	16	0.0149671
GTGGAAGCAGATAAAGTTGCAAAAAGAGCTGTGGTTGTTGGCTGTGGCGGCAGGTTCCCGGTCGAAAAGGACGCCAAAGAGGAAGTAAAGCTCTTCTTGGGTAATGCTGGAACTGCAATGCGTCCATTGACGGCAGCTGTAGTAGCTGCTGGTGGAAATGCAACGTATGTTTTCTTTATCCTAGTTGAAATAAGTATGAGATCCATGGGTATGTTTGGAGACTGATCGTGTCTTTTATTACAAAAAAAACTTCAGTTATGTGCTTGATGG	FALSE	TRUE	FALSE	0	0	0	16	0.0149671
GTGGAAGCAGATAAAGTTGCAAAAAGAGCTGTGGTTGTTGGCTGTGGCGGCAGGTTCCCAGTCGAAAAGGACGCCAAAGAGGAAGTAAAGCTCTTCTTGGGTAATGCTGGAACTGCAATGCGGCCACTGACGGCAGCTGTAGTAGCTGCTGGTGGAAATGCAACGTATGTTTTCTTTATCCTAGTGGAAATAAGTATGAGATCCATGGGTATGTTTGGAGACTGATCGTTTCTTTTATTATAAAAAAACTTCAGTTATGTGCTTGATGG	FALSE	TRUE	FALSE	0	0	0	16	0.0149671
GTGGAAGCAGATAAAGTTGCAAAAAGAGCTGTGGTTGTTGGCTGTGGCGGCAGGTTCCCGGTCGAAAAGGACGCCAAAGAGGAAGTAAAGCTCTTCTTGGGTAATGCTGGAACTGCAATGCGGCCACTGACGGCAGCTGTAGTAGCTGCTGGTGGAAATGCAACGTATGTTTTCTTTATCCTAGTGGAAATAAGTATGAGATCCATGGGTATGTCTGGAGACTGATCGTTTCTTTTATTAAAAAAAAACTTCAGTTATGTGCTTGATGG	FALSE	TRUE	FALSE	0	0	0	15	0.0140317
GTGGAAGCAGATAAAGTTGCAAAAAGAGCTGTGGTTGTTGGCTGTGGCGGCAGGTTCCCAGTCGAAAAGGACGCCAAAGAGGAAGTAAAGCTCTTCTTGGGTAATGCTGGAACTGCAATGCGGCCACTGACGGCAGCTGTAGTAGCTGCTGGTGGAAATGCAACGTATGTTTTCTTTATCCTAGTGGAAATAAGTATGAGATCCATGGGTATGTTTGGAGACTGATCGTTTCTTTTATTAAAAAAAAACTTTAGTTATGTGCTTGATGG	FALSE	TRUE	FALSE	0	0	0	15	0.0140317
GTGGAAGCAGAT-AAGTTGCAAAAAGAGCTGTGGTTGTTGGCTGTGGCGGCAGGTTCCCAGTCGAAAAGGACGCCAAAGAGGAAGTAAAGCTCTTCTTGGGTAATGCTGGAACTGCAATGCGGCCACTGACGGCAGCTGTAGTAGCTGCTGGTGGAAATGCAACGTATGTTTTCTTTATCCTAGTGGAAATAAGTATGAGATCCATGGGTATGTTTGGAGACTGATCGTTTCTTTTATTAAAAAAAAACTTCAGTTATGTGCTTGATGG	FALSE	TRUE	FALSE	0	0	0	15	0.0140317
GTGGAAGCAGATAAAGTTGCAAAAAGAGCTGTGGTTGTTGGCTGTGGCGGCAGGTTCCCAGTCGAAAAGGACGCCAAAGAGGAAGTAAAGCTCTTCTTGGGTAATGCTGGAACTGCAATGCGGCCACTGACGGCAGCTGTAGTAGCTGCTGGTGGAAATGCAACGTATGTTTTCTTTATCCTAGT-GAAATAAGTATGAGATCCATGGGTATGTTTGGAGACTGATCATGTCTTTTATTTAAAAAAAAAACTTCAGTTATGTGCTTGATG-	FALSE	TRUE	FALSE	0	0	0	15	0.0140317
GTGGAAGCAGATAAAGTTGCAAAAAGAGCTGTGGTTGTTGGCTGTGGCGGCAGGTTCCCGGTCGAAAAGGACGCCAAAGAGGAAGTAAAGCTCTTCTTGGGTAATGCTGGAACTGCAATGCGTCCATTGACGGCTGCTGTAGTAGCTGCTGGTGGAAATGCAACGTATGTTTTCTTTATCCTAGTGGAAATAAGTATGAGATCCATGGGTATGTTTGGAGACTGATCGTTTCTTTTATTAAAAAAAAACTTCAGTTATGTGCTTGATGG	FALSE	TRUE	FALSE	0	0	0	15	0.0140317
GTGGAAGCAGATAAAGTTGCAAAAAGAGCTGTGGTTGTTGGCTGTGGCGGCAGGTTCCCGGTCGAAAAGGACGCCAAAGAGGAAGTAAAGCTCTTCTTGGGTAATGCTGGAACTGCAATGCGTCCATTGACGGCAGCTGTAGTAGCTGCTGGTGGAAATGCAACGTATGTTTTCTTTATCCTAGTTGAAATAAGTATGAGATCCATGGGTATGTTTGGAGACTGATCGTGTCTTTTATTAAAAAAAAAACTTCCGTTATGTGCTTGATGG	FALSE	TRUE	FALSE	0	0	0	15	0.0140317
GTGGAAGCAGATAAAGTTGCAAAAAGAGCTGTGGTTGTTGGCTGTGGCGGCAGGTTCCCGGTCGAAAAGGACGCCAAAGAGGAAGTAAAGCTCTTCTTGGGTAATGCTGGAACTGCAATGCGGCCATTGACGGCAGCTGTAGTTGCTGCTGGTGGAAATGCAACGTATGTTTTCTTTATCCTAGT-GAAATAAGTATGAGATCCATGGGTATGTTTGGAGACTGATCATGTCTTTTATTAAAAAAAAAAACTTCAGTTATGTGCTTGATGG	FALSE	TRUE	FALSE	0	0	0	15	0.0140317
GTGGAAGCAGATAAAGTTGCAAAAAGAGCTGTGGTTGTTGGCTGTGGCGGCAGGTTCCCGGTCGAAAAGGACGCCAAAGAGGAAGTAAAGCTCTTCTTGGGTAATGCTGGAACTGCAATGCGGCCATTGACGGCAGCTGTAGTTGCTGCTGGTGGAAATGCAACGTATGTTTTCTTTATCCTAGTTGAAATAAGTATGAGATCCATGGGTATGTTTGGAGACTGATCGTGTCTTTTATTAAAAAAAAAAACTTCAGTTATGTGCTTGATGG	FALSE	TRUE	FALSE	0	0	0	15	0.0140317
GTGGAAGCAGATAAAGTTGCAAAAAGAGCTGTGGTTGTTGGCTGTGGCGGCAGGTTCCCGGTCGAAAAGGACGCCAAAGAGGAAGTAAAGCTCTTCTTGGGTAATGCTGGAACTGCAATGCGTCCATTGACGGCAGCTGTAGTAGCTGCTGGTGGAAATGCAACGTATGTTTTCTTTATCCTAGTTGAAATAAGTATGAGATCCATGGGTATGTTTGGAGACTGATCGTGTCTTTTATTAAAAAAAAAACTTCAGATATGTGCTTGATGG	FALSE	TRUE	FALSE	0	0	0	15	0.0140317
GTGGAAGCAGATAAAGTTGCAAAAAGAGCTGTGGTTGTTGGCTGTGGCGGCAGGTTCCCGGTCGAAAAGGACGCCAAAGAGGAAGTAAAGCTCTTCTTGGGTAATGCTGGAACTGCAATGCGGCCACTGACGGCAGCTGTAGTAGCTGCTGGTGGAAATGCAACGTATGTTTTCTTTATCCTAGTGGAAATAAGTATGAGATCCATGGGTATGTTTGGAGACTGATCGTGTCTTTTATTAAAAAAAAACTTCAGTTATGTGCTTGATGG	FALSE	TRUE	FALSE	0	0	0	15	0.0140317
GTGGAAGCAGATAAAGTTGCAAAAAGAGCTGTGGTTGTTGGCTGTGGCGGCAGGTTCCCGGTCGAAAAGGACGCCAAAGAGGAAGTAAAGCTATTCTTGGGTAATGCTGGAACTGCAATGCGTCCATTGACGGCAGCTGTAGTAGCTGCTGGTGGAAATGCAACGTATGTTTTCTTTATCCTAGTTGAAATAAGTATGAGATCCATGGGTATGTTTGGAGACTGATCGTGTCTTTTATTAAAAAAAAAACTTCAGTTATGTGCTTGATGG	FALSE	TRUE	FALSE	0	0	0	15	0.0140317
GTGGAAGCAGATAAAGTTGCAAAAAGAGCTGTGGTTGTTGGCTGTGGCGGCAGGTTCCCAGTCGAAAAGGACGCCAAAGAGGAAGTAAAGCTCTTCTTGGGTAATGCTGGAACTGCAATGCGGCCATTGACGGCAGCTGTAGTTGCTGCTGGTGGAAATGCAACGTATGTTTTCTTTATCCTAGT-GAAATAAGTATGAGATCCATGGGTATGTTTGGAGACTGATCATGTCTTTTATTTAAAAAAAAAACTTCAGTTATGTTCTTGATGG	FALSE	TRUE	FALSE	0	0	0	15	0.0140317
GTGGAAGCAGATAAAGTTGCAAAAAGAGCTGTGGTTGTTGGCTGTGGCGGCAGGTTCCCGGTCGAAAAGGACGCCAAAGAGGAAGTAAAGCTCTTCTTGGGTAATGCTGGAACTGCAATGCGTCCATTGACGGCAGCTGTAGTAGCTGCTGGTGGAAATGCAACGTATGTTTTCTTTATCCTAGTTGAAATAAGTATGAGATCCATGGGTATGTTTGGAGACTGATCGTGTCTTTTATTAAAAAAAAAACTTCAGTGATGTGCTTGATGG	FALSE	TRUE	FALSE	0	0	0	14	0.0130962
GTGGAAGCAGATAAAGTTGCAAAAAGAGCTGTGGTTGTTGGCTGTGGCGGCAGGTTCCCAGTCGAAAAGGACGCCAAAGAGGAAGTAAAGCTCTTCTTGGGTAATGCTGGAACTGCAATGCGGCCACTGACGGCAGCTGTAGTAGCTGCTGGTGGAAATGCAACGTATGTTTTCTTTATCCTAGTGGAAATAAGTATGAGATCCATGGGTATGTTTGGAGACTGATCGTTTCTTTTATTAAAAAAAAAACTTCAGTTATGTGCTTGATTG	FALSE	TRUE	FALSE	0	0	0	14	0.0130962
GTGGAAGCAGATAAAGTTGCAAAAAGAGCTGTGGTTGTTGGCTGTGGCGGCAGGTTCCCAGTCGAAAAGGACGCCAAAGAGGAAGTAAAGCTCTTCTTGGGTAATGCTGGAACTGCAATGCGTCCATTGACGGCAGCTGTAGTAGCTGCTGGTGGAAATGCAACGTATGTTTTCTTTATCCTAGTTGAAATAAGTATGAGATCCATGGGTATGTATGGAGACTGATCGTGTCTTTTATTAAAAAAAAAACTTCAGTTATGTGCTTGATGG	FALSE	TRUE	FALSE	0	0	0	14	0.0130962
GTGGAAGCAGATAAAGTTGCAAAAAGAGCTGTGGTTGTTGGCTGTGGCGGCAGGTTCCCGGTCGAAAAGGACGCCAAAGAGGAAGTAAAGCTCTTCTTGGGTAATGCTGGAACTGCAATGCGGCCATTGACGGCAGCTGTAGTTGCTGCTGGTGGAAATGCAACGTATGTTTTCTTTATCCTAGT-GAAATAAGTATGAGATCCATGGGTATGTTTGGAGACTGATCATGTCTTTTATTTAAAAAAAAAACTTCAGTGATGTGCTTGATGG	FALSE	TRUE	FALSE	0	0	0	14	0.0130962
GTGGAAGCAGATAAAGTTGCAAAAAGAGCTGTGGTTGTTGGCTGTGGCGGCAGGTTCCCGGTCGAAAAGGACGCCAAAGAGGAAGTAAAGCTCTTCTTGGGTAATGCTGGAACTGCAATGCGTCCATTGACGGCAGCTGTAGTAGCTGCTGGTGGAAATGCAACGTATGTTTTCTTTATCCTAGTTGAAATAAGTATGAGATCCATGGGTATGTTTGGAGACTGATCGTGTCTTTTATTAAAAAAAAAACTTCAGTTATTTTCTTGATGG	FALSE	TRUE	FALSE	0	0	0	14	0.0130962
GTGGAAGCAGATAAAGTTGCAAAAAGAGCTGTGGTTGTTGGCTGTGGCGGCAGGTTCCCAGTCGAAAAGGACGCCAAAGAGGAAGTAAAGCTCTTCTTGGGTAATGCTGGAACTGCAATGCGGCCACTGACGGCAGCTGTAGTAGCTGCTGGTGGAAATGCAACGTATGTTTTCTTTATCCTAGTGGAAATACGTATGAGATCCATGGGTATGTTTGGAGACTGATCGTTTCTTTTATTAAAAAAAAACTTCAGTTATGTGCTTGATGG	FALSE	TRUE	FALSE	0	0	0	14	0.0130962
GTGGAAGCAGATAAAGTTGCAAAAAGAGCTGTGGTTGTTGGCTGTGGCGGCAGGTTCCCAGTCGAAAAGGACGCCAAAGAGGAAGTAAAGCTCTTCTTGGGTAATGCTGGAACTGCAATGCGGCCACTGACGGCAGCTGTAGTAGCTGCTGGTGGAAATGCAACGTATGTTTTCTTTATCCTAGTGGAAATAAGTATGAGATCCATGGTTATGTTTGGAGACTGATCGTTTCTTTTATTAAAAAAAAACTTCAGTTATGTGCTTGATGG	FALSE	TRUE	FALSE	0	0	0	14	0.0130962
GTGGAAGCAGATAAAGTTGCAAAAAGAGCTGTGGTTGTTGGCTGTGGCGGCAGGTTCCCAGTCGAAAAGGACGCCAAAGAGGAAGTAAAGCTCTTCTTGGGTAATGCTGCAACTGCTATGCGCTTACTGACGGCTGCTGTAGTAGCTGCTGGTGGAAATGCAACGTATGTTTTCTTTATCCTAGTGGAAATAAGTATGAGATCCATGGGTATGTTTGGAGACTGATCGTGTCTTTTATTAAAAAAAAAACTTCAGTTATGTGCTTGATGG	FALSE	TRUE	FALSE	0	0	0	14	0.0130962
GTGGAAGCAGATAAAGTTGCAAAAAGAGCTGTGGTTGTTGGCTGTGGCGGCAGGTTCCCGGTCGAAAAGGACGCCAAAGAGGAAGTAAAGCTCTTCTTGGGTAATGCTGGAACTGCAATGCGTCCATTGACGGCAGCTGTAGTAGCTGCTGGTGGAAATGCAACGTATGTTTTCTTTATCCTAGTTGAAATAAGTATGAGATCCATGGGTATGTTTGGATACTGATCGTGTCTTTTATTAAAAAAAAACTTCAGTTATGTGCTTGATGG	FALSE	TRUE	FALSE	0	0	0	14	0.0130962
GTGGAAGCAGATAAAGTTGCAAAAAGAGCTGTGGTTGTTGGCTGTGGCGGCAGGTTCCCGGTCGAAAAGGACGCCAAAGAGGAAGTAAAGCTCTTCTTGGGTAATGCTGGAACTGCAATGCGTCCATTGACGGCAGCTGTAGTAGCTGCTGGTGGAAATGCAACGTATGTTTTCTTTATCCTAGTTGAAATAAGTATGAGATCCATGGGTATGTTTGGAGACTGATCGTGTCTTTTATTAAAAAAAAACTTCAGTTATTTGCTTGATGG	FALSE	TRUE	FALSE	0	0	0	14	0.0130962
GTGGAAGCAGATAAAGTTGCAAAAAGAGCTGTGGTTGTTGGCTGTGGCGGCAGGTTCCCGGTCGAAAAGGACGCCAAAGAGGAAGTAAAGCTCTTCTTGGGTAATGCTGGAACTGCAATGCGTCCATTGACGGCAGCTGTAGTAGCTGCTGGTGGAAATGCAACGTATGTTTTCTTTATCCTAGTTGAAATAAGTATGAGATCCATGGGTATGTTTGGAGACTGATCGTGTCTTTTATTAAAAAAAAAACTTCAGTTATGTGCTTGATGGC	FALSE	TRUE	FALSE	0	0	0	14	0.0130962
GTGGAAGCAGATAAAGTTGCAAAAAGAGCTGTGGTTGTTGGCTGTGGCGGCAGGTTCCCAGTCGAAAAGGACGCCAAAGAGGAAGTAAAGCTCTTCTTGGGTAATGCTGGAACTGCAATGCGGCCACTGACGGCAGCTGTAGTAGCTGCTGGTGGAAATGCAACGTATGTTTTCTTTATCCTAGTGGAAATAAGTATGAGATCCATGGGTATGTTTGGAGACTGATCGTTTCTTTTATTAAAAAAAAACTTCAGTTATGTGCTT-ATGG	FALSE	TRUE	FALSE	0	0	0	14	0.0130962
GTGGAAGCAGATAAAGTTGCAAAAAGAGCTGTGGTTGTTGGCTGTGGCGGCAGGTTCCCAGTCGAAAAGGACGCCAAAGAGGAAGTAAAGCTCTTCTTGGGTAATGCTGGAACTGCAATGCGGCCACTGACGGCAGCTGTAGTAGCTGCTGGCGGAAATGCAACGTATGTTTTCTTTATCCTAGTGGAAATAAGTATGAGATCCATGGGTATGTTTGGAGACTGATCGTTTCTTTTATTAAAAAAAAACTTCAGTTATGTGCTTGATGG	FALSE	TRUE	FALSE	0	0	0	14	0.0130962
GTGG-AGCAGATAAAGTTGCAAAAAGAGCTGTGGTTGTTGGCTGTGGCGGCAGGTTCCCGGTCGAAAAGGACGCCAAAGAGGAAGTAAAGCTCTTCTTGGGTAATGCTGGAACTGCAATGCGGCCATTGACGGCAGCTGTAGTTGCTGCTGGTGGAAATGCAACGTATGTTTTCTTTATCCTAGT-GAAATAAGTATGAGATCCATGGGTATGTTTGGAGACTGATCATGTCTTTTATTTAAAAAAAAAACTTCAGTTATGTGCTTGATGG	FALSE	TRUE	FALSE	0	0	0	14	0.0130962
GTGGAAGCAGATAAAGTTGCAAAAAGAGCTGTGGTTGTTGGCTGTGGCGGCAGGTTCCCAGTCGAAAAGGACGCCAAAGAGGAAGTAAAGCTCTTCTTGGGTAATGCTGGAACTGCAATGCGGCCACTGACGGCAGCTGTAGTAGCTGCTGGTGGAAATGCAACGTATGTTTTCTTTATCCTAGTGGAAATAAGTATGAGATCCATGGGTATGTTTGGAGACTGATCGTTTCTTTTATTAAAAAAAAACTTCAGTTATGTGCTTGATGGCTGTCTCTTATACAACTCTCCGAGCCCACGAG	FALSE	TRUE	FALSE	0	0	0	14	0.0130962
GTGGAAGCAGATAAAGTTGCAAAAAGAGCTGTGGTTGTTGGCTGTGGCGGCAGGTTCCCGGTCGAAAAGGACGCCAAAGAGGAAGTAAAGCTCTTCTTGGGTAATGCTGGAACTGCAATGCGGCCATTGACGGCAGCTGTAGTTGCTGCTGGTGGAAATGCAACGTATGTTTTCTTTATCCTAGT-GAAATAAGTATGAGATCCATGGGTATGTTTGGAGACTGATCATGTCTTTTATTTAAAAAAAAAACTTCAGTTATGTGCTTGATGGC	FALSE	TRUE	FALSE	0	0	0	14	0.0130962
GTGGAAGCAGATAAAGTTGCAAAAAGAGCTGTGGTTGTTGGCTGTGGCGGCAGGTTCCCGGTCGAAAAGGACGCCAAAGAGGAAGTAAAGCTCTTCTTGGGTAATGCTGGAACTGCAATGCGGCCATTGACGGCAGCTGTAGTTGCTGCTGGTGGAAATGCAACGTATGTTTTCTTTATCCTAGT-GAAATAAGTATGAGATCCATGGGTATGTTTGGAGACTGATCATGTCTTTTATTTAAAAAAAAAATTTCAGTTATGTGCTTGATGG	FALSE	TRUE	FALSE	0	0	0	14	0.0130962
GTGGAAGCAGATAAAGTTGCAAAAAGAGTTGTGGTTGTTGGCTGTGGCGGCAGGTTCCCGGTCGAAAAGGACGCCAAAGAGGAAGTAAAGCTCTTCTTGGGTAATGCTGGAACTGCAATGCGTCCATTGACGGCAGCTGTAGTAGCTGCTGGTGGAAATGCAACGTATGTTTTCTTTATCCTAGTTGAAATAAGTATGAGATCCATGGGTATGTTTGGAGACTGATCATGTCTTTTATTTAAAAAAAAAACTTCAGTTATGTGCTTGATGG	FALSE	TRUE	FALSE	0	0	0	13	0.0121608
GTGGAAGCAGATAAAGTTGCAAAAAGAGCTGTGGTTGTTGGCTGTGGCGGCAGGTTCCCAGTCGAAAAGGACGCCAAAGAGGAAGTAAAGCTCTTCTTGGGTAATGCTGGAACTGCAATGCGTCCATTGACGGCAGCTGTAGTAGCTGCTGGTGGAAATGCAACGTATGTTTTCTTTATCCTAGTTGAAATAAGTATGAGATCCATGGGTATGTTTGGAGACTGATCGTGTCTTTTATTAAAAAAAAAAACTTCAGTTATGTGCTTGATGG	FALSE	TRUE	FALSE	0	0	0	13	0.0121608
GTGGAAGCAGATAAAGTTGCAAAAAGAGCTGTGGTTGTTGGCTGTGGCGGCAGGTTCCCGGTCGAAAAGGACGCCAAAGAGGAAGTAAAGCTCTTCTTGGGTAATGCTGGAACTGCAATGCGGCCATTGACGGCAGCTGTAGTTGCTGCTGGTGGAAATGCAACGTATGTTTTCTTTATCCTAGT-GAAATAAGTATGAGATCCATGGGTATGTTTGGAGACTGATCGTTTCTTTTATTAAAAAAAAACTTCAGTTATGTGCTTGATG-	FALSE	TRUE	FALSE	0	0	0	13	0.0121608
GTGGAAGCAGATAAAGTTGCAAAAAGAGCTGTGGTTGTTGGCTGTGGCGGCAGGTTCCCAGTCGAAAAGGACGCCAAAGAGGAAGTAAAGCTCTTCTTGGGTAATGCTGGAACTGCAATGCGGTCACTGACGGCAGCTGTAGTAGCTGCTGGTGGAAATGCAACGTATGTTTTCTTTATCCTAGTGGAAATAAGTATGAGATCCATGGGTATGTTTGGAGACTGATCGTTTCTTTTATTAAAAAAAAACTTCAGTTATGTGCTTGATGG	FALSE	TRUE	FALSE	0	0	0	13	0.0121608
GTGGAAGCAGATAAAGTTGCAAAAAGAGCTGTGGTTGTTGGCTGTGGCGGCAGGTTCCCGGTCGAAAAGGACGCCAAAGAGGAAGTAAAGCTCTTCTTGGGTAATGCTGGAACTGCAATGCGTCCATTGACGGCAGCTGTAGTAGCTGCTGGTGGAAATGCAACGTATGTTTTCTTTATCCTAGTTGAAATAAGTATGAGATCCATGGGTATGTTTGGAGACTGATCGTGTCTTTTATTAAAAAAAAACCTTCAGTTATGTGCTTGATGG	FALSE	TRUE	FALSE	0	0	0	13	0.0121608
GTGGAAGCAGATAAAGTTGCAAAAAGAGCTGTGGTTGTTGGCTGTGGCGGCAGGTTCCCGGTCGAAAAGGACGCCAAAGAGGAAGTAAAGCTCTTCTTGGGTAATGCTGGAACTGCAATGCGGCCATTGACGGCAGCTGTAGTTGCTGCTGGTGGAAATGCAACGTATGTTTTCTTTATCCTAGTGGAAATAAGTATGAGATCCATGGGTATGTTTGGAGACTGATCGTTTCTTTTATTAAAAAAAAACTTCAGTTATGTGCTTGATTG	FALSE	TRUE	FALSE	0	0	0	13	0.0121608
GTGGAAGCAGATAAAGTTGCAAAAAGAGCTGTGGTTGTTGGCTGTGGCGGCAGGTTCCCAGTCGAAAAGGACGCCAAAGAGGAAGTAAAGCTCTTCTTGGGTAATGCTGGAACTGCAATGCGGCCACTGACGGCAGCTGTAGTAGCTGCTGGTGGAAATGCAACGTATGTTTTCTTTATCCTAGTGGAAATAAGTATGAGATCCATGGGTATGTTTGGAGACTGATCGTTTCTTTTATTAAAAAAAAACTTCAGTTATGTGCTTAATGG	FALSE	TRUE	FALSE	0	0	0	13	0.0121608
GTGGAAGCAGATAAAGTTGCAAAAAGAGCTGTGGTTGTTGGCTGTGGCGGCAGGTTCCCGGTCGAAAAGGACGCCAAAGAGGAAGTAAAGCTCTTCTTGGGTAATGCTGGAACTGCAATGCGGCCATTGACGGCAGCTGTAGTTGCTGCTGGTGGAAATGCAACGTATGTTTTCTTTATCCTAGT-GAAATAAGTATGAGATCCATGGGTATGTTTGGTGACTGATCATGTCTTTTATTTAAAAAAAAAACTTCAGTTATGTGCTTGATGG	FALSE	TRUE	FALSE	0	0	0	13	0.0121608
GTGGAAGCAGATAAAGTTGCAAAAAGAGCTGTGGTTGTTGGCTGTGGCGGCAGGTTCCCGGTCGAAAAGGACGCCAAAGAGGAAGTAAAGCTCTTCTTGGGTAATGCTGGAACTGCAATGCGTCCACTGACGGCAGCTGTAGTAGCTGCTGGTGGAAATGCAACGTATGTTTTCTTTATCCTAGTTGAAATAAGTATGAGATCCATGGGTATGTTTGGAGACTGATCGTTTCTTTTATTAAAAAAAAACTTCAGTTATGTGCTTGATGG	FALSE	TRUE	FALSE	0	0	0	13	0.0121608
GTGGAAGCAGATAAAGTTGCAAAAAGAGCTGTGGTTGTTGGCTGTGGCGGCAGGTTCCCAGTCGAAAAGGACGCCAAAGAGGAAGTAAAGCTCTTCTTGGGTAATGCTGGAACTGCAATGCGGCCACTGACGGCAGCTGTAGTAGCTGCTGGTGGAAATGCAACGTATGTTTTCTTTATCCTAGTGGAAATAAGTATGAGATCCATGTGTATGTTTGGAGACTGATCGTTTCTTTTATTAAAAAAAAACTTCAGTTATGTGCTTGATGG	FALSE	TRUE	FALSE	0	0	0	13	0.0121608
GTGGAAGCAGATAAAGTTGCAAAAAGAGCTGTGGTTGTTGGCTGTGGCGGCAGGTTCCCGGTCGAAAAGGACGCCAAAGAGGAAGTAAAGCTCTTCTTGGGTAATGCTGGAACTGCAATGCGTCCATTGACGGCAGCTGTAGTAGCTGCTGGTGGAAATGCAACGTATGTTTTCTTTATCCTAGTTGAAATAAGTATGAGATCCATGGGTATGTTTGGAGACTGATCGTGTCTTTTATTAAAAAAAAAACTTCAGTTATGTGCTTGTTGG	FALSE	TRUE	FALSE	0	0	0	13	0.0121608
GTGGAAGCAGATAAAGTTGCAAAAAGAGCTGTGGTTGTTGGCTGTGGCGGCAGGTTCCCGGTCGAAAAGGACGCCAAAGAGGAAGTAAAGCTCTTCTTGGGTAATGCTGGAACTGCAATGCGGCCACTGACGGCAGCTGTAGTAGCTGCTGGTGGAAATGCAACGTATGTTTTCTTTATCCTAGTGGAAATAAGTATGAGATCCATGGGTATGTTTGGAGACTGATCGTTTCTTTTATTAAAAAAAAACTTCAGTTATGTGCTTGATTG	FALSE	TRUE	FALSE	0	0	0	13	0.0121608
GTGGAAGCAGATAAAGTTGCAAAAAGAGCTGTGGTTGTTGGCTGTGGCGGCAGGTTCCCGGTCGAAAAGGACGCCAAAGAGGAAGTAAAGCTCTTCTTGGGTAATGCTGGAACTGCAATGCGTCCATTGACGGCAGCTGTAGTAGCTGCTGGTGGAAATGCAACGTATGTTTTCTTTATCCTAGTTGAAATAAGTATGAGATCCATGGGTATGTTTGGAGACTGATCGTGTCTTTTATTAAAAAAAAAACTTCAGTTATGTGCTTGAT--	FALSE	TRUE	FALSE	0	0	0	13	0.0121608
GTGGAAGCAGATAAAGTTGCAAAAAGAGCTGTGGTTGTTGGCTGTGGCGGCAGGTTCCCGGTCGAAAAGGACGCCAAAGAGGAAGTAAAGCTCTTCTTGGGTAATGCTGGAACTGCAATGCGGCCATTGACGGCAGCTGTAGTTGCTGCTGGTGGAAATGCAACGTATGTTTTCTTTATCCTAGT-GAAATAAGTATGAGATCCATGGGTATGTTTGGAGACTGATCATGTCTTTTATTTAAAAAAAAAACTTCAGTTATGTGCTAGATGG	FALSE	TRUE	FALSE	0	0	0	13	0.0121608
GTGGAAGCAGATAAAGTTGCAAAAAGAGCTGTGGTTGTTGGCTGTGGCGGCAGGTTCCCGGTCGAAAAGGACGCCAAAGAGGAAGTAAAGCTCTTCTTGGGTAATGCTGGAACTGCAATGCGTCCATTGACGGCAGCTGTAGTAGCTGCTGGTGGAAATGCAACGTATGTTTTCTTTATCCTAGTTGAAATAAGTATGAGATCCATGGGTATGTTTGGAGACTGATCGTGTCTTTTATTAAAAACAAAACTTCAGTTATGTGCTTGATGG	FALSE	TRUE	FALSE	0	0	0	13	0.0121608
GTGGAAGCAGATAAAGTTGCAAAAAGAGCTGTGGTTGTTGGCTGTGGCGGCAGGTTCCCGGTCGAAAAGGACGCCAAAGAGGAAGTAAAGCTCTTCTTGGGTAATGCTGGAACTGCAATGCGGCCATTGACGGCAGCTGTAGTTGCTGCTGGTGGAAATGCAACGTATGTTTTCTTTATCCTAGT-GAAATAAGTATGAGATCCATGGGTATGTTTTGAGACTGATCGTTTCTTTTATTAAAAAAAAACTTCAGTTATGTGCTTGATGG	FALSE	TRUE	FALSE	0	0	0	13	0.0121608
GTGGAAGCAGATAAAGTTGCAAAAAGAGCTGTGGTTGTTGGCTGTGGCGGCAGGTTCCCGGTCGAAAAGGACGCCAAAGAGGAAGTAAAGCTCTTCTTGGGTAATGCTGGAACTGCAATGCGTCCATTGACGGCAGCTGTAGTTGCTGCTGGTGGAAATGCAACGTATGTTTTCTTTATCCTAGTGGAAATAAGTATGAGATCCATGGGTATGTTTGGAGACTGATCGTTTCTTTTATTAAAAAAAAACTTCAGTTATGTGCTTGATGG	FALSE	TRUE	FALSE	0	0	0	13	0.0121608
GTGGAAGCAGATAAAGTTGCAAAAAGAGCTGTGGTTGTTGGCTGTGGCGGCAGGTTCCCAGTCGAAAAGGACGCCAAAGAGGAAGTAAAGCTCTTCTTGGGTAATGCTGGAACTGCAATGCGGCCACTGACGGCAGCTGTAGTAGCTGCTGGTGGAAATGCAACGTATGTTTTCTTTATCCTAGTGGAAATAAGTATGAGATCCATGGGTATGTTTGGAGACTGATCATGTCTTTTATTTAAAAAAAAAACTTCAGTTATGTGCTTGTTGG	FALSE	TRUE	FALSE	0	0	0	13	0.0121608
GTGGAAGCAGATAAAGTTGCAAAAAGAGCTGTGGTTGTTGGCTGTGGCGGCAGGTTCCCAGTCGAAAAGGACGCCAAAGAGGAAGTAAAGCTCTTCTTGGGTAATGCTGGAACTGCAATGCGTCCATTGACGGCAGCTGTAGTAGCTGCTGGTGGAAATGCAACGTATGTTTTCTTTATCCTAGTTGAAATAAGTATGAGATCCATGGGTATGTTTGGAGACTGATCGTGTCTTTTATTAAAAAAAAAACTTCAGTTATGTTCTTGATGG	FALSE	TRUE	FALSE	0	0	0	13	0.0121608
GTGGAAGCAGATAAAGTTGCAAAAAGAGCTGTGGTTGTTGGCTGTGGCGGCAGGTTCCCAGTCGAAAAGGACGCCAAAGAGGAAGTAAAGCTCTTCTTGGGTAATGCTGGAACTGCAATGCGACCACTGACGGCAGCTGTAGTAGCTGCTGGTGGAAATGCAACGTATGTTTTCTTTATCCTAGTGGAAATAAGTATGAGATCCATGGGTATGTTTGGAGACTGATCGTTTCTTTTATTAAAAAAAAACTTCAGTTATGTGCTTGATGG	FALSE	TRUE	FALSE	0	0	0	13	0.0121608
GTGGAAGCAGATAAAGTTGCAAAAAGAGCTGTGGTTGTTGGCTGTGGCGGCAGGTTCCCAGTCGAAAAGGACGCCAAAGAGGAAGTAAAGCTCTTCTTGGGTAATGCTGGAACTGCAATGCGGCCACTGACGGCAGCTGTAGTAGCTGCTGGTGGAAATGCAACGTATGTTTTCTTTATCCTAGTGGAAATAAGTATGAGATCCATGGGTATGTTTGGAGACTGATCGTGTCTTTTATTAAAAAAAAAAACTTCAGTTATGTGCTTGATGG	FALSE	TRUE	FALSE	0	0	0	13	0.0121608
GTGGAAGCAGATAAAGTTGCAAAAAGAGCTGTGGTTGTTGGCTGTGGCGGCAGGTTCCCAGTCGAAAAGGACGCCAAAGAGGAAGTAAAGCTCTTCTTGGGTAATGCTGGAACTGCAATGCGGCCACTGACGGCAGCTGTAGTAGCTGCTGGTGGAAATGCAACGTATGTTTTCTTTATCCTAGTGGAAATAAGTATGAGATCCATGGGTATGTTTGGAGACTGATCGTTTCTTTTATTAAAAAAAAACTTCTGTTATGTGCTTGATGG	FALSE	TRUE	FALSE	0	0	0	13	0.0121608
GTGGAAGCAGATAAAGTTGCAAAAAGAGCTGTGGTTGTTGGCTGTGGCGGCAGGTTCCCGGTCGAAAAGGACGCCAAAGAGGAAGTAAAGCTCTTCTTGGGTAATGCTGGAACTGCAATGCGTCCATTGACGGCAGCTGTAGTAGCTGCTGGTGGAAATGCAACGTATGTTTTCTTTATCCTAGTTGAAATAAGTATGAGATCCATGGGTATGTATGGAGACTGATCGTTTCTTTTATTAAAAAAAAACTTCAGTTATGTGCTTGATGG	FALSE	TRUE	FALSE	0	0	0	13	0.0121608
GTGGAAGCAGATAAAGTTGCAAAAAGAGCTGTGGTTGTTGGCTGTGGCGGCAGGTTCCCGGTCGAAAAGGACGCCAAAGAGGAAGTAAAGCTCTTCTTGGGTAATGCTGGAACTGCAATGCGTCCATTGACGGCAGCTGTAGTAGCTGCTGGTGGAAATGCAACGTATGTTTTCTTTATCCTAGTTGAAATAAGTATGAGATCCATGGGTATGTTTGGAGACTGATCGTGTCTTTTATTAAAAAAAAAACTTCAGTTATGTTCTTGATGT	FALSE	TRUE	FALSE	0	0	0	12	0.0112253
GTGGAAGCAGATAAAGTTGCAAAAAGAGCTGTGGTTGTTGGCTGTGGCGGCAGGTTCCCGGTCGAAAAGGACGCCAAAGAGGAAGTAAAGCTCTTCTTGGGTAATGCTGGAACTGCAATGCGTCCATTGACGGCAGCTGTAGTAGCTGCTGGTGGAAATGCAACGTATGTTTTCTTTATCCTAGTTGAAATAAGTATGAGATCCATGGGTATGTTTGGAGACTGATCGTGTCTTTTATTAAAAAAAAAACTTCAGTTATGTGCTAGATGG	FALSE	TRUE	FALSE	0	0	0	12	0.0112253
GTGGAAGCAGATAAAGTTGCAAAAAGAGCTGTGGTTGTTGGCTGTGGCGGCAGGTTCCCGGTCGAAAAGGACGCCAAAGAGGAAGTAAAGCTCTTCTTGGGTAATGCTGGAACTGCAATGCGTCCACTGACGGCAGCTGTAGTAGCTGCTGGTGGAAATGCAACGTATGTTTTCTTTATCCTAGTGGAAATAAGTATGAGATCCATGGGTATGTTTGGAGACTGATCGTTTCTTTTATTAAAAAAAAACTTCAGTTATGTGCTTGATGG	FALSE	TRUE	FALSE	0	0	0	12	0.0112253
GTGGAAGCAGATAAAGTTGCAAAAAGAGTTGTGGTTGTTGGCTGTGGCGGCAGGTTCCCGGTCGAAAAGGACGCCAAAGAGGAAGTAAAGCTCTTCTTGGGTAATGCTGGAACTGCAATGCGGCCATTGACGGCAGCTGTAGTTGCTGCTGGTGGAAATGCAACGTATGTTTTCTTTATCCTAGT-GAAATAAGTATGAGATCCATGGGTATGTTTGGAGACTGATCATGTCTTTTATTTAAAAAAAAACTTCAGTTATGTGCTTGATGG	FALSE	TRUE	FALSE	0	0	0	12	0.0112253
GTGGAAGCAGATAAAGTTGCAAAAAGAGCTGTGGTTGTTGGCTGTGGCGGCAGGTTCCCAGTCGAAAAGGACGCCAAAGAGGAAGTAAAGCTCTTCTTGGGTAATGCTGGAACTGCAATGCGGCCACTGACGGCAGCTGTAGTAGCTGCTGGTGGAAATGCAACGTATGTTTTCTTTATCCTAGTGGAAATAAGTATGAGATCCATGGGTATGTTTGGAGACTGATCGTTTCTTTTATTTAAAAAAAACTTCAGTTATGTGCTTGATGG	FALSE	TRUE	FALSE	0	0	0	12	0.0112253
GTGGAAGCAGATAAAGTTGCAAAAAGAGCTGTGGTTGTTGGCTGTGGCGGCAGGTTCCCGGTCGAAAAGGACGCCAAAGAGGAAGTAAAGCTCTTCTTGGGTAATGCTGGAACTGCAATGCGTCCATTGACGGCAGCTGTAGTAGCTGCTGGTGGAAATGCAACGTATGTTTTCTTTATCCTAGTTGAAATAAGTATGAGATCCATGGGTATGTTTGGAGACTGATCGTTTCTTTTATTAAAAAAAAACTTCAGTTATGTGCTTGATGT	FALSE	TRUE	FALSE	0	0	0	12	0.0112253
GTGGAAGCAGATAAAGTTGCAAAAAGAGCTGTGGTTGTTGGCTGTGGCGGCAGGTTCCCGGTCGAAAAGGACGCCAAAGAGGAAGTAAAGCTCTTCTTGGGTAATGCTGGAACTGCAATGCGTCCATTGACGGCAGCTGTAGTTGCTGCTGGTGGAAATGCAACGTATGTTTTCTTTATCCTAGTTGAAATAAGTATGAGATCCATGGGTATGTTTGGAGACTGATCGTGTCTTTTATTAAAAAAAAAACTTCAGTTATGTGCTTGATGG	FALSE	TRUE	FALSE	0	0	0	12	0.0112253
GTGGAAGCAGATAAAGTTGCAAAAAGAGCTGTGGTTGTTGGCTGTGGCGGCAGGTTCCCGGTCGAAAAGGACGCCAAAGAGGAAGTAAAGCTCTTCTTGGGTAATGCTGGAACTGCAATGCGTCCACTGACGGCAGCTGTAGTAGCTGCTGGTGGAAATGCAACGTATGTTTTCTTTATCCTAGTTGAAATAAGTATGAGATCCATGGGTATGTTTGGAGACTGATCGTGTCTTTTATTAAAAAAAAACTTCAGTTATGTGCTTGATGG	FALSE	TRUE	FALSE	0	0	0	12	0.0112253
ATGGAAGCAGATAAAGTTGCAAAAAGAGCTGTGGTTGTTGGCTGTGGCGGCAGGTTCCCAGTCGAAAAGGACGCCAAAGAGGAAGTAAAGCTCTTCTTGGGTAATGCTGGAACTGCAATGCGGCCACTGACGGCAGCTGTAGTAGCTGCTGGTGGAAATGCAACGTATGTTTTCTTTATCCTAGTGGAAATAAGTATGAGATCCATGGGTATGTTTGGAGACTGATCGTTTCTTTTATTAAAAAAAAACTTCAGTTATGTGCTTGATGG	FALSE	TRUE	FALSE	0	0	0	12	0.0112253
GTGGAAGCAGATAAAGTTGCAAAAAGAGCTGTGGTTGTTGGCTGTGGCGGCAGGTTCCCGGTCGAAAAGGACGCCAAAGAGGAAGTAAAGCTCTTCTTGGGTAATGCTGGAACTGCAATGCGGCCATTGACGGCAGCTGTAGTTGCTGCTGGTGGAAATGCAACGTATGTTTTCTTTATCCTAGT-GAACTAAGTATGAGATCCATGGGTATGTTTGGAGACTGATCATGTCTTTTATTTAAAAAAAAAACTTCAGTTATGTGCTTGATGG	FALSE	TRUE	FALSE	0	0	0	12	0.0112253
GTGGAAGCAGATAAAGTTGCAAAAAGAGCTGTGGTTGTTGGCTGTGGCGGCAGGTTCCCAGTCGAAAAGGACGCCAAAGAGGAAGTAAAGCTCTTCTTGGGTAATGCTGGAACTGCAATGCGGCCACTGACGGCAGCTGTAGTAGCTGCTGGTGGAAATGCAACGTATGTTTTCTTTATCCTAGTGGAAATAAGTATGAGATCCATGGGTATGTTTGGAGACTGATCGTTTCTTTTATTAAAAAAAAACTTCAGTTATGTGCCTGATGG	FALSE	TRUE	FALSE	0	0	0	12	0.0112253
GTGGAAGCAGATAAAGTTGCAAAAAGAGCTGTGGTTGTTGGCTGTGGCGGCAGGTTCCCAGTCGAAAAGGACGCCAAAGAGGAAGTAAAGCTCTTCTTGGGTAATGCTGGAACTGCAATGCGGCCACTGACGGCAGCTGTAGTAGCTGCTGGTGGAAATGCAACGTATGTTTTCTTTATCCTAGT-GAAATAAGTATGAGATCCATGGGTATGTTTGTAGACTGATCATGTCTTTTATTTAAAAAAAAAACTTCAGTTATGTGCTTGATGG	FALSE	TRUE	FALSE	0	0	0	12	0.0112253
GTGGAAGCAGATAAAGTTGCAAAAAGAGCTGTGGTTGTTGGCTGTGGCGGCAGGTTCCCAGTCGAAAAGGACGCCAAAGAGGAAGTAAAGCTCTTCTTGGGTAATGCTGGAACTGCAATGCGTCCATTGACGGCAGCTGTAGTAGCTGCTGGTGGAAATGCAACGTATGTTTTCTTTATCCTAGTGGAAATAAGTATGAGATCCATGGGTATGTTTGGAGACTGATCGTTTCTTTTATTAAAAAAAAAACTTCAGTTATGTGCTTGATGG	FALSE	TRUE	FALSE	0	0	0	12	0.0112253
GTGGAAGCAGATAAAGTTGCAAAAAGAGCTGTGGTTGTTGGCTGTGGCGGCAGGTTCCCGGTCGAAAAGGACGCCAAAGAGGAAGTAAAGCTCTTCTTGGGTAATGCTGGAACTGCAATGCGGCCATTGACGGCAGCTGTAGTTGCTGCTGGTGGAAATGCAACGTATGTTTTCTTTATCCTAGTGGAAATAAGTATGAGATCCATGGGTATGTTTGGAGACTGATCGTTTCTTTTATTAAAAAAAAACTTCAGTTATGTTCTTGATGG	FALSE	TRUE	FALSE	0	0	0	12	0.0112253
GTGGAAGCAGATAAAGTTGCAAAAAGAGCTGTGGTTGTTGGCTGTGGCGGCAGGTTCCCGGTCGAAAAGGACGCCAAAGAGGAAGTAAAGCTCTTCTTGGGTAATGCTGGAACTGCAATGCGGCCATTGACGGCAGCTGTAGTTGCTGCTGGTGGAAATGCAACGTATGTTTTCTTTATCCTAGT-GAAATAAGTATGAGATCCATGGGTATGTTTGGAGACTGATCATGTCTTTTATTTAAAAAAAAAACTTCAGTTATGTGC-TGATGG	FALSE	TRUE	FALSE	0	0	0	12	0.0112253
GTGGAAGCAGATAAAGTTGCAAAAAGAGCTGTGGTTGTTGGCTGTGGCGGCAGGTTCCCAGTCGAAAAGGACGCCAAAGAGGAAGTAAAGCTCTTCTTGGGTAATGCTGGAACTGCAATGCGTCCATTGACGGCAGCTGTAGTAGCTGCTGGTGGAAATGCAACGTATGTTTTCTTTATCCTAGTTGAAATAAGTATGAGATCCATGGGTATGTTTGGAGACTGATCGTTTCTTTTATTAAAAAAAAAACTTCAGTTATGTGCTTGATGG	FALSE	TRUE	FALSE	0	0	0	12	0.0112253
GTGGAAGCAGATAAAGTTGCAAAAAGAGCTGTGGTTGTTGGCTGTGGCGGCAGGTTCCCAGTCGAAAAGGACGCCAAAGAGGAAGTAAAGCTCTTCTTGGGTAATGCTGGAACTGCAATGCGGCCACTGACGGCAGCTGTAGTAGCTGCTGGTGGAAATGCAACGTATGTTTTCTTTATCCTAGTGGAAATAAGTATGAGATCCATGGGTATGTTTGGAGACTGATCGTTTCTTTTATTAAAAAAAAACTTCAGTTATGTGCTTGGTGG	FALSE	TRUE	FALSE	0	0	0	12	0.0112253
GTGGAAGCAGATAAAGTTGCAAAAAGAGCTGTGGTTGTTGGCTGTGGCGGCAGGTTCCCGGTCGAAAAGGACGCCAAAGAGGAAGTAAAGCTCTTCTTGGGTAATGCTGGAACTGCAATGCGGCCATTGACGGCAGCTGTAGTTGCTGCTGGTGGAAATGCAACGTATGTTTTCTTTATCCTAGT-GAAATAAGTATGAGATCCATGGGTATGTTTGGAGACTGATCATGTCTTTTATTTACAAAAAAAACTTCAGTTATGTGCTTGATGG	FALSE	TRUE	FALSE	0	0	0	12	0.0112253
GTGGAAGCAGATAAAGTTGCAAAAAGAGCTGTGGTTGTTGGCTGTGGCGGCAGGTTCCCAGTCGAAAAGGACGCCAAAGAGGAAGTAAAGCTCTTCTTGGGTAATGCTGGAACTGCAATGCGGCCACTGACGGCAGCTGTAGTAGCTGCTGGTGGAAATGCAACGTATGTTTTCTTTATCCTAGTTGAAATAAGTATGAGATCCATGGGTATGTTTGGAGACTGATCGTGTCTTTTATTAAAAAAAAAACTTCAGTTATGTGCTTGATG-	FALSE	TRUE	FALSE	0	0	0	12	0.0112253
GTGGAAGCAGATAAAGTTGCAAAAAGAGCTGTGGTTGTTGGCTGTGGCGGCAGGTTCCCAGTCGAAAAGGACGCCAAAGAGGAAGTAAAGCTCTTCTTGGGTAATGCTGGAACTGCAATGCGGCCACTGACGGCAGCTGTAGTAGCTGCTGGTGGAAATGCAACGTATGTTTTCTTTATCCTAGTGGAAATAAGTATGAGATCCATGGGTATGTTTGGAGACTGATCGTGTCTTTTATTAAAAAAAAAACTTCAGTTATGTGCTTGATG-	FALSE	TRUE	FALSE	0	0	0	12	0.0112253
GTGGAAGCAGATAAAGTTGCAAAAAGAGCTGTGGTTGTTGGCTGTGGCGGCAGGTTCCCAGTCGAAAAGGACGCCAAAGAGGAAGTAAAGCTCTTCTTGGGTAATGCTGGAACTGCAATGCGGCCACTGACGGCAGCTGTAGTAGCTGCTGGTGGAAATGCAACGTATGTTTTCTTTATCCTAGTGGAACTAAGTATGAGATCCATGGGTATGTTTGGAGACTGATCGTTTCTTTTATTAAAAAAAAACTTCAGTTATGTGCTTGATGG	FALSE	TRUE	FALSE	0	0	0	11	0.0102899
GTGGAAGCAGATAAAGTTGCAAAAAGAGCTGTGGTTGTTGGCTGTGGCGGCAGGTTCCCGGTCGAAAAGGACGCCAAAGAGGAAGTAAAGCTCTTCTTGGGTAATGCTGGAACTGCAATGCGGCCATTGACGGCAGCTGTAGTAGCTGCTGGTGGAAATGCAACGTATGTTTTCTTTATCCTAGTGGAAATAAGTATGAGATCCATGGGTATGTTTGGAGACTGATCGTTTCTTTTATTAAAAAAAAAACTTCAGTTATGTGCTTGATGG	FALSE	TRUE	FALSE	0	0	0	11	0.0102899
GTGGAAGCAGATAAAGTTGCAAAAAGAGCTGTGGTTGTTGGCTGTGGCGGCAGGTTCCCAGTCGAAAAGGACGCCAAAGAGGAAGTAAAGCTCTTCTTGGGTAATGCTGGAACTGCAATGCGGCCACTGACGGCAGCTGTAGTAGCTGCTGGTGGAAATGCAACGTATGTTTTCTTTATCCTAGTGGAAATAAGTATGAGATCCATGGGTATGTTTGGAGACTGATCGTGTCTTTTATTAAAAAAAAAACTTCAGTTATTTGCTTGATGG	FALSE	TRUE	FALSE	0	0	0	11	0.0102899
GTGGAAGCAGATAAAGTTGCAAAAAGAGCTGTGGTTGTTGGCTGTGGCGGCAGGTTCCCAGTCGAAAAGGACGCCAAAGAGGAAGTAAAGCTCTTCTTGGGTAATGCTGCAACTGCTATGCGCTTACTGACGGCTGCTGTAGTAGCTGCTGGTGGAAATGCAACGTATGTTTTCTTTATCCTAGT-GAAATAAGTATGAGATCCATGGGTATGTTTGGAGACTGATCATGTCTTTTATTTAAAAAAAAAACTTCAGTTATGTGCTTGATGG	FALSE	TRUE	FALSE	0	0	0	11	0.0102899
GTGGAAGCAGATAAAGTTGCAAAAAGAGCTGTGGTTGTTGGCTGTGGCGGCAGGTTCCCGGTCGAAAAGGACGCCAAAGAGGAAGTAAAGCTCTTCTTGGGTAATGCTGGAACTGCAATGCGTCCATTGACGGCAGCTGTAGTAGCTGCTGGTGGAAATGCAACGTATGTTTTCTTTATCCTAGTTGAAATAAGTATGAGATCCATGGGTATGTTTGGAGACTGATCGTTTCTTTTATTAAAAAAAAACTTCAGTTATGTGCTTGATG-	FALSE	TRUE	FALSE	0	0	0	11	0.0102899
GTGGAAGCAGATAAAGTTGCAAAAAGAGCTGTGGTTGTTGGCTGTGGCGGCAGGTTCCCGGTCGAAAAGGACGCCAAAGAGGAAGTAAAGCTCTTCTTGGGTAATGCTGGAACTGCAATGCGGCCATTGACGGCAGCTGTAGTTGCTGCTGGTGGAAATGCAACGTATGTTTTCTTTATCCTAGT-GAAATAAGTATGAGATCCATGGGTAGGTTTGGAGACTGATCATGTCTTTTATTTAAAAAAAAAACTTCAGTTATGTGCTTGATGG	FALSE	TRUE	FALSE	0	0	0	11	0.0102899
GTGGAAGCAGATAAAGTTGCAAAAAGAGCTGTGGTTGTTGGCTGTGGCGGCAGGTTCCCAGTCGAAAAGGACGCCAAAGAGGAAGTAAAGCTCTTCTTGGGTAATGCTGGAATTGCTATGCGCACTCTGACGGCTGCTGTAGTAGCTGCTGGTGGAAATGCAACGTATGTTTTCTTTATCCTAGTGGAAATAAGTATGAGATCCATGGGTATGTTTGGAGACTGATCGTTTCTTTTATTAAAAAAAAACTTCAGTTATGTGCTTGATGG	FALSE	TRUE	FALSE	0	0	0	11	0.0102899
GTGGAAGCAGATAAAGTTGCAAAAAGAGCTGTGGTTGTTGGCTGTGGCGGCAGGTTCCCAGTCGAAAAGGACGCCAAAGAGGAAGTAAAGCTCTTCTTGGGTAATGCTGGAACTGCAATGCGGCCACTGACGGCAGCTGTAGTAGCTGCTGGTGGAAATGCAACGTATGTTTTCTTTATCCTAGTGGAAATAAGTATGAGATCCATGGGTATGTTTGGAGACTGATCGTTTCTTTTATTAAAAAAAAAACTTCAGTTATGTGCTTGATGT	FALSE	TRUE	FALSE	0	0	0	11	0.0102899
GTGGAAGCAGATAAAGTTGCAAAAAGAGCTGTGGTTGTTGGCTGTGGCGGCAGGTTCCCAGTCGAAAAGGACGCCAAAGAGGAAGTAAAGCTCTTCTTGGGTAATGCTGGAACTGCAATGCGGCCACTGACGGCAGCTGTAGTAGCTGCTGGTGGAAATGCAACGTATGTTTTCTTTATCCTAGTGGAAATAAGTATGAGATCCATGGGTATGTTTGGTGACTGATCGTTTCTTTTATTAAAAAAAAACTTCAGTTATGTGCTTGATGG	FALSE	TRUE	FALSE	0	0	0	11	0.0102899
GTGGAAGCAGATAAAGTTGCAAAAAGAGCTGTGGTTGTTGGCTGTGGCGGCAGGTTCCCGGTCGAAAAGGACGCCAAAGAGGAAGTAAAGCTCTTCTTGGGTAATGCTGGAACTGCAATGCGGCCATTGACGGCAGCTGTAGTTGCTGCTGGTGGAAATGCAACGTATGTTTTCTTTATCCTAGT-GAAATAAGTATGAGATCCATGGGTATGTTTGGAGACTGATCATGTCTTTTATTAAAAAAAAAACTTCAGTTATGTGCTTGATTG	FALSE	TRUE	FALSE	0	0	0	11	0.0102899
GTGGAAGCAGATAAAGTTGCAAAAAGAGCTGTGGTTGTTGACTGTGGCGGCAGGTTCCCAGTCGAAAAGGACGCCAAAGAGGAAGTAAAGCTCTTCTTGGGTAATGCTGGAACTGCAATGCGGCCACTGACGGCAGCTGTAGTAGCTGCTGGTGGAAATGCAACGTATGTTTTCTTTATCCTAGTGGAAATAAGTATGAGATCCATGGGTATGTTTGGAGACTGATCGTTTCTTTTATTAAAAAAAAACTTCAGTTATGTGCTTGATGG	FALSE	TRUE	FALSE	0	0	0	11	0.0102899
GTGGAAGCAGATAAAGTTGCAAAAAGAGCTGTGGTTGTTGGCTGTGGCGGCAGGTTCCCGGTCGAAAAGGACGCCAAAGAGGAAGTAAAGCTCTTCTTGGGTAATGCTGGAACTGCAATGCGGCCATTGACGGCAGCTGTAGTTGCTGCTGGTGGAAATGCAACGTATGTTTTCTTTATCCTAGT-GAAATAAGTATGAGATCCATGGGTATGTTTGGAGACTGATCATGTCTTTTATTTAAAAAAAAAACTTCAGTTATGTGCTTGAT--	FALSE	TRUE	FALSE	0	0	0	11	0.0102899
GTGGAAGCAGATAAAGTTGCAAAAAGAGCTGTGGTTGTTGGCTGTGGCGGCAGGTTCCCAGTCGAAAAGGACGCCAAAGAGGAAGTAAAGCTCTTCTTGGGTAATGCTGGAACTGCAATGCGGCCACTGACGGCAGCTGTAGTAGCTGCTGGTGGAAATGCAACGTATGTTTTCTTTATCCTAGTTGAAATAAGTATGAGATCCATGGGTATGTTTGGAGACTGATCGTGTCTTTTATTAAAAAAAAAACTTCAGTTATGTGCTTGATGT	FALSE	TRUE	FALSE	0	0	0	11	0.0102899
GTGGAAGCAGATAAAGTTGCAAAAAGAGCTGTGGTTGTTGGCTGTGGCGGCAGGTTCCCAGTCGAAAAGGACGCCAAAGAGGAAGTAAAGCTCTTCTTGGGTAATGCTGGAACTGCAATGCGGCCACTGACGGCAGCTGTAGTAGCTGCTGGTGGAAATGCAACGTATGTTTTCTTTATCCTAGTGGAAATAAGTATGAGATCCATGGGTATGTTTGGAGACTGATCGTTTCTTTTATTAAAAAAAAAACTTCAGTTATGTGCTGGATGG	FALSE	TRUE	FALSE	0	0	0	11	0.0102899
GTGGAAGCAGATAAAGTTGCAAAAAGAGCTGTGGTTGTTGGCTGTGGCGGCAGGTTCCCAGTCGAAAAGGACGCCAAAGAGGAAGTAAAGCTCTTCTTGGGTAATGCTGGAACTGCAATGCGGCCACTGACGGCAGCTGTAGTAGCTGCTGGTGGAAATGCAACGTATGTTTTCTTTATCCTAGTTGAAATAAGTATGAGATCCATGGGTATGTTTGGAGACTGATCGTTTCTTTTATTAAAAAAAAAACTTCAGTTATGTGCTTGATGG	FALSE	TRUE	FALSE	0	0	0	11	0.0102899
GTGGAAGCAGATAAAGTTGCAAAAAGAGCTGTGGTTGTTGGCTGTGGCGGCAGGTTCCCAGTCGAAAAGGACGCCAAAGAGGAAGTAAAGCTCTTCTTGGGTAATGCTGGAACTGCAATGCGGCCACTGACGGCAGCTGTAGTAGCTGCTGGTGGAAATGCAACGTATGTTTTCTTTATCCTAGTGGAAATAAGTATGAGATCCATGGGTATGTTTGGAGACTGATCGTTTCTTTTATTAAAAAAAAACTTCAGGTATGTGCTTGATGG	FALSE	TRUE	FALSE	0	0	0	11	0.0102899
GTGGAAGCAGATAAAGTTGCAAAAAGAGCTGTGGTTGTTGGCTGTGGCGGCAGGTTCCCGGTCGAAAAGGACGCCAAAGAGGAAGTAAAGCTCTTCTTGGGTAATGCTGGAACTGCAATGCGTCCATTGACGGCAGCTGTAGTAGCTGCTGGTGGAAATGCAACGTATGTTTTCTTTATCCTAGTTGAAATAAGTATGAGATCCATGGGTATGTTTGTAGACTGATCGTGTCTTTTATTAAAAAAAAACTTCAGTTATGTGCTTGATGG	FALSE	TRUE	FALSE	0	0	0	11	0.0102899
GTGGAAGCAGATAAAGTTGCAAAAAGAGCTGTGGTTGTTGGCTGTGGCGGCAGGTTCCCAGTCGAAAAGGACGCCAAAGAGGAAGTAAAGCTCTTCTTGGGTAATGCTGGAACTGCAATGCGGCCACTGACGGCAGCTGTAGTAGCTGCTGGTGGAAATGCAACGTATGTTTTCTTTATCCTAGTGGAAATAAGTATGAGATCCATGGGTATGTTTGGAGACTGATCGTTTCTTTTCTTAAAAAAAAACTTCAGTTATGTGCTTGATGG	FALSE	TRUE	FALSE	0	0	0	11	0.0102899
GTGGAAGCAGATAAAGTTGCAAAAAGAGCTGTGGTTGTTGGCTGTGGCGGCAGGTTCCCGGTCGAAAAGGACGCCAAAGAGGAAGTAAAGCTCTTCTTGGGTAATGCTGGAACTGCAATGCGTCCATTGACGGCAGCTGTAGTAGCTGCTGGTGGAAATGCAACGTATGTTTTCTTTATCCTAGTTGAAATAAGTATGAGATCCATGGGTATGTTTGGAGACTGATCGTGTCTTTTATTAAAAAAAAAACTTCATTTATTTGCTTGATGG	FALSE	TRUE	FALSE	0	0	0	11	0.0102899
GTGGAAGCAGATAAAGTTGCAAAAAGAGCTGTGGTTGTTGGCTGTGGCGGCAGGTTCCCAGTCGAAAAGGACGCCAAAGAGGAAGTAAAGCTCTTCTTGGGTAATGCTGGAACTGCAATGCGGCCACTGACGGCAGCTGTAGTAGCTGCTGGTGGAAATGCAACGTATGTTTTCTTTATCCTAGTGGAAATAAGTATGAGATCCATGGGTATGTTTGGAGACTGATCGTTTCTTTTATTAAAAAACAACTTCAGTTATGTGCTTGATGG	FALSE	TRUE	FALSE	0	0	0	11	0.0102899
GTGGAAGCAGATAAAGTTGCAAAAAGAGCTGTGGTTGTTGGCTGTGGCGGCAGGTTCCCAGTCGAAAAGGACGCCAAAGAGGAAGTAAAGCTCTTCTTGGGTAATGCTGGAACTGCAATGCGGCCACTGACGGCAGCTGTAGTAGCTGCTGGTGGAAATGCAACGTATGTTTTCTTTATCCTAGTGGAAATAAGTATGAGATCCATGGGTATGTTTGGAGACTGATCGTTTCTTTTATTAAAAAAAAACTTCAGTTATGGGCTTGATGG	FALSE	TRUE	FALSE	0	0	0	11	0.0102899
GTGGAAGCAGATAAAGTTGC-AAAAGAGCTGTGGTTGTTGGCTGTGGCGGCAGGTTCCCAGTCGAAAAGGACGCCAAAGAGGAAGTAAAGCTCTTCTTGGGTAATGCTGGAACTGCAATGCGGCCACTGACGGCAGCTGTAGTAGCTGCTGGTGGAAATGCAACGTATGTTTTCTTTATCCTAGTGGAAATAAGTATGAGATCCATGGGTATGTTTGGAGACTGATCGTTTCTTTTATTAAAAAAAAACTTCAGTTATGTGCTTGATGG	FALSE	TRUE	FALSE	0	0	0	11	0.0102899
GTGGAAGCAGATAAAGTTGCAAAAAGAGCTGTGGTTGTTGGCTGTGGCGGCAGGTTCCCGGTCGAAAAGGACGCCAAAGAGGAAGTAAAGCTCTTCTTGGGTAATGCTGGAACTGCAATGCGGCCATTGACGGCAGCTGTAGTTGCTGCTGGTGGAAATGCAACGTATGTTTTCTTTATCCTAGT-GAAATAAGTATGAGATCCATGGGTATGTTTGGAGACTGATCATGTCTTTTATTTAAAAAAAAAACTTCAGATATGTGCTTGATGG	FALSE	TRUE	FALSE	0	0	0	11	0.0102899
GTGGAAGCAGATAAAGTTGCAAAAAGAGCTGTGGTTGTTGGCTGTGGCGGCAGGTTCCCAGTCGAAAAGGACGCCAAAGAGGAAGTAAAGCTCTTCTTGGGTAATGCTGGAATTGCAATGCG--CAGTCTGACGGCTGCTGTAGTAGCTGCTGGTGGAAATGCAACGTATGTTTTCTTTATCCTAGTGGAAATAAGTATGAGATCCATGGGTATGTTTGGAGACTGATCGTTTCTTTTATTAAAAAAAAACTTCAGTTATGTGCTTGATGG	FALSE	TRUE	FALSE	0	0	0	11	0.0102899
GTGGAGGCAGATAAAGTTGCAAAAAGAGCTGTGGTTGTTGGCTGTGGCGGCAGGTTCCCGGTCGAAAAGGACGCCAAAGAGGAAGTAAAGCTCTTCTTGGGTAATGCTGGAACTGCAATGCGGCCATTGACGGCAGCTGTAGTTGCTGCTGGTGGAAATGCAACGTATGTTTTCTTTATCCTAGT-GAAATAAGTATGAGATCCATGGGTATGTTTGGAGACTGATCATGTCTTTTATTTAAAAAAAAAACTTCAGTTATGTGCTTGATGG	FALSE	TRUE	FALSE	0	0	0	11	0.0102899
GTGGAAGCAGATAAAGTTGCAAAAAGAGCTGTGGTTGTTGGCTGTGGCGGCAGGTTCCCAGTCGAAAAGGACGCCAAAGAGGAAGTAAAGCTCTTCTTGGGTAATGCTGGAACTGCAATGCGGCCACTGACGGCAGCTGTAGTAGCTGCTGGTGGAAATGCAACGTATGTTTTCTTTATCCTAGTGGAAATAAGTATGAGATCCATGGGTATGTTTGGAGACTGATCGTTTCTTTTATTAAAAAAAAACTTCAGTTATGTCCTTGATGG	FALSE	TRUE	FALSE	0	0	0	11	0.0102899
GTGGAAGCAGATAAAGTTGCAAAAAGAGCTGTGGTTGTTGGCTGTGGCGGCAGGTTCCCGGTCGAAAAGGACGCCAAAGAGGAAGTAAAGCTCTTCTTGGGTAATGCTGGAACTGCAATGCGGCCATTGACGGCAGCTGTAGTTGCTGCTGGTGGAAATGCAACGTATGTTTTCTTTATCCTAGTTGAAATAAGTATGAGATCCATGGGTATGTTTGGAGACTGATCGTGTCTTTTATTAAAAAAAAAACTTCAGTTATTTGCTTGATGG	FALSE	TRUE	FALSE	0	0	0	11	0.0102899
GTGGAAGCAGATAAAGTTGCAAAAAGAGCTGTGGTTGTTGGCTGTGGCGGCAGGTTCCCGGTCGAAAAGGACGCCAAAGAGGAAGTAAAGCTCTTCTTGGGTAATGCTGGAACTGCAATGCGTCCATTGACGGCAGCTGTAGTAGCTGCTGGTGGAAATGCAACGTATGTTTTCTTTATCCTAGTTGAAATAAGTATGAGATCCATGGGTATGTTTGGAGACTGATCGTGTCTTTTATTACAAAAAAACTTCAGTTATGTGCTTGATGG	FALSE	TRUE	FALSE	0	0	0	10	0.00935445
GTGGAAGCAGATAAAGTTGCAAAAAGAGCTGTGGTTGTTGGCTGTGGCGGCAGGTTCCCGGTCGAAAAGGACGCCAAAGAGGAAGTAAAGCTCTTCTTGGGTAATGCTGGAACTGCAATGCGTCCATTGACGGCAGCTGTAGTAGCTGCTGGTGGAAATGCAACGTATGTTTTCTTTATCCTAGTTGAAATAAGTATGAGATCCATGGGTATGTTTGGAGACTGATCGTGTCTTTTATTTAAAAAAAAAACTTCAGTTATGTGCTTGATTG	FALSE	TRUE	FALSE	0	0	0	10	0.00935445
GTGGAAGCAGATAAAGTTGCAAAAAGAGCTGTGGTTGTTGGCTGTGGCGGCAGGTTCCCGGTCGAAAAGGACGCCAAAGAGGAAGTAAAGCTCTTCTTGGGTAATGCTGGAACTGCAATGCGGCCATTGACGGCAGCTGTAGTTGCTGCTGGTGGAAATGCAACGTATGTTTTCTTTATCCTAGTGGAAATAAGTATGAGATCCATGGGTATGTTTGGAGACTGATCGTTTCTTTTATTAAAAAAAAACTTCAGTTATGTGATTGATGG	FALSE	TRUE	FALSE	0	0	0	10	0.00935445
GTGGAAGCAGATAAAGTTGCAAAAAGAGCTGTGGTTGTTGGCTGTGGCGGCAGGTTCCCAGTCGAAAAGGACGCCAAAGAGGAAGTAAAGCTCTTCTTGGGTAATGCTGGAACTGCAATGCGGCCACTGACGGCAGCTGTAGTAGCTGCTGGTGGAAATGCAACGTATGTTTTCTTTATCCTAGT-GAAATAAGTATGAGATCCATGGGTATGTTTGGAGACTGATCATGTCTTTTATTTAAAAAAAAAACTTCAGTTATGTGCTTGCTGG	FALSE	TRUE	FALSE	0	0	0	10	0.00935445
GTGGAAGCAGATAAAGTTGCAAAAAGAGCTGTGGTTGTTGGCTGTGGCGGCAGGTTCCCAGTCGAAAAGGACGCCAAAGAGGAAGTAAAGCTCTTCTTGGGTAATGCTGGAACTGCAATGCGTCCACTGACGGCAGCTGTAGTAGCTGCTGGTGGAAATGCAACGTATGTTTTCTTTATCCTAGTGGAAATAAGTATGAGATCCATGGGTATGTTTGGAGACTGATCGTTTCTTTTATTAAAAAAAAACTTCAGTTATGTGCTTGATGG	FALSE	TRUE	FALSE	0	0	0	10	0.00935445
GTGGAAGCAGATAAAGTTGCAAAAAGAGCTGTGGTTGTTGGCTGTGGCGGCAGGTTCCCGGTCGAAAAGGACGCCAAAGAGGAAGTAAAGCTCTTCTTGGGTAATGCTGGAACTGCAATGCGTCCATTGACGGCAGCTGTAGTAGCTGCTGGTGGAAATGCAACGTATGTTTTCTTTATCCTAGTTGAAATAAGTATGAGATCTATGGGTATGTTTGGAGACTGATCGTGTCTTTTATTAAAAAAAAAACTTCAGTTATGTGCTTGATGG	FALSE	TRUE	FALSE	0	0	0	10	0.00935445
GTGGAAGCAGATAAAGTTGCAAAAAGAGCTGTGGTTGTTGGCTGTGGCGGCAGGTTCCCAGTCGAAAAGGACGCCAAAGAGGAAGTAAAGCTCTTCTTGGGTAATGCTGGAACTGCAATGCGGCCACTGACGGCAGCTGTAGTAGCTGCTGGTGGAAATGCAACGTATGTTTTCTTTATCCTAGTGGAAATAAGTATGAGATCCATGGGTATGTTTGGAGACTGATCGTGTCTTTTATTAAAAAAAAAACTTCAGTTATGTGCTTGATGT	FALSE	TRUE	FALSE	0	0	0	10	0.00935445
GTGGAAGCAGATAAAGTTGCAAAAAGAGCTGTGGTTGTTGGCTGTGGCGGCAGGTTCCCGGTCGAAAAGGACGCCAAAGAGGAAGTAAAGCTCTTCTTGGGTAATGCTGGAACTGCAATGCGGCCACTGACGGCAGCTGTAGTTGCTGCTGGTGGAAATGCAACGTATGTTTTCTTTATCCTAGT-GAAATAAGTATGAGATCCATGGGTATGTTTGGAGACTGATCATGTCTTTTATTTAAAAAAAAAACTTCAGTTATGTGCTTGATGG	FALSE	TRUE	FALSE	0	0	0	10	0.00935445
GTGGAAGCAGATAAAGTTGCAAAAAGAGTTGTGGTTGTTGGCTGTGGCGGCAGGTTCCCAGTCGAAAAGGACGCCAAAGAGGAAGTAAAGCTCTTCTTGGGTAATGCTGGAACTGCAATGCGGCCACTGACGGCAGCTGTAGTAGCTGCTGGTGGAAATGCAACGTATGTTTTCTTTATCCTAGTTGAAATAAGTATGAGATCCATGGGTATGTTTGGAGACTGATCGTTTCTTTTATTAAAAAAAAACTTCAGTTATGTGCTTGATGG	FALSE	TRUE	FALSE	0	0	0	10	0.00935445
GTGGAAGCAGATAAAGTTGCAAAAAGAGCTGTGGTTGTTGGCTGTGGCGGCAGGTTCCCGGTCGAAAAGGACGCCAAAGAGGAAGTAAAGCTCTTCTTGGGTAATGCTGGAACTGCAATGCGTCCATTGACGGCAGCTGTAGTAGCTGCTGGTGGAAATGCAACGTATGTTTTCTTTATCCTAGTTGAAATAAGTATGAGATCCATGGGTATGTTTGGAGACTGATCGTGTCTTTTATTAAAAAAAAACTTCAGTTATGTGCTTTATGG	FALSE	TRUE	FALSE	0	0	0	10	0.00935445
GTGGAAGCAGATAAAGTTGCAAAAAGAGCTGTGGTTGTTGGCTGTGGCGGCAGGTTCCCGGTCGAAAAGGACGCCAAAGAGGAAGTAAAGCTCTTCTTGGGTAATGCTGGAACTGCAATGCGGCCATTGACGGCAGCTGTAGTTGCTGCTGGTGGAAATGCAACGTATGTTTTCTTTATCCTAGT-GAAATAAGTATGAGATCCATGGGTATGTTTGGAGACTGATAATGTCTTTTATTTAAAAAAAAAACTTCAGTTATGTGCTTGATGG	FALSE	TRUE	FALSE	0	0	0	10	0.00935445
GTGGAAGCAGATAAAGTTGCAAAAAGAGCTGTGGTTGTTGGCTGTGGCGGCAGGTTCCCGGTCGAAAAGGACGCCAAAGAGGAAGTAAAGCTCTTCTTGGGTAATGCTGGAACTGCAATGCGTCCATTGACGGCAGCTGTAGTAGCTGCTGGTGGAAATGCAACGTATGTTTTCTTTATCCTAGTTGAAATAAGTATGAGATCCATGGTTATGTTTGGAGACTGATCGTGTCTTTTATTAAAAAAAAAACTTCAGTTATGTGCTTGATGG	FALSE	TRUE	FALSE	0	0	0	10	0.00935445
GTGGAAGCAGATAAAGTTGCAAAAAGAGCTGTGGTTGTTGGCTGTGGCGGCAGGTTCCCGGTCGAAAAGGACGCCAAAGAGGAAGTAAAGCTCTTCTTGGGTAATGCTGGAACTGCAATGCGTCCATTGACGGCAGCTGTAGTAGCTGCTGGTGGAAATGCAACGTATGTTTTCTTTATCCTAGTTGAAATAAGTATGAGATCCATGGGTATGTTTGGAGACTGATCGTGTCTTTTATTAAAAAAAACACTTCAGTTATGTGCTTGATGG	FALSE	TRUE	FALSE	0	0	0	10	0.00935445
GTGGAAGCAGATAAAGTTGCAAAAAGAGCTGTGGTTGTTGGCTGTGGCGGCAGGTTCCCGGTCGAAAAGGACGCCAAAGAGGAAGTAAAGCTCTTCTTGGGTAATGCTGGAACTGCAATGCGTCCATTGACGGCAGCTGTAGTAGCTGCTGGTGGAAATGCAACGTATGTTTTCTTTATCCTAGTTGAAATAAGTATGAGATCCATGGGTATGTTTGGAGACTGATCGTGTCTTTTATTAAAAAAAAACTTCAGTTATGTGCTTGAT--	FALSE	TRUE	FALSE	0	0	0	10	0.00935445
GTGGAAGCAGATAAAGTTGCAAAAAGAGCTGTGGTTGTTGGCTGTGGCGGCAGGTTCCCAGTCGAAAAGGACGCCAAAGAGGAAGTAAAGCTCTTCTTGGGTAATGCTGGAACTGCAATGTGGCCACTGACGGCAGCTGTAGTAGCTGCTGGTGGAAATGCAACGTATGTTTTCTTTATCCTAGTGGAAATAAGTATGAGATCCATGGGTATGTTTGGAGACTGATCGTTTCTTTTATTAAAAAAAAACTTCAGTTATGTGCTTGATGG	FALSE	TRUE	FALSE	0	0	0	10	0.00935445
GTGGAAGCAGATAAAGTTGCAAAAAGAGCTGTGGTTGTTGGCTGTGGCGGCAGGTTCCCAGTCGAAAAGGACGCCAAAGAGGAAGTAAAGCTCTTCTTGGGTAATGCTGGAACTGCAATGCGGCCACTGACGGCAGCTGTAGTAGCTGCTGGTGGAAATGTAACGTATGTTTTCTTTATCCTAGTGGAAATAAGTATGAGATCCATGGGTATGTTTGGAGACTGATCGTTTCTTTTATTAAAAAAAAACTTCAGTTATGTGCTTGATGG	FALSE	TRUE	FALSE	0	0	0	10	0.00935445
GTGGAAGCAGATAAAGTTGCAAAAAGAGCTGTGGTTGTTGGCTGTGGCGGCAGGTTCCCGGTCGAAAAGGACGCCAAAGAGGAAGTAAAGCTCTTCTTGGGTAATGCTGGAACTGCAATGCGTCCATTGACGGCAGCTGTAGTAGCTGCTGGTGGAAATGCAACGTATGTTTTCTTTATCCTAGTTGAAATAAGTATGAGATCCATGGGTATGTTTGGAGACTGATCGTGTCTTTTATTAAAAAAAAAACTTCAGTAATGTGCTTGATGG	FALSE	TRUE	FALSE	0	0	0	10	0.00935445
GTGGAAGCAGATAAAGTTGCAAAAAGAGCTGTGGTTGTTGGCTGTGGCGGCAGGTTCCCGGTCGAAAAGGACGCCAAAGAGGAAGTAAAGCTCTTCTTGGGTAATGCTGGAACTGCAATGCGGCCATTGACGGCAGCTGTAGTTGCTGCTGGTGGAAATGCAACGTATGTTTTCTTTATCCTAGT-GAAATAAGTATGAGATCCATGGGTATGTTTGGAGACTGATCATGTCTTTTATTTAAAAAAAAAACTTCAGTTATGTGCGTGATGG	FALSE	TRUE	FALSE	0	0	0	10	0.00935445
GTGGAAGCAGATAAAGTTGCAAAAAGAGCTGTGGTTGTTGGCTGTGGCGGCAGGTTCCCGGTCGAAAAGGACGCCAAAGAGGAAGTAAAGCTCTTCTTGGGTAATGCTGGAACTGCAATGCGGCCACTGACGGCAGCTGTAGTAGCTGCTGGTGGAAATGCAACGTATGTTTTCTTTATCCTAGTGGAAATAAGTATGAGATCCATGGGTATGTTTGGAGACTGATCGTTTCTTTTATTAAAAATAAACTTCAGTTATGTGCTTGATGG	FALSE	TRUE	FALSE	0	0	0	10	0.00935445
GTGGAAGCAGATAAAGTTGCAAAAAGAGCTGTGGTTGTTGGCTGTGGCGGCAGGTTCCCGGTCGAAAAGGACGCCAAAGAGGAAGTAAAGCTCTTCTTGGGTAATGCTGGAACTGCAATGCGGCCATTGACGGCAGCTGTAGTTGCTGCTGGTGGAAATGCAACGTATGTTTTCTTTATCCTAGT-GAAATAAGTATGAGATCCATGGGTATGTTTGGAGACTGATCATGTCTTTTATTTAAAAAAAAAACTTCATTTATTTGCTTGATGG	FALSE	TRUE	FALSE	0	0	0	10	0.00935445
GTGGAAGCAGATAAAGTTGCAAAAAGAGCTGTGGTTGTTGGCTGTGGCGGCAGGTTCCCGGTCGAAAAGGACGCCAAAGAGGAAGTAAAGCTCTTCTTGGGTAATGCTGGAACTGCAATGCGTCCATTGACGGCAGCTGTAGTAGCTGCTGGTGGAAATGCAACGTATGTTTTCTTTATCCTAGTTGAAATAAGTATGAGATCCATGGGTATGTTTGGAGACTGATCGTTTCTTTTATTAAAAAAAAACTTCAGTTATTTGCTTGATGG	FALSE	TRUE	FALSE	0	0	0	10	0.00935445
GTGGAAGCAGATAAAGTTGCAAGAAGAGCTGTGGTTGTTGGCTGTGGCGGCAGGTTCCCAGTCGAAAAGGACGCCAAAGAGGAAGTAAAGCTCTTCTTGGGTAATGCTGGAACTGCAATGCGGCCACTGACGGCAGCTGTAGTAGCTGCTGGTGGAAATGCAACGTATGTTTTCTTTATCCTAGTGGAAATAAGTATGAGATCCATGGGTATGTTTGGAGACTGATCGTTTCTTTTATTAAAAAAAAACTTCAGTTATGTGCTTGATGG	FALSE	TRUE	FALSE	0	0	0	10	0.00935445
GTGGAAGCAGATAAAGTTGCAAAAAGAGCTGTGGTTGTTGGCTGTGGCGGCAGGTTCCCGGTCGAAAAGGACGCCAAAGAGGAAGTAAAGCTCTTCTTGGGTAATGCTGGAACTGCAATGCGGCCATTGACGGCAGCTGTAGTTGCTGCTGGTGGAAATGCAACGTATGTTTTCTTTATCCTAGT-GAAATAAGTATGAGATCCATGGTTATGTTTGGAGACTGATCATGTCTTTTATTTAAAAAAAAAACTTCAGTTATGTGCTTGATGG	FALSE	TRUE	FALSE	0	0	0	10	0.00935445
GTGGAAGCAGATAAAGTTGCAAAAAGAGCTGTGGTTGTTGGCTGTGGCGGCAGGTTCCCAGTCGAAAAGGACGCCAAAGAGGAAGTAAAGCTCTTCTTGGGTAATGCTGGAACTGCAATGCGTCCATTGACGGCAGCTGTAGTAGCTGCTGGTGGAAATGCAACGTATGTTTTCTTTATCCTAGTTGAAATAAGTATGAGATCCATGGGTATGTTTGGAGACTGATCGTGTCTTTTATTAAAAAAAAAACTTCAGTTATTTGCTTGATGG	FALSE	TRUE	FALSE	0	0	0	10	0.00935445
GTGGAAGCAGATAAAGTTGCAAAAAGAGCTGTGGTTGTTGGCTGTGGCGGCAGGTTCCCGGTCGAAAAGGACGCCAAAGAGGAAGTAAAGCTCTTCTTGGGTAATGCTGGAACTGCAATGCGGCCATTGACGGCAGCTGTAGTTGCTGCTGGTGGAAATGCAACGTATGTTTTCTTTATCCTAGTGGAAATAAGTATGAGATCCATGGGTATGTTTGGAGACTGATCGTTTCTTTTATTAAAAAAAAACTTCAGTTATGTGCTTGCTGG	FALSE	TRUE	FALSE	0	0	0	10	0.00935445
CTGGAAGCAGATAAAGTTGCAAAAAGAGCTGTGGTTGTTGGCTGTGGCGGCAGGTTCCCGGTCGAAAAGGACGCCAAAGAGGAAGTAAAGCTCTTCTTGGGTAATGCTGGAACTGCAATGCGGCCATTGACGGCAGCTGTAGTTGCTGCTGGTGGAAATGCAACGTATGTTTTCTTTATCCTAGTGGAAATAAGTATGAGATCCATGGGTATGTTTGGAGACTGATCGTTTCTTTTATTAAAAAAAAACTTCAGTTATGTGCTTGATGG	FALSE	TRUE	FALSE	0	0	0	10	0.00935445
GTGGAAGCAGATAAAGTTGCAAAAAGAGTTGTGGTTGTTGGCTGTGGCGGCAGGTTCCCAGTCGAAAAGGACGCCAAAGAGGAAGTAAAGCTCTTCTTGGGTAATGCTGGAACTGCAATGCGGCCACTGACGGCAGCTGTAGTAGCTGCTGGTGGAAATGCAACGTATGTTTTCTTTATCCTAGTTGAAATAAGTATGAGATCCATGGGTATGTTTGGAGACTGATCGTGTCTTTTATTAAAAAAAAACTTCAGTTATGTGCTTGATGG	FALSE	TRUE	FALSE	0	0	0	10	0.00935445
GTGGAAGCAGATAAAGTTGCAAAAAGAGCTGTGGTTGTTGGCTGTGGCGGCAGGTTCCCGGTCGAAAAGGACGCCAAAGAGGAAGTAAAGCTCTTCTTGGGTAATGCTGGAACTGCAATGCGTCCATTGACGGCAGCTGTAGTAGCTGCTGGTGGAAATGCAACGTATGTTTTCTTTATCCTAGTTGAAATAAGTATGAGATCCATGGGTATGTTTGGAGACTGATCGTGTCTTTTATTAAAAAAAAAACTTCAGTTATGTTCTTTATGG	FALSE	TRUE	FALSE	0	0	0	10	0.00935445
GTGGAAGCAGATAAAGTTGCAAAAAGAGCTGTGGTTGTTGGCTGTGGCGGCAGGTTCCCGGTCGAAAAGGACGCCAAAGAGGAAGTAAAGCTCTTCTTGGGTAATGCTGGAACTGCAATGCGTCCATTGACGGCAGCTGTAGTAGCTGCTGGTGGAAATGCAACGTATGTTTTCTTTATCCTAGTGGAAATAAGTATGAGATCCATGGGTATGTTTGGAGACTGATCGTTTCTTTTATTAAAAAAAAACTTCAGTTATGTTCTTGATGG	FALSE	TRUE	FALSE	0	0	0	10	0.00935445
GTGGAAGCAGATAAAGTTGCAAAAAGAGCTGTGGTTGTTGGCTGTGGCGACAGGTTCCCAGTCGAAAAGGACGCCAAAGAGGAAGTAAAGCTCTTCTTGGGTAATGCTGGAACTGCAATGCGGCCACTGACGGCAGCTGTAGTAGCTGCTGGTGGAAATGCAACGTATGTTTTCTTTATCCTAGTGGAAATAAGTATGAGATCCATGGGTATGTTTGGAGACTGATCGTTTCTTTTATTAAAAAAAAACTTCAGTTATGTGCTTGATGG	FALSE	TRUE	FALSE	0	0	0	10	0.00935445
GTGGAAGCAGATAAAGGTTGCAAAAAGAGCTGTGGTTGTTGGCTGTGGCGGCAGGTTCCCAGTCGAAAAGGACGCCAAAGAGGAAGTAAAGCTCTTCTTGGGTAATGCTGGAACTGCAATGCGGCCACTGACGGCAGCTGTAGTAGCTGCTGGTGGAAATGCAACGTATGTTTTCTTTATCCTAGTGGAAATAAGTATGAGATCCATGGGTATGTTTGGAGACTGATCGTTTCTTTTATTAAAAAAAAACTTCAGTTATGTGCTTGATGG	FALSE	TRUE	FALSE	0	0	0	10	0.00935445
GTGGAAGCAGATAAAGTTGCAAAAAGAGCTGTGGTTGTTGGCTGTGGCGGCAGGTTCCCAGTCGAAAAGGACGCCAAAGAGGAAGTAAAGCTCTTCTTGGGTAATGCTGGAACTGCAATGCGGCCATTGACGGCAGCTGTAGTTGCTGCTGGTGGAAATGCAACGTATGTTTTCTTTATCCTAGTGGAAATAAGTATGAGATCCATGGGTATGTTTGGAGACTGATCGTTTCTTTTATTAAAAAAAAAACTTCAGTTATGTGCTTGATGG	FALSE	TRUE	FALSE	0	0	0	10	0.00935445
GTGGAAGCAGATAAAGTTGCAAAAAGAGCTGTGGTTGTTGGCTGTGGCGGCAGGTTCCCGGTCGAAAAGGACGCCAAAGAGGAAGTAAAGCTCTTCTTGGGTAATGCTGGAACTGCAATGCGGCCATTGACGGCAGCTGTAGTTGCTGCTGGTGGAAATGCAACGTATGTTTTCTTTATCCTAGT-GAAATAAGTATGAGATCCATGGGTATGTTTGGAGACTGATCATGTCTTTTATTTAAAAACAAAACTTCAGTTATGTGCTTGATGG	FALSE	TRUE	FALSE	0	0	0	10	0.00935445
GTGGAAGCAGATAAAGTTGCAAAAAGAGCTGTGGTTGTTGGCTGTGGCGGCAGGTTCCCGGTCGAAAAGGACGCCAAAGAGGAAGTAAAGCTCTTCTTGGGTAATGCTGGAACTGCAATGCGGCCATTGACGGCAGCTGTAGTTGCTGCTGGTGGAAATGCAACGTATGTTTTCTTTATCCTAGTTGAAATAAGTATGAGATCCATGGGTATGTTTGGAGACTGATCGTTTCTTTTATTAAAAAAAAAACTTCAGTTATGTGCTTGATGG	FALSE	TRUE	FALSE	0	0	0	10	0.00935445
GTGGAAGCAGATAAAGTTGCAAAAAGAGCTGTGGTTGTTGGCTGTGGCGGCAGGTTCCCAGTCGAAAAGGACGCCAAAGAGGAAGTAAAGCTCTTCTTGGGTAATGCTGGAACTGCAATGCGGCCACTGACGGCAGCTGTAGTAGCTGCTGGTGGAAATGCAACGTATGTTTTCTTTATCCTAGTGGAAATAAGTATGAGATCGATGGGTATGTTTGGAGACTGATCGTTTCTTTTATTAAAAAAAAACTTCAGTTATGTGCTTGATGG	FALSE	TRUE	FALSE	0	0	0	10	0.00935445
GTGGAAGCAGATAAAGTTGCAAAAAGAGCTGTGGTTGTTGGCTGTGGCGGCAGGTTCCCAGTCGAAAAGGACGCCAAAGAGGAAGTAAAGCTCTTCTTGGGTAATGCTGGAACTGCAATGCGGCCACTGACGGCAGCTGTAGTAGCTGCTGGTGGAAATGCAACGTATGTTTTCTTTATCCTAGTGGAAATAAGTATGAGATCCATGGGTATGTTTGGAGACTGATCTTTTCTTTTATTAAAAAAAAACTTCAGTTATGTGCTTGATGG	FALSE	TRUE	FALSE	0	0	0	9	0.008419
GTGGAGGCAGATAAAGTTGCAAAAAGAGCTGTGGTTGTTGGCTGTGGCGGCAGGTTCCCGGTCGAAAAGGACGCCAAAGAGGAAGTAAAGCTCTTCTTGGGTAATGCTGGAACTGCAATGCGTCCATTGACGGCAGCTGTAGTAGCTGCTGGTGGAAATGCAACGTATGTTTTCTTTATCCTAGTTGAAATAAGTATGAGATCCATGGGTATGTTTGGAGACTGATCGTGTCTTTTATTAAAAAAAAAACTTCAGTTATGTGCTTGATGG	FALSE	TRUE	FALSE	0	0	0	9	0.008419
GTGGAAGCAGATAAAGTTGCAAAAAGAGCTGTGGTTGTTGGCTGTGGCGGCAGGTTCCCGGTCGAAAAGGACGCCAAAGAGGAAGTAAAGCTCTTCTTGGGTAATGCTGGAACTGCAATGCGTCCATTGACGGCAGCTGTAGTAGCTGCTGGTGGAAATGCAACGTATGTTTTCTTTATCCTAGTTGAAATAAGTATGAGATCCATGGGTATGTTTGGAGACTGATCGTGTCTTTTATTTAAAAAAAAAACTTCAGTTATGTGCTTGATGT	FALSE	TRUE	FALSE	0	0	0	9	0.008419
GTGGAAGCAGATAAAGTTGCAAAAAGAGCTGTGGTTGTTGGCTGTGGCGGCAGGTTCCCAGTCGAAAAGGACGCCAAAGAGGAAGTAAAGCTCTTCTTGGGTAATGCTGGAACTGCAATGCGGCCACTGACGGCAGCTGTAGTAGCTGCTGGTGGAAATGCAACGTATGTTTTCTTTATCCTAGTGGAAATAAGTATGAGATCCATGGGTATGTTTGGAGACTGATCGTTTCTTTTATTAAAAAAAAACTTCAGTTTTGTGCTTGATGG	FALSE	TRUE	FALSE	0	0	0	9	0.008419
GTGGAAGCAGATAAAGTTGCAAAAAGAGCTGTGGTTGTTGGCTGTGGCGGCAGGTTCCCAGTCGAAAAGGACGCCAAAGAGGAAGTAAAGCTCTTCTTGGGTAATGCTGGAACTGCAATGCGTCCATTGACGGCAGCTGTAGTAGCTGCTGGTGGAAATGCAACGTATGTTTTCTTTATCCTAGTTGAAATAAGTATGAGATCCATGGGTATGTTTGGAGACTGATCGTGTCTTTTATTAAAAAAAAAACTTCAGTTATGTGCTTGATGT	FALSE	TRUE	FALSE	0	0	0	9	0.008419
GTGGAAGCAGATAAAGTTGCAAAAAGAGCTGTGGTTGTTGGCTGTGGCGGCAGGTTCCCGGTCGAAAAGGACGCCAAAGAGGAAGTAAAGCTCTTCTTGGGTAATGCTGGAACTGCAATGCGGCCATTGACGGCAGCTGTAGTTGCTGCTGGTGGAAATGCAACGTATGTTTTCTTTATCCTAGT-GAAATAAGTATGAGATCCATGGGTATGTTTGGAGACTGATCATGTTTTTTATTTAAAAAAAAAACTTCAGTTATGTGCTTGATGG	FALSE	TRUE	FALSE	0	0	0	9	0.008419
GTGGAAGCAGATAAAGTTGCAAAAAGAGCTGTGGTTGTTGGCTGTGGCGGCAGGTTCCCAGTCGAAAAGGACGCCAAAGAGGAAGTAAAGCTCTTCTTGGGTAATGCTGGAACTGCAATGCG--CAGTCTGACGGCTGCTGTAGTAGCTGCTGGTGGAAATGCAACGTATGTTTTCTTTATCCTAGTGGAAATAAGTATGAGATCCATGGGTATGTTTGGAGACTGATCGTTTCTTTTATTAAAAAAAAACTTCAGTTATGTGCTTGATGG	FALSE	TRUE	FALSE	0	0	0	9	0.008419
GTGGAAGCAGATAAAGTTGCAAAAAGAGCTGTGGTTGTTGGCTGTGGCGGCAGGTTCCCGGTCGAAAAGGACGCCAAAGAGGAAGTAAAGCTCTTCTTGGGTAATGCTGGAACTGCAATGCGTCCATTGACGGCAGCTGTAGTAGCTGCTGGTGGAAATGCAACGTATGTTTTCTTTATCCTAGTGGAAATAAGTATGAGATCCATGGGTATGTTTGGAGACTGATCGTTTCTTTTATTAAAAAAAAACTTCAGTTATGTGCTTGATGT	FALSE	TRUE	FALSE	0	0	0	9	0.008419
GTGGAAGCAGATAAAGTTGCAAAAAGAGCTGTGGTTGTTGGCTGTGGCGGCAGGTTCCCAGTCGAAAAGGACGCCAAAGAGGAAGTAAAGCTCTTCTTGGGTAATGCTGGAACTGCAATGCGGCCACTGACGGCAGCTGTAGTAGCTGCTGGTGGAAATGCAACGTATGTTTTCTTTATCCTAGTGGAAATAAGTATGAGATCCATGGGTATGTTTGGAGACTGATCATGTCTTTTATTTAAAAAAAAAACTTCAGTTATGTGCTTGATGT	FALSE	TRUE	FALSE	0	0	0	9	0.008419
GTGGAAGCAGATAAAGTTGCAAAAAGAGCTGTGGTTGTTGGCTGTGGCGGCAGGTTCCCGGTCGAAAAGGACGCCAAAGAGGAAGTAAAGCTCTTCTTGGGTAATGCTGGAACTGCAATGCGTCCATTGACGGCAGCTGTAGTAGCTGCTGGTGGAAATGCAACGTATGTTTTCTTTATCCTAGTTGAAATAAGTATGAGATCCATGGGTATGTTTGGAGACTGATCGTGTCTTTTATTAAAAAAAAACTTCAGTTATGTGCTTGCTGG	FALSE	TRUE	FALSE	0	0	0	9	0.008419
GTGGAAGCAGATAAAGTTGCAAAAAGAGCTGTGGTTGTTGGCTGTGGCGGCAGGTTCCCAGTCGAAAAGGACGCCAAAGAGGAAGTAAAGCTCTTCTTGGGTAATGCTGGAACTGCAATGCGGCCACTGACGGCAGCTGTAGTAGCTGCTGGTGGAAATGCAACGTATGTTTTCTTTATCCTAGTGGAAATAAGTATGAGATCCATGGGTATGTCTGGAGACTGATCGTTTCTTTTATTAAAAAAAAAACTTCAGTTATGTGCTTGATGG	FALSE	TRUE	FALSE	0	0	0	9	0.008419
GTGGAAGCAGATAAAGTTGCAAAAAGAGCTGTGGTTGTTGGCTGTGGCGGCAGGTTCCCGGTCGAAAAGGACGCCAAAGAGGAAGTAAAGCTCTTCTTGGGTAATGCTGGAACTGCAATGCGTCCATTGACGGCAGCTGTAGTAGCTGCTGGTGGAAATGCAACGTATGTTTTCTTTATCCTAGTTGAAATAAGTATGAGATCCATGGGTATGTTTGGAGACTGATAGTGTCTTTTATTAAAAAAAAAACTTCAGTTATGTGCTTGATGG	FALSE	TRUE	FALSE	0	0	0	9	0.008419
GTGGAAGCAGATAAAGTTGCAAAAAGAGCTGTGGTTGTTGGCTGTGGCGGCAGGTTCCCGGTCGAAAAGGACGCCAAAGAGGAAGTAAAGCTCTTCTTGGGTAATGCTGGAACTGCAATGCGGCCATTGACGGCAGCTGTAGTTGCTGCTGGTGGAAATGCAACGTATGTTTTCTTTATCCTAGT-GAAATAAGTATGAGATCCATGGGTATGTTTGGAGACTGATCATGTCTTTTATTTAAAAAAAAAACTTCAGTTATGTGCTGGATGG	FALSE	TRUE	FALSE	0	0	0	9	0.008419
GTGGAAGCAGATAAAGTTGCAAAAAGAGCTGTGGTTGTTGGCTGTGGCGGCAGGTTCCCAGTCGAAAAGGACGCCAAAGAGGAAGTAAAGCTCTTCTTGGGTAATGCTGGAACTGCAATGCGGCCACTGACGGCAGCTGTAGTAGCTGCTGGTGGAAATGCAACGTATGTTTTCTTTATCCTAGT-GAAATAAGTATGAGATCCATGGGTATGTTTGGAGACTGATCGTTTCTTTTATTAAAAAAAAAACTTCAGTTATGTGCTTGATGG	FALSE	TRUE	FALSE	0	0	0	9	0.008419
GTGGAAGCAGATAAAGTTGCAAAAAGAGCTGTGGTTGTTGGCTGTGGCGGCAGGTTCCCAGTCGAAAAGGACGCCAAAGAGGAAGTAAAGCTCTTCTTGGGTAATGCTGGAACTGCAATGCGTCCACTGACGGCAGCTGTAGTAGCTGCTGGTGGAAATGCAACGTATGTTTTCTTTATCCTAGTTGAAATAAGTATGAGATCCATGGGTATGTTTGGAGACTGATCGTTTCTTTTATTAAAAAAAAACTTCAGTTATGTGCTTGATGG	FALSE	TRUE	FALSE	0	0	0	9	0.008419
GTGGAAGCAGATAAAGTTGCAAAAAGAGCTGTGGTTGTTGGCTGTGGCGGCAGGTTCCCAGTCGAAAAGGACGCCAAAGAGGAAATAAAGCTCTTCTTGGGTAATGCTGGAACTGCAATGCGGCCACTGACGGCAGCTGTAGTAGCTGCTGGTGGAAATGCAACGTATGTTTTCTTTATCCTAGTGGAAATAAGTATGAGATCCATGGGTATGTTTGGAGACTGATCGTTTCTTTTATTAAAAAAAAACTTCAGTTATGTGCTTGATGG	FALSE	TRUE	FALSE	0	0	0	9	0.008419
GTGGAAGCAGATAAAGTTGCAAAAAGAGCTGTGGTTGTTGGCTGTGGCGGCAGGTTCCCAGTCGAAAAGGACGCCAAAGAGGAAGTAAAGCTCTTCTTGGGTAATGCTGGAACTGCAATGCGGCCACTGACGGCAGCTGTAGTAGCTGCTGGTGGAAATGCAACGTATGTTTTCTTTATCCTAGTGGAAATAAGTATGAGATCCATGGGTATGTTTGGAGACTGATCGTTTCTTTTATTAAAAAAAAACTTCAGTTAAGTGCTTGATGG	FALSE	TRUE	FALSE	0	0	0	9	0.008419
GTGGAAGCAGATAAAGTTGCAAAAAGAGCTGTGGTTGTTGGCTGTGGCGGCAGGTTCCCGGTCGAAAAGGACGCCAAAGAGGAAGTAAAGCTCTTCTTGGGTAATGCTGGAACTGCAATGCGGCCATTGACGGCAGCTGTAGTTGCTGCTGGTGGAAATGCAACGTATGTTTTCTTTATCCTAGT-GAAATAAGTATGAGATCCATGGGTATGTTTGGAGACTGATCATGTCTTTTATTTAAAAAAAAACTTCAGTTATGTGATTGATGG	FALSE	TRUE	FALSE	0	0	0	9	0.008419
GTGGAAGCAGATAAAGTTGCAAAAAGAGCTGTGGTTGTTGGCTGTGGCGGCAGGTTCCCAGTCGAAAAGGACGCCAAAGAGGAAGTAAAGCTCTTCTTGGGTAATGCTGCAACTGCTATGCGCTTACTGACGGCTGCTGTAGTAGCTGCTGGTGGAAATGCAACGTATGTTTTCTTTATCCTAGTGGAAATAAGTATGAGATCCATGGGTATGTTTGGAGACTGATCATGTCTTTTATTTAAAAAAAAAACTTCAGTTATGTGCTTGATGG	FALSE	TRUE	FALSE	0	0	0	9	0.008419
GTGGAAGCAGATAAAGTTGCAAAAAGAGTTGTGGTTGTTGGCTGTGGCGGCAGGTTCCCGGTCGAAAAGGACGCCAAAGAGGAAGTAAAGCTCTTCTTGGGTAATGCTGGAACTGCAATGCGGCCATTGACGGCAGCTGTAGTTGCTGCTGGTGGAAATGCAACGTATGTTTTCTTTATCCTAGT-GAAATAAGTATGAGATCCATGGGTATGTTTGGAGACTGATCATGTCTTTTATTAAAAAAAAACTTCAGTTATGTGCTTGATGG	FALSE	TRUE	FALSE	0	0	0	9	0.008419
GTGGAAGCAGATAAAGTTGCAAAAAGAGCTGTGGTTGTTGGCTGTGGCGGCAGGTTCCCGGTCGAAAAGGACGCCAAAGAGGAAGTAAAGCTCTTCTTGGGTAATGCTGGAACTGCAATGCGGCCATTGACGGCAGCTGTAGTTGCTGCTGGTGGAAATGCAACGTATGTTTTCTTTATCCTAGTGGAAATAAGTATGAGATCCATGGGTATGTCTGGAGACTGATCGTTTCTTTTATTAAAAAAAAACTTCAGTTATGTGCTTGATGG	FALSE	TRUE	FALSE	0	0	0	9	0.008419
GTGGAAGCAGATAAAGTTACAAAAAGAGCTGTGGTTGTTGGCTGTGGCGGCAGGTTCCCAGTCGAAAAGGACGCCAAAGAGGAAGTAAAGCTCTTCTTGGGTAATGCTGGAACTGCAATGCGGCCACTGACGGCAGCTGTAGTAGCTGCTGGTGGAAATGCAACGTATGTTTTCTTTATCCTAGTGGAAATAAGTATGAGATCCATGGGTATGTTTGGAGACTGATCGTTTCTTTTATTAAAAAAAAACTTCAGTTATGTGCTTGATGG	FALSE	TRUE	FALSE	0	0	0	9	0.008419
GTGGAAGCAGATAAAGTTGCAAAAAGAGCTGTGGTTGTTGGCTGTGGCGGCAGGTTCCCGGTCGAAAAGGACGCCAAAGAGGAAGTAAAGCTCTTCTTGGGTAATGCTGGAACTGCAATGCGGCCATTGACGGCAGCTGTAGTTGCTGCTGGTGGAAATGCAACGTATGTTTTCTTTATCCTAGT-GAAATAAGTATGAGATCCATGGGTATGTTTGGAGCCTGATCATGTCTTTTATTTAAAAAAAAAACTTCAGTTATGTGCTTGATGG	FALSE	TRUE	FALSE	0	0	0	9	0.008419
GTGGAAGCAGATAAAGTTGCAAAAAGAGCTGTGGTTGTTGGCTGTGGCGGCAGGTTCCCAGTCGAAAAGGACGCCAAAGAGGAAGTAAAGCTCTTCTTGGGTAATGCTGGAACTGCAATGCGGCCACTGACGGCAGCTGTAGTAGCTGCTGGTGGAAATGCAACGTATGTTTTCTTTATCCTAGTTGAAATAAGTATGAGATCCATGGGTATGTTTGGAGACTGATCGTGTCTTTTATTAAAAAAAAAACTTCAGTTATGTGCTTGATTG	FALSE	TRUE	FALSE	0	0	0	9	0.008419
GTGGAAGCAGATAAAGTTGCAAAAAGAGCTGTGGTTGTTGGCTGTGGCGGCAGGTTCCCGGTCGAAAAGGACGCCAAAGAGGAAGTAAAGCTCTTCTTGGGTAATGCTGGAACTGCAATGCGGCCATTGACGGCAGCTGTAGTTGCTGCTGGTGGAAATGCAACGTATGTTTTCTTTATCCTAGT-GAAATAAGTATGAGATCCATGGGTATGTTTGGAGACTGATCATGTCTTTTATTTAATAAAAAAACTTCAGTTATGTGCTTGATGG	FALSE	TRUE	FALSE	0	0	0	9	0.008419
GTGGAAGCAGATAAAGTTGCAAAAAGAGCTGTGGTTGTTGGCTGTGGCGGCAGGTTCCCAGTCGAAAAGGACGCCAAAGAGGAAGTAAAGCTCTTCTTGGGTAATGCTGGAACTGCAATGCGGCCACTGACGGCAGCTGTAGTAGCTGCTGGTGGAAATGCAACGTATGTTTTCTTTATCCTAGTGGAATTAAGTATGAGATCCATGGGTATGTTTGGAGACTGATCGTTTCTTTTATTAAAAAAAAACTTCAGTTATGTGCTTGATGG	FALSE	TRUE	FALSE	0	0	0	9	0.008419
GTGGAAGCAGATAAAGTTGCAAAAAGAGCTGTGGTTGTTGGCTGTGGCGGCAGGTTCCCGGTCGAAAAGGACGCCAAAGAGGAAGTAAAGCTCTTCTTGGGTAATGCTGGAACTGCAATGCGTCCATTGACGGCAGCTGTAGTAGCTGCTGGTGGAAATGCAACGTATGTTTTCTTTATCCTAGTTGAAATAAGTATGAGATCCATGGGTATGTTTGGAGACTGATCGGGTCTTTTATTAAAAAAAAAACTTCAGTTATGTGCTTGATGG	FALSE	TRUE	FALSE	0	0	0	9	0.008419
GTGGAAGCAGATAAAGTTGCAAAAAGAGCTGTGGTTGTTGGCTGTGGCGGCAGGTTCCCGGTCGAAAAGGACGCCAAAGAGGAAGTAAAGCTCTTCTTGGGTAATGCTGGAACTGCAATGCGTCCATTGACGGCAGCTGTAGTAGCTGCTGGTGGAAATGCAACGTATGTTTTCTTTATCCTAGTTGAAATAAGTATGAGATCCATGGGTATGTTTGGAGACTGATCGTGTCTTTTATTAACAAAAAAACTTCAGTTATGTGCTTGATGG	FALSE	TRUE	FALSE	0	0	0	9	0.008419
GTGGAAGCAGATAAAGTTGCAAAAAGAGCTGTGGTTGTTGGCTGTGGCGGCAGGTTCCCAGTCGAAAAGGACGCCAAAGAGGAAGTAAAGCTCTTCTTGGGTAATGCTGGAACTGCAATGCGGCCACTGACGGCAGCTGTAGTAGCTGCTGGTGGAAATGCAACGTATGTTTTCTTTATCCTAGT-GAAATAAGTATGAGATCCATGGGTATGTTTGGAGACTGATCATGTCTTTTATTTAAAAAAAAAACTTCAGTTATGTGCTTTATGG	FALSE	TRUE	FALSE	0	0	0	9	0.008419
GTGGAAGCAGATAAAGTTGCAAAAAGAGCTGTGGTTGTTGGCTGTGGCGGCAGGTTCCCGGTCGAAAAGGACGCCAAAGAGGAAGTAAAGCTCTTCTTGGGTAATGCTGGAACTGCAATGCGTCCATTGACGGCAGCTGTAGTAGCTGCTGGTGGAAATGCAACGTATGTTTTCTTTATCCTAGTTGAAATAAGTATGAGATCCATGGGTATGTCTGGAGACTGATCGTTTCTTTTATTAAAAAAAAACTTCAGTTATGTGCTTGATGG	FALSE	TRUE	FALSE	0	0	0	9	0.008419
GTGGAAGCAGATAAAGTTGCAAAAAGAGCTGTGGTTGTTGGCTGTGGCGGCAGGTTCCCGGTCGAAAAGGACGCCAAAGAGGAAGTAAAGCTCTTCTTGGGTAATGCTGGAACTGCAATGCGTCCATTGACGGCAGCTGTAGTAGCTGCTGGTGGAAATGCAACGTATGTTTTCTTTATCCTAGTTGAAATAAGTATGAGATCCATGGGTATGTTTGGAGACTGATCGTGTCTTTTATTAAAAAAAAAACTTCAGTTATGTGCGTGATGG	FALSE	TRUE	FALSE	0	0	0	9	0.008419
GTGGAAGCAGATAAAGTTGCAAAAAGAGCTGTGGTTGTTGGCTGTGGCGGCAGGTTCCCGGTCGAAAAGGACGCCAAAGAGGAAGTAAAGCTCTTCTTGGGTAATGCTGGAACTGCAATGCGGCCATTGACGGCAGCTGTAGTTGCTGCTGGTGGAAATGCAACGTATGTTTTCTTTATCCTAGT-GAAATAAGTATGAGATCCATGGGTATGTTTGGAGACTGATCATGTCTTTTATTTAAAAAAAAACCTTCAGTTATGTGCTTGATGG	FALSE	TRUE	FALSE	0	0	0	9	0.008419
-GGGAAGCAGATAAAGTTGCAAAAAGAGCTGTGGTTGTTGGCTGTGGCGGCAGGTTCCCGGTCGAAAAGGACGCCAAAGAGGAAGTAAAGCTCTTCTTGGGTAATGCTGGAACTGCAATGCGTCCATTGACGGCAGCTGTAGTAGCTGCTGGTGGAAATGCAACGTATGTTTTCTTTATCCTAGTTGAAATAAGTATGAGATCCATGGGTATGTTTGGAGACTGATCGTGTCTTTTATTAAAAAAAAAACTTCAG	FALSE	TRUE	FALSE	0	0	0	9	0.008419
GTGGAAGCAGATAAAGTTGCAAAAAGAGCTGTGGTTGTTGGCTGTGGCGGCAGGTTCCCGGTCGAAAAGGACGCCAAAGAGGAAGTAAAGCTCTTCTTGGGTAATGCTGGAACTGCAATGCGGCCATTGACGGCAGCTGTAGTTGCTGCTGGTGGAAATGCAACGTATGTTTTCTTTATCCTAGT-GAAATAAGTATGAGATCCATGGGTATGTTTGGAGACTGATCATGTCTTTTATTTTAAAAAAAAACTTCAGTTATGTGCTTGATGG	FALSE	TRUE	FALSE	0	0	0	9	0.008419
GTGGAAGCAGATAAAGTTGCAAAAAGAGCTGTGGTTGTTGGCTGTGGCGGCAGGTTCCCGGTCGAAAAGGACGCCAAAGAGGAAGTAAAGCTCTTCTTGGGTAATGCTGGAACTGCAATGCGTCCATTGACGGCAGCTGTAGTAGCTGCTGGTGGAAATGCAACGTATGTTTTCTTTATCCTAGTTGAAATAAGTATGAGATCCATGGGTATGTTTGGAGACTGATCGTGTCTTTTATTAAAAAAACAACTTCAGTTATGTGCTTGATGG	FALSE	TRUE	FALSE	0	0	0	9	0.008419
GTGGAAGCAGATAAAGTTGCAAAAAGAGCTGTGGTTGTTGGCTGTGGCGGCAGGTTCCCAGTCGAAAAGGACGCCAAAGAGGAAGTAAAGCTCTTCTTGGGTAATGCTGGAACTGCAATGCGGCCACTGACGGCAGCTGTAGTAGCTGCTGGTGGAAATGCAACGTATGTTTTCTTTATCCTAGTGGAAATAAGTATGAGATCCATGGGTATGTTTGGGGACTGATCGTTTCTTTTATTAAAAAAAAACTTCAGTTATGTGCTTGATGG	FALSE	TRUE	FALSE	0	0	0	9	0.008419
GTGGAAGCAGATAAAGTTGCAAAAAGAGCTGTGGTTGTTGGCTGTGGCGGCAGGTTCCCGGTCGAAAAGGACGCCAAAGAGGAAGTAAAGCTCTTCTTGGGTAATGCTGGAACTGCAATGCGTCCATTGACGGCAGCTGTAGTAGCTGCTGGTGGAAATGCAACGTATGTTTTCTTTATCCTAGTGGAAATAAGTATGAGATCCATGGGTATGTATGGAGACTGATCGTTTCTTTTATTAAAAAAAAACTTCAGTTATGTGCTTGATGG	FALSE	TRUE	FALSE	0	0	0	9	0.008419
GTGGAAGCAGATAAAGTTGCAAAAAGAGCTGTGGTTGTTGGCTGTGGCGGCAGGTTCCCGGTCGAAAAGGACGCCAAAGAGGAAGTAAAGCTCTTCTTGGGTAATGCTGGAACTGCAATGCGGCCATTGACGGCAGCTGTAGTTGCTGCTGGTGGAAATGCAACGTATGTTTTCTTTATCCTAGT-GAAATAAGTATGAGATTCATGGGTATGTTTGGAGACTGATCATGTCTTTTATTTAAAAAAAAAACTTCAGTTATGTGCTTGATGG	FALSE	TRUE	FALSE	0	0	0	9	0.008419
GTGGAAGCAGATAAAGTTGCAAAAAGAGCTGTGGTTGTTGGCTGTGGCGGCAGGTTCCCGGTCGAAAAGGACGCCAAAGAGGAAGTAAAGCTCTTCTTGGGTAATGCTGGAACTGCAATGCGTCCATTGACGGCAGCTGTAGTAGCTGCTGGTGGAAATGCAACGTATGTTTTCTTTATCCTAGTGGAAATAAGTATGAGATCCATGGGTATGTTTGGAGACTGATCGTTTCTTTTATT-AAAAAAAACTTCAGTTATGTGCTTGATGG	FALSE	TRUE	FALSE	0	0	0	8	0.00748356
GTGGAAGCAGATAAAGTTGCAAAAAGAGCTGTGGTTGTTGGCTGTGGCGGCAGGTTCCCGGTCGAAAAGGACGCCAAAGAGGAAGTAAAGCTCTTCTTGGGTAATGCTGGAACTGCAATGCGTCCATTGACGGCAGCTGTAGTAGCTGCTGGTGGAAATGCAACGTATGTTTTCTTTATCCTAGTTGAAATAAGTATGAGATCCATGGGTATGTTTGGAGACTGATCGTGTCTTTTATTAAAAAAAAAATTCAGTTATGTGCTTGATGG	FALSE	TRUE	FALSE	0	0	0	8	0.00748356
GTGGAAGCAGATAAAGTTGCAAAAAGAGCTGTGGTTGTTGGCTGTGGCGGCAGGTTCCCGGTCGAAAAGGACGCCAAAGAGGAAGTAAAGCTCTTCTTGGGTAATGCTGGAACTGCAATGCGTCCATTGACGGCAGCTGTAGTAGCTGCTGGTGGAAATGCAACGTATGTTTTCTTTATCCTAGTTGAAATAAGTATGAGATCCATGGGTATGTTTGGATACTGATCGTTTCTTTTATTAAAAAAAAACTTCAGTTATGTGCTTGATGG	FALSE	TRUE	FALSE	0	0	0	8	0.00748356
GTGGAAGCAGATAAAGTTGCAAAAAGAGCTGTGGTTGTTGGCTGTGGCGGCAGGTTCCCAGTCGAAAAGGACGCCAAAGAGGAAGTAAAGCTCTTCTTGGGTAATGCTGGAACTGCAATGCGGCCACTGACGGCAGCTGTAGTAGCTGCTGGTGGAAATGCAACGTATGTTTTCTTTATCCTAGTGGAAATAAGTATGAGATCCATGGGTATGTTTGGAGACTGATCGTTTCTTTTATTAAAAAAAAACTTCAGTTATGTGCTTGATGA	FALSE	TRUE	FALSE	0	0	0	8	0.00748356
GTGGAAGCAGATAAAGTTGCAAAAAGAGCTGTGGTTGTTGGCTGTGGCGGCAGGTTCCCGGTCGAAAAGGACGCCAAAGAGGAAGTAAAGCTCTTCTTGGGTAATGCTGGAACTGCAATGCGGCCATTGACGGCAGCTGTAGTTGCTGCTGGTGGAAATGCAACGTATGTTTTCTTTATCCTAGT-GAAATAAGTATGAGATCCATGGGTATGTTTGGAGACTGAGCATGTCTTTTATTTAAAAAAAAAACTTCAGTTATGTGCTTGATGG	FALSE	TRUE	FALSE	0	0	0	8	0.00748356
GTGGAAGCAGATAAAGTTGCAAAAAGAGCTGTGGTTGTTGGCTGTGGCGGCAGGTTCCCAGTCGAAAAGGACGCCAAAGAGGAAGTAAAGCTCTTCTTGGGTAATGCTGGAACTGCAATGCGGCCACTGACGGCAGCTGTAGTAGCTGCTGGTGGAAATGCAACGTATGTTTTCTTTATCCTAGTTGAAATAAGTATGAGATCCATGGGTATGTCTGGAGACTGATCGTGTCTTTTATTAAAAAAAAAACTTCAGTTATGTGCTTGATGG	FALSE	TRUE	FALSE	0	0	0	8	0.00748356
GTGGAAGCAGATAAAGGTTGCAAAAAGAGCTGTGGTTGTTGGCTGTGGCGGCAGGTTCCCGGTCGAAAAGGACGCCAAAGAGGAAGTAAAGCTCTTCTTGGGTAATGCTGGAACTGCAATGCGGCCATTGACGGCAGCTGTAGTTGCTGCTGGTGGAAATGCAACGTATGTTTTCTTTATCCTAGT-GAAATAAGTATGAGATCCATGGGTATGTTTGGAGACTGATCATGTCTTTTATTTAAAAAAAAAACTTCAGTTATGTGCTTGATGG	FALSE	TRUE	FALSE	0	0	0	8	0.00748356
GTGGAAGCAGATAAAGTTGCAAAAAGAGCTGTGGTTGTTGGCTGTGGCGGCAGGTTCCCGGTCGAAAAGGACGCCAAAGAGGAAGTAAAGCTCTTCTTGGGTAATGCTGGAACTGCAATGCGTCCATTGACGGCAGCTGTAGTAGCTGCTGGTGGAAATGCAACGTATGTTTTCTTTATCCTAGTTGAAATAAGTATGAGATCCATGGGTATGTTTGGAGACTGATCGTGTCTTTTATTAAAAAAAAAACTTCAGTTATGTGC-TGATGG	FALSE	TRUE	FALSE	0	0	0	8	0.00748356
GTGGAAGCAGATAAAGTTGCAAAAAGAGCTGTGGTTGTTGGCTGTGGCGGCAGGTTCCCGGTCGAAAAGGACGCCAAAGAGGAAGTAAAGCTCTTCTTGGGTAATGCTGGAACTGCAATGCGGCCATTGACGGCAGCTGTAGTTGCTGCTGGTGGAAATGCAACGTATGTTTTCTTTATCCTAGT-GAAATAAGTATGAGATCCATGGGTATGTTTTGAGACTGATCGTGTCTTTTATTAAAAAAAAAACTTCAGTTATGTGCTTGATGG	FALSE	TRUE	FALSE	0	0	0	8	0.00748356
GTGGAAGCAGATAAAGTTGCAAAAAGAGCTGTGGTTGTTGGCTGTGGCGGCAGGTTCCCGGTCGAAAAGGACGCCAAAGAGGAAGTAAAGCTCTTCTTGGGTAATGCTGGAACTGCAATGCGGCCATTGACGGCAGCTGTAGTTGCTGCTGGTGGAAATGCAACGTATGTTTTCTTTATCCTAGTTGAAATAAGTATGAGATCCATGGGTATGTTTGGAGACTGATCGTGTCTTTTATTAAAAAAAAAACTTCAGTTATGTGCTTGATG-	FALSE	TRUE	FALSE	0	0	0	8	0.00748356
GTGGAAGCAGATAAAGTTGCAAAAAGAGCTGTGGTTGTTGGCTGTGGCGGCAGGTTCCCGGTCGAAAAGGACGCCAAAGAGGAAGTAAAGCTCTTCTTGGGTAATGCTGGAACTGCAATGCGTCCATTGACGGCAGCTGTAGTAGCTGCTGGTGGAAATGCAACGTATGTTTTCTTTATCCTAGTGGAAATAAGTATGAGATCCATGGGTATGTTTGGAGACTGATCGTTTCTTTTATTAAAAAAAAAAACTTCAGTTATGTGCTTGATGG	FALSE	TRUE	FALSE	0	0	0	8	0.00748356
GTGGAAGCAGATAAAGTTGCAAAAAGAGCTGTGGTTGTTGGCTGTGGCGGCAGGTTCCCGGTCGAAAAGGACGCCAAAGAGGCAGTAAAGCTCTTCTTGGGTAATGCTGGAACTGCAATGCGTCCATTGACGGCAGCTGTAGTAGCTGCTGGTGGAAATGCAACGTATGTTTTCTTTATCCTAGTTGAAATAAGTATGAGATCCATGGGTATGTTTGGAGACTGATCGTGTCTTTTATTAAAAAAAAAACTTCAGTTATGTGCTTGATGG	FALSE	TRUE	FALSE	0	0	0	8	0.00748356
GTGGAAGCAGATAAAGTTGCAAAAAGAGCTGTGGTTGTTGGCTGTGGCGGCAGGTTCCCGGTCGAAAAGGACGCCAAAGAGGAAGTAAAGCTCTTCTTGGGTAATGCTGGAACTGCAATGCGTCCATTGACGGCAGCTGTAGTAGCTGCTGGTGGAAATGCAACGTATGTTTTCTTTATCCTAGTTGAAATAAGTATGAGATCCATGGGTATGTTTGGAGACTGATCGTGTCTTTTATTAAAAAAAAAACTTCAGTTATGCGCTTGATGG	FALSE	TRUE	FALSE	0	0	0	8	0.00748356
GTGGAAGCAGATAAAGTTGCAAAAAGAGCTGTGGTTGTTGGCTGTGGCGGCAGGTTCCCAGTCGAAAAGGACGCCAAAGAGGAAGTAAAGCTCTTCTTGGGTAATGCTGGAACTGCAATGCGGCCACTGACGGCAGCTGTAGTAGCTGCTGGTGGAAATGCAACGTATGTTTTCTTTATCCTAGTGGAAATAAGTATGAGATCCATGGGTATGTTTGGAGTCTGATCGTTTCTTTTATTAAAAAAAAACTTCAGTTATGTGCTTGATGG	FALSE	TRUE	FALSE	0	0	0	8	0.00748356
GTGGAAGCAGATAAAGTTGCAAAAAGAGCTGTGGTTGTTGGCTGTGGCGGCAGGTTCCCAGTCGAAAAGGACGCCAAAGAGGAAGTAAAGCTCTTCTTGGGTAATGCTGGAACTGCAATGCGGCCACTGACGGCAGCTGTAGTTGCTGCTGGTGGAAATGCAACGTATGTTTTCTTTATCCTAGT-GAAATAAGTATGAGATCCATGGGTATGTTTGGAGACTGATCGTTTCTTTTATTAAAAAAAAACTTCAGTTATGTGCTTGATGG	FALSE	TRUE	FALSE	0	0	0	8	0.00748356
GTGGAAGCAGATAAAGTTGCAAAAAGAGCTGTGGTTGTTGGCTGTGGCGGCAGGTTCCCAGTCGAAAAGGACGCCAAAGAGGAAGTAAAGCTCTTCTTGGGTAATGCTGGAACTGCAATGCGGCCACTGACGGCAGCTGTAGTAGCTGCTGGTGGAAATGCAACGTATGTTTTCTTTATCCTAGTGGAAATAAGTATGAGATCCATGGGTATGTTTGGAGACTGATCGTTTCTTTTATTCAAAAAAAACTTCAGTTATGTGCTTGATGG	FALSE	TRUE	FALSE	0	0	0	8	0.00748356
GTGGAAGCAGATAAAGTTGCAAAAAGAGCTGTGGTTGTTGGCTGTGGCGGCAGGTTCCCAGTCGAAAAGGACGCCAAAGAGGAAGTAAAGCTCTTCTTGGGTAATGCTGGAACTGCAATGCGGCCACTGACGGCAGCTGTAGTAGCTGCTGGTGGAAATGCAACGTATGTTTTCTTTATCCTAGTGGAAATAAGTATGAGATCCATGGGTATGTGTGGAGACTGATCGTTTCTTTTATTAAAAAAAAACTTCAGTTATGTGCTTGATGG	FALSE	TRUE	FALSE	0	0	0	8	0.00748356
GTGGAAGCAGATAAAGTTGCAAAAAGAGCTGTGGTTGTTGGCTGTGGCGGCAGGTTCCCGGTCGAAAAGGACGCCAAAGAGGAAGTAAAGCTCTTCTTGGGTAATGCTGGAACTGCAATGCGGCCATTGACGGCAGCTGTAGTTGCTGCTGGTGGAAATGCAACGTATGTTTTCTTTATCCTAGTTGAAATAAGTATGAGATCCATGGGTATGTTTGGAGACTGATCGTGTCTTTTATTAAAAAAAAAACTTCAGTTATGTTCTTGATGG	FALSE	TRUE	FALSE	0	0	0	8	0.00748356
GTGGAAGCAGATAAAGTTGCAAAAAGAGCTGTGGTTGTTGGCTGTGGCGGCAGGTTCCCAGTCGAAAAGGACGCCAAAGAGGAAGTAAAGCTCTTCTTGGGTAATGCTGGAACTGCAATGCGGCCACTGACGGCAGCTGTAGTAGCTGCTGGTGGAAATGCAACGTATGTTTTCTTTATCCTAGTGGAAATAAGTATGAGATCCATGGGTATGTTTGGAGACTGATCGTTTCTTTTATTAAAAAAAAACTTCAGTTATGTGCCTTGATGG	FALSE	TRUE	FALSE	0	0	0	8	0.00748356
GTGGAAGCAGATAAAGTTGCAAAAAGAGCTGTGGTTGTTGGCTGTGGCGGCAGGTTCCCGGTCGAAAAGGACGCCAAAGAGGAAGTAAAGCTCTTCTTGGGTAATGCTGGAACTGCAATGCGGCCACTGACGGCAGCTGTAGTAGCTGCTGGTGGAAATGCAACGTATGTTTTCTTTATCCTAGT-GAAATAAGTATGAGATCCATGGGTATGTTTGGAGACTGATCGTTTCTTTTATTAAAAAAAAACTTCAGTTATGTGCTTGATGG	FALSE	TRUE	FALSE	0	0	0	8	0.00748356
GTGGAAGCAGATAAAGTTGCAAAAAGAGCTGTGGTTGTTGGCTGTGGCGGCAGGTTCCCGGTCGAAAAGGACGCCAAAGAGGAAGTAAAGCTCTTCTTGGGTAATGCTGGAACTGCAATGCGGCCATTGACGGCAGCTGTAGTTGCTGCTGGTGGAAATGCAACGTATGTTTTCTTTATCCTAGT-GAAATAAGTATGAGATCCATGGGTATGTTTGGAGACTGATCATGTCTTTTATTAAAAAAAAAACTTCAGTTATGTGCTTGATGT	FALSE	TRUE	FALSE	0	0	0	8	0.00748356
GTGGAAGCAGATAAAGTTGCAAAAAGAGCTGTGGTTGTTGGCTGTGGCGGCAGGTTCCCAGTCGAAAAGGACGCCAAAGAGGAAGTAAAGCTCTTCTTGGGTAATGCTGCAACTGCTATGCGCTTACTGACGGCTGCTGTAGTAGCTGCTGGTGGAAATGCAACGTATGTTTTCTTTATCCTAGTGGAAATAAGTATGAGATCCATGGGTATGTTTGGAGACTGATCGTTTCTTTTATTAAAAAAAAACTTCAGTTATGTGCTTGATG-	FALSE	TRUE	FALSE	0	0	0	8	0.00748356
GTGGAAGCAGATAAAGTTGCAAAAAGAGCTGTGGTTGTTGGCTGTGGCGGCAGGTTCCCAGTCGAAAAGGACGCCAAAGAGGAAGTAAAGCTCTTCTTGGGTAATGCTGGAACTGCAATGCGGCCACTGACGGCAGCTGTAGTAGCTGCTGGTGGAAATGCAACGTATGTTTTCTTTATCCTAGTGGAAATAAGTATGAGATCCATGGGTATGTTTGGAGACTGATCATGTCTTTTATTTAAAAAAAAAACTTCAGTTATGTTCTTGATGG	FALSE	TRUE	FALSE	0	0	0	8	0.00748356
GTGGAAGCAGATAAAGTTGCAAAAAGAGCTGTGGTTGTTGGCTGTGGCGGCAGGTTCCCGGTCGAAAAGGACGCCAAAGAGGAAGTAAAGCTCTTCTTGGGTAATGCTGGAACTGCAATGCGTCCATTGACGGCAGCTGTAGTAGCTGCTGGTGGAAATGCAACGTATGTTTTCTTTATCCTAGTTGAAATAAGTATGAGATCCATGGGTATGTTTGGAGACTGATCGTGTCTTTTATTAAAAAAAAAACTTCAGTTATGTGCTTTATGT	FALSE	TRUE	FALSE	0	0	0	8	0.00748356
GTGGAAGCAGATAAAGTTGCAAAAAGAGCTGTGGTTGTTGGCTGTGGCGGCAGGTTCCCGGTCGAAAAGGACGCCAAAGAGGAAGTAAAGCTCTTCTTGGGTAATGCTGGAACTGCAATGCGGCCATTGACGGCAGCTGTAGTTGCTGCTGGTGGAAATGCAACGTATGTTTTCTTTATCCTAGT-GAAATAAGTATGAGATCCATGGGTATGTTTGGAGACTGATCGTGTCTTTTATTAAAAAAAAAAACTTCAGTTATGTGCTTGATGG	FALSE	TRUE	FALSE	0	0	0	8	0.00748356
GTGGAAGCAGATAAAGTTGCAAAAAGAGCTGTGGTTGTTGGCTGTGGCGGCAGGTTCCCAGTCGAAAAGGACGCCAAAGAGGAAGTAAAGCTCTTCTTGGGTAATGCTGGAACTGCAATGCGGCCACTGACGGCAGCTGCAGTAGCTGCTGGTGGAAATGCAACGTATGTTTTCTTTATCCTAGTGGAAATAAGTATGAGATCCATGGGTATGTTTGGAGACTGATCGTTTCTTTTATTAAAAAAAAACTTCAGTTATGTGCTTGATGG	FALSE	TRUE	FALSE	0	0	0	8	0.00748356
GTGGAAGCAGATAAAGTTGCAAAAAGAGCTGTGGTTGTTGGCTGTGGCGGCAGGTTCCCGGTCGAAAAGGACGCCAAAGAGGAAGTAAAGCTCTTCTTGGGTAATGCTGGAACTGCAATGCGTCCATTGACGGCAGCTGTAGTAGCTGCTGGTGGAAATGCAACGTATGTTTTCTTTATCCTAGTTGAAATAAGTATGAGATCCATGGGTATGTTTGGAGACTGATCGTGTCTTTTATTAAAAAAAAACTTCAGTTATGTGCTTGATGGCTGTCTCTTATACACACTCCGAGCCCACGAGA	FALSE	TRUE	FALSE	0	0	0	8	0.00748356
GTGGAAGCAGATAAAGTTGCAAAAAGAGCTGTGGTTGTTGGCTGTGGCGGCAGGTTCCCGGTCGAAAAGGACGCCAAAGAGGAAGTAAAGCTCTTCTTGGGTAATGCTGGAACTGCAATGCGGCCATTGACGGCAGCTGTAGTTGCTGCTGGTGGAAATGCAACGTATGTTTTCTTTATCCTAGT-GAAATAAGTATGAGATCCATGGGTATGTTTGGAGACTGATCATGTCTTTTATTTAAAAAAAAAACTTCAGTTATGTTCTTGATTG	FALSE	TRUE	FALSE	0	0	0	8	0.00748356
GTGGAAGCAGATAAAGTTGCAAAAAGAGCTGTGGTTGTTGGCTGTGGCGGCAGGTTCCCGGTCGAAAAGGACGCCAAAGAGGAAGTAAAGCTCTTCTTGGGTAATGCTGGAACTGCAATGCGTCCATTGACGGCAGCTGTAGTAGCTGCTGGTGGAAATGCAACGTATGTTTTCTTTATCCTAGTGGAAATAAGTATGAGATCCATGGGTATGTTTGGAGACTGATCGTTTCTTTTATTAAAAAAAAAATTCAGTTATGTGCTTGATGG	FALSE	TRUE	FALSE	0	0	0	8	0.00748356
GTGGAAGCAGATAAAGTTGCAAAAAGAGCTGTGGTTGTTGGCTGTGGCGGCAGGTTCCCGGTCGAAAAGGACGCCAAAGAGGAAGTAAAGCTCTTCTTGGGTAATGCTGGAACTGCAATGCGGCCACTGACGGCAGCTGTAGTAGCTGCTGGTGGAAATGCAACGTATGTTTTCTTTATCCTAGTGGAAATAAGTATGAGATCCATGGGTATGTTTGGATACTGATCGTTTCTTTTATTAAAAAAAAACTTCAGTTATGTGCTTGATGG	FALSE	TRUE	FALSE	0	0	0	8	0.00748356
GTGGAAGCAGATAAAGTTGCAAAAAGAGTTGTGGTTGTTGGCTGTGGCGGCAGGTTCCCGGTCGAAAAGGACGCCAAAGAGGAAGTAAAGCTCTTCTTGGGTAATGCTGGAACTGCAATGCGGCCATTGACGGCAGCTGTAGTTGCTGCTGGTGGAAATGCAACGTATGTTTTCTTTATCCTAGT-GAAATAAGTATGAGATCCATGGGTATGTTTGGAGACTGATCGTGTCTTTTATTAAAAAAAAAACTTCAGTTATGTGCTTGATGG	FALSE	TRUE	FALSE	0	0	0	8	0.00748356
GTGGAAGCAGATAAAGTTGCAAAAAGAGCTGTGGTTGTTGGCTGTGGCGGCAGGTTCCCAGTCGAAAAGGACGCCAAAGAGGAAGTAAAGCTCTTCTTGGGTAATGCTGGAACTGCAATGCGGCCACTGACGGCAGCTGTAGTAGCTGCTGGTGGAAATGCAACGTATGTTTTCTTTATCCTAGTGGAAATAAGTATGAGATCCATGGGTATGTTTGGAGACTGATCGTTTCTTTTATTTAAAAAAAAAACTTCAGTTATGTGCTTGATGT	FALSE	TRUE	FALSE	0	0	0	8	0.00748356
GTGGAAGCAGATAAAGTTGCAAACAGAGCTGTGGTTGTTGGCTGTGGCGGCAGGTTCCCAGTCGAAAAGGACGCCAAAGAGGAAGTAAAGCTCTTCTTGGGTAATGCTGGAACTGCAATGCGGCCACTGACGGCAGCTGTAGTAGCTGCTGGTGGAAATGCAACGTATGTTTTCTTTATCCTAGTGGAAATAAGTATGAGATCCATGGGTATGTTTGGAGACTGATCGTTTCTTTTATTAAAAAAAAACTTCAGTTATGTGCTTGATGG	FALSE	TRUE	FALSE	0	0	0	8	0.00748356
CTGGAAGCAGATAAAGTTGCAAAAAGAGCTGTGGTTGTTGGCTGTGGCGGCAGGTTCCCGGTCGAAAAGGACGCCAAAGAGGAAGTAAAGCTCTTCTTGGGTAATGCTGGAACTGCAATGCGTCCATTGACGGCAGCTGTAGTAGCTGCTGGTGGAAATGCAACGTATGTTTTCTTTATCCTAGTTGAAATAAGTATGAGATCCATGGGTATGTTTGGAGACTGATCGTTTCTTTTATTAAAAAAAAACTTCAGTTATGTGCTTGATGG	FALSE	TRUE	FALSE	0	0	0	8	0.00748356
GTGGAAGCAGATAAAGTTGCAAAAAGAGCTGTGGTTGTTGGCTGTGGCGGCAGGTTCCCAGTCGAAAAGGACGCCAAAGAGGAAGTAAAGCTCTTCTTGGGTAATGCTGGAACTGCAATGCGGCCACTGACGGCAGCTGTAGTAGCTGCTGGTGGAAATGCAACGTATGTTTTCTTTATCCTAGTGGAAATAAGTATGAGATCCATGGGTATGTTTGGAGACTGATCGTGTCTTTTATTAAAAAAAAAACTTCATTTATGTGCTTGATGG	FALSE	TRUE	FALSE	0	0	0	8	0.00748356
GTGGAAGCAGATAAAAGTTGCAAAAAGAGCTGTGGTTGTTGGCTGTGGCGGCAGGTTCCCGGTCGAAAAGGACGCCAAAGAGGAAGTAAAGCTCTTCTTGGGTAATGCTGGAACTGCAATGCGTCCATTGACGGCAGCTGTAGTAGCTGCTGGTGGAAATGCAACGTATGTTTTCTTTATCCTAGTTGAAATAAGTATGAGATCCATGGGTATGTTTGGAGACTGATCGTGTCTTTTATTAAAAAAAAAACTTCAGTTATGTGCTTGATGG	FALSE	TRUE	FALSE	0	0	0	8	0.00748356
GTGGAAGCAGATAAAGTTGCAAAAAGAGCTGTGGTTGTTGGCTGTGGCGGCAGGTTCCCGGTCGAAAAGGACGCCAAAGAGGAAGTAAAGCTCTTCTTGGGTAATGCTGGAACTGCAATGCGTCCATTGACGGCAGCTGTAGTAGCTGCTGGTGGAAATGCAACGTATGTTTTCTTTATCCTAGTTGAAATAAGTATGAGATCCATGGGTATGTTTGGAGACTGATCGTGTCTTTTATTAAAAAAACACTTCAGTTATGTGCTTGATGG	FALSE	TRUE	FALSE	0	0	0	8	0.00748356
GTGGAAGCAGATAAAGTTGCAAGAAGAGCTGTGGTTGTTGGCTGTGGCGGCAGGTTCCCGGTCGAAAAGGACGCCAAAGAGGAAGTAAAGCTCTTCTTGGGTAATGCTGGAACTGCAATGCGTCCATTGACGGCAGCTGTAGTAGCTGCTGGTGGAAATGCAACGTATGTTTTCTTTATCCTAGTTGAAATAAGTATGAGATCCATGGGTATGTTTGGAGACTGATCGTGTCTTTTATTAAAAAAAAAACTTCAGTTATGTGCTTGATGG	FALSE	TRUE	FALSE	0	0	0	8	0.00748356
GTGGAAGCAGATAAAGTTGCAAAAAGAGCTGTGGTTGTTGGCTGTGGCGGCAGGTTCCCAGTCGAAAAGGACGCCAAAGAGGAAGTAAAGCTCTTCTTGGGTAATGCTGGAACTGCAATGCGGCCACTGACGGCAGCTGTAGTAGCTGCTGGTGGAAATGCAACGTATGTTTTCTTTATCCTAGTGGAAATAAGTATGAGATCCATGGGTATGTTTGGAGACTGATCGTTTCTTTTATTAAAAATAAAACTTCAGTTATGTGCTTGATGG	FALSE	TRUE	FALSE	0	0	0	8	0.00748356
GTGGAAGCAGATAAAGTTGCAAAAAGAGCTGTGGTTGTTGGCTGTGGCGGCAGGTTCCCGGTCGAAAAGGACGCCAAAGAGGAAGTAAAGCTCTTCTTGGGTAATGCTGGAACTGCAATGCGGCCATTGACGGCAGCTGTAGTTGCTGCTGGTGGAAATGCAACGTATGTTTTCTTTATCCTAGT-GAAATAAGTATGAGATCCATGGGTATGTTTGGAGACTGATCATGTCTTTTATTTAAAAAAAAAACTTCCGTTATGTGCTTGATGG	FALSE	TRUE	FALSE	0	0	0	8	0.00748356
GTGGAAGCAGATAAAGTTGCAAAAAGAGCTGTGGTTGTTGGCTGTGGCGGCAGGTTCCCGGTCGAAAAGGACGCCAAAGAGGAAGTAAAGCTCTTCTTGGGTAATGCTGGAACTGCAATGCGTCCATTGACGGCAGCTGTAGTAGCTGCTGGTGGAAATGCAACGTATGTTTTCTTTATCCTAGTTGAAATAAGTATGAGATCCATGGGTATGTTTGGAGACTGATCGTGTCTTTTATTAAAAAAAAAACTTCAGTTAT-TGCTTGATGG	FALSE	TRUE	FALSE	0	0	0	8	0.00748356
GTGGAAGCAGATAAAGTTGCAAAAAGAGCTGTGGTTGTTGGCTGTGGCGGCAGGTTCCCAGTCGAAAAGGACGCCAAAGAGGAAGTAAAGCTCTTCTTGGGTAATGCTGGAACTGCAATGCGGCCACTGACGGCAGCTGTAGTAGCTGCTGGTGGAAATGCAACGTATGTTTTCTTTATCCTAGTTGAAATAAGTATGAGATCCATGGGTATGTTTGGAGACTGATCGTGTCTTTTATTAAAAAAAAAACTTCAGTTATGTGCTTGCTGG	FALSE	TRUE	FALSE	0	0	0	8	0.00748356
GTGGAAGCAGATAAAGTTGCAAAAAGAGCTGTGGTTGTTGGCTGTGGCGGCAGGTTCCCAGTCGAAAAGGACGCCAAAGAGGAAGTAAAGCTCTTCTTGGGTAATGCTGGAACTGCAATGCGGCCACTGACGGCAGCTGTAGTAGCTGCTGGTGGAAATGCAACGTATGTTTTCTTTATCCTAGTGGAAATAAGTATGAGATCCATGGGTATGTTGGGAGACTGATCGTTTCTTTTATTAAAAAAAAACTTCAGTTATGTGCTTGATGG	FALSE	TRUE	FALSE	0	0	0	8	0.00748356
-GGGAAGCAGATAAAGTTGCAAAAAGAGCTGTGGTTGTTGGCTGTGGCGGCAGGTTCCCAGTCGAAAAGGACGCCAAAGAGGAAGTAAAGCTCTTCTTGGGTAATGCTGGAACTGCAATGCGGCCACTGACGGCAGCTGTAGTAGCTGCTGGTGGAAATGCAACGTATGTTTTCTTTATCCTAGTGGAAATAAGTATGAGATCCATGGGTATGTTTGGAGACTGATCGTTTCTTTTATTAAAAAAAAACTTCAGT	FALSE	TRUE	FALSE	0	0	0	8	0.00748356
GTGGAAGCAGATAAAGTTGCAAAAAGAGTTGTGGTTGTTGGCTGTGGCGGCAGGTTCCCAGTCGAAAAGGACGCCAAAGAGGAAGTAAAGCTCTTCTTGGGTAATGCTGGAACTGCAATGCGGCCACTGACGGCAGCTGTAGTAGCTGCTGGTGGAAATGCAACGTATGTTTTCTTTATCCTAGTGGAAATAAGTATGAGATCCATGGGTATGTTTGGAGACTGATCGTGTCTTTTATTAAAAAAAAACTTCAGTTATGTGCTTGATGG	FALSE	TRUE	FALSE	0	0	0	8	0.00748356
GTGGAAGCAGATAAAGTTGCAAAAAGAGCTGTGGTTGTTGGCTGTGGCGGCAGGTTCCCGGTCGAAAAGGACGCCAAAGAGGAAGTAAAGCTCTTCTTGGGTAATGCTGGAACTGCAATGCGGCCATTGACGGCAGCTGTAGTTGCTGCTGGTGGAAATGCAACGTATGTTTTCTTTATCCTAGTGGAAATAAGTATGAGATCCATGGGTATGTTTGGAGACTGATCGTTTCTTTTATTAAAACAAAACTTCAGTTATGTGCTTGATGG	FALSE	TRUE	FALSE	0	0	0	8	0.00748356
GTGGAAGCAGATAAAGTTGCAAAAAGAGCTGTGGTTGTTGGCTGTGGCGGCAGGTTCCCAGTCGAAAAGGACACCAAAGAGGAAGTAAAGCTCTTCTTGGGTAATGCTGGAACTGCAATGCGGCCACTGACGGCAGCTGTAGTAGCTGCTGGTGGAAATGCAACGTATGTTTTCTTTATCCTAGTGGAAATAAGTATGAGATCCATGGGTATGTTTGGAGACTGATCGTTTCTTTTATTAAAAAAAAACTTCAGTTATGTGCTTGATGG	FALSE	TRUE	FALSE	0	0	0	8	0.00748356
GTGGAAGCAGATAAAGTTGCAAAAAGAGCTGTGGTTGTTGGCTGTGGCGGCAGGTTCCCGGTCGAAAAGGACGCCAAAGAGGAAGTAAAGCTCTTCTTGGGTAATGCTGGAACTGCAATGCGTCCATTGACGGCAGCTGTAGTAGCTGCTGGTGGAAATGCAACGTATGTTTTCTTTATCCTAGTTGAAATAAGTATGAGATCCATGGGTATGTTTGGAGACTGATCGTGTCTTTTATT-AAAAAAAACTTCAGTTATGTGCTTGATGG	FALSE	TRUE	FALSE	0	0	0	8	0.00748356
GTGGAAGCAGATAAAGTTGCAAAAAGAGCTGTGGTTGTTGGCTGTGGCGGCAGGTTCCCAGTCGAAAAGGACGCCAAAGAGGAAGTAAAGCTCTTCTTGGGTAATGCTGGAACTGCAATGCGGCCACTGACGGCAGCTGTAGTAGCTGCTGGTGGAAATGCAACGTATGTTTTCTTTATCCTATTGGAAATAAGTATGAGATCCATGGGTATGTTTGGAGACTGATCGTTTCTTTTATTAAAAAAAAACTTCAGTTATGTGCTTGATGG	FALSE	TRUE	FALSE	0	0	0	8	0.00748356
GTGGAAGCAGATAAAGTTGCAAAAAGAGCTGTGGTTGTTGGCTGTGGCGGCAGGTTCCCGGTCGAAAAGGACGCCAAAGAGGAAGTAAAGCTCTTCTTGGGTAATGCTGGAACTGCAATGCGGCCATTGACGGCAGCTGTAGTTGCTGCTGGTGGAAATGCAACGTATGTTTTCTTTATCCTAGT-GAAATAAGTATGAGATCCATGGGTATGTTTGGAGACTGATCGTTTCTTTTATTAAAAAAAAAATTCAGTTATGTGCTTGATGG	FALSE	TRUE	FALSE	0	0	0	8	0.00748356
-TGGAAGCAGATAAAGTTGCAAAAAGAGCTGTGGTTGTTGGCTGTGGCGGCAGGTTCCCGGTCGAAAAGGACGCCAAAGAGGAAGTAAAGCTCTTCTTGGGTAATGCTGGAACTGCAATGCGTCCATTGACGGCAGCTGTAGTAGCTGCTGGTGGAAATGCAACGTATGTTTTCTTTATCCTAGTGGAAATAAGTATGAGATCCATGGGTATGTTTGGAGACTGATCGTTTCTTTTATTAAAAAAAAACTTCAGT	FALSE	TRUE	FALSE	0	0	0	8	0.00748356
GTGGAAGCAGATAAAGTTGCAAAAAGAGCTGTGGTTGTTGGCTGTGGCGGCAGGTTCCCAGTCGAAAAGGACGCCAAAGAGGAAGTAAAGCTCTTCTTGGGTAATGCTGGAACTGCAATGCGGCCATTGACGGCAGCTGTAGTTGCTGCTGGTGGAAATGCAACGTATGTTTTCTTTATCCTAGT-GAAATAAGTATGAGATCCATGGGTATGTTTGGAGACTGATCATGTCTTTTATTTAAAAAAAAAACTTCAGTTATGTGCTTGATG-	FALSE	TRUE	FALSE	0	0	0	8	0.00748356
GTGGAAGCAGATAAAGTTGCAAAAAGAGCTGTGGTTGTTGGCTGTGGCGGCAGGTTCCCGGTCGAAAAGGACGCCAAAGAGGAAGTAAAGCTCTTCTTGGGTAATGCTGGAACTGCAATGCGGCCATTGACGGCAGCTGTAGTTGCTGCTGGTGGAAATGCAACGTATGTTTTCTTTATCCTAGT-GAAATAAGTATGAGATCCATGGGTATGTTTGGAGACTGATCATGTCTTTTATTTAAAAAAAAAACTTCAGTTATGTGCTCGATGG	FALSE	TRUE	FALSE	0	0	0	8	0.00748356
GTGGAAGCAGATAAAGTTGCAAAAAGAGCTGTGGTTGTTGGCTGTGGCGGCAGGTTCCCGGTCGAAAAGGACGCCAAAGAGGAAGTAAAGCTCTTCTTGGGTAATGCTGGAACTGCAATGCGTCCATTGACGGCAGCTGTAGTAGCTGCTGGTGGAAATGCAACGTATGTTTTCTTTATCCTAGTTGAAATAAGTATGAGATCCATGGGTATGTTTGGAGACTGATCGTGTCTTTTATTAAAAAAAAAACTACAGTTATGTGCTTGATGG	FALSE	TRUE	FALSE	0	0	0	8	0.00748356
GTGGAAGCAGATAAAGTTGCAAAAAGAGCTGTGGTTGTTGGCTGTGGCGGCAGGTTCCCGGTCGAAAAGGACGCCAAAGAGGAAGTAAAGCTCTTCTTGGGTAATGCTGGAACTGCAATGCGGCCACTGACGGCAGCTGTAGTAGCTGCTGGTGGAAATGCAACGTATGTTTTCTTTATCCTAGTGGAAATAAGTATGAGATCCATGGGTATGTTTGGAGACTGATCGTTTCTTTTATTAAAAAAAAACTTCAGTTATGTTCTTGATGG	FALSE	TRUE	FALSE	0	0	0	8	0.00748356
GTGGAAGCAGATAAAGTTGCAAAAAGAGCTGTGGTTGTTGGCTGTGGCGGCAGGTTCCCAGTCGAAAAGGACGCCAAAGAGGAAGTAAAGCTCTTCTTGGGTAATGCTGGAACTGCAATGCGGCCACTGACGGCAGCTGTAGTAGCTGCTGGTGGAAATGCAACGTATGTTTTCTTTATCCTAGTGGAAATAAGTATGAGATCCATGGGTATGTTTTGAGACTGATCGTTTCTTTTATTAAAAAAAAACTTCAGTTATGTGCTTGATGG	FALSE	TRUE	FALSE	0	0	0	8	0.00748356
GTGGAAGCAGATAAAGTTGCAAAAAGAGCTGTGGTTGTTGGCTGTGGCGGCAGGTTCCCAGTCGAAAAGGACGCCAAAGAGGAAGTAAAGCTCTTCTTGGGTAATGCTGGAACTGCAATGCGGCCACTGACGGCAGCTGTAGTAGCTGCTGGTGGAAATGCCACGTATGTTTTCTTTATCCTAGTGGAAATAAGTATGAGATCCATGGGTATGTTTGGAGACTGATCGTTTCTTTTATTAAAAAAAAACTTCAGTTATGTGCTTGATGG	FALSE	TRUE	FALSE	0	0	0	8	0.00748356
GTGGTAGCAGATAAAGTTGCAAAAAGAGCTGTGGTTGTTGGCTGTGGCGGCAGGTTCCCAGTCGAAAAGGACGCCAAAGAGGAAGTAAAGCTCTTCTTGGGTAATGCTGGAACTGCAATGCGGCCACTGACGGCAGCTGTAGTAGCTGCTGGTGGAAATGCAACGTATGTTTTCTTTATCCTAGTGGAAATAAGTATGAGATCCATGGGTATGTTTGGAGACTGATCGTTTCTTTTATTAAAAAAAAACTTCAGTTATGTGCTTGATGG	FALSE	TRUE	FALSE	0	0	0	8	0.00748356
GTGGAAGCAGATAAAGTTGCAAAAAGAGCTGTGGTTGTTGGCTGTGGCGGCAGGTTCCCAGTCGAAAAGGACGCCAAAGAGGAAGTAAAGCTCTTCTTGGGTAATGCTGGAACTGCAATGCGGCCACTGACGGCAGCTGTAGTAGCTGCTGGTGGAAATGCAACGTATGTTTTCTTTATCCTAGTGGAAATAAGTATGAGATCCATGGGTATGTTTGGAGACTGATCATGTCTTTTATTTAAAAAAAAAACTTCAGTTATGTGCTTGATG-	FALSE	TRUE	FALSE	0	0	0	8	0.00748356
GTGGAAGCAGATAAAGTTGCAAAAAGAGCTGTGGTTGTTGGCTGTGGCGGCAGGTTCCCGGTCGAAAAGGACGCCAAAGAGGAAGTAAAGCTCTTCTTGGGTAATGCTGGAACTGCAATGCGGCCATTGACGGCAGCTGTAGTTGCTGCTGGTGGAAATGCAACGTATGTTTTCTTTATCCTAGT-GAAATAAGTATGAGATCCATGGGGATGTTTGGAGACTGATCATGTCTTTTATTTAAAAAAAAAACTTCAGTTATGTGCTTGATGG	FALSE	TRUE	FALSE	0	0	0	8	0.00748356
GTGGAAGCAGATAAAGTTGCAAAAAGAGCTGTGGTTGTTGGCTGTGGCGGCAGGTTCCCAGTCGAAAAGGACGCCAAAGAGGAAGTAAAGCTCTTCTTGGGTAATGCTGGAACTGCAATGCGGCCACTGACGGCAGCTGTAGTAGCTGCTGGTGGAAATGCAACGTATGTTTTCTTTATCCTAGTGGAAATAAGTATGAGATCCATGGGTATGTTTGGAGACTGATCGTTTCTTTTATTAAAAAAAAACTTCAG-TATGTGCTTGATGG	FALSE	TRUE	FALSE	0	0	0	8	0.00748356
GTTGAAGCAGATAAAGTTGCAAAAAGAGCTGTGGTTGTTGGCTGTGGCGGCAGGTTCCCAGTCGAAAAGGACGCCAAAGAGGAAGTAAAGCTCTTCTTGGGTAATGCTGGAACTGCAATGCGGCCACTGACGGCAGCTGTAGTAGCTGCTGGTGGAAATGCAACGTATGTTTTCTTTATCCTAGTGGAAATAAGTATGAGATCCATGGGTATGTTTGGAGACTGATCGTTTCTTTTATTAAAAAAAAACTTCAGTTATGTGCTTGATGG	FALSE	TRUE	FALSE	0	0	0	8	0.00748356
GTGGAAGCAGATAAAGTTGCAAAAAGAGCTGTGGTTGTTGGCTGTGGCGGCAGGTTCCCAGTCGAAAAGGACGCCAAAGAGGAAGTAAAGCTCTTCTTGGGTAATGCTGGAACTGCAATGCGGCCACTGACGGCAGCTGTAGTAGCTGCTGGTGGAAATGCAACGTATGTTTTCTTTATCCTAGTGGAAATAAGTATGAGATCCATGGGTATGTTTGGAGACTGATCGTTTCTTTTATTAAAAAAAAACTTCAGTAATGTGCTTGATGG	FALSE	TRUE	FALSE	0	0	0	8	0.00748356
GTGGAAGCAGATAAAGTTGCAAAAAGAGCTGTGGTTGTTGGCTGTGGCGGCAGGTTCCCGGTCGAAAAGGACGCCAAAGAGGAAGTAAAGCTCTTCTTGGGTAATGCTGGAACTGCAATGCGGCCATTGACGGCAGCTGTAGTTGCTGCTGGTGGAAATGCAACGTATGTTTTCTTTATCCTAGT-GAAATAAGTATGAGATCCATGGGTATGTTTGGAGACTGATCATGTCTTTTATTTAAAAAAAAACTTCAGTTATGTTCTTGATGG	FALSE	TRUE	FALSE	0	0	0	7	0.00654811
GTGGAAGCAGATAAAGTTGCAAAAAGAGCTGTGGTTGTTGGCTGTGGCGGCAGGTTCCCGGTCGAAAAGGACGCCAAAGAGGAAGTAAAGCTCTTCTTGGGTAATGCTGGAACTGCAATGCGTCCATTGACGGCAGCTGTAGTAGCTGCTGGTGGAAATGCAACGTATGTTTTCTTTATCCTAGTTGAAATAAGTATGAGATCCATGGGTATGTTTGGAGACTGATCGTGTCTTTTATTAAAAAAAAACTTCAGTTATGTGCTTGTTGG	FALSE	TRUE	FALSE	0	0	0	7	0.00654811
GTGGAAGCAGATAAAGTTGCAAAAAGAGCTGTGGTTGTTGGCTGTGGCGGCAGGTTCCCAGTCGAAAAGGACGCCAAAGAGGAAGTAAAGCTCTTCTTGGGTAATGCTGGAACTGCAATGCGGCCACTGACGGCAGCTGTAGTAGCTGCTGGTGGAAATGCAACGTATGTTTTCTTTATCCTAGTGGAAATAAGTATGAGATCCATGGGTATGTTTGGAGACTGATCGGTTCTTTTATTAAAAAAAAACTTCAGTTATGTGCTTGATGG	FALSE	TRUE	FALSE	0	0	0	7	0.00654811
GTGGAAGCAGATAAAGTTGCAAAAAGAGCTGTGGTTGTTGGCTGTGGCGGCAGGTTCCCGGTCGAAAAGGACGCCAAAGAGGAAGTAAAGCTCTTCTTGGGTAATGCTGGAACTGCAATGCGGCCATTGACGGCAGCTGTAGTTGCTGCTGGTGGAAATGCAACGTATGTTTTCTTTATCCTAGT-GAAATAAGTATGAGATCCATTGGTATGTTTGGAGACTGATCATGTCTTTTATTTAAAAAAAAAACTTCAGTTATGTGCTTGATGG	FALSE	TRUE	FALSE	0	0	0	7	0.00654811
GTGGAAGCAGATAAAGTTGCAAAAAGAGCTGTGGTTGTTGGCTGTGGCGGCAGGTTCCCAGTCGAAAAGGACGCCAAAGAGGAAGTAAAGCTCTTCTTGGGTAATGCTGGCACTGCAATGCGGCCACTGACGGCAGCTGTAGTAGCTGCTGGTGGAAATGCAACGTATGTTTTCTTTATCCTAGTGGAAATAAGTATGAGATCCATGGGTATGTTTGGAGACTGATCGTTTCTTTTATTAAAAAAAAACTTCAGTTATGTGCTTGATGG	FALSE	TRUE	FALSE	0	0	0	7	0.00654811
GTGGAAGCAGATAAAGTTGCAAAAAGAGCTGTGGTTGTTGGCTGTGGCGGCAGGTTCCCGGTCGAAAAGGACGCCAAAGAGGAAGTAAAGCTCTTCTTGGGTAATGCTGGAACTGCAATGCGGCCATTGACGGCAGCTGTAGTTGCTGCTGGTGGAAATGCAACGTATGTTTTCTTTATCCTAGT-GAAATAAGTATGAGATCAATGGGTATGTTTGGAGACTGATCATGTCTTTTATTTAAAAAAAAAACTTCAGTTATGTGCTTGATGG	FALSE	TRUE	FALSE	0	0	0	7	0.00654811
GTGGAAGCAGATAAAGTTGCAAAAAGAGCTGTGGTTGTTGGCTGTGGCGGCAGGTTCCCGGTCGAAAAGGACGCCAAAGAGGAAGTAAAGCTCTTCTTGGGTAATGCTGGAACTGCAATGCGTCCATTGACGGCAGCTGTAGTAGCTGCTGGTGGAAATGCAACGTATGTTTTCTTTATCCTAGTTGAAATAAGTATGAGATCCATGGGTATGTTTGGAGACTGATCGTGTCTTTTATTAAAAAAAAAACTTCAGTTATGTGCTTGAGG-	FALSE	TRUE	FALSE	0	0	0	7	0.00654811
GTGGAAGCAGATAAAGTTGCAAAAAGAGCTGTGGTTGTTGGCTGTGGCGGCAGGTTCCCGGTCGAAAAGGACGCCAAAGAGGAAGTAAAGCTCTTCTTGGGTAATGCTGGAACTGCAATGCGGCCATTGACGGCAGCTGTAGTTGCTGCTGGTGGAAATGCAACGTATGTTTTCTTTATCCTAGT-GAAATAAGTATGAGATCCATGGGTATGTTTGGAGACTGATCATGTCTTTTATTTAAAAAAAAACTTCAGTTATGTGCTTGATG-	FALSE	TRUE	FALSE	0	0	0	7	0.00654811
GTGGAAGCAGATAAAGTTGCAAAAAGAGCTGTGGTTGTTGGCTGTGGCGGCAGGTTCCCGGTCGAAAAGGACGCCAAAGAGGAAGTAAAGCTCTTCTTGGGTAATGCTGGAACTGCAATGCGTCCATTGACGGCAGCTGTAGTAGCTGCTGGTGGAAATGCAACGTATGTTTTCTTTATCCTAGTTGAAATAAGTATGAGATCCATGGGTATGTTTGGAGACTGATCGTGTCTTTTATTAATAAAAAAACTTCAGTTATGTGCTTGATGG	FALSE	TRUE	FALSE	0	0	0	7	0.00654811
GTGGAAGCAGATAAAGTTGCAAAAAGAGCTGTGGTTGTTGGCTGTGGCGGCAGGTTCCCAGTCGAAAAGGACGCCAAAGAGGAAGTAAAGCTCTTCTTGGGTAATGCTGGAACTGCAATGCGGCCATTGACGGCAGCTGTAGTTGCTGCTGGTGGAAATGCAACGTATGTTTTCTTTATCCTAGTGGAAATAAGTATGAGATCCATGGGTATGTTTGGAGACTGATCATGTCTTTTATTTAAAAAAAAAACTTCAGTTATGTGCTTGATGG	FALSE	TRUE	FALSE	0	0	0	7	0.00654811
GTGGAAGCAGATAAAGTTGCAAAAAGAGCTGTGGTTGTTGGCTGTGGCGGCAGGTTCCCAGTCGAAAAGGACGCCAAAGAGGAAGTAAAGCTCTTCTTGGGTAATGCTGGAACTGCAATGCGGCCACTGACGGCAGCTGTAGTAGCTGCTGGTGGGAATGCAACGTATGTTTTCTTTATCCTAGTGGAAATAAGTATGAGATCCATGGGTATGTTTGGAGACTGATCGTTTCTTTTATTAAAAAAAAACTTCAGTTATGTGCTTGATGG	FALSE	TRUE	FALSE	0	0	0	7	0.00654811
GTGGAAAGCAGATAAAGTTGCAAAAAGAGCTGTGGTTGTTGGCTGTGGCGGCAGGTTCCCAGTCGAAAAGGACGCCAAAGAGGAAGTAAAGCTCTTCTTGGGTAATGCTGGAACTGCAATGCGGCCACTGACGGCAGCTGTAGTAGCTGCTGGTGGAAATGCAACGTATGTTTTCTTTATCCTAGTGGAAATAAGTATGAGATCCATGGGTATGTTTGGAGACTGATCGTTTCTTTTATTAAAAAAAAACTTCAGTTATGTGCTTGATGG	FALSE	TRUE	FALSE	0	0	0	7	0.00654811
GTGGAAGCAGATAAAGTTGCAAAAAGAGCTGTGGTTGTTGGCTGTGGCGGCAGGTTCCCGGTCGAAAAGGACGCCAAAGAGGAAGTAAAGCTCTTCTTGGGTAATGCTGGAACTGCAATGCGTCCATTGACGGCAGCTGTAGTAGCTGCTGGTGGAAATGCAACGTATGTTTTCTTTATCCTAGTTGAAATAAGTATGAGATCCATGGGTATGTTTGGAGACTGATCGTGTCTTTTATTAAAAAAAAAACTTCAGTTATGTGCTTGATGC	FALSE	TRUE	FALSE	0	0	0	7	0.00654811
GTGGAAGCAGATAAAGTTGCAAAAAGAGCTGTGGTTGTTGGCTGTGGCGGCAGGTTCCCAGTCGAAAAGGACGCCAAAGAGGAAGTAAAGCTCTTCTTGGGTAATGCTGGAACTGCAATGCGGCCACTGACGGCAGCTGTAGTAGCTGCTGGTGGAAATGCAACGTATGTTTTCTTTATCCTAGTGGAAATAAGTATGAGATCCATGGGTATGTTTGGAGACTGATCGTTTCTTTTATTAAAAAAAAAACTTCAGTTATGTGTTTGATGG	FALSE	TRUE	FALSE	0	0	0	7	0.00654811
GTGGAAGCAGATAAAGTTGCAAAAAGAGCTGTGGTTGTTGGCTGTGGCGGCAGGTTCCCGGTCGAAAAGGACGCCAAAGAGGAAGTAAAGCTCTTCTTGGGTAATGCTGGAACTGCAATGCGTCCATTGACGGCAGCTGTAGTAGCTGCTGGTGGAAATGCAACGTATGTTTTCTTTATCTTAGTTGAAATAAGTATGAGATCCATGGGTATGTTTGGAGACTGATCGTGTCTTTTATTAAAAAAAAAACTTCAGTTATGTGCTTGATGG	FALSE	TRUE	FALSE	0	0	0	7	0.00654811
GTGGAAGCAGATAAAGTTGCAAAAAGAGCTGTGGTTGTTGGCTGTGGCGGCAGGTTCCCAGTCGAAAAGGACGCCAAAGAGGAAGTAAAGCTCTTCTTGGGTAATGCTGGAACTGCAATGCGGCCATTGACGGCAGCTGTAGTTGCTGCTGGTGGAAATGCAACGTATGTTTTCTTTATCCTAGT-GAAATAAGTATGAGATCCATGGGTATGTTTGGAGACTGATCATGTCTTTTATTTAAAAAAAAAACTTCAGTTATGTGCTTTATGG	FALSE	TRUE	FALSE	0	0	0	7	0.00654811
GTGGAAGCAGATAAAGTTGCAAAAAGAGCTGTGGTTGTTGGCTGTGGCGGCAGGTTCCCAGTCGAAAAGGACGCCAAAGAGGAAGTAAAGCTCTTCTTGGGTAATGCTGGAACTGCAATGCGTCCATTGACGGCAGCTGTAGTAGCTGCTGGTGGAAATGCAACGTATGTTTTCTTTATCCTAGTGGAAATAAGTATGAGATCCATGGGTATGTTTGGAGACTGATCGTGTCTTTTATTAAAAAAAAACTTCAGTTATGTGCTTGATGG	FALSE	TRUE	FALSE	0	0	0	7	0.00654811
GTGGAAGCAGATAAAGTTGCAAAAAGAGCTGTGGTTGTTGGCTGTGGCGGCAGGTTCCCGGTCGAAAAGGACGCCAAAGAGGAAGTAAAGCTCTTCTTGGGTAATGCTGGAACTGCAATGCGTCCATTGACGGCAGCTGTAGTAGCTGCTGGTGGAAATGCAACGTATGTTTTCTTTATCCTAGTTGAAATAAGTATGAGATCCATGGGTATGTTTGGAGACTGATCGTGTCTTTTATTAAAACAAAAACTTCAGTTATGTGCTTGATGG	FALSE	TRUE	FALSE	0	0	0	7	0.00654811
GTGGAAGCAGATAAAGTTGCAAAAAGAGCTGTGGTTGTTGGCTGTGGCGGCAGGTTCCCAGTCGAAAAGGACGCCAAAGAGGAAGTAAAGCTCTTCTTGGGTAATGCTGGAACTGCAATGCGGCCACTGACGGCAGCTGTAGTAGCTGCTGGTGGAAATGCAACGTATGTTTTCTCTATCCTAGTGGAAATAAGTATGAGATCCATGGGTATGTTTGGAGACTGATCGTTTCTTTTATTAAAAAAAAACTTCAGTTATGTGCTTGATGG	FALSE	TRUE	FALSE	0	0	0	7	0.00654811
GTGGAAGCAGATAAAGTTGCAAAAAGAGCTGTGGTTGTTGGCTGTGGCGGCAGGTTCCCAGTCGAAAAGGACGCCAAAGAGGAAGTAAAGCTCTTCTTGGGTAATGCTGGAACTGCAATGCGGCCACTGACGGCAGCTGTAGTAGCTGCTGGTGGAAATGCAACGTATGTTTTCTTTATCCTAGTGGAAATAAGTATGAGATCCATGGGTATGTTTGGAGACTGATCGTGTCTTTTATTAAAAAAAAAACTTCAGTTATGTTCTTGATGG	FALSE	TRUE	FALSE	0	0	0	7	0.00654811
GTGGAAGCAGATAAAGTTGCAAAAAGAGCTGTGGTTGTTGGCTGTGGCGGCAGGTTCCCGGTCGAAAAGGACGCCAAAGAGGAAGTAAAGCTCTTCTTGGGTAATGCTGGAACTGCAATGCGGCCACTGACGGCAGCTGTAGTAGCTGCTGGTGGAAATGCAACGTATGTTTTCTTTATCCTAGTGGAAATAAGTATGAGATCCATGGGTATGTTTGGAGACTGATCGTTTCTTTTATTAAAAAAAAACTTCCGTTATGTGCTTGATGG	FALSE	TRUE	FALSE	0	0	0	7	0.00654811
GTGGAAGCAGATAAAGTTGCAAAAAGAGCTGTGGTTGTTGGCTGTGGCGGCAGGTTCCCGGTCGAAAAGGACGCCAAAGAGGAAGTAAAGCTCTTCTTGGGTAATGCTGGAACTGCAATGCGTCCATTGACGGCAGCTGTAGTAGCTGCTGGTGGAAATGCAACGTATGTTTTCTTTATCCTAGTTGAAATAAGTATGAGATCCATGGGTATGTTTGGAGACTGATCGTGTCTTTTATTAAAAAAAAACTTCAGTTATGTGTTTGATGG	FALSE	TRUE	FALSE	0	0	0	7	0.00654811
GTGGAAGCAGATAAAGTTGCAAAAAGAGCTGTGGTTGTTGGCTGTGGCGGCAGGTTCCCAGTCGAAAAGGACGCCAAAGAGGAAGTAAAGCTCTTCTTGGGTAATGCTGGAACTGCAATGCGGCCACTGACGGCAGCTGTAGTAGCTGCTGGTGGAAATGCAACGTATGTTTTCTTTATCCTAGTGGAAATAAGTATGAGATCCATGGGTATGTTTGGAGACTGATCGTTTCTTCTATTAAAAAAAAACTTCAGTTATGTGCTTGATGG	FALSE	TRUE	FALSE	0	0	0	7	0.00654811
GTGGAAGCAGATAAAGTTGCAAAAAGAGCTGTGGTTGTTGGCTGTGGCGGCAGGTTCCCAGTCGAAAAGGACGCCAAAGAGGAAGTAAAGCTCTTCTTGGGTAATGCTGGAACTGCAATGCGGCCACTGACGGCAGCTGTAGTAGCTGCTGGTGGAAATGCAACGTATGTTTTCTTTATCCTAGTGGAAATAAGTATGAGATCCATGGGTATGTTTGGAGACTGATCGTCTCTTTTATTAAAAAAAAACTTCAGTTATGTGCTTGATGG	FALSE	TRUE	FALSE	0	0	0	7	0.00654811
GTGGAAGCAGATAAAGTTGCAAAAAGAGCTGTGGTTGTTGGCTGTGGCGGCAGGTTCCCAGTCGAAAAGGACGCCAAAGAGGAAGTAAAGCTCTTCTTGGGTAATGCTGGAACTGCAATGCGGCCACTGACGGCAGCTGTAGTAGCTGCTGGTGGAAATGCAACGTATGTTTTCTTTCTCCTAGTGGAAATAAGTATGAGATCCATGGGTATGTTTGGAGACTGATCGTTTCTTTTATTAAAAAAAAACTTCAGTTATGTGCTTGATGG	FALSE	TRUE	FALSE	0	0	0	7	0.00654811
GTGGAAGCAGATAAAGTTGCAAAAAGAGCTGTGGTTGTTGGCTGTGGCGGCAGGTTCCCGGTCGAAAAGGACGCCAAAGAGGAAGTAAAGCTCTTCTTGGGTAATGCTGGAACTGCAATGCGGCCATTGACGGCAGCTGTAGTTGCTGCTGGTGGAAATGCAACGTATGTTTTCTTTATCCTAGT-GAAATAAGTATGAGATCCATGGGTATGTTTGGAGACTGATCATGTCTTTTATTTAAAAAAAAAACTTCAGTTACGTGCTTGATGG	FALSE	TRUE	FALSE	0	0	0	7	0.00654811
GTGGAAGCAGATAAAGTTGCAAAAAGAGCTGTGGTTGTTGGCTGTGGCGGCAGGTTCCCAGTCGAAAAGGACGCCAAAGAGGAAGTAAAGCTCTTCTTGGGTAATGCTGGAACTGCAATGCGTCCATTGACGGCAGCTGTAGTAGCTGCTGGTGGAAATGCAACGTATGTTTTCTTTATCCTAGTTGAAATAAGTATGAGATCCATGGGTATGTTTGGAGACTGATCGTGTCTTTTATTAAAAAAAAAACTTCATTTATGTGCTTGATGG	FALSE	TRUE	FALSE	0	0	0	7	0.00654811
GTGGAAGC-GATAAAGTTGCAAAAAGAGCTGTGGTTGTTGGCTGTGGCGGCAGGTTCCCGGTCGAAAAGGACGCCAAAGAGGAAGTAAAGCTCTTCTTGGGTAATGCTGGAACTGCAATGCGTCCATTGACGGCAGCTGTAGTAGCTGCTGGTGGAAATGCAACGTATGTTTTCTTTATCCTAGTTGAAATAAGTATGAGATCCATGGGTATGTTTGGAGACTGATCGTGTCTTTTATTAAAAAAAAAACTTCAGTTATGTGCTTGATGG	FALSE	TRUE	FALSE	0	0	0	7	0.00654811
GTGGAAGCAGATAAAGTTGCAAAAAGAGCTGTGGTTGTTGGCTGTGGCGGCAGGTTCCCGGTCGAAAAGGACGCCAAAGAGGAAGTAAAGCTCTTCTTGGGTAATGCTGGAACTGCAATGCGGCCATTGACGGCAGCTGTAGTTGCTGCTGGTGGAAATGCAACGTATGTTTTCTTTATCCTAGT-GAAATAAGTATGAGATCCATGGGTATGTTTGGAGACTGATCATGTCTTTTATTTAAAAAAAAAACTTCAGTTATGTTCTTTATGG	FALSE	TRUE	FALSE	0	0	0	7	0.00654811
GTGGAAGCAGATAAAGTTGCAAAAAGAGCTGTGGTTGTTGGCTGTGGCGGCAGGTTCCCGGTCGAAAAGGACGCCAAAGAGGAAGTAAAGCTCTTCTTGGGTAATGCTGGAACTGCAATGCGGCCATTGACGGCAGCTGTAGTTGCTGCTGGTGGAAATGCAACGTATGTTTTCTTTATCCTAGT-GAAATAAGTATGAGATCCATGGGTATGTTTGGAGACTGATCATGTCTTTTATTAAAAAAAAACTTCAGTTATGTGCTTGATG-	FALSE	TRUE	FALSE	0	0	0	7	0.00654811
GTGGAAGCAGATAAAGTTGCAAAAAGAGCTGTGGTTGTTGGCTGTGGCGGCAGGTTCCCAGTCGAAAAGGACGCCAAAGAGGAAGTAAAGCTCTTCTTGGGTAATGCTGGAACTGCAATGCGGCCACTGACGGCATCTGTAGTAGCTGCTGGTGGAAATGCAACGTATGTTTTCTTTATCCTAGTGGAAATAAGTATGAGATCCATGGGTATGTTTGGAGACTGATCGTTTCTTTTATTAAAAAAAAACTTCAGTTATGTGCTTGATGG	FALSE	TRUE	FALSE	0	0	0	7	0.00654811
GTGGAAGCAGATAAAGTTGCAAAAAGAGCTGTGGTTGTTGGCTGTGGCGGCAGGTTCCCAGTCGAAAAGGACGCCAAAGAGGAAGTAAAGCTCTTCTTGGGTAATGCTGGAACTGCAATGCGGCCACTGACGGCAGCTGTAGTAGCTGCTGGTGGAAATGCAACGTATGTTTTCTTTATCCTAGTTGAAATAAGTATGAGATCCATGGGTATGTTTGGAGACTGATCGTGTCTTTTATTAAAAAAAAAACTTCAGTTATTTGCTTGATGG	FALSE	TRUE	FALSE	0	0	0	7	0.00654811
GTGGAAGCAGATAAAGTTGCAAAAAGAGCTGTGGTTGTTGGCTGTGGCGGCAGGTTCCCAGTCGAAAAGGACGCCAAAGAGGAAGTAAAGCTCTTCTTGGGTGATGCTGGAACTGCAATGCGGCCACTGACGGCAGCTGTAGTAGCTGCTGGTGGAAATGCAACGTATGTTTTCTTTATCCTAGTGGAAATAAGTATGAGATCCATGGGTATGTTTGGAGACTGATCGTTTCTTTTATTAAAAAAAAACTTCAGTTATGTGCTTGATGG	FALSE	TRUE	FALSE	0	0	0	7	0.00654811
GTGGAAGCAGATAAAGTTGCAAAAAGAGCTGTGGTTGTTGGCTGTGGCGGCAGGTTCCCGGTCGAAAAGGACGCCAAAGAGGAAGTAAAGCTCTTCTTGGGTAATGCTGGAACTGCAATGCGTCCATTGACGGCAGCTGTAGTAGCTGCTGGTGGAAATGCAACGTATGTTTTCTTTATCCTAGTTGAAATAAGTATGAGATCCATGGGTATGTTTGGAGACTGATCGTGTCTTTTATTAAAAAAAAAACTTCAGTTATGTGCTCGATGG	FALSE	TRUE	FALSE	0	0	0	7	0.00654811
GTGGAAGCAGATAAAGTTGCAAAAAGAGCTGTGGTTGTTGGCTGTGGCGGCAGGTTCCCGGTCGAAAAGGACGCCAAAGAGGAAGTAAAGCTCTTCTTGGGTAATGCTGGAACTGCAATGCGTCCATTGACGGCAGCTGTAGTAGCTGCTGGTGGAAATGCAACGTATGTTTTCTTTATCCTAGTTGAAATAAGTATGAGATCCATGGGTATGTTTGGAGACTGATCGTGTCTTTTATTAAAAAAAAAACTTCAGTTCTGTGCTTGATGG	FALSE	TRUE	FALSE	0	0	0	7	0.00654811
GTGGAAGCAGATAAAGTTGCAAAAAGAGCTGTGGTTGTTGGCTGTGGCGGCAGGTTCCCGGTCGAAAAGGACGCCAAAGAGGAAGTAAAGCTCTTCTTGGGTAATGCTGGAACTGCAATGCGTCCATTGACGGCAGCTGTAGTAGCTGCTGGTGGAAATGCAACGTATGTTTTCTTTATCCTAGTTGAAATAAGTATGAGATCCATGGGTATGTTTGGAGCCTGATCGTGTCTTTTATTAAAAAAAAAACTTCAGTTATGTGCTTGATGG	FALSE	TRUE	FALSE	0	0	0	7	0.00654811
GTGGAAGCAGATAAAGTTGCAAAAAGAGCTGTGGTTGTTGGCTGTGGCGGCAGGTTCCCGGTCGAAAAGGACGCCAAAGAGGAAGTAAAGCTCTTCTTGGGTAATGCTGGAACTGCAATGCGGCCACTGACGGCAGCTGTAGTAGCTGCTGGTGGAAATGCAACGTATGTTTTCTTTATCCTAGTGGAAATAAGTATGAGATCCATGGGTATGTTTGGAGACTGATCGTTTCTTTTATTAAAAAAAAAATTCAGTTATGTGCTTGATGG	FALSE	TRUE	FALSE	0	0	0	7	0.00654811
GTGGAAGCAGATAAAGTTGCAAAAAGAGCTGTGGTTGTTGGCTGTGGCGGCAGGTTCCCGGTCGAAAAGGACGCCAAAGAGGAAGTAAAGCTCTTCTTGGGTAATGCTGGAACTGCAATGCGTCCATTGACGGCAGCTGTAGTAGCTGCTGGTGGAAATGCAACGTATGTTTTCTTTATCCTAGT-GAAATAAGTATGAGATCCATGGGTATGTTTGGAGACTGATCATGTCTTTTATTTAAAAAAAAAACTTCAGTTATGTTCTTGATGG	FALSE	TRUE	FALSE	0	0	0	7	0.00654811
GTGGAAGCAGATAAAGTTGCAAAAAGAGCTGTGGTTGTTGGCTGTGGCGGCAGGTTCCCGGTCGAAAAGGACGCCAAAGAGGAAGTAAAGCTCTTCTTGGGTAATGCTGGAACTGCAATGCGGCCATTGACGGCAGCTGTAGTTGCTGCTGGTGGAAATGCAACGTATGTTTTCTTTATCCTAGT-GAAATAAGTATGAGATCCATGGGTATGTTTGGAGACTGATCGTTTCTTTTATTAAAAAAAAACTTCAGTTATGTGCTTGATGC	FALSE	TRUE	FALSE	0	0	0	7	0.00654811
GTGGAAGCAGATAAAGTTGCAAAAAGAGCTGTGGTTGTTGGCTGTGGCGGCAGGTTCCCGGTCGAAAAGGACGCCAAAGAGGAAGTAAAGCTCTTCTTGGGTAATGCCGGAACTGCAATGCGGCCATTGACGGCAGCTGTAGTTGCTGCTGGTGGAAATGCAACGTATGTTTTCTTTATCCTAGT-GAAATAAGTATGAGATCCATGGGTATGTTTGGAGACTGATCATGTCTTTTATTTAAAAAAAAAACTTCAGTTATGTGCTTGATGG	FALSE	TRUE	FALSE	0	0	0	7	0.00654811
GTGGAAGCAGATAAAGTTGCAAAAAGAGCTGTGGTTGTTGGCTGTGGCGGCAGGTTCCCAGTCGAAAAGGACGCCAAAGAGGAAGTAAAGCTCTTCTTGGGTAATGCTGGAACTGCAATGCGGCCACTGACGGCAGCTGTAGTAGCTGCTGGTGGAAATGCAACGTATGTTTTCTTTATCCTAGT-GAAATAAGTATGAGATCCATGGGTATGTTTTGAGACTGATCATGTCTTTTATTTAAAAAAAAAACTTCAGTTATGTGCTTGATGG	FALSE	TRUE	FALSE	0	0	0	7	0.00654811
GTGGAAGCAGATAAAGTTGCAAAAAGAGCTGTGGTTGTTGGCTGTGGCGGCAGGTTCCCAGTCGAAAAGGACGCCAAAGAGGAAGTAAAGCTCTTCTTGGGTAATGCTGGAACTGCAATGCGGCCACTGACGGCAGCTGTAGTAGCTGCTGGTGGAAATGCAACGTATGTTTTCTTTATCCTAGTGGAAATAAGTATGAGATCCATGGGTATGTTTGGAGACTGATCGTTTCTTTTATTAAAAAAAAAATTTCAGTTATGTGCTTGATGG	FALSE	TRUE	FALSE	0	0	0	7	0.00654811
GTGGAAGCAGATAAAGTTGCAAAAAGAGCTGTGGTTGTTGGCTGTGGCGGCAGGTTCCCAGTCGAAAAGGACGCCAAAGAGGAAGTAAAGCTCTTCTTGGGTAATGCTGGAACTGCAATGCGGCCACTGACGGCAGCTGTAGTAGCTGCTGGTGGAAATGCAACGTATGTTTTCTTTATCCTAGTGGAAATAAGTATGAGATCCATGGGTATGTTTGGAGACTGATCGTGTCTTTTATTAAAAAAAAAACTTCAGTTATGTGCTTGATTG	FALSE	TRUE	FALSE	0	0	0	7	0.00654811
CTGGAAGCAGATAAAGTTGCAAAAAGAGCTGTGGTTGTTGGCTGTGGCGGCAGGTTCCCAGTCGAAAAGGACGCCAAAGAGGAAGTAAAGCTCTTCTTGGGTAATGCTGGAACTGCAATGCGGCCACTGACGGCAGCTGTAGTAGCTGCTGGTGGAAATGCAACGTATGTTTTCTTTATCCTAGTGGAAATAAGTATGAGATCCATGGGTATGTTTGGAGACTGATCGTTTCTTTTATTAAAAAAAAAACTTCAGTTATGTGCTTGATGG	FALSE	TRUE	FALSE	0	0	0	7	0.00654811
GTGGAAGCAGATAAAGTTGCAAAAAGAGCTGTGGTTGTTGGCTGTGGCGGCAGGTTCCCAGTCGAAAAGGACGCCAAAGAGGAAGTAAAGCTCTTCTTGGGTAATGCTGGAACTGCAATGCGGCCACTGACGGCAGCTGTAGTAGCTGCTGGTGGAAATGCAACGTATGTTTTCTTTATCCTAGTGGAAATAAGTATGAGATCCATGGGTATGTTTGGAGACTGATCGTTGCTTTTATTAAAAAAAAACTTCAGTTATGTGCTTGATGG	FALSE	TRUE	FALSE	0	0	0	7	0.00654811
GTGGAAGCAGATAAAGTTGCAAAAAGAGCTGTGGTTGTTGGCTGTGGCGGCAGGTTCCCAGTCGAAAAGGACGCCAAAGAGGAAGTAAAGCTCTTCTTGGGTAATGCTGGAACTGCAATGCGGCCACTGACGGCAGCTGTAGTAGCTGCTGGTGGAAATGCAACGTATGTTTTCTTTATCCTAGT-GAAATAAGTATGAGATCCATGGGTATGTTTGGAGACTGATCATGTCTTTTATTTAAAAAAAAAACTTCAGTTATTTGCTTGATGG	FALSE	TRUE	FALSE	0	0	0	7	0.00654811
GTGGAAGCAGATAAAGTTGCAAAAAGAGCTGTGGTTGTTGGCTGTGGCGGCAGGTTCCCAGTCGAAAAGGACGCCAAAGAGGAAGTAAAGCTCTTCTTGGGTAATGCTGGAACTGCAATGCGGCCACTGACGGCAGCTGTAGTAGCTGCTGGTGGAAATGCAACGTATGTTTTCTTTATCCTAGTGGAAATAAGTATGAGATCCATGGGTATGTTTGGAGACTGATCGTGTCTTTTATTTAAAAAAAAACTTCAGTTATGTGCTTGATGG	FALSE	TRUE	FALSE	0	0	0	7	0.00654811
GTGGAAGCAGATAAAGTTGCAAAAAGAGCTGTGGTTGTTGGCTGTGGCGGCAGGTTCCCGGTCGAAAAGGACGCCAAAGAGGAAGTAAAGCTCTTCTTGGGTAATGCTGGAACTGCAATGCGTCCATTGACGGCAGCTGTAGTAGCTGCTGGTGGAAATGCAACGTATGTTTTCTTTATCCTAGTGGAAATAAGTATGAGATCCATGGGTATGTTTGGAGACTGATCGTTTCTTTTATTAAAAACAAACTTCAGTTATGTGCTTGATGG	FALSE	TRUE	FALSE	0	0	0	7	0.00654811
GTGGAAGCAGATAAAGTTGCAAAAAGAGCTGTGGTTGTTGGCTGTGGCGGCAGGTTCCCGGTCGAAAAGGACGCCAAAGAGGAAGTAAAGCTCTTCTTGGGTAATGCTGGAACTGCAATGCGACCATTGACGGCAGCTGTAGTTGCTGCTGGTGGAAATGCAACGTATGTTTTCTTTATCCTAGT-GAAATAAGTATGAGATCCATGGGTATGTTTGGAGACTGATCATGTCTTTTATTTAAAAAAAAAACTTCAGTTATGTGCTTGATGG	FALSE	TRUE	FALSE	0	0	0	7	0.00654811
GTGGAAGCAGATAAAGTTGCAAAAAGAGCTGTGGTTGTTGGCTGTGGCGGCAGGTTCCCAGTCGAAAAGGACGCCAAAGAGGAAGTAAAGCTCTTCTTGGGTAATGCTGGAACTGCAATGCGGCCACTGACGGCAGCTGTAGTAGCTGCTGGTGGAAATGCAACGTATGTTTTCTTTATCCTAGTTGAAATAAGTATGAGATCCATGGGTATGTTTGGAGACTGATCGTGTCTTTTATTAAAAAAAAAACTTCAGTTATGTGCTTTATGG	FALSE	TRUE	FALSE	0	0	0	7	0.00654811
GTGGAAGCAGATAAAGTTGCAAAAAGAGCTGTGGTTGTTGGCTGTGGCGGCAGGTTCCCGGTCGAAAAGGACGCCAAAGAGGAAGTAAAGCTCTTCTTGGGTAATGCTGGAACTGCAATGCGGCCATTGACGGCAGCTGTAGTTGCTGCTGGTGGAAATGCAACGTATGTTTTCTTTATCCTAGTGGAAATAAGTATGAGATCCATGGGTATGTTTGGAGACTGATCGTTTCTTTTATTAAAAAAAAAATTCAGTTATGTGCTTGATGG	FALSE	TRUE	FALSE	0	0	0	7	0.00654811
GTGGAAGCAGATAAAGTTGCAAAAAGAGCTGTGGTTGTTGGCTGTGGCGGCAGGTTCCCAGTCGAAAAGGACGCCAAAGAGGAAGTAAAGCTCTTCTTGGGTAATGCTGGAACTGCAATGCGGCCACTGACGGCAGCTGTAGTAGCTGCTGGTGGAAATGCAACGTATGTTTTCTTTATCCTAGTGGAAATAAGTATGAGATCCATGGGTATGTTTGGAGACTGATCGTTTCTTTTATTAAAAAAAAAACTTCAGTTATGTGCTTGCTGG	FALSE	TRUE	FALSE	0	0	0	7	0.00654811
GTGGAAGCGGATAAAGTTGCAAAAAGAGCTGTGGTTGTTGGCTGTGGCGGCAGGTTCCCGGTCGAAAAGGACGCCAAAGAGGAAGTAAAGCTCTTCTTGGGTAATGCTGGAACTGCAATGCGTCCATTGACGGCAGCTGTAGTAGCTGCTGGTGGAAATGCAACGTATGTTTTCTTTATCCTAGTTGAAATAAGTATGAGATCCATGGGTATGTTTGGAGACTGATCGTGTCTTTTATTAAAAAAAAAACTTCAGTTATGTGCTTGATGG	FALSE	TRUE	FALSE	0	0	0	7	0.00654811
GTGGAAGCAGATAAAGTTGCAAAAAGAGCTGTGGTTGTTGGCTGTGGCGGCAGGTTCCCAGTCGAAAAGGACGCCAAAGAGGAAGTAAAGCTCTTCTTGGGTAATGCTGGAACTGCAATGCGGCCACTGACGGCAGCTGTAGTAGCTGCTGGTGGAAATGCAACGTATGTTTTCTTTATCCTAGTTGAAATAAGTATGAGATCCATGGGTATGTTTGGAGACTGATCGTGTCTTTTATTAAAAAAAAACTTCAGTTATGTGCTTGATGT	FALSE	TRUE	FALSE	0	0	0	7	0.00654811
GTGGAAGCAGATAAAGTTGCAAAAAGAGCTGTGGTTGTTGGCTGTGGCGGCAGGTTCCCAGTCGAAAAGGACGCCAAAGAGGAAGTAAAGCTCTTCTTGGGTAATGCTGGAACTGCAATGCGGCCACTGACGGCAGCTGTAGTAGCTGCTGGTGGAAATGCAACGTATGTTTTCTTTATCCTGGTGGAAATAAGTATGAGATCCATGGGTATGTTTGGAGACTGATCGTTTCTTTTATTAAAAAAAAACTTCAGTTATGTGCTTGATGG	FALSE	TRUE	FALSE	0	0	0	7	0.00654811
GTGGAAGCAGATAAAGTTGCAAAAAGAGCTGTGGTTGTTGGCTGTGGCGGCAGGTTCCCGGTCGAAAAGGACGCCAAAGAGGAAGTAAAGCTCTTCTTGGGTAATGCTGGAACTGCAATGCGGCCATTGACGGCAGCTGTAGTTGCTGCTGGTGGAAATGCAACGTATGTTTTCTTTATCCTAGT-GAAATAAGTATGAGATCCATGGGTATGTTTGGAGACTGATCATGTCTTTTATTTATAAAAAAAACTTCAGTTATGTGCTTGATGG	FALSE	TRUE	FALSE	0	0	0	7	0.00654811
GTGGAAGCAGATAAAGTTGCAAAAAGAGCTGTGGTTGTTGGCTGTGGCGGCAGGTTCCCAGTCGAAAAGGACGCCAAAGAGGAAGTAAAGCTCTTCTTGGGTAATGCTGGAACTGCAATGCGGCCACTGACGGCAGCTGTAGTAGCTGCTGGTGGAAATGCAACGTATGTTTTCTTTATCCTAGTGGAAATAAGTATGAGATCCATGGGTATGTTTGGAGACTGATCGTTTCTTTTATTAAAAAAAAACTTCAGTTATGTGCTTGAGGG	FALSE	TRUE	FALSE	0	0	0	7	0.00654811
GTGGAAGCAGATAAAGTTGCAAAAAGAGCTGTGGTTGTTGGCTGTGGCGGCAGGTTCCCGGTCGAAAAGGACGCCAAAGAGGAAGTAAAGCTCTTCTTGGGTAATGCTGGAACTGCAATGCGGCCACTGACGGCAGCTGTAGTAGCTGCTGGTGGAAATGCAACGTATGTTTTCTTTATCCTAGTGGAAATAAGTATGAGATCCATGGGTATGTTTGGAGACTGATCGTTTCTTTTATTAAAAAAAAACTTCAGTTATGTGTTTGATGG	FALSE	TRUE	FALSE	0	0	0	7	0.00654811
GTGGAAGCAGATAAAGTTGCAAAAAGAGTTGTGGTTGTTGGCTGTGGCGGCAGGTTCCCGGTCGAAAAGGACGCCAAAGAGGAAGTAAAGCTCTTCTTGGGTAATGCTGGAACTGCAATGCGGCCACTGACGGCAGCTGTAGTAGCTGCTGGTGGAAATGCAACGTATGTTTTCTTTATCCTAGTGGAAATAAGTATGAGATCCATGGGTATGTTTGGAGACTGATCGTTTCTTTTATTAAAAAAAAAACTTCAGTTATGTGCTTGATGG	FALSE	TRUE	FALSE	0	0	0	7	0.00654811
GTGGAAGCAGATAAAGTTGCAAAAAGAGCTGTGGTTGTTGGCTGTGGCGGCAGGTTCCCGGTCGAAAAGGACGCCAAAGAGGAAGTAAAGCTCTTCTTGGGTAATGCTGGAACTGCAATGCGGCCACTGACGGCAGCTGTAGTAGCTGCTGGTGGAAATGCAACGTATGTTTTCTTTATCCTAGTGGAAATAAGTATGAGATCCATGGGTATGTTTGGAGACTGATCGTTTCTTTTATT-AAAAAAAACTTCAGTTATGTGCTTGATGG	FALSE	TRUE	FALSE	0	0	0	7	0.00654811
GTGGAAGCAGATAAAGTTGCAAAAAGAGCTGTGGTTGTTGGCTGTGGCGGCAGGTTCCCGGTCGAAAAGGACGCCAAAGAGGAAGTAAAGCTCTTCTTGGGTAATGCTGGAACTGCAATGCGTCCATTGACGGCAGCTGTAGTAGCTGCTGGTGGAAATGCAACGTATGTTTTCTTTATCCTAGTTGAAATAAGTATGAGATCCATGGGTATGTTTGGAGACTGCTCGTGTCTTTTATTAAAAAAAAACTTCAGTTATGTGCTTGATGG	FALSE	TRUE	FALSE	0	0	0	7	0.00654811
GTGGAAGCGGATAAAGTTGCAAAAAGAGCTGTGGTTGTTGGCTGTGGCGGCAGGTTCCCAGTCGAAAAGGACGCCAAAGAGGAAGTAAAGCTCTTCTTGGGTAATGCTGGAACTGCAATGCGGCCACTGACGGCAGCTGTAGTAGCTGCTGGTGGAAATGCAACGTATGTTTTCTTTATCCTAGTGGAAATAAGTATGAGATCCATGGGTATGTTTGGAGACTGATCGTTTCTTTTATTAAAAAAAAACTTCAGTTATGTGCTTGATGG	FALSE	TRUE	FALSE	0	0	0	7	0.00654811
GTGGAAGCAGATAAAGTTGCAAAAAGAGCTGTGGTTGTTGGCTGTGGCGGCAGGTTCCCGGTCGAAAAGGACGCCAAAGAGGAAGTAAAGCTCTTCTTGGGTAATGCTGGAACTGCAATGCGTCCATTGACGGCAGCTGTAGTAGCTGCTGGTGGAAATGCAACGTATGTTTTCTTTATCCTAGTTGAAATAAGTATGAGATCCATGGGTATGTTTGGAGACTGATCGTGTCTTGTATTAAAAAAAAAACTTCAGTTATGTGCTTGATGG	FALSE	TRUE	FALSE	0	0	0	7	0.00654811
GTGGAAGCAGATAAAGTTGCAAAAAGAGCTGTGGTTGTTGGCTGTGGCGGCAGGTTCCCAGTCGAAAAGGACGCCAAAGAGGAAGTAAAGCTCTTCTTGGGTAATGCTGGAACTGCAATGCGGCCATTGACGGCAGCTGTAGTAGCTGCTGGTGGAAATGCAACGTATGTTTTCTTTATCCTAGTTGAAATAAGTATGAGATCCATGGGTATGTTTGGAGACTGATCGTGTCTTTTATTAAAAAAAAAACTTCAGTTATGTGCTTGATGG	FALSE	TRUE	FALSE	0	0	0	7	0.00654811
GTGGAAGCAGATAAAGTTGCAAAAAGAGCTGTGGTTGTTGGCTGTGGCGGCAGGTTCCCAGTCGAAAAGGACGCCAAAGAGGAAGTAAAGCTCTTCTTGGGTAATGCTGGAACTGCAATGCGGCCACTGACGGCAGCTGTAGTAGCTGCTGGTGGAAATGCAACGTATGTTTTCTTTATCCTAGTGGTAATAAGTATGAGATCCATGGGTATGTTTGGAGACTGATCGTTTCTTTTATTAAAAAAAAACTTCAGTTATGTGCTTGATGG	FALSE	TRUE	FALSE	0	0	0	7	0.00654811
GTGGAAGCAGATAAAGTTGCAAAAAGAGCTGTGGTTGTTGGCTGTGGCGGCAGGTTCCCAGTCGAAAAGGACGCCAAAGAGGAAGTAAAGCTCTTCTTGGGTAATGCTGGAACTGCAATGCGGCCATTGACGGCAGCTGTAGTTGCTGCTGGTGGAAATGCAACGTATGTTTTCTTTATCCTAGT-GAAATAAGTATGAGATCCATGGGTATGTTTTGAGACTGATCATGTCTTTTATTTAAAAAAAAAACTTCAGTTATGTGCTTGATGG	FALSE	TRUE	FALSE	0	0	0	7	0.00654811
GTGGAAGCAGATAAAGTTGCAAAAAGAGCTGTGGTTGTTGGCTGTGGCGGCAGGTTCCCAGTCGAAAAGGACGCCAAAGAGGAAGTAAAGCTCTTCTTGGGTAATGCTGGAACTGCAATGCGGCCACTGACGGCAGCTGTAGTAGCTGCTGGTGGAAATGCACCGTATGTTTTCTTTATCCTAGTGGAAATAAGTATGAGATCCATGGGTATGTTTGGAGACTGATCGTTTCTTTTATTAAAAAAAAACTTCAGTTATGTGCTTGATGG	FALSE	TRUE	FALSE	0	0	0	7	0.00654811
GTGGAAGCAGATAAAGTTGCAAAAAGAGCTGTGGTTGTTGGCTGTGGCGGCAGGTTCCCGGTCGAAAAGGACGCCAAAGAGGAAGTAAAGCTCTTCTTGGGTAATGCTGGAACTGCAATGCGGCCATTGACGGCAGCTGTAGTTGCTGCTGGTGGAAATGCAACGTATGTTTTCTTTATCCTAGTGGAAATAAGTATGAGATCCATGGGTATGTTTGGAGACTGATCGTTTCTTTTATTAAAAAAACACTTCAGTTATGTGCTTGATGG	FALSE	TRUE	FALSE	0	0	0	7	0.00654811
GTGGAAGCAGATAAAGTTGCAAAAAGAGCTGTGGTTGTTGGCTGTGGCGGCAGGTTCCCAGTCGAAAAGGACGCCAAAGAGGAAGTAAAGCTCTTCTTGGGTAATGCTGGAACTGCAATGCGGCCATTGACGGCAGCTGTAGTAGCTGCTGGTGGAAATGCAACGTATGTTTTCTTTATCCTAGTTGAAATAAGTATGAGATCCATGGGTATGTTTGGAGACTGATCGTTTCTTTTATTAAAAAAAAACTTCAGTTATGTGCTTGATGG	FALSE	TRUE	FALSE	0	0	0	7	0.00654811
GTGGAAGCAGATAAAGTTGCAAAAAGAGCTGTGGTTGTTGGCTGTGGCGGCAGGTTCCCGGTCGAAAAGGACGCCAAAGAGGAAGTAAAGCTCTTCTTGGGTAATGCTGGAACTGCAATGCGGCCATTGACGGCAGCTGTAGTTGCTGCTGGTGGAAATGCAACGTATGTTTTCTTTATCCTAGTTGAAATAAGTATGAGATCCATGGGTATGTTTGGAGACTGATCGTGTCTTTTATTAAAAAAAAAACTTCAGTTATGTGCTTGATTG	FALSE	TRUE	FALSE	0	0	0	7	0.00654811
GTGGAAGCAGATAAAGTTGCAAAAAGAGCTGTGGTTGTTGGCTGTGGCGGCAGGTTCCCGGTCGAAAAGGACGCCAAAGAGGAAGTAAAGCTCTTCTTGGGTAATGCTGGAACTGCAATGCGGCCATTGACGGCAGCTGTAGTTGCTGCTGGTGGAAATGCAACGTATGTTTTCTTTATCCTAGTGGAAATAAGTATGAGATCCATGGGTATGTTTGGAGACTGATCGTTTCTTTTATTAAAAAAAAACTTCAGTTATTTGCTTGATGG	FALSE	TRUE	FALSE	0	0	0	7	0.00654811
GTGGAAGCAGATAAAGTTGCAAAAAGAGCTGTGGTTGTTGGCTGTGGCGGCAGGTTCCCAGTCGAAAAGGACGCCAAAGAGGAAGTAAAGCTCTTCTTGGGTAATGCTGGAACTGCAATGCGGCCACTGACGGCAGCTGTAGTAGCTGCTGGTGGACATGCAACGTATGTTTTCTTTATCCTAGTGGAAATAAGTATGAGATCCATGGGTATGTTTGGAGACTGATCGTTTCTTTTATTAAAAAAAAACTTCAGTTATGTGCTTGATGG	FALSE	TRUE	FALSE	0	0	0	7	0.00654811
GTGGAAGCAGATAAAGTTGCAAAAAGAGTTGTGGTTGTTGGCTGTGGCGGCAGGTTCCCGGTCGAAAAGGACGCCAAAGAGGAAGTAAAGCTCTTCTTGGGTAATGCTGGAACTGCAATGCGGCCATTGACGGCAGCTGTAGTTGCTGCTGGTGGAAATGCAACGTATGTTTTCTTTATCCTAGTTGAAATAAGTATGAGATCCATGGGTATGTTTGGAGACTGATCGTGTCTTTTATTAAAAAAAAACTTCAGTTATGTGCTTGATGG	FALSE	TRUE	FALSE	0	0	0	7	0.00654811
GTGGAAGCAGATAAAGTTGCAAAAAGAGCTGTGGTTGTTGGCTGTGGCGGCAGGTTCCCGGTCGAAAAGGACGCCAAAGAGGAAGTAAAGCTCTTCTTGGGTAATGCTGGAACTGCAATGCGTCCATTGACGGCAGCTGTAGTAGCTGCTGGTGGAAATGCAACGTATGTTTTCTTTATCCTAGTTGAAATAAGTATGAGATCCATGGGTATGTTTGGAGACTGATCGTGTCTTTTATTAAAAAAAAACTTCAGTTATGTGCTTGATTG	FALSE	TRUE	FALSE	0	0	0	7	0.00654811
GTGGAAGCAGATAAAGTTGCAAAAAGAGCTGTGGTTGTTGGCTGTGGCGGCAGGTTCCCAGTCGAAAAGGACGCCAAAGAGGAAGTAAAGCTCTTCTTGGGTAATGCTGGAACTGCAATGCGGCCACTGACGGCAGCTGTAGTAGCTGCTGGTGGAAATGCAACGTATGTTTTCTTTATCCTAGTTGAAATAAGTATGAGATCCATGGGTATGTTTGGAGACTGATCGTGTCTTTTATTAAAAAAAAAACTTCAGTTAGGTGCTTGATGG	FALSE	TRUE	FALSE	0	0	0	7	0.00654811
GTGGAAGCAGATAAAGTTGCAAAAAGAGCTGTGGTTGTTGGCTGTGGCGGCAGGTTCCCGGTCGAAAAGGACGCCAAAGAGGAAGTAAAGCTCTTCTTGGGTAATGCTGGAACTGCAATGCGTCCATTGACGGCAGCTGTAGTAGCTGCTGGTGGAAATGCAACGTATGTTTTCTTTATCCTAGTTGAAATAAGTATGAGATCCATGGGTATGTTTGGAGACTGATCGTGTCTTTTATTAAAAAAAAAACTGCAGTTATGTGCTTGATGG	FALSE	TRUE	FALSE	0	0	0	7	0.00654811
GTGGAAGCAGATAAAGTTGCAAAAAGAGCTGTGGTTGTTGGCTGTGGCGGCAGGTTCCCGGTCGAAAAGGACGCCAAAGAGGAAGTAAAGCTCTTCTTGGGTAATGCTGGAACTGCAATGCGGCCACTGACGGCAGCTGTAGTAGCTGCTGGTGGAAATGCAACGTATGTTTTCTTTATCCTAGTGGAAATAAGTATGAGATCCATGGGTATGTTTGGAGACTGATCGTTTCTTTTATTAAAAAAAAACTTCAGTTATGTGCTTGCTGG	FALSE	TRUE	FALSE	0	0	0	7	0.00654811
GTGGAAGCAGATAAAGTTGCAAAAAGAGCTGTGGTTGTTGGCTGTGGCGGCAGGTTCCCAGTCGAAAAGGACGCCAAAGAGGAAGTAAAGCTCTTCTTGGGTAATGCTGGAACTGCAATGCGGCCACTGACGGCAGCTGTAGTAGCTGCTGATGGAAATGCAACGTATGTTTTCTTTATCCTAGTGGAAATAAGTATGAGATCCATGGGTATGTTTGGAGACTGATCGTTTCTTTTATTAAAAAAAAACTTCAGTTATGTGCTTGATGG	FALSE	TRUE	FALSE	0	0	0	7	0.00654811
GTGGAAGCAGATAAAGTTGCAAAAAGAGCTGTGGTTGTTGGCTGTGGCGGCAGGTTCCCAGTCGAAAAGGACGCCAAAGAGGAAGTAAAGCTCTTCTTGGGTAATGCTGGAACTGCAATGCGGCCACTGACGTCAGCTGTAGTAGCTGCTGGTGGAAATGCAACGTATGTTTTCTTTATCCTAGTGGAAATAAGTATGAGATCCATGGGTATGTTTGGAGACTGATCGTTTCTTTTATTAAAAAAAAACTTCAGTTATGTGCTTGATGG	FALSE	TRUE	FALSE	0	0	0	7	0.00654811
GTGGAAGCAGATAAAGTTGCAAAAAGAGCTGTGGTTGTTGGCTGTGGCGGCAGGTTCCCGGTCGAAAAGGACGCCAAAGAGGAAGTAAAGCTCTTCTTGGGTAATGCTGGAACTGCAATGCGGCCATTGACGGCAGCTGTAGTTGCTGCTGGTGGAAATGCAACGTATGTTTTCTTTATCCTAGTTGAAATAAGTATGAGATCCATGGGTATGTTTGGAGACTGATCGTGTCTTTTATTAAAAAAAAAACTTCAGTTATGTGCTTGATGT	FALSE	TRUE	FALSE	0	0	0	7	0.00654811
GTGGAAGCAGATAAAGTTGCAAAAAGAGCTGTGGTTGTTGGCTGTGGCGGCAGGTTCCCAGTCGAAAAGGACGCCAAAGAGGAAGTAAAGCTCTTCCTGGGTAATGCTGGAACTGCAATGCGGCCACTGACGGCAGCTGTAGTAGCTGCTGGTGGAAATGCAACGTATGTTTTCTTTATCCTAGTGGAAATAAGTATGAGATCCATGGGTATGTTTGGAGACTGATCGTTTCTTTTATTAAAAAAAAACTTCAGTTATGTGCTTGATGG	FALSE	TRUE	FALSE	0	0	0	7	0.00654811
GTGGAAGCAGATAAAGTTGCAAAAAGAGCTGTGGTTGTTGGCTGTGGCGGCAGGTTCCCGGTCGAAAAGGACGCCAAAGAGGAAGTAAAGCTCTTCTTGGGTAATGCTGGAACTGCAATGCGGCCATTGACGGCAGCTGTAGTTGCTGCTGGTGGAAATGCAACGTATGTTTTCTTTATCCTAGT-GAAATAAGTATGAGATCCATGGGTATGTTTGGAGACTGATCGTGTCTTTTATTAAAAAAAAAACTTCAGTTATGTGCTTGATTG	FALSE	TRUE	FALSE	0	0	0	7	0.00654811
GTGGAAGCAGATAAAGTTGCAAAAAGAGCTGTGGTTGTTGGCTGTGGCGGCAGGTTCCCAGTCGAAAAGGACGCCAAAGAGGAAGTAAAGCTCTTCTTGGGTAATGCTGGAACTGCAATGCGGCCACTGACGGCAGCTGTAGTAGCTGCTGGTGGAAATGCAAAGTATGTTTTCTTTATCCTAGTGGAAATAAGTATGAGATCCATGGGTATGTTTGGAGACTGATCGTTTCTTTTATTAAAAAAAAACTTCAGTTATGTGCTTGATGG	FALSE	TRUE	FALSE	0	0	0	7	0.00654811
GTGGAAGCAGATAAAGTTGCAAAAAGAGCTGTGGTTGTTGGCTGTGGCGGCAGGTTCCCAGTCGAAAAGGACGCCAAAGAGGAAGTAAAGCTCTTCTTGGGTAATGCTGGAACTGCAATGCGGCCACTGACGGCAGCTGTAGTAGCTGCTGGTGGAAATGCAACGTATGTTTTCTTTATCCTAGTGGAAATAAGTATGAGATCCATGGGTATGTTTGGAGACTGATCGTTTCTTTTATTAAAAAAAAACTTCAGTTATGTGCTTG-TGG	FALSE	TRUE	FALSE	0	0	0	7	0.00654811
GTGGAAGCAGATAAAGTTGCAAAAAGAGCTGTGGTTGTTGGCTGTGGCGGCAGGTTCCCGGTCGAAAAGGACGCCAAAGAGGAAGTAAAGCTCTTCTTGGGTAATGCTGGAACTGCAATGCGTCCATTGACTGCAGCTGTAGTAGCTGCTGGTGGAAATGCAACGTATGTTTTCTTTATCCTAGTTGAAATAAGTATGAGATCCATGGGTATGTTTGGAGACTGATCGTGTCTTTTATTAAAAAAAAAACTTCAGTTATGTGCTTGATGG	FALSE	TRUE	FALSE	0	0	0	7	0.00654811
GTGGAAGCAGATAAAGTTGCAAAAAGAGCTGTGGTTGTTGGCTGTGGCGGCAGGTTCCCGGTCGAAAAGGACGCCAAAGAGGAAGTAAAGCTCTTCTTGGGTAATGCTGGAACTGCAATGCGTCCATTGACGGCAGCTGTAGTAGCTGCTGGTGGAAATGCAACGTATGTTTTCTTTATCCTAGTTGAAATAAGTATGAGATCCATGGGTATGTTTGGAGACTGATCGTGTCTTTTATTAAAAAAAAAACTTCAGTTATTGGCTTGATGG	FALSE	TRUE	FALSE	0	0	0	7	0.00654811
GTGGAAGCAGATAAAGTTGCAAAAAGAGCTGTGGTTGTTGGCTGTGGCGGCAGGTTCCCAGTCGAAAAGGACGCCAAAGAGGAAGTAAAGCTCTTCTTGGGTAATGCCGGAACTGCAATGCGGCCACTGACGGCAGCTGTAGTAGCTGCTGGTGGAAATGCAACGTATGTTTTCTTTATCCTAGTGGAAATAAGTATGAGATCCATGGGTATGTTTGGAGACTGATCGTTTCTTTTATTAAAAAAAAACTTCAGTTATGTGCTTGATGG	FALSE	TRUE	FALSE	0	0	0	7	0.00654811
GTGGAAGCAGATAAAGTTGCAAATAGAGCTGTGGTTGTTGGCTGTGGCGGCAGGTTCCCAGTCGAAAAGGACGCCAAAGAGGAAGTAAAGCTCTTCTTGGGTAATGCTGGAACTGCAATGCGGCCACTGACGGCAGCTGTAGTAGCTGCTGGTGGAAATGCAACGTATGTTTTCTTTATCCTAGTGGAAATAAGTATGAGATCCATGGGTATGTTTGGAGACTGATCGTTTCTTTTATTAAAAAAAAACTTCAGTTATGTGCTTGATGG	FALSE	TRUE	FALSE	0	0	0	7	0.00654811
GTGGAAGCAGATAAAGTTGCAAAAAGAGCTGTGGTTGTTGGCTGTGGCGGCAGGTTCCCGGTCGAAAAGGACGCCAAAGAGGAAGTAAAGCTCTTCTTGGGTAATGCTGGAACTGCAATGCGGCCATTGACGGCAGCTGTAGTTGCTGCTGGTGGAAATGCAACGTATGTTTTCTTTATCCTAGT-GAAATAAGTATGAGATCCATGGGTATGTTTGGAGACTGATCGTGTCTTTTATTAAAAAAAAAACTTCAGTTATGTGCTTGATGT	FALSE	TRUE	FALSE	0	0	0	7	0.00654811
GTGGAAGCAGATAAAGTTGCAAAAAGAGCTGTGGTTGTTGGCTGTGGCGGCAGGTTCCCAGTCGAAAAGGACGCCAAAGAGGAAGTAAAGCTCTTCTTGGGTAATGCTGGAACTGCAATGCGTCCATTGACGGCAGCTGTAGTAGCTGCTGGTGGAAATGCAACGTATGTTTTCTTTATCCTAGTTGAAATAAGTATGAGATCCATGGGTATGTTTGGAGACTGATCGTGTCTTTTATTAAAAAAAAAACTTCAGTTATGTGCTTGATG-	FALSE	TRUE	FALSE	0	0	0	7	0.00654811
CTGGAAGCAGATAAAGTTGCAAAAAGAGCTGTGGTTGTTGGCTGTGGCGGCAGGTTCCCGGTCGAAAAGGACGCCAAAGAGGAAGTAAAGCTCTTCTTGGGTAATGCTGGAACTGCAATGCGGCCACTGACGGCAGCTGTAGTAGCTGCTGGTGGAAATGCAACGTATGTTTTCTTTATCCTAGTGGAAATAAGTATGAGATCCATGGGTATGTTTGGAGACTGATCGTTTCTTTTATTAAAAAAAAACTTCAGTTATGTGCTTGATGG	FALSE	TRUE	FALSE	0	0	0	7	0.00654811
GTGGAAGCAGATAAAGTTGCAAAAAGAGCTGTGGTTGTTGGCTGTGGCGGCAGGTTCCCAGTCGAAAAGGACGCCAAAGAGGAAGTAAAGCTCTTCTTGGGTAATGCTGGAACTGCAATGCGGCCACTGACGGCAGCTGTAGTAGCTGCTGGTGGAAATGCAACGTATGTTTTCTTTATCCTAGTGGAAATAAGTATGAGATCCATGGGTATGTTTGGAGACTGATCGTTTCTTTTATTAAAAAAAAACTTCAGTTATGTGCTTGA---	FALSE	TRUE	FALSE	0	0	0	7	0.00654811
GTGGAAGCAGATAAAGTTGCAAAAAGAGCTGTGGTTGTTGGCTGTGGCGGCAGGTTCCCGGTCGAAAAGGACGCCAAAGAGGAAGTAAAGCTCTTCTTGGGTAATGCTGGAACTGCAATGCGGCCATTGACGGCAGCTGTAGTTGCTGCTGGTGGAAATGCAACGTATGTTTTCTTTATCCTAGT-GAAATAAGTATGAGATCCATGGGTATGTTTGGAGACTGATCATGTCTTTTATTTAAAAAAAAAACTTCAGTTCTGTGCTTGATGG	FALSE	TRUE	FALSE	0	0	0	7	0.00654811
GTGGAAGCAGATAAAGTTGCAAAAAGAGCTGTGGTTGTTGGCTGTGGCGGCAGGTTCCCGGTCGAAAAGGACGCCAAAGAGGAAGTAAAGCTCTTCTTGGGTAATGCTGGAACTGCAATGCGGCCATTGACGGCAGCTGTAGTTGCTGCTGGTGGAAATGCAACGTATGTTTTCTTTATCCTAGT-GAAATAAGTATGAGATCCTTGGGTATGTTTGGAGACTGATCATGTCTTTTATTTAAAAAAAAAACTTCAGTTATGTGCTTGATGG	FALSE	TRUE	FALSE	0	0	0	7	0.00654811
GTGGAAGCAGATAAAGTTGCAAAAAGAGCTGTGGTTGTTGGCTGTGGCGGCAGGTTCCCAGTCGAAAAGGACGCCAAAGAGGAAGTAAAGCTCTTCTTGGGTAATGCTGGAACTGCAATGCGGCCACTGACGGCAGCTGTAGTAGCTGCTGGTGGAAATGCAACGTATGTTTTCTTTATCCTAGTTGAAATAAGTATGAGATCCATGGGTATGTTTGGAGACTGATCGTGTCTTTTATTTAAAAAAAAACTTCAGTTATGTGCTTGATGG	FALSE	TRUE	FALSE	0	0	0	6	0.00561267
GTGGAAGCAGATAAAGTTGCAAAAAGAGCTGTGGTTGTTGGCTGTGGCGGCAGGTTCCCAGTCGAAAAGGACGCCAAAGAGGAAGTAAAGCTCTTCTTGGGTAATGCTGGAACTGCAATGCGTCCATTGACGGCAGCTGTAGTAGCTGCTGGTGGAAATGCAACGTATGTTTTCTTTATCCTAGTTGAAATAAGTATGAGATCCATGGGTATGTCTGGAGACTGATCGTGTCTTTTATTAAAAAAAAAACTTCAGTTATGTGCTTGATGG	FALSE	TRUE	FALSE	0	0	0	6	0.00561267
GTGGAAGCAGATAAAGTTGCAAAAAGAGCTGTGGTTGTTGGCTGTGGCGGCAGGTTCCCGGTCGAAAAGGACGCCAAAGAGGAAGTAAAGCTCTTCTTGGGTAATGCTGGAACTGCAATGCGGCCATTGACGGCAGCTGTAGTTGCTGCTGGTGGAAATGCAACGTATGTTTTCTTTATCCTAGTTGAAATAAGTATGAGATCCATGGGTATGTTTGGAGACTGATCGTGTCTTTTATTAAAAAAAAAACTTCAGTTATGTGCTTTATGG	FALSE	TRUE	FALSE	0	0	0	6	0.00561267
GTGGAAGCAGATAAAGTTGCAAAAAGAGCTGTGGTTGTTGGCTGTGGCGGCAGGTTCCCGGTCGAAAAGGACGCCAAAGAGGAAGTAAAGCTCTTCTTGGGTAATGCTGGAACTGCAATGCGGCCATTGACGGCAGCTGTAGTTGCTGCTGGTGGAAATGCAACGTATGTTTTCTTTATCCTAGT-GAAATAAGTATGAGATCCATGGGTATGTTTGGAGACTGATCATGTCTTTTATTTAAAAAAAAAACTACAGTTATGTGCTTGATGG	FALSE	TRUE	FALSE	0	0	0	6	0.00561267
GTGGAAGCAGATAAAGTTGCAAAAAGAGCTGTGGTTGTTGGCTGTGGCGGCAGGTTCCCAGTCGAAAAGGACGCCAAAGAGGAAGTAAAGCTCTTCTTGGGTAATGCTGGAACTGCAATGCGTCCACTGACGGCAGCTGTAGTAGCTGCTGGTGGAAATGCAACGTATGTTTTCTTTATCCTAGTTGAAATAAGTATGAGATCCATGGGTATGTTTGGAGACTGATCGTGTCTTTTATTAAAAAAAAAACTTCAGTTATGTGCTTGATGG	FALSE	TRUE	FALSE	0	0	0	6	0.00561267
GTGGAAGCAGATAAAGTTGCAAAAAGAGCTGTGGTTGTTGGCTGTGGCGGCAGGTTCCCGGTCGAAAAGGACGCCAAAGAGGAAGTAAAGCTCTTCTTGGGTAATGCTGGAACTGCAATGCGGCCATTGACGGCAGCTGTAGTTGCTGCTGGTGGAAATGCAACGTATGTTTTCTTTATCCTAGT-GAAATAAGTATGAGATCCATGGGTATGTTAGGAGACTGATCATGTCTTTTATTTAAAAAAAAACTTCAGTTATGTGCTTGATGG	FALSE	TRUE	FALSE	0	0	0	6	0.00561267
GTGGAAGCAGATAAAGTTGCAAAAAGAGCTGTGGTTGTTGGCTGTGGCGGCAGGTTCCCGGTCGAAAAGGACGCCAAAGAGGAAGTAAAGCTCTTCTTGGGTAATGCTGGAACTGCAATGCGTCCATTGACGGCAGCTGTAGTAGCTGCTGGTGGAAATGCAACGTATGTTTTCTTTATCCTAGT-GAAATAAGTATGAGATCCATGGGTATGTTTGGAGACTGATCATGTCTTTTATTTAAAAAAAAAACTTCAGTTATGTGCTTGATG-	FALSE	TRUE	FALSE	0	0	0	6	0.00561267
GTGGAAGCAGATAAAGTTGCAAAAAGAGCTGTGGTTGTTGGCTGTGGCGGCAGGTTCCCGGTCGAAAAGGACGCCAAAGAGGAAGTAAAGCTCTTCTTGGGTAATGCTGGAACTGCAATGCGGCCATTGACGGCAGCTGTAGTTGCTGCTGGTGGAAATGCAACGTATGTTTTCTTTATCCTAGT-GAAATAAGTATGAGATCCATGGGTATGTTTGGAGACTGATCATGTCTTTTCTTTAAAAAAAAAACTTCAGTTATGTGCTTGATGG	FALSE	TRUE	FALSE	0	0	0	6	0.00561267
GTGGAAGCAGATAAAGTTGCAAAAAGAGCTGTGGTTGTTGGCTGTGGCGGCAGGTTCCCGGTCGAAAAGGACGCCAAAGAGGAAGTAAAGCTCTTCTTGGGTAATGCTGGAACTGCAATGCGGCCATTGACGGCAGCTGTAGTTGCTGCTGGTGGAAATGCAACGTATGTTTTCTTTATCCTAGT-GAAATAAGTATGAGATCCATGGGTATGTTTGGAGACTGATCGTTTCTTTTATTAAAAAAAAAAACTTCAGTTATGTGCTTGATGG	FALSE	TRUE	FALSE	0	0	0	6	0.00561267
GTGGAAGCAGATAAAGTTGCAAAAAGAGCTGTGGTTGTTGGCTGTGGCGGCAGGTTCCCGGTCGAAAAGGACGCCAAAGAGGCAGTAAAGCTCTTCTTGGGTAATGCTGGAACTGCAATGCGGCCATTGACGGCAGCTGTAGTTGCTGCTGGTGGAAATGCAACGTATGTTTTCTTTATCCTAGT-GAAATAAGTATGAGATCCATGGGTATGTTTGGAGACTGATCATGTCTTTTATTTAAAAAAAAAACTTCAGTTATGTGCTTGATGG	FALSE	TRUE	FALSE	0	0	0	6	0.00561267
GTGGAAGCAGATAAAGTTGCAAAAAGAGCTGTGGTTGTTGGCTGTGGCGGCAGGTTCCCGGTCGAAAAGGACGCCAAAGAGGAAGTAAAGCTCTTCTTGGGTAATGCTGGAACTGCAATGCGGCCATTGACGGCAGCTGTAGTTGCTGCTGGTGGAAATGCAACGTATGTTTTCTTTATCCTAGT-GAAATAAGTATGAGATCCATGGGTATGTTTGGAGACTGATCATGTCTTTTATTAAAAAAAAACTTCAGTTATGTGCTTGATGT	FALSE	TRUE	FALSE	0	0	0	6	0.00561267
GTGGAAGCAGATAAAGTTGCAAAAAGAGCTGTGGTTGTTGGCTGTGGCGGCAGGTTCCCGGTCGAAAAGGACGCCAAAGAGGAAGTAAAGCTCTTCTTGGGTAATGCTGGAACTGCAATGCGTCCATTGACGGCAGCTGTAGTAGCTGCTGGTGGAAATGCAACGTATGTTTTCTTTATCCTAGTTGAAATAAGTATGAGATCCATGGGTATGTTTGGAGACTGATCGTTTCTTTTATTAAAAAAAAAAACTTCAGTTATGTGCTTGATGG	FALSE	TRUE	FALSE	0	0	0	6	0.00561267
GTGGAAGCAGATAAAGTTGCAAAAAGAGCTGTGGTTGTTGGCTGTGGCGGCAGGTTCCCAGTCGAAAAGGACGCCAAAGAGGAAGTAAAGCTCTTCTTGGGTAATGCTGGAACTGCAATGCGTCCATTGACGGCAGCTGTAGTTGCTGCTGGTGGAAATGCAACGTATGTTTTCTTTATCCTAGT-GAAATAAGTATGAGATCCATGGGTATGTTTGGAGACTGATCATGTCTTTTATTTAAAAAAAAAACTTCAGTTATGTGCTTGATGG	FALSE	TRUE	FALSE	0	0	0	6	0.00561267
GTGGAAGCAGATAAAGTTGCAAAAAGAGCTGTGGTTGTTGGCTGTGGCGGCAGGTTCCCAGTCGAAAAGGACGCCAAAGAGGAAGTAAAGCTCTTCTTGGGTAATGCTGGAACTGCAATGCGGCCACTGACGGCAGCTGTAGTAGCTGCTGGTGGAAATGCAACGTATGTTTTCTTTATCCTAGTTGAAATAAGTATGAGATCCATGGGTATGTTTGGAGACTGATCGTGTCTTTTATTAAAAAAAAAACTTCAGTTATGGGCTTGATGG	FALSE	TRUE	FALSE	0	0	0	6	0.00561267
GTGGAAGCAGATAAAGTTGCAAAAAGAGCTGTGGTTGTTGGCTGTGGCGGCAGGTTCCCGGTCGAAAAGGACGCCAAAGAGGAAGTAAAGCTCTTCTTGGGTAATGCTGGAACTGCAATGCGGCCATTGACGGCAGCTGTAGTTGCTGCTGGTGGAAATGCAACGTATGTTTTCTTTATCCTAGT-GAAATAAGTATGAGATCCATGGGTATGTTTGGAGACGGATCATGTCTTTTATTTAAAAAAAAAACTTCAGTTATGTGCTTGATGG	FALSE	TRUE	FALSE	0	0	0	6	0.00561267
GTGGAAGCAGATAAAGTTGCAAAAAGAGCTGTGGTTGTTGGCTGTGGCGGCAGGTTCCCAGTCGAAAAGGACGCCAAAGAGGAAGTAAAGCTCTTCTTGGGTAATGCTGGAACTGCAATGCGGCCACTGACGGCAGCTGTAGTAGCTGCTGGTGGAAATGCAACGTATGTTTTCTTTATCCTAGTGGAAATAAGTATGAGATCCATGGGTATGTTTGGAGACTGATCGTTTCTTTTATTAAAAAAAAACTTCAGTTATGT-CTTGATGG	FALSE	TRUE	FALSE	0	0	0	6	0.00561267
GTGGAAGCAGATAAAGTTGCAAAAAGAGCTGTGGTTGTTGGCTGTGGCGGCAGGTTCCCAGTCGAAAAGGACGCCAAAGAGGAAGTAAAGCTCTTCTTGGGTAATGCTGGAACTGCAATGCGGCCACTGACGGCAGCTGTAGTAGCTGCTGGTGGAAATGCAACGTATGTTTTCTTTATCCTAGTGGAAATAAGTATGAGATCCATGGGTATGTTTGGAGACTGATCGTTTCTTTTATTAAAAAAAAACTTCAGTTATGAGCTTGATGG	FALSE	TRUE	FALSE	0	0	0	6	0.00561267
GTGGAAGCAGATAAAGTTGCAAAAAGAGCTGTGGTTGTTGGCTGTGGCGGCAGGTTCCCGGTCGAAAAGGACGCCAAAGAGGAAGTAAAGCTCTTCTTGGGTAATGCTGGAACTGCAATGCGTCCATTGACGGCAGCTGTAGTAGCTGCTGGTGGAAATGCAACGTATGTTTTCTTTATCCTAGT-GAAATAAGTATGAGATCCATGGGTATGTTTTGAGACTGATCATGTCTTTTATTTAAAAAAAAAACTTCAGTTATGTGCTTGATGG	FALSE	TRUE	FALSE	0	0	0	6	0.00561267
GTGGAAGCAGATAAAGTTGCAAAAAGAGCTGTGGTTGTTGGCTGTGGCGGCAGGTTCCCGGTCGAAAAGGACGCCAAAGAGGAAGTAAAGCTCTTCTTGGGTAATGCTGGAACTGCAATGCGTCCATTGACGGCAGCTGTAGTAGCTGCTGGTGGAAATGCAACGTATGTTTTCTTTATCCTAGTTGAAATAAGTATGAGATCCATGGGTATGTTTGGAGACTGATCGTTTCTTTTATTAAAAAAAAAATTCAGTTATGTGCTTGATGG	FALSE	TRUE	FALSE	0	0	0	6	0.00561267
GTGGAAGCAGATAAAGTTGCAAAAAGAGCTGTGGTTGTTGGCTGTGGCGGCAGGTTCCCAGTCGAAAAGGACGCCAAAGAGGAAGTAAAGCTCTTCTTGGGTAATGCTGGAACTGCAATGCGGCCACTGACGGCAGCTGTAGTAGCTGCTGGTGGAAATGCAACGTATGTTTTCTTTATCCTAGTGGAAATAAGTATGAGATCCATGGGTATGTTTGGAGACTGATCGTTTCTTTTATTAAAAAAAAACTACAGTTATGTGCTTGATGG	FALSE	TRUE	FALSE	0	0	0	6	0.00561267
GTGGAAGCAGATAAAGTTGCAAAAAGAGCTGTGGTTGTTGGCTGTGGCGGCAGGTTCCCAGTCGAAAAGGACGCCAAAGAGGAAGTAAAGCTCTTCTTGGGTAATGCTGGAACTGCAATGCGGCCACTGACGGCAGCTGTAGTAGCTGCTGGTGGAAATGCAACGTATGTTTTCTTTATCCTAGT-GAAATAAGTATGAGATCCATGGGTATGTTTGGAGACTGATCATGTCTTTTATTTAAAAAAAAAACTTCAGTTATGTGCTTGATGGC	FALSE	TRUE	FALSE	0	0	0	6	0.00561267
GTGGAAGCAGATAAAGTTGCAAAAAGAGCTGTGGTTGTTGGCTGTGGCGGCAGGTTCCCGGTCGAAAAGGACGCCAAAGAGGAAGTAAAGCTCTTCTTGGGTAATGCTGGAACTGCAATGCGGCCACTGACGGCTGCTGTAGTAGCTGCTGGTGGAAATGCAACGTATGTTTTCTTTATCCTAGTGGAAATAAGTATGAGATCCATGGGTATGTTTGGAGACTGATCGTTTCTTTTATTAAAAAAAAACTTCAGTTATGTGCTTGATGG	FALSE	TRUE	FALSE	0	0	0	6	0.00561267
GTGGAAGCAGATAAAGTTGCAAAAAGAGCTGTGGTTGTTGGCTGTGGCGGCAGGTTCCCGGTCGAAAAGGACGCCAAAGAGGAAGTAAAGCTCTTCTTGGGTAATGCTGGAACTGCAATGCGGCCATTGACGGCAGCTGTAGTTGCTGCTGGTGGAAATGCAACGTATGTTTTCTTTATCCTAGT-GAAATAAGTATGAGATCCATGGGTATGTTTTGAGACTGATCATGTCTTTTATTAAAAAAAAAACTTCAGTTATGTGCTTGATGG	FALSE	TRUE	FALSE	0	0	0	6	0.00561267
GTGGAAGCAGATAAAGTTGCAAAAAGAGCTGTGGTTGTTGGCTGTGGCGGCAGGTTCCCAGTCGAAAAGGACGCCAAAGAGGAAGTAAAGCTCTTCTTGGGTAATGCTGGAACTGCAATGCGGCCATTGACGGCAGCTGTAGTTGCTGCTGGTGGAAATGCAACGTATGTTTTCTTTATCCTAGTGGAAATAAGTATGAGATCCATGGGTATGTTTGGAGACTGATCGTGTCTTTTATTAAAAAAAAAACTTCAGTTATGTGCTTGATGG	FALSE	TRUE	FALSE	0	0	0	6	0.00561267
GTGGAAGCAGATAAAGTTGCAAAAAGAGCTGTGGTTGTTGGCTGTGGCGGCAGGTTCCCAGTCGAAAAGGACGCCAAAGAGGAAGTAAAGCTCTTCTTGGGTAATGCTGGAACTGCAATGCGGCCACTGACGGCAGCTGTAGTAGCTGCTGGTGGAAATGCAACGTATGTTTTCTTTATCCTAGTGGAAATAAGTATGAGATCCATGGGTATGTTTGGAGACTGATCGTTTCTTTTATTAAAAAAAAACTTCAGTTATGTGCTTGATGC	FALSE	TRUE	FALSE	0	0	0	6	0.00561267
GTGGAAGCAGATAAAGTTGCAAAAAGAGCTGTGGTTGTTGGCTGTGGCGGCAGGTTCCCAGTCGAAAAGGACGCCAAAGAGGAAGTAAAGCTCTTCTTGGGTAATGCTGGAACTGCAATGCGTCCACTGACGGCAGCTGTAGTAGCTGCTGGTGGAAATGCAACGTATGTTTTCTTTATCCTAGTGGAAATAAGTATGAGATCCATGGGTATGTTTGGAGACTGATCGTTTCTTTTATTAAAAAAAAAACTTCAGTTATGTGCTTGATGG	FALSE	TRUE	FALSE	0	0	0	6	0.00561267
GTGGAAGCAGATAAAGTTGCAAAAAGAGCTGTGGTTGTTGGCTGTGGCGGCAGGTTCCCAGTCGAAAAGGACGCCAAAGAGGAAGTAAAGCTCTTCTTGGGTAATGCTGGAACTGCAATGCGGCCATTGACGGCAGCTGTAGTTGCTGCTGGTGGAAATGCAACGTATGTTTTCTTTATCCTAGT-GAAATAAGTATGAGATCCATGGGTATGTTAGGAGACTGATCATGTCTTTTATTTAAAAAAAAAACTTCAGTTATGTGCTTGATGG	FALSE	TRUE	FALSE	0	0	0	6	0.00561267
GTGGAAGCAGATAAAGTTTCAAAAAGAGCTGTGGTTGTTGGCTGTGGCGGCAGGTTCCCAGTCGAAAAGGACGCCAAAGAGGAAGTAAAGCTCTTCTTGGGTAATGCTGGAACTGCAATGCGGCCACTGACGGCAGCTGTAGTAGCTGCTGGTGGAAATGCAACGTATGTTTTCTTTATCCTAGTGGAAATAAGTATGAGATCCATGGGTATGTTTGGAGACTGATCGTTTCTTTTATTAAAAAAAAACTTCAGTTATGTGCTTGATGG	FALSE	TRUE	FALSE	0	0	0	6	0.00561267
GTGGAAGCAGATAAAGTTGCAAAAAGAGCTGTGGTTGTTGGCTGTGGCGGCAGGTTCCCGGTCGAAAAGGACGCCAAAGAGGAAGTAAAGCTCTTCTTGGGTAATGCTGGAACTGCAATGCGGCCATTGACGGCAGCTGTAGTTGCTGCTGGTGGAAATGCAACGTATGTTTTCTTTATCCTAGTGGAAATAAGTATGAGATCCATGGGTATGTTTGGAGACTGATCGTTTCTTTTATTAAAAAAAAACTTCAGTTCTGTGCTTGATGG	FALSE	TRUE	FALSE	0	0	0	6	0.00561267
GTGGAAGCAGATAAAGTTGCAAAAAGAGCTGTGGTTGTTGGCTGTGGCGGCAGGTTCCCAGTCGAAAAGGACGCCAAAGAGGAAGTAAAGCTCTTCTTGGGTAATGCTGGAACTGCAATGCGGCCACTGACGGCAGCTGTAGTAGCTGCTGGTGGAAATGCAACGTATGTTTTCTTTATCCTAGTGGAAATAAGTATGAGATCCATGGGTATGTTTGGAGACTGATCGTTTCTTTTATTAAAAAAAAACTTCAGTTATGTGCTTTATGT	FALSE	TRUE	FALSE	0	0	0	6	0.00561267
GTGGAAGCAGATAAAGTTGCAAAAAGAGCTGTGGTTGTTGGCTGTGGCGGCAGGTTCCCGGTCGAAAAGGACGCCAAAGAGGAAGTAAAGCTCTTCTTGGGTAATGCTGGAACTGCAATGCGGCCATTGACGGCAGCTGTAGTTGCTGCTGGTGGAAATGCAACGTATGTTTTCTTTATCCTAGTGGAAATAAGTATGAGATCCATGGGTATGTTTGGAGACTGATCGTTTCTTTTATTAAAAAAAAACTTCAGTTATGTGCTTGATGGC	FALSE	TRUE	FALSE	0	0	0	6	0.00561267
GTGGAAGCAGATAAAGTTGCAAAAAGAGCTGTGGTTGTTGGCTGTGGCGGCAGGTTCCCAGTCGAAAAGGACGCCAAAGAGGAAGTAAAGCTCTTCTTGGGTAATGCTGGAACTGCACTGCGGCCACTGACGGCAGCTGTAGTAGCTGCTGGTGGAAATGCAACGTATGTTTTCTTTATCCTAGTGGAAATAAGTATGAGATCCATGGGTATGTTTGGAGACTGATCGTTTCTTTTATTAAAAAAAAACTTCAGTTATGTGCTTGATGG	FALSE	TRUE	FALSE	0	0	0	6	0.00561267
GTGGAAGCAGATAAAGTTGCAAAAAGAGCTGTGGTTGTTGGCTGTGGCGGCAGGTTCCCGGTCGAAAAGGACGCCAAAGAGGAAGTAAAGCTCTTCTTGGGTAATGCTGGAACTGCAATGCGTCCATTGACGGCAGCTGTAGTAGCTGCTGGTGGAAATGCAACGTATGTTTTCTTTATCCTAGTTGAAATAAGTATGAGATCCATGGGTATGTTTGGAGACTGATCGTGTCTTTTATTAAAAAGAAACTTCAGTTATGTGCTTGATGG	FALSE	TRUE	FALSE	0	0	0	6	0.00561267
GTGGAAGCAGATAAAGTTGCAAAAAGAGCTGTGGTTGTTGGCTGTGGCGGCAGGTTCCCGGTCGAAAAGGACGCCAAAGAGGAAGTAAAGCTCTTCTTGGGTAATGCTGGAACTGCAATGCGGCCATTGACGGCAGCTGTAGTTGCTGCTGGTGGAAATGCAACGTATGTTTTCTTTATCCTAGT-GAAATAAGTATGAGATCCATGGGTATGTTAGGAGACTGATCATGTCTTTTATTAAAAAAAAAACTTCAGTTATGTGCTTGATGG	FALSE	TRUE	FALSE	0	0	0	6	0.00561267
GTGGAAGCAGATAAAGTTGCAAAAAGAGCTGTGGTTGTTGGCTGTGGCGGCAGGTTCCCGGTCGAAAAGGACGCCAAAGAGGAAGTAAAGCTCTTCTTGGGTAATGCTGGAACTGCAATGCGTCCATTGACGGCAGCTGTAGTAGCTGCTGGTGGAAATGCAACGTATGTTTTCTTTATCCTAGTTGAAATAAGTATGAGATCCATGGGTATGTTTGGAGACTGATCATGTCTTTTATTTAAAAAAAAAACTTCAGTTATGTGCTTGATG-	FALSE	TRUE	FALSE	0	0	0	6	0.00561267
ATGGAAGCAGATAAAGTTGCAAAAAGAGCTGTGGTTGTTGGCTGTGGCGGCAGGTTCCCGGTCGAAAAGGACGCCAAAGAGGAAGTAAAGCTCTTCTTGGGTAATGCTGGAACTGCAATGCGTCCATTGACGGCAGCTGTAGTAGCTGCTGGTGGAAATGCAACGTATGTTTTCTTTATCCTAGTTGAAATAAGTATGAGATCCATGGGTATGTTTGGAGACTGATCGTGTCTTTTATTAAAAAAAAAACTTCAGTTATGTGCTTGATGG	FALSE	TRUE	FALSE	0	0	0	6	0.00561267
GTGG-AGCAGATAAAGTTGCAAAAAGAGCTGTGGTTGTTGGCTGTGGCGGCAGGTTCCCGGTCGAAAAGGACGCCAAAGAGGAAGTAAAGCTCTTCTTGGGTAATGCTGGAACTGCAATGCGTCCATTGACGGCAGCTGTAGTAGCTGCTGGTGGAAATGCAACGTATGTTTTCTTTATCCTAGTTGAAATAAGTATGAGATCCATGGGTATGTTTGGAGACTGATCGTGTCTTTTATTAAAAAAAAACTTCAGTTATGTGCTTGATGG	FALSE	TRUE	FALSE	0	0	0	6	0.00561267
GTGGAAGCAGATAAAGTTGCAAAAAGAGCTGTGGTTGTTGGCTGTGGCGGCAGGTTCCCGGTCGAAAAGGACGCCAAAGAGGAAGTAAAGCTATTCTTGGGTAATGCTGGAACTGCAATGCGTCCATTGACGGCAGCTGTAGTAGCTGCTGGTGGAAATGCAACGTATGTTTTCTTTATCCTAGTTGAAATAAGTATGAGATCCATGGGTATGTTTGGAGACTGATCGTGTCTTTTATTAAAAAAAAACTTCAGTTATGTGCTTGATGG	FALSE	TRUE	FALSE	0	0	0	6	0.00561267
GTGGAAGCAGATAAAGTTGCAAAAAGAGTTGTGGTTGTTGGCTGTGGCGGCAGGTTCCCAGTCGAAAAGGACGCCAAAGAGGAAGTAAAGCTCTTCTTGGGTAATGCTGGAACTGCAATGCGTCCATTGACGGCAGCTGTAGTAGCTGCTGGTGGAAATGCAACGTATGTTTTCTTTATCCTAGTTGAAATAAGTATGAGATCCATGGGTATGTTTGGAGACTGATCGTGTCTTTTATTAAAAAAAAACTTCAGTTATGTGCTTGATGG	FALSE	TRUE	FALSE	0	0	0	6	0.00561267
GTGGAAGCAGATAAAGTTGCAAAAAGAGCTGTGGTTGTTGGCTGTGGCGGCAGGTTCCCAGTCGAAAAGGACGCCAAAGAGGAAGTAAAGCTCTTCTTGGGTAATGCTGGAACTGCAATGCGGCCATTGACGGCAGCTGTAGTTGCTGCTGGTGGAAATGCAACGTATGTTTTCTTTATCCTAGT-GAAATAAGTATGAGATCCATGGGTATGTTTGGAGACTGATCATGTCTTTTATTTAAAAAAAAAACTTCAGTTATGTGCTTGATGT	FALSE	TRUE	FALSE	0	0	0	6	0.00561267
GTGGAAGCAGATAAAGTTGCAAAAAGAGCTGTGGTTGTTGGCTGTGGCGGCAGGTTCCCAGTCGAAAAGGACGCCAAAGAGGAAGTAAAGCTCTTCTTGGGTAATGCTGGAACTGCAATGCGGCCACTGACGGCAGCTGTAGTAGCTGCTGGTGGAAATGCAACGTATGTTTTCTTTATCCTAGTGGAAATAAGTATGAGATCCATGGGTATGTTTGGAGACTGATCGTTTCTTTTGTTAAAAAAAAACTTCAGTTATGTGCTTGATGG	FALSE	TRUE	FALSE	0	0	0	6	0.00561267
GTGGAAGCAGATAAAGTTGCAAAAAGAGCTGTGGTTGTTGGCTGTGGCGGCAGGTTCCCAGTCGAAAAGGACGCCAAAGAGGAAGTAAAGCTCTTCTTGGGTAATGCTGGAACTGCAATGCGGCCACTGACGGCAGCTGTAGTAGCTGCTGGTGGAAATGCAACGTATGTTTTCTTTATCCTAGTGGAAATAAGTATGTGATCCATGGGTATGTTTGGAGACTGATCGTTTCTTTTATTAAAAAAAAACTTCAGTTATGTGCTTGATGG	FALSE	TRUE	FALSE	0	0	0	6	0.00561267
GTGGAAGCAGATAAAGTTGCAAAAAGAGCTGTGGTTGTTGGCTGTGGCGGCAGGTTCCCGGTCGAAAAGGACGCCAAAGAGGAAGTAAAGCTCTTCTTGGGTAATGCTGGAACTGCAATGCGTCCATTGACGGCAGCTGTAGTAGCTGCTGGTGGAAATGCAACGTATGTTTTCTTTATCCTAGTTGAAATAAGTATGAGATCCATGGGTATGTTTGGAGACTGATCGTGTCTTTTATTAAAAAAAAAACTTCAGTTATGTGCTTTATTG	FALSE	TRUE	FALSE	0	0	0	6	0.00561267
GTGGAAGCAGATAAAGTTGCAAAAAGAGCTGTGGTTGTTGGCTGTGGCGGCAGGTTCCCAGTCGAAAAGGACGCCAAAGAGGAAGTAAAGCTCTTCTTGGGTAATGCTGGAACTGCAATGCGGCCACTGACGGCAGCTGTAGTAGCTGCTGGTGGAAATGCAACGTATGTTTTCTGTATCCTAGTGGAAATAAGTATGAGATCCATGGGTATGTTTGGAGACTGATCGTTTCTTTTATTAAAAAAAAACTTCAGTTATGTGCTTGATGG	FALSE	TRUE	FALSE	0	0	0	6	0.00561267
GTGGAAGCAGATAAAGTTGCAAAAAGAGCTGTGGTTGTTGGCTGTGGCGGCAGGTTCCCAGTCGAAAAGGACGCCAAAGAGGAAGTAAAGCTCTTCTTGGGTAATGCTGGAACTGCAATGCGGCCACTGACGGCAGCTGTAGTAGCTGCTGGTGGAAATGCAACGTATGTTTTCTTTACCCTAGTGGAAATAAGTATGAGATCCATGGGTATGTTTGGAGACTGATCGTTTCTTTTATTAAAAAAAAACTTCAGTTATGTGCTTGATGG	FALSE	TRUE	FALSE	0	0	0	6	0.00561267
GTGGAAGCAGATAAAGTTGCAAAAAGAGCTGTGGTTGTTGGCTGTGGCGGCAGGTTCCCAGTCGAAAAGGACGCCAAAGAGGAAGTAAAGCTCTTCTTGGGTAATGCTGGAACTGCAATGCGGCCACTGACGGCAGCTGTAGTAGCTGCTGGTGGAAATGCAACGTATGTTTTCTTTATCCTAGTGGAAATAAGTATGAGATCCATGGGTATGTTTGGAGACTGATCGTTTCTTTTATTAAAAAAAAAACTTCAGTTATGTGCTTTATGG	FALSE	TRUE	FALSE	0	0	0	6	0.00561267
GTGGAAGCAGATAAAGTTGCAAAAAGAGCTGTGGTTGTTGGCTGTGGCGGCAGGTTCCCGGTCGAAAAGGACGCCAAAGAGGAAGTAAAGCTCTTCTTGGGTAATGCTGGAACTGCAATGCGGCCATTGACGGCAGCTGTAGTTGCTGCTGGTGGAAATGCAACGTATGTTTTCTTTATCCTAGT-GAAATAAGTATGAGATCCATGGGTATGTTTGGAGACTGCTCATGTCTTTTATTTAAAAAAAAAACTTCAGTTATGTGCTTGATGG	FALSE	TRUE	FALSE	0	0	0	6	0.00561267
GTGGAAGCAGATAAAGTTGCAAAAAGAGCTGTGGATGTTGGCTGTGGCGGCAGGTTCCCAGTCGAAAAGGACGCCAAAGAGGAAGTAAAGCTCTTCTTGGGTAATGCTGGAACTGCAATGCGGCCACTGACGGCAGCTGTAGTAGCTGCTGGTGGAAATGCAACGTATGTTTTCTTTATCCTAGTGGAAATAAGTATGAGATCCATGGGTATGTTTGGAGACTGATCGTTTCTTTTATTAAAAAAAAACTTCAGTTATGTGCTTGATGG	FALSE	TRUE	FALSE	0	0	0	6	0.00561267
GTGGAAGCAGATAAAGTTGCAAAAAGAGCTGTGGTTGTTGGCTGTGGCGGCAGGTTCCCGGTCGAAAAGGACGCCAAAGAGGAAGTAAAGCTCTTCTTGGGTAATGCTGGAACTGCAATGCGTCCATTGACGGCAGCTGTAGTAGCTGCTGGTGGAAATGCAACGTATGTTTTCTTTATCCTAGT-GAAATAAGTATGAGATCCATGGGTATGTTTGGAGACTGATCATGTCTTTTATTTAAAAAAAAAACTTCAGTTATGTGCTTGATGT	FALSE	TRUE	FALSE	0	0	0	6	0.00561267
GTGGAAGCAGATAAAGTTGCAAAAAGAGCTGTGGTTGTTGGCTGTGGCGGCAGGTTCCCGGTCGAAAAGGACGCCAAAGAGGAAGTAAAGCTCTTCTTGGGTAATGCTGGAACTGCAATGCGGCCATTGACGGCAGCTGTAGTTGCTGCTGGTGGAAATGCAACGTATGTTTTCTTTATCCTAGT-GAAATAAGTATGAGATCCATGGGTATGTTTGGAGACTGATCGTTTCTTTTATTAAAAAAAAACATCAGTTATGTGCTTGATGG	FALSE	TRUE	FALSE	0	0	0	6	0.00561267
GTGGAAGCAGATAAAGTTGCAAAAAGAGCTGTGGTTGTTGGCTGTGGCGGCAGGTTCCCAGTCGAAAAGGACGCCAAAGAGGAAGTAAAGCTCTTCTTGGGTAATGCTGGAACTGCAATGCGGCCACTGACGGCAGCTGTAGTAGCTGCTGGTGGAAATGCAACGTATGTTTTCTTTATCCTAGTGGAAATAATTATGAGATCCATGGGTATGTTTGGAGACTGATCGTTTCTTTTATTAAAAAAAAACTTCAGTTATGTGCTTGATGG	FALSE	TRUE	FALSE	0	0	0	6	0.00561267
GTGGAAGCAGATAAAGTTGCAAAAAGAGCTGTGGTTGTTGGCTGTGGCGGCAGGTTCCCAGTCGAAAAGGACGCCAAAGAGGAAGTAAAGCTCTTCTTGGGTAATGCTGGAACTGCAATGCGGCCACTGACGGCAGCTGTAGTAGCTGCTGGTGGAAATGCAACGTATGTTTTCTTTATCCTAGTTGAAATAAGTATGAGATCCATGGGTATGTTTGGAGACTGATCATGTCTTTTATTTAAAAAAAAACTTCAGTTATGTGCTTGATGG	FALSE	TRUE	FALSE	0	0	0	6	0.00561267
GTGGAAGCAGATAAAGTTGCAAAAAGAGCTGTGGTTGTTGGCTGTGGCGGCAGGTTCCCAGTCGAAAAGGACGCCAAAGAGGCAGTAAAGCTCTTCTTGGGTAATGCTGGAACTGCAATGCGGCCACTGACGGCAGCTGTAGTAGCTGCTGGTGGAAATGCAACGTATGTTTTCTTTATCCTAGTGGAAATAAGTATGAGATCCATGGGTATGTTTGGAGACTGATCGTTTCTTTTATTAAAAAAAAACTTCAGTTATGTGCTTGATGG	FALSE	TRUE	FALSE	0	0	0	6	0.00561267
CTGGAAGCAGATAAAGTTGCAAAAAGAGCTGTGGTTGTTGGCTGTGGCGGCAGGTTCCCAGTCGAAAAGGACGCCAAAGAGGAAGTAAAGCTCTTCTTGGGTAATGCTGGAACTGCAATGCGGCCACTGACGGCAGCTGTAGTAGCTGCTGGTGGAAATGCAACGTATGTTTTCTTTATCCTAGT-GAAATAAGTATGAGATCCATGGGTATGTTTGGAGACTGATCATGTCTTTTATTTAAAAAAAAAACTTCAGTTATGTGCTTGATGG	FALSE	TRUE	FALSE	0	0	0	6	0.00561267
GTGGAAGCAGATAAAGTTGCAAAAAGAGCTGTGGTTGTTGGCTGTGGCGGCAGGTTCCCAGTCGAAAAGGACGCCAAAGAGGAAGTAAAGCTCTTCTTGGGTAATGCTGGAACTGCAATGCGGCCACTGACGGCAGCTGTAGTAGCTGCTGGTGGAAATGCAACGTATGTTTCCTTTATCCTAGTGGAAATAAGTATGAGATCCATGGGTATGTTTGGAGACTGATCGTTTCTTTTATTAAAAAAAAACTTCAGTTATGTGCTTGATGG	FALSE	TRUE	FALSE	0	0	0	6	0.00561267
GTGGAAGCAGATAAAGTTGCAAANAGAGCTGTGGTTGTTGGCTGTGGCGGCAGGTTCCCGGTCGAAAAGGACGCCAAAGAGGAAGTAAAGCTCTTCTTGGGTAATGCTGGAACTGCAATGCGGCCACTGACGGCAGCTGTAGTAGCTGCTGGTGGAAATGCAACGTATGTTTTCTTTATCCTAGTGGAAATAAGTATGAGATCCATGGGTATGTTTGGAGACTGATCGTTTCTTTTATTAAAAAAAAACTTCAGTTATGTGCTTGATGG	FALSE	TRUE	FALSE	0	0	0	6	0.00561267
GTGGAAAGCAGATAAAGTTGCAAAAAGAGCTGTGGTTGTTGGCTGTGGCGGCAGGTTCCCGGTCGAAAAGGACGCCAAAGAGGAAGTAAAGCTCTTCTTGGGTAATGCTGGAACTGCAATGCGTCCATTGACGGCAGCTGTAGTAGCTGCTGGTGGAAATGCAACGTATGTTTTCTTTATCCTAGTTGAAATAAGTATGAGATCCATGGGTATGTTTGGAGACTGATCGTGTCTTTTATTAAAAAAAAAACTTCAGTTATGTGCTTGATGG	FALSE	TRUE	FALSE	0	0	0	6	0.00561267
GTGGAAGCAGATAAAGTTGCAAAAAGAGCTGTGGTTGTTGGCTGTGGCGGCAGGTTCCCGGTCGAAAAGGACGCCAAAGAGGAAGTAAAGCTCTTCTTGGGTAATGCTGGAACTGCAATGCGTCCATTGACGGCAGCTGTAGTTGCTGCTGGTGGAAATGCAACGTATGTTTTCTTTATCCTAGT-GAAATAAGTATGAGATCCATGGGTATGTTTGGAGACTGATCGTGTCTTTTATTAAAAAAAAAACTTCAGTTATGTGCTTGATGG	FALSE	TRUE	FALSE	0	0	0	6	0.00561267
GTGGAAGCAGATAAAGTTGCAAAAAGAGCTGTGGTTGTTGGCTGTGGCGGCAGGTTCCCAGTCGAAAAGGACGCCAAAGAGGAAGTAAAGCTCTTCTTGGGTAATGCTGGAACTGCAATGCGGCCACTGACGGCAGCTGTAGTAGCTGCTGGTGGAAATGCAACGTATGTTTTCTTTATCCTAGTGGAAATAAGTATGAGATCCATGGGTATGTTTGGAGACTGATCGTTTCTTTTATTAAAAAAAATCTTCAGTTATGTGCTTGATGG	FALSE	TRUE	FALSE	0	0	0	6	0.00561267
GTGGAAGCAGATAAAGTTGCAAAAAGAGCTGTGGTTGTTGGCTGTGGCGGCAGGTTCCCAGTCGAAAAGGACGCCAAAGAGGAAGTAAAGCTCTTCTTGGGTAATGCTGGAACTGCAATGCGGCCACTGACGGCAGCTGTAGTAGCTGCTGGTGGAAATGCAACGTATGTTTTCTTTATCCTAGTGGAAATAAGTATGAGATCCATGGGTATGTTTGGAGACTGTTCGTTTCTTTTATTAAAAAAAAACTTCAGTTATGTGCTTGATGG	FALSE	TRUE	FALSE	0	0	0	6	0.00561267
GTGGAAGCAGATAAAGTTGCAAAAAGAGTTGTGGTTGTTGGCTGTGGCGGCAGGTTCCCGGTCGAAAAGGACGCCAAAGAGGAAGTAAAGCTCTTCTTGGGTAATGCTGGAACTGCAATGCGGCCATTGACGGCAGCTGTAGTTGCTGCTGGTGGAAATGCAACGTATGTTTTCTTTATCCTAGTTGAAATAAGTATGAGATCCATGGGTATGTTTGGAGACTGATCGTTTCTTTTATTAAAAAAAAACTTCAGTTATGTGCTTGATGG	FALSE	TRUE	FALSE	0	0	0	6	0.00561267
GTGGAAGCAGATAAAGTTGCAAAAAGAGCTGTGGTTGTTGGCTGTGGCGGTAGGTTCCCAGTCGAAAAGGACGCCAAAGAGGAAGTAAAGCTCTTCTTGGGTAATGCTGGAACTGCAATGCGGCCACTGACGGCAGCTGTAGTAGCTGCTGGTGGAAATGCAACGTATGTTTTCTTTATCCTAGTGGAAATAAGTATGAGATCCATGGGTATGTTTGGAGACTGATCGTTTCTTTTATTAAAAAAAAACTTCAGTTATGTGCTTGATGG	FALSE	TRUE	FALSE	0	0	0	6	0.00561267
GTGGAAGCAGATAAAGTTGCAAAAAGAGCTGTGGTTGTTGGCTGTGGCGGCAGGTTCCCGGTCGAAAAGGACGCCAAAGAGGAAGTAAAGCTCTTCTTGGGTAATGCTGGAACTGCAATGCGTCCATTGACGGCAGCTGTAGTAGCTGCTGGTGGAAATGCAACGTATGTTTTCTTTATCCTAGTGGAAATAAGTATGAGATCCATGGGTATGTTTGGAGACTGATCGTTTCTTTTATTAAAAAAAAACTTCAGTTATGTGCTTGCTGG	FALSE	TRUE	FALSE	0	0	0	6	0.00561267
GTGGAAGCAGATAAAGTTGCAAAAAGAGCTGTGGTTGTTGGCTGTGGCGGCAGGTTCCCGGTCGAAAAGGACGCCAAAGAGGAAGTAAAGCTATTCTTGGGTAATGCTGGAACTGCAATGCGTCCATTGACGGCAGCTGTAGTAGCTGCTGGTGGAAATGCAACGTATGTTTTCTTTATCCTAGTGGAAATAAGTATGAGATCCATGGGTATGTTTGGAGACTGATCGTTTCTTTTATTAAAAAAAAACTTCAGTTATGTGCTTGATGG	FALSE	TRUE	FALSE	0	0	0	6	0.00561267
GTGGAAGCAGATAAAGTTGCAAAAAGAGCTGTGGTTGTTGGCTGTGGCGGCAGGTTCCCGGTCGAAAAGGACGCCAAAGAGGAAGTAAAGCTCTTCTTGGGTAATGCTGGAACTGCAATGCGTCCATTGACGGCAGCTGTAGTAGCTGCTGGTGGAAATGCAACGTATGTTTTCTTTATCCTAGTTGAAATAAGTATGAGATCCATGGGTATGTTTGGAGACTGATCGTGTCTTTTATTAAAAAAAAAACTTCAGTTAGTTGCTTGATGG	FALSE	TRUE	FALSE	0	0	0	6	0.00561267
GTGGAAGCAGATAAAGTTGCAAAAAGAGCTGTGGTTGTTGGCTGTGGCGGCAGGTTCCCGGTCGAAAAGGACGCCAAAGAGGAAGTAAAGCTCTTCTTGGGTAATGCTGGAACTGCAATGCGTCCATTGACGGCAGCTGTAGTAGCTGCTGGTGGAAATGCAACGTATGTTTTCTTTATCCTAGTGGAAATAAGTATGAGATCCATGGGTATGTTTGGAGACTGATCGTTTCTTTTATTAAAAAAAAACTTCAGTTATGTGCTTGATTG	FALSE	TRUE	FALSE	0	0	0	6	0.00561267
CTGGAAGCAGATAAAGTTGCAAAAAGAGCTGTGGTTGTTGGCTGTGGCGGCAGGTTCCCGGTCGAAAAGGACGCCAAAGAGGAAGTAAAGCTCTTCTTGGGTAATGCTGGAACTGCAATGCGTCCATTGACGGCAGCTGTAGTAGCTGCTGGTGGAAATGCAACGTATGTTTTCTTTATCCTAGT-GAAATAAGTATGAGATCCATGGGTATGTTTGGAGACTGATCATGTCTTTTATTTAAAAAAAAAACTTCAGTTATGTGCTTGATGG	FALSE	TRUE	FALSE	0	0	0	6	0.00561267
GTGGAAGCAGATAAAGTTGCAAAAAGAGCTGTGGTTGTTGGCTGTGGCGGCAGGTTCTCAGTCGAAAAGGACGCCAAAGAGGAAGTAAAGCTCTTCTTGGGTAATGCTGGAACTGCAATGCGGCCACTGACGGCAGCTGTAGTAGCTGCTGGTGGAAATGCAACGTATGTTTTCTTTATCCTAGTGGAAATAAGTATGAGATCCATGGGTATGTTTGGAGACTGATCGTTTCTTTTATTAAAAAAAAACTTCAGTTATGTGCTTGATGG	FALSE	TRUE	FALSE	0	0	0	6	0.00561267
GTGGAAGCAGATAAAGTTGCAAAAAGAGCTGTGGTTGTTGGCTGTGGCGGCAGGTTCCCGGTCGAAAAGGATGCCAAAGAGGAAGTAAAGCTCTTCTTGGGTAATGCTGGAACTGCAATGCGGCCATTGACGGCAGCTGTAGTTGCTGCTGGTGGAAATGCAACGTATGTTTTCTTTATCCTAGT-GAAATAAGTATGAGATCCATGGGTATGTTTGGAGACTGATCATGTCTTTTATTTAAAAAAAAAACTTCAGTTATGTGCTTGATGG	FALSE	TRUE	FALSE	0	0	0	6	0.00561267
GTGGAAGCAGATAAAGTTGCAAAAAGAGCTGTGGTTGTTGGCTGTGGCGGCAGGTTCCCGGTCGAAAAGGACGCCAAAGAGGAAGTAAAGCTCTTCTTGGGTAATGCTGGAACTGCAATGCGTCCATTGACGGCAGCTGTAGTAGCTGCTGGTGGAAATGCAACGTATGTTTTCTTTATCCTAGTTGAAATAAGTATGAGATCCATGGGTATGTTTGGAGACTGATCGTTTCTTTTATTAAAAAAAAAACTTCAGTTATTTGCTTGATGG	FALSE	TRUE	FALSE	0	0	0	6	0.00561267
GTGGAAGCAGATAAAGTTGCAAAAAGAGCTGTGGTTGTTGGCTGTGGCGGCAGGTTCCCAGTCGAAAAGGACGCCAAAGAGGAAGTAAAGCTCTTCTTGGGTAATGCTGGAACTGCAATGCGGCCACTGACGGCAGCTGTAGTAGCTGCTGGTGGAAATGCAACGTATGTTTTCTTTATCCTAGT-GAAATAAGTATGAGATCCATGGGTATGTTTGGAGACTGATCATGTCTTTTATTTAAAAAAAACTTCAGTTATGTGCTTGATGG	FALSE	TRUE	FALSE	0	0	0	6	0.00561267
GTGGAAGCAGATAAAGTTGCAAAAAGAGCTGTGGTTGTTGGCTGTGGCGGCAGGTTCCCGGTCGAAAAGGACGCCAAAGAGGAAGTAAAGCTCTTCTTGGGTAATGCTGGAACTGCAATGCGTCCATTGACGGCAGCTGTAGTAGCTGCTGGTGGAAATGCAACGTATGTTTTCTTTATCCTAGTTGAAATAAGTATGAGATCCATGGGTATGTATGGAGACTGATCGTGTCTTTTATTTAAAAAAAAAACTTCAGTTATGTGCTTGATGG	FALSE	TRUE	FALSE	0	0	0	6	0.00561267
GTGGAAGCAGATAAAGTTGCAAAAAGAGCTGTGGTTGTTGGCTGTGGCGGCAGGTTCCCAGTCGAAAAGGACGCCAAAGAGGAAGTAAAGCTCTTCTTGGGTAATGCTGGAACTGCAATGCGGCCACTGACGGCAGCTGTAGTAGCTGCTGGTGGAAATGCAACGTATGTTTTCTTTATCCTAGTGGAAATAAGTATGAGATCCATGGGTATGTTTGGAGACTGATCGTTTCTTTTATTAAAAAAAAACTTCAGTTAT-TGCTTGATGG	FALSE	TRUE	FALSE	0	0	0	6	0.00561267
GTGGAAGCAGA-AAAGTTGCAAAAAGAGCTGTGGTTGTTGGCTGTGGCGGCAGGTTCCCAGTCGAAAAGGACGCCAAAGAGGAAGTAAAGCTCTTCTTGGGTAATGCTGGAACTGCAATGCGGCCACTGACGGCAGCTGTAGTAGCTGCTGGTGGAAATGCAACGTATGTTTTCTTTATCCTAGTGGAAATAAGTATGAGATCCATGGGTATGTTTGGAGACTGATCGTTTCTTTTATTAAAAAAAAACTTCAGTTATGTGCTTGATGG	FALSE	TRUE	FALSE	0	0	0	6	0.00561267
GTGGAAGCAGATAAAGTTGCAAAAAGAGCTGTGGTTGTTGGCTGTGGCGGCAGGTTCCCGGTCGAAAAGGACGCCAAAGAGGAAGTAAAGCTCTTCTTGGGTAATGCTGGAACTGCAATGCGGCCATTGACGGCAGCTGTAGTTGCTGCTGGTGGAAATGCAACGTATGTTTTCTTTATCCTAGT-GAAATAAGTATGAGATCCATGGGTATGTTTGGAGACTGATCATGTCTTTTATTTAACAAAAAAACTTCAGTTATGTGCTTGATGG	FALSE	TRUE	FALSE	0	0	0	6	0.00561267
GTGGAAGCAGATAAAGTTGCAAAAAGAGCTGTGGTTGTTGGCTGTGGCGGCAGGTTCCCAGTCGAAAAGGACGCCAAAGAGGAAGTAAAGCTCTTCTTGGGTAATGCTGGAACTGCAATGCGGCCACTGACGGCAGCTGTAGTAGCTGCTGGTGGAAATGCAACGTATGTTTTCTTTATCCTAGTGGAAATAAGTATGAGATCCATGGGTATGTTTGGAGACTGATCGTTTCTTTTATTAAAAAAAAACTTCAGTTATTTTCTTGATGG	FALSE	TRUE	FALSE	0	0	0	6	0.00561267
GTGGAAGCAGATAAAGTTGCAAAAAGAGCTGTGGTTGTTGGCTGTGGCGGCAGGTTCCCAGTCGAAAAGGACGCCAAAGAGGAAGTAAAGCTCTTCTTGGGTAATGCTGGAACTGCAATGCGCAGACTGACGGCTGCTGTAGTAGCTGCTGGTGGAAATGCAACGTATGTTTTCTTTATCCTAGTGGAAATAAGTATGAGATCCATGGGTATGTTTGGAGACTGATCGTTTCTTTTATTAAAAAAAAACTTCAGTTATGTGCTTGATGG	FALSE	TRUE	FALSE	0	0	0	6	0.00561267
GTGGAAGCAGATAAAGTTGCAAAAAGAGCTGTGGTTGTTGGCTGTGGCGGCAGGTTCCCGGTCGAAAAGGACGCCAAAGAGGAAGTAAAGCTCTTCTTGGGTAATGCTGGAACTGCAATGCGTCCATTGACGGCAGCTGTAGTAGCTGCTGGTGGAAATGCAACGTATGTTTTCTTTATCCTAGT-GAAATAAGTATGAGATCCATGGGTATGTTTGGAGACTGATCATGTCTTTTATTTAAAAAAAAAACTTCAGTTATTTGCTTGATGG	FALSE	TRUE	FALSE	0	0	0	6	0.00561267
GTGGAAGCAGATAAAGTTGCAAAAAGAGCTGTGGTTGTTGGCTGTGGCGGCAGGTTCCCAGTCGAAAAGGACGCCAAAGAGGAAGTAAAGCTCTTCTTGGGTAATGCTGGAACTGCAATGCGGCCACTGACGGCAGCTGTAGTAGCTGCTGGTGGAAATGCAACGTATGTTTTCTTTATCCTAGTGGAAATAAGTATGAGATCCATGGGTATGTTTGGAGACTGATCGTTTCTTTTATTAAAAAAAAACTTCAGTTATATGCTTGATGG	FALSE	TRUE	FALSE	0	0	0	6	0.00561267
GTGGAAGCAGATAAAGTTGCAAAAAGAGTTGTGGTTGTTGGCTGTGGCGGCAGGTTCCCAGTCGAAAAGGACGCCAAAGAGGAAGTAAAGCTCTTCTTGGGTAATGCTGGAACTGCAATGCGGCCACTGACGGCAGCTGTAGTAGCTGCTGGTGGAAATGCAACGTATGTTTTCTTTATCCTAGTGGAAATAAGTATGAGATCCATGGGTATGTTTGGAGACTGATCGTTTCTTTTATTAAAAAAAAACTTCAGTTATGTGCTTGATG-	FALSE	TRUE	FALSE	0	0	0	6	0.00561267
GTGGAAGCAGATAAAGTTGCAAAAAGAGCTGTGGTTGTTGGCTGTGGCGGCAGGTTCCCGGTCGAAAAGGACGCCAAAGAGGAAGTAAAGCTCTTCTTGGGTAATGCTGGAACTGCAATGCGTCCATTGACGGCAGCTGTAGTAGCTGCTGGTGGAAATGCAACGTATGTTTTCTTTATCCTAGTTGAAATAAGTATGAGATCCATGGGTATGTTTGGAGACTGATCATGTCTTTTATTTAAAAAAAACTTCAGTTATGTGCTTGATGG	FALSE	TRUE	FALSE	0	0	0	6	0.00561267
GTGGAAGCAGATAAAGTTGCAAAAAGAGCTGTGGTTGTTGGCTGTGGCGGCAGGTTCCCAGTCGAAAAGGACGCCAAAGAGGAAGTAAAGCTCTTCTTGGGTAATGCTGGAACTGCAATGCGGCCACTGACGGCAGCTGTAGTAGCTGCTGGTGGAAATGCAACGTATGTTTTCTTTATCCTAGTGGAAATAAGTATGAGATCCATGGGTATGTTTGGAGACTGATCGTTTCTTTTATTAAAAAAAAACTTCAGTTATGTGCTTGATGGCTGTCTCTTATACACCATCTCCGAGCCCACGA	FALSE	TRUE	FALSE	0	0	0	6	0.00561267
GTGGAAGCAGATAAAGTTGCAAAAAGAGCTGTGGTTGTTGGCTGTGGCGGCAGGTTCCCAGTCGAAAAGGACGCCAAAGAGGAAGTAAAGCTCTTCTTGGGTAATGCTGGAACTGCAATGCGGCCACTGACGGCAGCTGTAGTAGCTGCTGGTGGAAATGCAACGTATGTTTTCTTTATCCTAGTGGAAATAAGTATGAGATCCATGGGTATGTTTGGAGACTGATCGTTTCTTTTATTAAAAAAAAAACTTCAGTTAGGTGCTTGATGG	FALSE	TRUE	FALSE	0	0	0	6	0.00561267
GTGGAAGCAGATAAAGTTGCAAAAAGAGCTGTGGTTGTTGGCTGTGGCGGCAGGTTCCCAGTCGAAAAGGACGCCAAAGAGGAAGTAAAGCTCTTCTTGGGTAATGCTGGAACTGCAATGCGCCCACTGACGGCAGCTGTAGTAGCTGCTGGTGGAAATGCAACGTATGTTTTCTTTATCCTAGTGGAAATAAGTATGAGATCCATGGGTATGTTTGGAGACTGATCGTTTCTTTTATTAAAAAAAAACTTCAGTTATGTGCTTGATGG	FALSE	TRUE	FALSE	0	0	0	6	0.00561267
GTGGAAGCAGATAAAGTTGCAAAAAGAGCTGTGGTTGTTGGCTGTGGCGGCAGGTTCCCGGTCGAAAAGGACGCCAAAGAGGAAGTAAAGCTCTTCTTGGGTAATGCTGGAACTGCAATGCGGCCATTGACGGCAGCTGTAGTTGCTGCTGGTGGAAATGCAACGTATGTTTTCTTTATCCTAGT-GAAATAAGTATGAGATCCATGGGTATGTTTTGAGACTGATCATTTCTTTTATTTAAAAAAAAAACTTCAGTTATGTGCTTGATGG	FALSE	TRUE	FALSE	0	0	0	6	0.00561267
GTGGAAGCAGATAAAGTTGCAAAAAGAGCTGTGGTTGTTGGCTGTGGCGGCAGGTTCCCAGTCGAAAAGGACGCCAAAGAGGAAGTAAAGCTCTTCTTGGGTAATGCTGGAACTGCAATGCGGCCATTGACGGCAGCTGTAGTTGCTGCTGGTGGAAATGCAACGTATGTTTTCTTTATCCTAGTTGAAATAAGTATGAGATCCATGGGTATGTTTGGAGACTGATCGTTTCTTTTATTAAAAAAAAACTTCAGTTATGTGCTTGATGG	FALSE	TRUE	FALSE	0	0	0	6	0.00561267
GTGGAAGCAGATAAAGTTGCAAAAAGAGCTGTGGTTGTTGGCTGTGGCGGCAGGTTCCCAGTCGAAAAGGACGCCAAAGAGGAAGTAAAGCTCTTCTTGGGTAATGCTGGAACTACAATGCGGCCACTGACGGCAGCTGTAGTAGCTGCTGGTGGAAATGCAACGTATGTTTTCTTTATCCTAGTGGAAATAAGTATGAGATCCATGGGTATGTTTGGAGACTGATCGTTTCTTTTATTAAAAAAAAACTTCAGTTATGTGCTTGATGG	FALSE	TRUE	FALSE	0	0	0	6	0.00561267
GTGGAAGCAGATAAAGTTGCAAAAAGAGCTGTGGTTGTTGGCTGTGGCGGCAGGTTCCCGGTCGAAAAGGACGCCAAAGAGGAAGTAAAGCTCTTCTTGGGTAATGCTGGAACTGCAATGCGTCCATTGACGGCAGCTGTAGTAGCTGCTGGTGGAAATGCAACGTATGTTTTCTTTATCCTAGTTGAAATAAGTATGAGATCCATGGGTATGTTTGGAGACTGATCATGTCTTTTATTTAAAAAAAAAACTTCAGTTATTTGCTTGATGG	FALSE	TRUE	FALSE	0	0	0	6	0.00561267
GTGGAAGCAGATAAAGTTGCAAAAAGAGCTGTGGTTGTTGGCTGTGGCGGCAGGTTCCCGGTCGAAAAGGACGCCAAAGAGGAAGTAAAGCTCTTCTTGGGTAATGCTGGAACTGCAATGCGGCCATTGACGGCAGCTGTAGTTGCTGCTGGTGGAAATGCAACGTATGTTTTCTTTATCCTAGTGGAAATAAGTATGAGATCCATGGGTATGTTTGGAGACTGATCGTTTCTTTTATT-AAAAAAAACTTCAGTTATGTGCTTGATGG	FALSE	TRUE	FALSE	0	0	0	6	0.00561267
GTGGAAGCAGATAAAGTTGCAAAAAGAGCTGTGGTTGTTGGCTGTGGCGGCAGGTTCCCAGTCGAAAAGGACGCCAAAGAGGAAGTAAAGCTCTTCTTGGGTAATGCTGGAACTGCAATGCGGCCACTGACGGCAGCTGTAGTAGCTGCTGGTGGAAATGCAACGTATGTTTTCTTTATCCTAGTGGAAATAAGTATGAGATCCATGGGTATGTTTGGAGACTGATCGTTTCTTTTATTAAAAAAAAACTTCAGTTATGTG-TTGATGG	FALSE	TRUE	FALSE	0	0	0	6	0.00561267
GTGGAAGCAGATAAAGTTGCAAAAAGAGCTGTGGTTGTTGGCTGTGGCGGCAGGTTCCCGGTCGAAAAGGACGCCAAAGAGGAAGTAAAGCTCTTCTTGGGTAATGCTGGAACTGCAATGCGTCCATTGACGGCAGCTGTAGTAGCTGCTGGTGGAAATGCAACGTATGTTTTCTTTATCCTAGTGGAAATAAGTATGAGATCCATGGGTATGTTTGGAGACTGATCGTTTCTTTTATTAAAAAAAAACTTCAGTTATTTGCTTGATGG	FALSE	TRUE	FALSE	0	0	0	6	0.00561267
GTGGAAGCAGATAAAGTTGCAAAAAGAGCTGTGGTTGTTGGCTGTGGCGGCAGGTTCCCGGTCGAAAAGGACGCCAAAGAGGAAGTAAAGCTCTTCTTGGGTAATGCTGGAACTGCAATGCGGCCATTGACGGCAGCTGTAGTTGCTGCTGGTGGAAATGCAACGTATGTTTTCTTTATCCTAGTGGAAATAAGTATGAGATCCATGGGTATGTTTGGAGACTGATCGTTTCTTTTATTAAAAAAAAAAACTTCAGTTATGTGCTTGATGG	FALSE	TRUE	FALSE	0	0	0	6	0.00561267
GTGGAAGCAGATAAAGTTGCAAAAAGAGCTGTGGTTGTTGGCTGTGGCGGCAGGTTCCCAGTCGAAAAGGACGCCAAAGAGGAAGTAAAGCTCTTCTTGGGTAATGCTGGAACTGCAATGCGGCCACTGACGGCAGCTGTAGTAGCTGCTGGTGGAAATGCAACGTATGTTTTCTTTATCCTAGTTGAAATAAGTATGAGATCCATGGGTATGTTTGGAGACTGATCGTGTCTTTTATTAAAAAAAAACTTCAGTTATGTGCTTGATG-	FALSE	TRUE	FALSE	0	0	0	6	0.00561267
GTGGAAGCAGATAAAGTTGCAAAAAGAGCTGTGGTTGTTGGCTGTGGCGGCAGGTTCCCGGTCGAAAAGGACGCCAAAGAGGAAGTAAAGCTCTTCTTGGGTAATGCTGGAACTGCAATGCGTCCATTGACGGCAGCTGTAGTAGCTGCTGGTGGAAATGCAACGTATGTTTTCTTTATCCTAGTTGAAATAAGTATGAGATCCATGGGGATGTTTGGAGACTGATCGTGTCTTTTATTAAAAAAAAAACTTCAGTTATGTGCTTGATGG	FALSE	TRUE	FALSE	0	0	0	6	0.00561267
GTGGAAGCAGATAAAGTTGCAAAAAGAGCTGTGGTTGTTGGCTGTGGCGGCAGGTTCCCGGTCGAAAAGGACGCCAAAGAGGAAGTAAAGCTCTTCTTGGGTAATGCTGGAACTGCAATGCGGCCATTGACGGCAGCTGTAGTTGCTGCTGGTGGAAATGCAACGTATGTTTTCTTTATCCTAGTGGAAATAAGTATGAGATCCATGGGTATGTTTGGAGACTGATCGTTTCTTTTATTAAAAACAAACTTCAGTTATGTGCTTGATGG	FALSE	TRUE	FALSE	0	0	0	6	0.00561267
GTGGAAGCAGATAAAGTTGCAAAAAGAGCTGTGGTTGTTGGCTGTGGCGGCAGGTTCCCAGTCGAAAAGGACGCCAAAGAGGAAGTAAAGCTCTTCTTGGGTAATGCTGGAACTGCAATGCGGCCACTGACGGCAGCTGTAGTAGCTGCTGGTGGAAATGCAACGTATGTTTTCTTTATCCTAGTGGAAATAAGTATGAGATCCATGGGCATGTTTGGAGACTGATCGTTTCTTTTATTAAAAAAAAACTTCAGTTATGTGCTTGATGG	FALSE	TRUE	FALSE	0	0	0	6	0.00561267
GTGGAAGCAGATAAAGTTGCAAAAAGAGCTGTGGTTGTTGGCTGTGGCGGCAGGTTCCCGGTCGAAAAGGACGCCAAAGAGGAAGTAAAGCTCTTCTTGGGTAATGCTGGAACTGCAATGCGTCCATTGACGGCAGCTGTAGTAGCTGCTGGTGGAAATGCAACGTATGTTTTCTTTATCCTAGTTGAAATAAGTATGAGATCCATGGGTATGTTTGGAGACTGATCGTGTCTTTTATTAAAAAAAAACTTCAGTTATGTGCTTGATGGC	FALSE	TRUE	FALSE	0	0	0	6	0.00561267
GTGGAAGCAGATAAAGTTGCAAAAAGAGCTGTGGTTGTTGGCTGTGGCGGCAGGTTCCCGGTCGAAAAGGACGCCAAAGAGGAAGTAAAGCTCTTCTTGGGTAATGCTGGAACTGCAATGCGGCCATTGACGGCAGCTGTAGTTGCTGCTGGTGGAAATGCAACGTATGTTTTCTTTATCCTAGT-GAAATAAGTATGAGATCCATGGGTCTGTTTGGAGACTGATCATGTCTTTTATTTAAAAAAAAAACTTCAGTTATGTGCTTGATGG	FALSE	TRUE	FALSE	0	0	0	6	0.00561267
GTGGAAGCAGATAAAGTTGCAAAAAGAGCTGTGGTTGTTGGCTGTGGCGGCAGGTTCCCAGTCGAAAAGGACGCCAAAGAGGAAGTAAAGCTCTTCTTGGGTAATGCTGGAACTGCAATGCGGCCACTGACGGCAGCTGTAGTAGCTGCTGGTGGAAATGCAACGTATGTTTTCTTTATCCTAGTGGAAATAAGTATGAGATCCATGGGTATGTTTGGAGACTGATCATGTCTTTTATTTAAAAAAAAAACTTCAGTTATGTGCTTGATTG	FALSE	TRUE	FALSE	0	0	0	6	0.00561267
TTGGAAGCAGATAAAGTTGCAAAAAGAGCTGTGGTTGTTGGCTGTGGCGGCAGGTTCCCAGTCGAAAAGGACGCCAAAGAGGAAGTAAAGCTCTTCTTGGGTAATGCTGGAACTGCAATGCGGCCACTGACGGCAGCTGTAGTAGCTGCTGGTGGAAATGCAACGTATGTTTTCTTTATCCTAGTGGAAATAAGTATGAGATCCATGGGTATGTTTGGAGACTGATCGTTTCTTTTATTAAAAAAAAACTTCAGTTATGTGCTTGATGG	FALSE	TRUE	FALSE	0	0	0	6	0.00561267
GTGGAAGCAGATAAAGTTGCAAAAAGAGCTGTGGTTGTTGGCTGTGGCGGCAGGTTCCCAGTCGAAAAGGACGCCAAAGAGGAAGTAAAGCTCTTCTTGGGTAATGCTGGAACTGCAATGCGGCCACTGACGGCAGCTGTAGTAGCTGCTGGTGGAAATGCAACGTATGTTTTCTTTATCCTAGTGGAAATAAGTATGAGATCCATGGGTATGTTTGGAGACTGATCGTTTCTTTTATTAAAAAAAAACTTCAGTTTATGTGCTTGATGG	FALSE	TRUE	FALSE	0	0	0	6	0.00561267
GTGGAAGCAGATAAAGTTGCAAAAAGAGCTGTGGTTGTTGGCTGTGGCGGCAGGTTCCCGGTCGAAAAGGACGCCAAAGAGGAAGTAAAGCTCTTCTTGGGTAATGCTGGAACTGCAATGCGGCCATTGACGGCAGCTGTAGTTGCTGCTGGTGGAAATGCAACGTATGTTTTCTTTATCCTAGT-GAAATAAGTATGAGATCCATGGGTATGTTTGGAGACTGATCATGTCGTTTATTTAAAAAAAAAACTTCAGTTATGTGCTTGATGG	FALSE	TRUE	FALSE	0	0	0	6	0.00561267
GTGGAAGCAGATAAAGTTGCAAAAAGAGCTGTGGTTGTTGGCTGTGGCGGCAGGTTCCCGGTCGAAAAGGACGCCAAAGAGGAAGTAAAGCTCTTCTTGGGTAATGCTGGAACTGCAATGCGTCCATTGACGGCATCTGTAGTAGCTGCTGGTGGAAATGCAACGTATGTTTTCTTTATCCTAGTTGAAATAAGTATGAGATCCATGGGTATGTTTGGAGACTGATCGTGTCTTTTATTAAAAAAAAAACTTCAGTTATGTGCTTGATGG	FALSE	TRUE	FALSE	0	0	0	6	0.00561267
GTGGAAGCAGATAAAGTTGCAAAAAGAGCTGTGGTTGTTGGCTGTGGCGGCAGGTTCCCGGTCGAAAAGGACGCCAAAGAGGAAGTAAAGCTCTTCTTGGGTAATGCTGGAACTGCAATGCGGCCACTGACGGCAGCTGTAGTAGCTGCTGGTGGAAATGCAACGTATGTTTTCTTTATCCTAGTGGAAATAAGTATGAGATCCATGGGTATGTTTGGAGACTGATCGTTTCTTTTATTAAAAAAAAAAACTTCAGTTATGTGCTTGATGG	FALSE	TRUE	FALSE	0	0	0	6	0.00561267
GTGGAAGCAGATAAAGTTGCAAAAAGAGCTGTGGTTGTTGGCTGTGGCGGCAGGTTCCCAGTCGAAAAGGACGCCAAAGAGGAAGTAAAGCTCTTCTTGTGTAATGCTGGAACTGCAATGCGGCCACTGACGGCAGCTGTAGTAGCTGCTGGTGGAAATGCAACGTATGTTTTCTTTATCCTAGTGGAAATAAGTATGAGATCCATGGGTATGTTTGGAGACTGATCGTTTCTTTTATTAAAAAAAAACTTCAGTTATGTGCTTGATGG	FALSE	TRUE	FALSE	0	0	0	6	0.00561267
GTGGAAGCAGATAAAGTTGCAAAAAGAGCTGTGGTTGTTGGCTGTGGCGGCAGGTTCCCAGTCGAAAAGGACGCCAAAGAGGAAGTAAAGCTCTTCTTGGGTAATGCTGGAACTGCAATGCGGCCACTGACGGCAGCTGTAGTAGCTGCTGGTGGAAATGCAACGTATGTTTTCTTTATCCTAGTTGAAATAAGTATGAGATCCATGGGTATGTTTGGAGACTGATCGTGTCTTTTATTAAAAAAAAAACTTCATTTATGTGCTTGATGG	FALSE	TRUE	FALSE	0	0	0	6	0.00561267
GTGGAAGCAGATAAAGTTGCAAAAAGAGCTGTGGTTGTTGGCTGTGGCGGCAGGTTCCCAGTCGAAAAGGACGCCAAAGAGGAAGTAAAGCTCTTCTTGGGTAATGCTGGAACTGCAATGCGGCCACTGACGGCAGCTGTAGTAGCTGCTGGTGGAAATGCAACGTATGTTTTCTTTATCCTAGT-GAAATAAGTATGAGATCCATGGGTATGTTTGGAGACTGATCGTGTCTTTTATTAAAAAAAAACTTCAGTTATGTGCTTGATGG	FALSE	TRUE	FALSE	0	0	0	6	0.00561267
GTGGAAGCAGATAAAGTTGCAAAAAGAGCTGTGGTTGTTGGCTGTGGCGGCAGGTTCCCGGTCGAAAAGGACGCCAAAGAGGAAGTAAAGCTCTTCTTGGGTAATGCTGGAACTGCAATGCGGCCATTGACGGCAGCTGTAGTTGCTGCTGGTGGAAATGCAACGTATGTTTTCTTTATCCTAGT-GAAATAAGTATGAGATCCATGGGTATGTTTGGAGACTGATCGTTTCTTTTATTAAAAAAAAACTTCAGTTATGTGCTTGATTG	FALSE	TRUE	FALSE	0	0	0	6	0.00561267
GTGGAAGCAGATAAAGTTGCAAAAAGAGCTGTGGTTGTTGGCTGTGGCGGCAGGTTCCCAGTCGAAAAGGACGCCAAAGAGGAAGTAAAGCTCTTCTTGGGTAATGCTGGAACTGCAATGCGGCCACTGACGGCAGCTGTAGTAGCTGCTGGTGGAAATGCAACGTATGTTTTCTTTATCCTAGTGGAAATAAGTATGAGATCCATGGGTATGTTTGGAGACTGATCGTGTCTTTTATTAAAAAAAAAACTTCAGTTATGTGTTTGATGG	FALSE	TRUE	FALSE	0	0	0	6	0.00561267
GTGGAAGCAGATAAAGTTGCAAAAAGAGCTGTGGTTGTTGGCTGTGGCGGCAGGTTCCCAGTCGAAAAGGACGCCAAAGAGGAAGTAAAGCTCTTCTTGGGTAATGCTGGAACTGCAATGCGGCCACTGACGGCAGCTGTAGTAGCTGCTGGTGGAAATGCAACGTATGTTTTCTTTATCCTAGTGGAAATAAGTATGAGATCCATGGGTATGTTTGGAGACTGATCGTTTCTTTTATTAAAAAAAAAACTTCAGTTATGGGCTTGATGG	FALSE	TRUE	FALSE	0	0	0	6	0.00561267
GTGGAAGCAGATAAAGTTGCAAAAAGAGCTGTGGTTGTTGGCTGTGGCGGCAGGTTCCCGGTCGAAAAGGACGCCAAAGAGGAAGTAAAGCTCTTCTTGGGTAATGCTGGAACTGCAATGCGTCCATTGACGGCAGCTGTAGTAGCTGCTGGTGGAAATGCAACGTATGTTTTCTTTATCCTAGTTGAAATAAGTATGAGATCCATGGGTATGTTTGGAGACTGATCATGTCTTTTATTTAAAAAAAAAACTTCAGTTATGTGCTTGATGT	FALSE	TRUE	FALSE	0	0	0	6	0.00561267
GTGGAAGCA-ATAAAGTTGCAAAAAGAGCTGTGGTTGTTGGCTGTGGCGGCAGGTTCCCGGTCGAAAAGGACGCCAAAGAGGAAGTAAAGCTCTTCTTGGGTAATGCTGGAACTGCAATGCGTCCATTGACGGCAGCTGTAGTAGCTGCTGGTGGAAATGCAACGTATGTTTTCTTTATCCTAGTTGAAATAAGTATGAGATCCATGGGTATGTTTGGAGACTGATCGTGTCTTTTATTAAAAAAAAAACTTCAGTTATGTGCTTGATGG	FALSE	TRUE	FALSE	0	0	0	6	0.00561267
GTGGAAGCAGATAAAGTTGCAAAAAGAGCTGTGGTTGTTGGCTGTGGCGGCAGGTTCCCAGTCGAAAAGGACGCCAAAGAGGAAGTAAAGCTCTTCTTGGGTAATGCTGGAACTGCAATGCGGCCACTGACGGCAGCTGTAGTAGCTGCTGGTGGAAATGCAACGTATGTTTTCTTTATCCTAGTGGAAGTAAGTATGAGATCCATGGGTATGTTTGGAGACTGATCGTTTCTTTTATTAAAAAAAAACTTCAGTTATGTGCTTGATGG	FALSE	TRUE	FALSE	0	0	0	6	0.00561267
GTGGAAGCAGATAAAGTTGCAAAAAGAGCTGTGGTTGTTGGCTGTGGCGGCAGGTTCCCGGTCGAAAAGGACGCCAAAGAGGAAGTAAAGCTCTTCTTGGGTAATGCTGGAACTGCAATGCGGCCATTGACGGCAGCTGTAGTTGCTGCTGGTGGAAATGCAACGTATGTTTTCTTTATCCTAGT-GAAATAAGTATGAGATCCATGGGTATGTTTGGAGACTGATCATGTCTTTTATTTAAAAAAACAACTTCAGTTATGTGCTTGATGG	FALSE	TRUE	FALSE	0	0	0	6	0.00561267
GTGGAAGCAGATAAAGTTGCAAAAAGAGCTGTGGTTGTTGGCTGTGGCGGCAGGTTCCCGGTCGAAAAGGACGCCAAAGAGGAAGTAAAGCTCTTCTTGGGTAATGCTGGAACTGCAATGCGGCCACTGACGGCAGCTGTAGTAGCTGCTGGTGGAAATGCAACGTATGTTTTCTTTATCCTAGTGGAAATAAGTATGAGATCCATGGGTATGTTTGGAGACTGATCGTTTCTTTTATTAAAAAGAAACTTCAGTTATGTGCTTGATGG	FALSE	TRUE	FALSE	0	0	0	6	0.00561267
GTGGAAGCAGAT-AAGTTGCAAAAAGAGCTGTGGTTGTTGGCTGTGGCGGCAGGTTCCCGGTCGAAAAGGACGCCAAAGAGGAAGTAAAGCTCTTCTTGGGTAATGCTGGAACTGCAATGCGTCCATTGACGGCAGCTGTAGTAGCTGCTGGTGGAAATGCAACGTATGTTTTCTTTATCCTAGTTGAAATAAGTATGAGATCCATGGGTATGTTTGGAGACTGATCGTGTCTTTTATTAAAAAAAAAACTTCAGTTATGTGCTTGATGG	FALSE	TRUE	FALSE	0	0	0	6	0.00561267
GTGGAAGCAGATAAAGTTGCAAAAAGAGCTGTGGTTGTTGGCTGTGGCGGCAGGTTCCCGGTCGAAAAGGACGCCAAAGAGGAAGTAAAGCTCTTCTTGGGTAATGCTGGAACTGCAATGCGGCCATTGACGGCAGCTGTAGTAGCTGCTGGTGGAAATGCAACGTATGTTTTCTTTATCCTAGTTGAAATAAGTATGAGATCCATGGGTATGTTTGGAGACTGATCATGTCTTTTATTTAAAAAAAAAACTTCAGTTATGTGCTTGATGG	FALSE	TRUE	FALSE	0	0	0	6	0.00561267
GTGGAAGCAGATAAAGTTGCAAAAAGAGCTGTGGTTGTTGGCTGTGGCGGCAGGTTCCCGGTCGAAAAGGACGCCAAAGAGGAAGTAAAGCTCTTCTTGGGTAATGCTGGAACTGCAATGCGTCCATTGACGGCAGCTGTAGTAGCTGCTGGTGGAAATGCAACGTATGTTTTCTTTATCCTAGTTGAAATAAGTATGAGATCCATGGGTATGTTTGGAGACTGATCGTTTCTTTTATTAAAAAAAAAACTTCAGTTATGTTCTTGATGG	FALSE	TRUE	FALSE	0	0	0	6	0.00561267
GTGGAAGCAGATAAAGTTGCAAAAAGAGCTGTGGTTGTTGGCTGTGGCGGCAGGTTCCCGGTCGAAAAGGACGCCAAAGAGGAAGTAAAGCTCTTCTTGGGTAATGCTGGAACTGCAATGCGGCCATTGACGGCATCTGTAGTTGCTGCTGGTGGAAATGCAACGTATGTTTTCTTTATCCTAGT-GAAATAAGTATGAGATCCATGGGTATGTTTGGAGACTGATCATGTCTTTTATTTAAAAAAAAAACTTCAGTTATGTGCTTGATGG	FALSE	TRUE	FALSE	0	0	0	6	0.00561267
GTGGAAGCA-ATAAAGTTGCAAAAAGAGCTGTGGTTGTTGGCTGTGGCGGCAGGTTCCCAGTCGAAAAGGACGCCAAAGAGGAAGTAAAGCTCTTCTTGGGTAATGCTGGAACTGCAATGCGGCCACTGACGGCAGCTGTAGTAGCTGCTGGTGGAAATGCAACGTATGTTTTCTTTATCCTAGTGGAAATAAGTATGAGATCCATGGGTATGTTTGGAGACTGATCGTTTCTTTTATTAAAAAAAAACTTCAGTTATGTGCTTGATGG	FALSE	TRUE	FALSE	0	0	0	6	0.00561267
GTGGAAGCAGATAAAGTTGCAAAAAGAGCTGTGGTTGTTGGCTGTGGCGGCAGGTTCCCGGTCGAAAAGGACGCCAAAGAGGAAGTAAAGCTCTTCTTGGGTAATGCTGGAACTGCAATGCGTCCATTGACGGCAGCTGTAGTAGCTGCTGGTGGAAATGCAACGTATGTTTTCTTTATCCTAGTTGAAATAAGTATGAGATCCATGGGTATGTTTGGAGACTGATCGTTTCTTTTATTAAAAAAAAACTTCAGTTATGTTCTTGATGG	FALSE	TRUE	FALSE	0	0	0	6	0.00561267
GTGGAAGCAGATAAAGTTGCAAAAAGAGCTGTGGTTGTTGGCTGTGGCGGCAGGTTCCCAGTCGAAAAGGACGCCAAAGAGGAAGTAAAGCTCTTCTTGGGTAATGCTGGAACTGCAATGCGGCCACTGACGGCAGCTGTAGTAGCTGCTGGTGGAAATGCAACGTATGTTTTCTTTATCCTAGTGGAAATAAGTATGAGATCCATGGGTATGTTTGGAGACTGATCGTTTCTTTTATAAAAAAAAAACTTCAGTTATGTGCTTGATGG	FALSE	TRUE	FALSE	0	0	0	6	0.00561267
GTGGAAGCAGATAAAGTTGCAAAAAGAGCTGTGGTTGTTGGCTGTGGCGGCAGGTTCCCGGTCGAAAAGGACGCCAAAGAGGAAGTAAAGCTCTTCTTGGGTAATGCTGGAACTGCAATGCGGCCATTGACGGCAGCTGTAGTTGCTGCTGGTGGAAATGCAACGTATGTTTTCTTTATCCTAGT-GAAATAAGTATGAGATCCATGGGTATGTTTGGAGACTGATCATGTCTTTTATTTAAAAAAAAAACTTCAGTTATGTGCTTGTTGG	FALSE	TRUE	FALSE	0	0	0	6	0.00561267
GTGGAAGCAGATAAAGTTGCAAAAAGAGCTGTGGTTGTTGGCTGTGGCGGCAGGTTCCCGGTCGAAAAGGACGCCAAAGAGGAAGTAAAGCTCTTCTTGGGTAATGCTGGAACTGCAATGCGTCCATTGACGGCAGCTGTAGTAGCTGCTGGTGGAAATGCAACGTATGTTTTCTTTATCCTAGTTGAAATAAGTATGAGATCCATGGGTATGTTTGGAGACTGATCGTTTCTTTTATTAAAAAAAAACTTCAGTTATGTGCTTGCTGG	FALSE	TRUE	FALSE	0	0	0	6	0.00561267
GTGGAAGCAGATAAAGTTGCAAAAAGAGTTGTGGTTGTTGGCTGTGGCGGCAGGTTCCCAGTCGAAAAGGACGCCAAAGAGGAAGTAAAGCTCTTCTTGGGTAATGCTGCAACTGCTATGCGCTTACTGACGGCTGCTGTAGTAGCTGCTGGTGGAAATGCAACGTATGTTTTCTTTATCCTAGTGGAAATAAGTATGAGATCCATGGGTATGTTTGGAGACTGATCGTTTCTTTTATTAAAAAAAAACTTCAGTTATGTGCTTGATGG	FALSE	TRUE	FALSE	0	0	0	6	0.00561267
GTGGAAGCAGATAAAGTTGCAAAAAGAGCTGTGGTTGTTGGCTGTGGCGGCAGGTTCCCGGTCGAAAAGGACGCCAAAGAGGAAGTAAAGCTCTTCTTGGGTAATGCTGGAACTGCAATGCGTCCATTGACGGCAGCTGTAGTAGCTGCTGGTGGAAATGCAACGTATGTTTTCTTTATCCTAGTTGAAATAAGTATGAGATCCATGGGTATGTTTGGAGACTGATCGTGTCTTTTATTAAAAATAAACTTCAGTTATGTGCTTGATGG	FALSE	TRUE	FALSE	0	0	0	6	0.00561267
GTGGAAGCAGATAAAGTTGCAAAAAGAGCTGTGGTTGTTGGCTGTGGCGGCAGGTTCCCGGTCGAAAAGGACGCCAAAGAGGAAGTAAAGCTCTTCTTGGGTAATGCTGGAACTGCAATGCGGCCATTGACGGCAGCTGTAGTTGCTGCTGGTGGAAATGCAACGTATGTTTTCTTTATCCTAGTGGAAATAAGTATGAGATCCATGGGTATGTTTGGAGACTGCTCGTTTCTTTTATTAAAAAAAAACTTCAGTTATGTGCTTGATGG	FALSE	TRUE	FALSE	0	0	0	6	0.00561267
GTGGAAGCAGATAAAGTTGCAAAAAGAGCTGTGGTTGTTGGCTGTGGCGGCAGGTTCCCAGTCGAAAAGGACGCCAAAGAGGAAGTAAAGCTCTTCTTGGGTAATGCTGGAACTGCAATGCGGCCACTGACGGCAGCTGTAGTAGCTGCTGGTGGAAATGCAACGTATGTTTTCTTTATCCTAGTGGAAATAAGTATGAGATCCATGGGTATGTTTGGAGACTGATCGTTTCTTTTATTAAAAAAAAACTTCAGTTATCTGCTTGATGG	FALSE	TRUE	FALSE	0	0	0	6	0.00561267
GTGGAAGCAGAT-AAGTTGCAAAAAGAGCTGTGGTTGTTGGCTGTGGCGGCAGGTTCCCGGTCGAAAAGGACGCCAAAGAGGAAGTAAAGCTCTTCTTGGGTAATGCTGGAACTGCAATGCGTCCATTGACGGCAGCTGTAGTAGCTGCTGGTGGAAATGCAACGTATGTTTTCTTTATCCTAGTGGAAATAAGTATGAGATCCATGGGTATGTTTGGAGACTGATCGTTTCTTTTATTAAAAAAAAACTTCAGTTATGTGCTTGATGG	FALSE	TRUE	FALSE	0	0	0	6	0.00561267
GTGGAAGCAGATAAAGTTGCAAAAAGAGTTGTGGTTGTTGGCTGTGGCGGCAGGTTCCCGGTCGAAAAGGACGCCAAAGAGGAAGTAAAGCTCTTCTTGGGTAATGCTGGAACTGCAATGCGTCCATTGACGGCAGCTGTAGTAGCTGCTGGTGGAAATGCAACGTATGTTTTCTTTATCCTAGTTGAAATAAGTATGAGATCCATGGGTATGTTTGGAGACTGATCGTGTCTTTTATTAAAAAAAAAACTTCAGTTATGTGCTTGATG-	FALSE	TRUE	FALSE	0	0	0	6	0.00561267
GTGGAAGCAGATAAAGTTGCAAAAAGAGCTGTGGTTGTTGGCTGTGGCGGCAGGTTCCCGGTCGAAAAGGACGCCAAAGAGGAAGTAAAGCTCTTCTTGGGTAATGCTGGAACTGCAATGCGGCCATTGACGGCAGCTGTAGTTGCTGCTGGTGGAAATGCAACGTATGTTTTCTTTATCCTAGTTGAAATAAGTATGAGATCCATGGGTATGTATGGAGACTGATCGTGTCTTTTATTAAAAAAAAAACTTCAGTTATGTGCTTGATGG	FALSE	TRUE	FALSE	0	0	0	6	0.00561267
GTGGAAGCAGATAAAGTTGCAAAAAGAGCTGTGGTTGTTGGCTGTGGCGGCAGGTTCCCGGTCGAAAAGGACGCCAAAGAGGAAGTAAAGCTCTTCTTGGGTAATGCTGGAACTGCGATGCGGCCATTGACGGCAGCTGTAGTTGCTGCTGGTGGAAATGCAACGTATGTTTTCTTTATCCTAGT-GAAATAAGTATGAGATCCATGGGTATGTTTGGAGACTGATCATGTCTTTTATTTAAAAAAAAAACTTCAGTTATGTGCTTGATGG	FALSE	TRUE	FALSE	0	0	0	6	0.00561267
GTGGAAGCAGATAAAGTTGCAAAAAGAGCTGTGGTTGTTGGCTGTGGCGGCAGGTTCCCAGTCGAAAAGGACGCCAAAGAGGAAGTAAAGCTCTTCTTGGGTAATGCTGGAACTGCAATGCGGCCACTGACGGCAGCTGTAGTAGCTGCTGGTGGAAATGCAACGTATGTTTTCTTTATCCTAGT-GAAATAAGTATGAGATCCATGGGTATGTTTGGAGACTGATCATTTCTTTTATTTAAAAAAAAAACTTCAGTTATGTGCTTGATGG	FALSE	TRUE	FALSE	0	0	0	6	0.00561267
-TGGAAGCAGATAAAGTTGCAAAAAGAGCTGTGGTTGTTGGCTGTGGCGGCAGGTTCCCGGTCGAAAAGGACGCCAAAGAGGAAGTAAAGCTCTTCTTGGGTAATGCTGGAACTGCAATGCGGCCATTGACGGCAGCTGTAGTTGCTGCTGGTGGAAATGCAACGTATGTTTTCTTTATCCTAGTTGAAATAAGTATGAGATCCATGGGTATGTTTGGAGACTGATCGTGTCTTTTATTAAAAAAAAAACTTCAG	FALSE	TRUE	FALSE	0	0	0	5	0.00467722
GTGGAAGCAGATAAAGTTGCAAAAAGAGCTGTGGTTGTTGGCTGTGGCGGCAGGTTCCCAGTCGAAAAGGACGCCAAAGAGGAAGTAAAGCTCTTCTTGGGTAATGCTGGAACTGCAATGCAGCCACTGACGGCAGCTGTAGTAGCTGCTGGTGGAAATGCAACGTATGTTTTCTTTATCCTAGTGGAAATAAGTATGAGATCCATGGGTATGTTTGGAGACTGATCGTTTCTTTTATTAAAAAAAAACTTCAGTTATGTGCTTGATGG	FALSE	TRUE	FALSE	0	0	0	5	0.00467722
GTGGAAGCAGATAAAGTTGCAAAAAGAGCTGTGGTTGTTGGCTGTGGCGGCAGGTTCCCAGTCGAAAAGGACGCCAAAGAGGAAGTAAAGCTCTTCTTGGGTAATGCTGGAACTGCAATGCGGCCACTGACGGCAGCTGTAGTAGCTGCTGGTGGAAATGCAACGTATGTTTTCTTTATCCTAGTGGAAATAAGTATGAGATCCATGGGTATGTATGGAGACTGATCGTGTCTTTTATTAAAAAAAAAACTTCAGTTATGTGCTTGATGG	FALSE	TRUE	FALSE	0	0	0	5	0.00467722
GTGGAAGCAGATAAAGTTGCAAAAAGAGCTGTGGTTGTTGGCTGTGGCGGCAGGTTCCCAGTCGAAAAGGACGCCAAAGAGGAAGTAAAGCTCTTCTTGGGTAATGCTGGAACTGCAATGCGTCCATTGACGGCAGCTGTAGTAGCTGCTGGTGGAAATGCAACGTATGTTTTCTTTATCCTAGTTGAAATAAGTATGAGATCCATGGGTATGTTTGGAGACTGATCGTGTCTTTTATTAAAAAAAAAACTTCAGTTATGTGTTTGATGG	FALSE	TRUE	FALSE	0	0	0	5	0.00467722
GTGGAAGCAGATAAAGTTGCAAAAAGAGCTGTGGTTGTTGGCTGTGGCGGCAGGTTCCCAGTCGAAAAGGACGCCAAAGAGGAAGTAAAGCTCTTCTTGGGTAATGCTGGAACTGCAATGCGGCCACTGACTGCAGCTGTAGTAGCTGCTGGTGGAAATGCAACGTATGTTTTCTTTATCCTAGTGGAAATAAGTATGAGATCCATGGGTATGTTTGGAGACTGATCGTTTCTTTTATTAAAAAAAAACTTCAGTTATGTGCTTGATGG	FALSE	TRUE	FALSE	0	0	0	5	0.00467722
GTGG-AGCAGATAAAGTTGCAAAAAGAGCTGTGGTTGTTGGCTGTGGCGGCAGGTTCCCGGTCGAAAAGGACGCCAAAGAGGAAGTAAAGCTCTTCTTGGGTAATGCTGGAACTGCAATGCGTCCATTGACGGCAGCTGTAGTAGCTGCTGGTGGAAATGCAACGTATGTTTTCTTTATCCTAGTTGAAATAAGTATGAGATCCATGGGTATGTTTGGAGACTGATCGTGTCTTTTATTAAAAAAAAAACTTCAGTTATGTGCTTGATGG	FALSE	TRUE	FALSE	0	0	0	5	0.00467722
GTGGAAGCAGATAAAGTTGCAAAAAGAGCTGTGGTTGTTGGCTGTGGCGGCAGGTTCCCGGTCGAAAAGGACGCCAAAGAGGAAGTAAAGCTCTTCTTGGGTAATGCTGGAACTGCAATGCGGCCATTGACGGCAGCTGTAGTTGCTGCTGGTGGAAATGCAACGTATGTTTTCTTTATCCTAGT-GAAATAAGTATGAGATCCATGGGTATGTTTGGAGACTGATCATGTCTTTTATTTAAAACAAAAACTTCAGTTATGTGCTTGATGG	FALSE	TRUE	FALSE	0	0	0	5	0.00467722
GTGGAAGCAGATAAAGTTGCAAAAAGAGCTGTGGTTGTTGGCTGTGGCGGCAGGTTCCCGGTCGAAAAGGACGCCAAAGAGGAAGTAAAGCTCTTCTTGGGTAATGCTGGAACTGCAATGCGTCCATTGACGGCAGCTGTAGTAGCTGCTGGTGGAAATGCAACGTATGTTTTCTTTATCCTAGTTGAAATAAGTATGAGATCCATGGGTATGTTTGGAGACTGATCGTGTCTTTTATTAAAAAAAAAAACTTCAGTTATGTGCTTGATGT	FALSE	TRUE	FALSE	0	0	0	5	0.00467722
GTGGAAGCAGATAAAGTTGCAAAAAGAGCTGTGGTTGTTGGCTGTGGCGGCAGGTTCCCGGTCGAAAAGGACGCCAAAGAGGAAGTAAAGCTCTTCTTGGGTAATGCTGGAACTGCAATGCGTCCATTGACGGCAGCTGTAGTAGCTGCTGGTGGAAATGCAACGTATGTTTTCTTTATCCTAGTTGAAATAAGTATGAGATCCATGTGTATGTTTGGAGACTGATCGTGTCTTTTATTAAAAAAAAAACTTCAGTTATGTGCTTGATGG	FALSE	TRUE	FALSE	0	0	0	5	0.00467722
GTGGAAGCAGATAAAGTTGCAAAAAGAGCTGTGGTTGTTGGCTGTGGCGGCAGGTTCCCAGTCGAAAAGGACGCCAAAGAGGAAGTAAAGCTCTTCTTGGGTAATGCTGGAACTGCAATGCGGCCACTGACGGCAGCTGTAGTAGCTGCTGGTGGAAATGCAACGTATGTTTTCTTTATCCTAGTTGAAATAAGTATGAGATCCATGGGTATGTTTGGAGACTGATCGTGTCTTTTATTAAAAAAAAAACTTCAGTTATGTGCTTGAGGG	FALSE	TRUE	FALSE	0	0	0	5	0.00467722
GTGGAAGCAGATAAAGTTGCAAAAAGAGCTGTGGTTGTTGGCTGTGGCGGCAGGTTCCCAGTCGAAAAGGACGCCAAAGAGGAAGTAAAGCTCTTCTTGGGTAATGCTGCAACTGCTATGCGCTTACTGACGGCTGCTGTAGTAGCTGCTGGTGGAAATGCAACGTATGTTTTCTTTATCCTAGTTGAAATAAGTATGAGATCCATGGGTATGTTTGGAGACTGATCGTGTCTTTTATTAAAAAAAAACTTCAGTTATGTGCTTGATGG	FALSE	TRUE	FALSE	0	0	0	5	0.00467722
GTGGAAGCAGATAAAGTTGCAAAAAGAGCTGTGGTTGTTGGCTGTGGCGGCAGGTTCCCAGTCGAAAAGGACGCCAAAGAGGAAGTAAAGCTCTTCTTGGGTAATGCTGGAACTGCAATGCGGCCACTGACGGCAGCTGTAGTAGCTGCTGGTGGAAATGCAACGTATGTTTTCTTTATCCTAGTTGAAATAAGTATGAGATCCATGGGTATGTTTGGAGACTGATCGTGTCTTTTATTAAAAAAAAAACTTCAGGTATGTGCTTGATGG	FALSE	TRUE	FALSE	0	0	0	5	0.00467722
GTGGAAGCAGATAAAGTTGCAAAAAGAGCTGTGGTTGTTGGCTGTGGCGGCAGGTTCCCGGTCGAAAAGGACGCCAAAGAGGAAGTAAAGCTCTTCTTGGGTAATGCTGGAACTGCAATGCGTCCATTGACGGCAGCTGTAGTAGCTGCTGGTGGAAATGCAACGTATGTTTTCTTTATCCTAGTTGAAATAAGTATGAGATCCATGGGTATGTTTGGAGACTGATCGTGTCTTTTATTTAAAAAAAAAACTTCAGTTATGTGCTTGTTGG	FALSE	TRUE	FALSE	0	0	0	5	0.00467722
GTGGAAGCAGATAAAGTTGCAAAAAGAGCTGTGGTTGTTGGCTGTGGCGGCAGGTTCCCAGTCGAAAAGGACGCCAAAGAGGAAGTAAAGCTCTTCTTGGGTACTGCTGGAACTGCAATGCGGCCACTGACGGCAGCTGTAGTAGCTGCTGGTGGAAATGCAACGTATGTTTTCTTTATCCTAGTGGAAATAAGTATGAGATCCATGGGTATGTTTGGAGACTGATCGTTTCTTTTATTAAAAAAAAACTTCAGTTATGTGCTTGATGG	FALSE	TRUE	FALSE	0	0	0	5	0.00467722
GTGGAAGCAGATAAAGTTGCAAAAAGAGCTGTGGTTGTTGGCTGTGGCGGCAGGTTCCCGGTCGAAAAGGACGCCAAAGAGGAAGTAAAGCTCTTCTTGGGTAATGCTGGAACTGCAATGCGGCCATTGACGGCAGCTGTAGTTGCTGCTGGTGGAAATGCAACGTATGTTTTCTTTATCCTAGTTGAAATAAGTATGAGATCCATGGGTATGTTTGGAGACTGATCGTGTCTTTTATTAAAAAAAAAACTTAAGTTATGTGCTTGATGG	FALSE	TRUE	FALSE	0	0	0	5	0.00467722
GTGGAAGCAGATAAAGTTGCAAAAAGAGCTGTGGTTGTTGGCTGTGGCGGCAGGTTCCCAGTCGAAAAGGACGCCAAAGAGGAAGTAAAGCTCTTCTTGGGTAATGCTGGAACTGCAATGCGGCCACTGACGGCAGCTGTAGTAGCTGCTGGTGGAAATGCAACGTATGTTTTCTTTATCCTAGTGGAGATAAGTATGAGATCCATGGGTATGTTTGGAGACTGATCGTTTCTTTTATTAAAAAAAAACTTCAGTTATGTGCTTGATGG	FALSE	TRUE	FALSE	0	0	0	5	0.00467722
GTGGAAGCAGATAAAGTTGCAAAAAGAGCTGTGGTTGTTGGCTGTGGCGGCAGGTTCCCGGTCGAAAAGGACGCCAAAGAGGAAGTAAAGCTCTTCTTGGGTAATGCTGGAACTGCAATGCGGCCATTGACGGCAGCTGTAGTAGCTGCTGGTGGAAATGCAACGTATGTTTTCTTTATCCTAGTGGAAATAAGTATGAGATCCATGGGTATGTTTGGAGACTGATCGTGTCTTTTATTAAAAAAAAACTTCAGTTATGTGCTTGATGG	FALSE	TRUE	FALSE	0	0	0	5	0.00467722
GTGGAAGCAGATAAAGTTGCAAAAAGAGCTGTGGTTGTTGGCTGTGGCGGCAGGTTCCCGGTCGAAAAGGACGCCAAAGAGGAAGTAAAGCTCTTCTTGGGTAATGCTGGAACTGCAATGCGGCCATTGACGGCAGCTGTAGTTGCTGCTGGTGGAAATGCAACGTATGTTTTCTTTATCCTAGT-GAAATAAGTATGAGATCCATGGGTATGTTTGGAGACTGATCATGTCTTTTATTTAAAAAAAAAACTTCAGTTATGTGCTTGATGGCTGTCTCTTATACAACTCTCCGAGCCCACGA	FALSE	TRUE	FALSE	0	0	0	5	0.00467722
-TGGAAGCAGATAAAGTTGCAAAAAGAGCTGTGGTTGTTGGCTGTGGCGGCAGGTTCCCGGTCGAAAAGGACGCCAAAGAGGAAGTAAAGCTCTTCTTGGGTAATGCTGGAACTGCAATGCGTCCATTGACGGCAGCTGTAGTAGCTGCTGGTGGAAATGCAACGTATGTTTTCTTTATCCTAGTTGAAATAAGTATGAGATCCATGGGTATGTTTGGAGACTGATCGTTTCTTTTATTAAAAAAAAACTTCAGT	FALSE	TRUE	FALSE	0	0	0	5	0.00467722
GTGGAAGCAGATAAAGTTGCAAAAAGAGCTGTGGTTGTTGGCTGTGGCGGCAGGTTCCCGGTCGAAGAGGACGCCAAAGAGGAAGTAAAGCTCTTCTTGGGTAATGCTGGAACTGCAATGCGGCCATTGACGGCAGCTGTAGTTGCTGCTGGTGGAAATGCAACGTATGTTTTCTTTATCCTAGT-GAAATAAGTATGAGATCCATGGGTATGTTTGGAGACTGATCATGTCTTTTATTTAAAAAAAAAACTTCAGTTATGTGCTTGATGG	FALSE	TRUE	FALSE	0	0	0	5	0.00467722
GTGGAAGCAGATAAAGTTGCAAAAAGAGCTGTGGTTGTTGGCTGTGGCGGCAGGTTCCCAGTCGAAAAGGACGCCAAAGAGGAAGTAAAGCTCTTCTTGGGTAATGCTGGAACTGCAATGCGTCCATTGACGGCAGCTGTAGTAGCTGCTGGTGGAAATGCAACGTATGTTTTCTTTATCCTAGTTGAAATAAGTATGAGATCCATGGGTATGTTTGGAGACTGATCGTGTCTTTTATTAAAAAAAAAACTTCAGTTATGTGCTGGATGG	FALSE	TRUE	FALSE	0	0	0	5	0.00467722
GTGGAAGCAGATAAAGTTGCAAAAAGAGCTGTGGTTGTTGGCTGTGGCGGCAGGTTCCCGGTCGAAAAGGACGCCAAAGAGGAAGTAAAGCTCTTCTTGGGTAATGCTGGAACTGCAATGCGGCCACTGACGGCAGCTGTAGTAGCTGCTGGTGGAAATGCAACGTATGTTTTCTTTATCCTAGTGGAAATAAGTATGAGATCCATGGGTATGTTTGGAGACTGATCGTTTCTTTTATTAAAAAAAAACTTCAGTTATGTGCTTGATGGCTGTCTCTTATACACACTCCGAGCCCACGAGA	FALSE	TRUE	FALSE	0	0	0	5	0.00467722
GTGGAAGCAGATAAAGTTGCAAAAAGAGCTGTGGTTGTTGGCTGTGGCGGCAGGTTCCCGGTCGAAAAGGACGCCAAAGAGGAAGTAAAGCTCTTCTTGGGTAATGCTGGAACTGCAATGCGGCCATTGACGGCAGCTGTAGTAGCTGCTGGTGGAAATGCAACGTATGTTTTCTTTATCCTAGTGGAAATAAGTATGAGATCCATGGGTATGTTTGGAGACTGATCATGTCTTTTATTTAAAAAAAAAACTTCAGTTATGTGCTTGATGG	FALSE	TRUE	FALSE	0	0	0	5	0.00467722
GTGGAAGCAGATAAAGTTGCAAAAAGAGCTGTGGTTGTTGGCTGTGGCGGCAGGTTCCCGGTCGAAAAGGACGCCAAAGAGGAAGTAAAGCTCTTCTTGGGTAATGCTGGAACTGCAATGCGGCCATTGACGGCAGCTGTAGTTGCTGCTGGTGGAAATGCAACGTATGTTTTCTTTATCCTAGTTGAAATAAGTATGAGATCCATGGGTATGTTTGGAGACTGATCGTGTCTTTTATTAAAAAAAAAACTTCAGTTATGTGTTTGATGG	FALSE	TRUE	FALSE	0	0	0	5	0.00467722
GTGGAAGCAGAT-AAGTTGCAAAAAGAGCTGTGGTTGTTGGCTGTGGCGGCAGGTTCCCGGTCGAAAAGGACGCCAAAGAGGAAGTAAAGCTCTTCTTGGGTAATGCTGGAACTGCAATGCGGCCATTGACGGCAGCTGTAGTTGCTGCTGGTGGAAATGCAACGTATGTTTTCTTTATCCTAGT-GAAATAAGTATGAGATCCATGGGTATGTTTGGAGACTGATCATGTCTTTTATTTAAAAAAAAAACTTCAGTTATGTGCTTGATGG	FALSE	TRUE	FALSE	0	0	0	5	0.00467722
GTGGAAGCAGATAAAGTTGCAAAAAGAGCTGTGGTTGTTGGCTGTGGCGGCAGGTTCCCAGTCGAAAAGGACGCCAAAGAGGAAGTAAAGCTCTTCTTGGGTAATGCTGGAACTGCAATGCGGCCACTGACGGCAGCTGTAGTAGCTGCTGGTGGAAATGCAACGTATGTTTTCTTTATCCTAGTGGAAATAAGTATGAGATCCATGGGTAGGTTTGGAGACTGATCGTTTCTTTTATTAAAAAAAAACTTCAGTTATGTGCTTGATGG	FALSE	TRUE	FALSE	0	0	0	5	0.00467722
GTGGAAGCAGATAAAGTTGCAAAAAGAGCTGTGGTTGTTGGCTGTGGCGGCAGGTTCCCAGTCGAAAAGGACGCCAAAGAGGAAGTAAAGCTCTTCTTGGGTAATGCTGGAACTGCAATGCGGCCATTGACGGCAGCTGTAGTTGCTGCTGGTGGAAATGCAACGTATGTTTTCTTTATCCTAGT-GAAATAAGTATGAGATCCATGGGTATGTTTGGAGACTGATCATGTCTTTTATTTAAAAAAAACTTCAGTTATGTGCTTGATGG	FALSE	TRUE	FALSE	0	0	0	5	0.00467722
GTGGAAGCAGATAAAGTTGCAAAAAGAGCTGTGGTTGTTGGCTGTGGCGGCAGGTTCCCAGTCGAAAAGGACGCCAAAGAGGAAGTAAAGCTCTTCTTGGGTAATGCTGGAACTGCAATGCGGCCACTGACGGCAGCTGTAGTAGCTGCTGGTGGAAATGCAACGTATGTTTTCTTTATCCTAGTGGAAATAAGTATGAGATCCATGGGTATGTTTGGAGACTGATCATGTCTTTTATTTAAAAAAAACTTCAGTTATGTGCTTGATGG	FALSE	TRUE	FALSE	0	0	0	5	0.00467722
GTGGAAGCAGATAAAGTTGCAAAAAGAGCTGTGGTTGTTGGCTGTGGCGGCAGGTTCCCGGTCGAAAAGGACGCCAAAGAGGAAGTAAAGCTCTTCTTGGGTAATGCTGGAACTGCAATGCGTCCATTGACGGCAGCTGTAGTAGCTGCTGGTGGAAATGCAACGTATGTTTTCTTTATCCTAGTTGAAATAAGTATGAGATCCATGGGTATGTTTGGAGACTGATCGTTTCTTTTATTAAAAATAAACTTCAGTTATGTGCTTGATGG	FALSE	TRUE	FALSE	0	0	0	5	0.00467722
GTGGAAGCAGATAAAGTTGCAAAAAGAGCTGTGGTTGTTGGCTGTGGCGGCAGGTTCCCGGTCGAAAAGGACGCCAAAGAGGAAGTAAAGCTCTTCTTGGGTAATGCTGGAACTGCAATGCGTCCATTGACGGCAGCTGTAGTAGCTGCTGGTGGAAATGCAACGTATGTTTTCTTTATCCTAGTTGAAATAAGTATGAGATCCATGGGTATGTTTGGAGACTGATCGTGTCTTTTATTAAATAAAAAACTTCAGTTATGTGCTTGATGG	FALSE	TRUE	FALSE	0	0	0	5	0.00467722
GTGGAAGCAGATAAAGTTGCAAAAAGAGCTGTGGTTGTTGGCTGTGGCGGCAGGTTCCCGGTCGAAAAGGACGCCAAAGAGGAAGTAAAGCTCTTCTTGGGTAATGCTGGAACTGCAATGCGTCCATTGACGGCAGCTGTAGTAGCTGCTGGTGGAAATGCAACGTATGTTTTCTTTATCCTAGTGGAAATAAGTATGAGATCCATGGGTATGTTTGGAGACTGATCATGTCTTTTATTTAAAAAAAAACTTCAGTTATGTGCTTGATGG	FALSE	TRUE	FALSE	0	0	0	5	0.00467722
GTGGAAGCAGATAAAGTTGCAAAAAGAGCTGTGGTTGTTGGCTGTGGCGGCAGGTTCCCGGTCGAAAAGGACGCCAAAGAGGAAGTAAAGCTCTTCTTGGGTAATGCTGGAACTGCAATGCGGCCATTGACGGCAGCTGTAGTAGCTGCTGGTGGAAATGCAACGTATGTTTTCTTTATCCTAGTTGAAATAAGTATGAGATCCATGGGTATGTTTGGAGACTGATCGTGTCTTTTATTTAAAAAAAAAACTTCAGTTATGTGCTTGATGG	FALSE	TRUE	FALSE	0	0	0	5	0.00467722
GTGGAAGCAGATAAAGTTGCAAAAAGAGCTGTGGTTGTTGGCTGTGGCGGCAGGTTCCCAGTCGAGAAGGACGCCAAAGAGGAAGTAAAGCTCTTCTTGGGTAATGCTGGAACTGCAATGCGGCCACTGACGGCAGCTGTAGTAGCTGCTGGTGGAAATGCAACGTATGTTTTCTTTATCCTAGTGGAAATAAGTATGAGATCCATGGGTATGTTTGGAGACTGATCGTTTCTTTTATTAAAAAAAAACTTCAGTTATGTGCTTGATGG	FALSE	TRUE	FALSE	0	0	0	5	0.00467722
GTGGAAGCAGATAAAGTTGCAAAAAGAGCTGTGGTTGTTGGCTGTGGCGGCAGGTTCCCAGTCGAAAAGGACGCCAAAGAGGAAGTAAAGCTCTTCTTGGGTAATGCTGGAACTGCAATGCGGCCATTGACGGCAGCTGTAGTAGCTGCTGGTGGAAATGCAACGTATGTTTTCTTTATCCTAGTTGAAATAAGTATGAGATCCATGGGTATGTTTGGAGACTGATCGTGTCTTTTATTAAAAAAAAACTTCAGTTATGTGCTTGATGG	FALSE	TRUE	FALSE	0	0	0	5	0.00467722
GTGGAAGCAGATAAAGTTGCAAAAAGCGCTGTGGTTGTTGGCTGTGGCGGCAGGTTCCCAGTCGAAAAGGACGCCAAAGAGGAAGTAAAGCTCTTCTTGGGTAATGCTGGAACTGCAATGCGGCCACTGACGGCAGCTGTAGTAGCTGCTGGTGGAAATGCAACGTATGTTTTCTTTATCCTAGTGGAAATAAGTATGAGATCCATGGGTATGTTTGGAGACTGATCGTTTCTTTTATTAAAAAAAAACTTCAGTTATGTGCTTGATGG	FALSE	TRUE	FALSE	0	0	0	5	0.00467722
GTGGAAGCAGATAAAGTTGCAAAAAGAGCTGTGGTTGTTGGCTGTGGCGGCAGGTTCCCGGTCGAAAAGGACGCCAAAGAGGAAGTAAAGCTCTTCTTGGGTAATGCTGGAACTGCAATGCGGCCACTGACGGCAGCTGTAGTAGCTGCTGGTGGAAATGCAACGTATGTTTTCTTTATCCTAGTTGAAATAAGTATGAGATCCATGGGTATGTTTGGAGACTGATCGTGTCTTTTATTTAAAAAAAAAACTTCAGTTATGTGCTTGATGG	FALSE	TRUE	FALSE	0	0	0	5	0.00467722
GTGGAAGCAGATAAAGTTGCAAAAAGAGCTGTGGTTGTTGGCTGTGGCGGCAGGTTCCCGGTCGAAAAGGACGCCAAAGAGGAAGTAAAGCTCTTCTTGGGTAATGCTGGAACTGCAATGCGGCCATTGACGGCAGCTGTAGTTGCTGCTGGTGGAAATGCAACGTATGTTTTCTTTATCCTAGT-GAAATAAGTATGAGATCCATGGGTATGTTTGGAGACTTATCATGTCTTTTATTTAAAAAAAAAACTTCAGTTATGTGCTTGATGG	FALSE	TRUE	FALSE	0	0	0	5	0.00467722
GTGGAAGCAGATAAAGTTGCAAAAAGAGCTGTGGTTGTTGGCTGTGGCGGCAGGTTCCCGGTCGAAAAGGACGCCAAAGAGGAAGTAAAGCTCTTCTTGGGTAATGCTGGAACTGCAATGCGGCCATTGACGGCAGCTGTAGTTGCTGCTGGTGGAAATGCAACGTATGTTTTCTTTATCCTAGT-GAAATAAGTATGAGATCCCTGGGTATGTTTGGAGACTGATCATGTCTTTTATTTAAAAAAAAAACTTCAGTTATGTGCTTGATGG	FALSE	TRUE	FALSE	0	0	0	5	0.00467722
GTGGAAGCAGATAAAGTTGCAAAAAGAGCTGTGGTTGTTGGCTGTGGCGGCAGGTTCCCGGTCGAAAAGGACGCCAAAGAGGAAGTAAAGCTCTTCTTGGGTAATGCTGGAACTGCAATGCGTCCATTGACGGCAGCTGTAGTAGCTGCTGGTGGAAATGCAACGTATGTTTTCTTTATCCTAGTTGAAATAAGTATGAGATCCATGGGTATGTTTGGAGACTGATCGTGTCTTTTATTTAAAAAAAAAACTTCAGTTATGTGTTTGATGG	FALSE	TRUE	FALSE	0	0	0	5	0.00467722
GTGGAAGCAGATAAAGTTGCAAAAAGAGCTGTGGTTGTTGGCTGTGGCGGCAGGTTCCCAGTCGAAAAGGACGCCAAAGAGGAAGTAAAGCTCTTCTTGGGTAATGCTGGAACTGCAATGCGGCCACTGACGGCAGCTGTAGTAGCTGCTGGTGGAAATGCAACGTATGTTTTCTTTATCCTAGTGGAAATAAGTATGAGATCCATGGGTATGTTTGGAGACTGATCGTTTCTTTTATTAAAAAAAACATTCAGTTATGTGCTTGATGG	FALSE	TRUE	FALSE	0	0	0	5	0.00467722
GTGGAAGCAGATAAAGTTGCAAAAAGAGTTGTGGTTGTTGGCTGTGGCGGCAGGTTCCCAGTCGAAAAGGACGCCAAAGAGGAAGTAAAGCTCTTCTTGGGTAATGCTGGAACTGCAATGCGGCCACTGACGGCAGCTGTAGTAGCTGCTGGTGGAAATGCAACGTATGTTTTCTTTATCCTAGTGGAAATAAGTATGAGATCCATGGGTATGTTTGGAGACTGATCGTTTCTTTTATTAAAAAAAAACTTCAGTTATGTGCTTGATGT	FALSE	TRUE	FALSE	0	0	0	5	0.00467722
GTGGAAGCAGATAAAGTTGCAAAAAGAGCTGTGGTTGTTGGCTGTGGCGGCAGGTTCCCAGTCGAAAAGGACGCCAAAGAGGAAGTAAAGCTCTTCTTGGGTAATGCTGGAACTGCAATGCGGCCACTGACGGCAGCTGTAGTAGCTGCTGGTGGAAATGCAACGTATGTTTTCTTTATCCTAGTTGAAATAAGTATGAGATCCATGGGTATGTTTGGAGACTGATCGTGTCTTTTATTAAAAAAAAAACTTCAGTTATGTGCTGGATGG	FALSE	TRUE	FALSE	0	0	0	5	0.00467722
GTGGAAGCAGATAAAGTTGCAAAAAGAGCTGTGGTTGTTGGCTGTGGCGGCAGGTTCCCGGTCGAAAAGGACGCCAAAGAGGAAGTAAAGCTCTTCTTGGGTAATGCTGGAACTGCAATGCGTCCATTGACGGCAGCTGTAGTAGCTGCTGGTGGAAATGCAACGTATGTTTTCTTTATCCTAGTTGAAATAAGTATGAGATCCATGGGTATGTTTGGAGACTGATCGTGTCTTTTATTAAAAAAAAAAACTTCAGTTATGTTCTTGATGG	FALSE	TRUE	FALSE	0	0	0	5	0.00467722
GTGGAAGCAGATAAAGTTGCAAAAAGAGCTGTGGTTGTTGGCTGTGGCGGCAGGTTCCCAGTCGAAAAGGACGCCAAAGAGGAAGTAAAGCTCTTCTTGGGTAATGCTGGAACTGCAATGCGGCCACTGACGGCAGCTGTAGTAGCTGCTGGTGGAAATGCAACGTCTGTTTTCTTTATCCTAGTGGAAATAAGTATGAGATCCATGGGTATGTTTGGAGACTGATCGTTTCTTTTATTAAAAAAAAACTTCAGTTATGTGCTTGATGG	FALSE	TRUE	FALSE	0	0	0	5	0.00467722
GTGGAAGCAGATAAAGTTGCAAAAAGAGCTGTGGTTGTTGGCTGTGGCGGCAGGTTCCCAGTCGAAAAGGACGCCAAAGAGGAAGTAAAGCTCTTCTTGGGTAATGCTGGAACTGCAATGCGGCCATTGACGGCAGCTGTAGTTGCTGCTGGTGGAAATGCAACGTATGTTTTCTTTATCCTAGT-GAAATAAGTATGAGATCCATGGGTATGTTTGGAGACTGATCATGTCTTTTATTTAAAAAAAAAACTTCATTTATGTGCTTGATGG	FALSE	TRUE	FALSE	0	0	0	5	0.00467722
#NAME?	FALSE	TRUE	FALSE	0	0	0	5	0.00467722
GTGGAAGCAGATAAAGTTGCAAAAAGAGCTGTGGTTGTTGGCTGTGGCGGCAGGTTCCAAGTCGAAAAGGACGCCAAAGAGGAAGTAAAGCTCTTCTTGGGTAATGCTGGAACTGCAATGCGGCCACTGACGGCAGCTGTAGTAGCTGCTGGTGGAAATGCAACGTATGTTTTCTTTATCCTAGTGGAAATAAGTATGAGATCCATGGGTATGTTTGGAGACTGATCGTTTCTTTTATTAAAAAAAAACTTCAGTTATGTGCTTGATGG	FALSE	TRUE	FALSE	0	0	0	5	0.00467722
GTGGAAGCAGATAAAGTTGCAAAAAGAGCTGTGGTTGTTGGCTGTGGCGGCAGGTTCCCAGTCGAAAAGGACGCCAAAGAGGAAGTAAAGCTCTTCTTGGGTAATGCTGGAAGTGCTATGCG--CAGGCTGACGGCTGCTGTAGTAGCTGCTGGTGGAAATGCAACGTATGTTTTCTTTATCCTAGTGGAAATAAGTATGAGATCCATGGGTATGTTTGGAGACTGATCGTTTCTTTTATTAAAAAAAAAACTTCAGTTATGTGCTTGATGG	FALSE	TRUE	FALSE	0	0	0	5	0.00467722
GTGGAAG-AGATAAAGTTGCAAAAAGAGCTGTGGTTGTTGGCTGTGGCGGCAGGTTCCCGGTCGAAAAGGACGCCAAAGAGGAAGTAAAGCTCTTCTTGGGTAATGCTGGAACTGCAATGCGGCCATTGACGGCAGCTGTAGTTGCTGCTGGTGGAAATGCAACGTATGTTTTCTTTATCCTAGT-GAAATAAGTATGAGATCCATGGGTATGTTTGGAGACTGATCATGTCTTTTATTTAAAAAAAAAACTTCAGTTATGTGCTTGATGG	FALSE	TRUE	FALSE	0	0	0	5	0.00467722
GTGGAAGCAGATAAAGTTGCAAAAAGAGCTGTGGTTGTTGGCTGTGGCGGCAGGTTCCCGGTCGAAAAGGACGCCAAAGAGGAAGTAAAGCTCTTCTTGGGTAATGCTGGAACTGCAATGCGTCCATTGACGGCAGCTGTAGTAGCTGCTGGTGGAAATGCAACGTATGTTTTCTTTATCCTAGTTGAAATAAGTATGAGATCCATGGGTATGTTTGGAGACTGATCGTGTCTTTTATTAAAAAAAAAACTTCAGTTATGTTCTTGATG-	FALSE	TRUE	FALSE	0	0	0	5	0.00467722
GTGGAAGCAGATAAAGTTGCAAAAAGAGCTGTGGTTGTTGGCTGTGGCGGCAGGTTCCCAGTCGAAAAGGACGCCAAAGAGGAAGTAAAGCTCTTCTTGGGTAATGCTGGAACTGCAATGCGGCCACTGACGGCAGCTGTAGTAGCTGCTGGTGGAAATGCAACGTATGTTTTCTTTATCCTAGTGGAAATAAGTATGAGATCCATGGGTATGTTTGGAGACTGATCGTTTCTTTTATTTAAAAAAAAAACTTCAGTTATTTGCTTGATGG	FALSE	TRUE	FALSE	0	0	0	5	0.00467722
GTGGAAGCAGATAAAGTTGCAAAAAGAGCTGTGGTTGTTGGCTGTGGCGGCAGGTTCCCGGTCGAAAAGGACGCCAAAGAGGAAGTAAAGCTCTTCTTGGGTAATGCTGGAACTGCAATGCGGCCATTGACGGCAGCTGTAGTTGCTGCTGGTGGAAATGCAACGTATGTTTTCTTTATCCTAGT-GAAATAAGTATGAGATCCATGGGTATGTTTGGAGACTGATCATGTCTTTTATTAAAAAAAAAACTTCAGTTATGTGCTTTATGG	FALSE	TRUE	FALSE	0	0	0	5	0.00467722
GTGGAAGCAGATAAAGTTGCAAAAAGAGCTGTGGTTGTTGGCTGTGGCGGCAGGTTCCCAGTCGAAAAGGACGCCAAAGAGGAAGTAAAGCTCTTCTTGGGTAATGCTGGAACTGCAATGCGGCCACTGACGGCAGCTGTAGTAGCTGCTGGTGGAAATGCAACGTATGTTTTCTTTATCCTAGTGGAAATAAGTATGAGATCCATGGGTATTTTTGGAGACTGATCGTTTCTTTTATTAAAAAAAAACTTCAGTTATGTGCTTGATGG	FALSE	TRUE	FALSE	0	0	0	5	0.00467722
GTGGAAGCAG-TAAAGTTGCAAAAAGAGCTGTGGTTGTTGGCTGTGGCGGCAGGTTCCCAGTCGAAAAGGACGCCAAAGAGGAAGTAAAGCTCTTCTTGGGTAATGCTGGAACTGCAATGCGGCCACTGACGGCAGCTGTAGTAGCTGCTGGTGGAAATGCAACGTATGTTTTCTTTATCCTAGTGGAAATAAGTATGAGATCCATGGGTATGTTTGGAGACTGATCGTTTCTTTTATTAAAAAAAAACTTCAGTTATGTGCTTGATGG	FALSE	TRUE	FALSE	0	0	0	5	0.00467722
GTGGAAGCAGATAAAGTTGCAAAAAGAGCTGTGGTTGTTGGCTGTGGCGGCAGGTTCCCGGTCGAAAAGGACGCCAAAGAGGAAGTAAAGCTCTTCTTGGGTAATGCTGGAACTGCAATGCGGCCATTGACGGCAGCTGTAGTTGCTGCTGGTGGAAATGCAACGTATGTTTTCTTTATCCTAGT-GAAATAAGTATGAGATCCATGGGTATGTTTGGAGACTGATCATGTCTTTTATTAAAAAAAAAACTTCAGTTATGTGCTTGTTGG	FALSE	TRUE	FALSE	0	0	0	5	0.00467722
GTGGAAGCAGACAAAGTTGCAAAAAGAGCTGTGGTTGTTGGCTGTGGCGGCAGGTTCCCAGTCGAAAAGGACGCCAAAGAGGAAGTAAAGCTCTTCTTGGGTAATGCTGGAACTGCAATGCGGCCACTGACGGCAGCTGTAGTAGCTGCTGGTGGAAATGCAACGTATGTTTTCTTTATCCTAGTGGAAATAAGTATGAGATCCATGGGTATGTTTGGAGACTGATCGTTTCTTTTATTAAAAAAAAACTTCAGTTATGTGCTTGATGG	FALSE	TRUE	FALSE	0	0	0	5	0.00467722
GTGGAAGCAGATAAAGTTGCAAAAAGAGCTGTGGTTGTTGGCTGTGGCGGCAGGTTCCCGGTCGAAAAGGACGCCAAAGAGGAAGTAAAGCTCTTCTTGGGTAATGCTGGAACTGCAATGCGGCCATTGACGGCAGCTGTAGTTGCTGCTGGTGGAAATGCAACGTATGTTTTCTTTATCCTAGTGGAAATAAGTATGAGATCCATGGGTATGTTTGGAGACTGATCGTTTCTTTTATTAAAAAAAAACTTAAGTTATGTGCTTGATGG	FALSE	TRUE	FALSE	0	0	0	5	0.00467722
GTGGAAGCAGATAAAGTTGCAAAAAGAGCTGTGGTTGTTGGCTGTGGCGGCAGGTTCCCGGTCGAAAAGGACGCCAAAGAGGAAGTAAAGCTCTTCTTGGGTAATGCTGGAACTGCAATGCGGCCATTGACGGCAGCTGTAGTTGCTGCTGGTGGAAATGCAACGTATGTTTTCTTTATCCTAGT-GAAATAAGTATGAGATCCATGGGTATGTTTGGAGACTGATCATGTCTTTTATTAAAAAAAAAACTTCAGTTATGTGCTTGCTGG	FALSE	TRUE	FALSE	0	0	0	5	0.00467722
GTGGAAGCAGATAAAGTTGCAAAAAGAGCTGTGGTTGTTGGCTGTGGCGGCAGGTTCCCAGTCGAAAAGGACGCCAAAGAGGAAGTAAAGCTCTTCTTGGGTAATGCTGGAACTGCAATGCGGCCACTGACGGCAGCCGTAGTAGCTGCTGGTGGAAATGCAACGTATGTTTTCTTTATCCTAGTGGAAATAAGTATGAGATCCATGGGTATGTTTGGAGACTGATCGTTTCTTTTATTAAAAAAAAACTTCAGTTATGTGCTTGATGG	FALSE	TRUE	FALSE	0	0	0	5	0.00467722
GTGGAAGCAGATAAAGTTGCAAAAAGAGCTGTGGTTGTTGGCTGTGGCGGCAGGTTCCCGGTCGAAAAGGACGCCAAAGAGGAAGTAAAGCTCTTCTTGGGTAATGCTGGAACTGCAATGCGGCCACTGACGGCAGCTGTAGTTGCTGCTGGTGGAAATGCAACGTATGTTTTCTTTATCCTAGTGGAAATAAGTATGAGATCCATGGGTATGTTTGGAGACTGATCGTTTCTTTTATTAAAAAAAAACTTCAGTTATGTGCTTGATGG	FALSE	TRUE	FALSE	0	0	0	5	0.00467722
GTGGAAGCAGATAAAGTTGCAAAAAGAGCTGTGGTTGTTGGCTGTGGCGGCAGGTTCCCAGTCGAAAAGGACGCCAAAGAGGAAGTAAAGCTCTTCTTGGGTAATGCTGGAACTGCAATGCGGCCACTGACGGCAGCTGTAGTAGCTGCTGGTGGAAATGCAACGTATGTTTTCTTTATCCTAGT-GAAATAAGTATGAGATCCATGGGTATGTTTGGAGACTGATCATGTCTTTTATTTAAAAAAAAAACTTCAGTTATGTGCTTGATGT	FALSE	TRUE	FALSE	0	0	0	5	0.00467722
GTGGAAGCAGATAAAGTTGCAAAAAGAGCTGTGGTTGTTGGCTGTGGCGGCAGGTTCCCAGTCGAAAAGGACGCCAAAGAGGAAGTAAAGCTCTTCTTGGGTAATGCTGGAACTGCAATGCGGCCACTGACGGCAGCTGTAGTAGCTGCTGGTGGAAATGCAACGTATGTTTTCTTTATCCTAGTGGAAATAAGTATGAGATCCATGGGTATGTCTGGAGACTGATCATGTCTTTTATTTAAAAAAAAAACTTCAGTTATGTGCTTGATGG	FALSE	TRUE	FALSE	0	0	0	5	0.00467722
GTGGAAGCAGATAAAGTTGCAAAAAGAGCTGTGGTTGTTGGCTGTGGCGGCAGGTTCCCGGTCGAAAAGGACGCCAAAGAGGAAGTAAAGCTCTTCTTGGGTAATGCTGGAACTGCAATGCGGCCATTGACGGCAGCTGTAGTTGCTGCTGGTGGAAATGCAACGTATGTTTTCTTTATCCTAGTTGAAATAAGTATGAGATCCATGGGTATGTCTGGAGACTGATCGTGTCTTTTATTAAAAAAAAAACTTCAGTTATGTGCTTGATGG	FALSE	TRUE	FALSE	0	0	0	5	0.00467722
GTGGAAGCAGATAAAGTTGCAAAAAGAGCTGTGGTTGTTGGCTGTGGCGGCAGGTTCCCGGTCGAAAAGGACGCCAAAGAGGAAGTAAAGCTCTTCTTGGGTAATGCTGGAACTGCAATGCGGCCATTGACGGCAGCTGTAGTTGCTGCTGGTGGAAATGCAACGTATGTTTTCTTTATCCTAGTGGAAATAAGTATGAGATCCATGGGTATGTTTGGAGACTGATCGTTTCTTTTATTAAAAAAAAACTTCATTTATGTGCTTGATGG	FALSE	TRUE	FALSE	0	0	0	5	0.00467722
GTGGAAGCAGATAAAGTTGCAAAAAGAGCTGTGGTTGTTGGCTGTGGCGGCAGGTTCCCAGTCGAAAAGGACGCCAAAGAGGAAGTAAAGCTCTTCTTGGGTAATGCTGCAACTGCTATGCGCTTACTGACGGCTGCTGTAGTAGCTGCTGGTGGAAATGCAACGTATGTTTTCTTTATCCTAGTGGAAATAAGTATGAGATCCATGGGTATGTTTGGAGACTGATCGTGTCTTTTATTAAAAAAAAACTTCAGTTATGTGCTTGATGG	FALSE	TRUE	FALSE	0	0	0	5	0.00467722
GTGGAAGCAGATAAAGTTGCAAAAAGAGCTGTGGTTGTTGGCTGTGGCGGCAGGTTCCCAGTCGAAAAGGACGCCAAAGAGGAAGTAAAGCTCTTCTTGGGTAATGCTGGAACTGCAATGCGGCCACTGACGGCAGCTGTAGTAGCTGCTGGTGGAAATGCAACGTATGTTTTCTTTATCCTAGTGGAAATAAGTATGAGATCCATGGGTGTGTTTGGAGACTGATCGTTTCTTTTATTAAAAAAAAACTTCAGTTATGTGCTTGATGG	FALSE	TRUE	FALSE	0	0	0	5	0.00467722
GTGGAAGCAGATAAAGTTGCAAAAAGAGCTGTGGTTGTTGGCTGTGGCGGCAGGTTCCCGGTCGAAAAGGACGCCAAAGAGGAAGTAAAGCTCTTCTTGGGTAATGCTGGAACTGCAATGCGGCCATTGACGGCAGCTGTAGTTGCTGCTGGTGGAAATGCAACGTATGTTTTCTTTATCCTAGT-GAAATAAGTATGAGATCCATGGGTATGTTTGGAGACTGATCGTTTCTTTTATTAAAAAAAAACGTCAGTTATGTGCTTGATGG	FALSE	TRUE	FALSE	0	0	0	5	0.00467722
GTGGAAGCAGATAAAGTTGCAAAAAGAGCTGTGGTTGTTGGCTGTGGCGGCAGGTTCCCAGTCGAAAAGGACGCCAAAGAGGAAGTAAAGCTCTTCTTGGGTAATGCTGGAACTGCAATGCGGAGACTGACGGCTGCTGTAGTAGCTGCTGGTGGAAATGCAACGTATGTTTTCTTTATCCTAGTGGAAATAAGTATGAGATCCATGGGTATGTTTGGAGACTGATCGTTTCTTTTATTAAAAAAAAACTTCAGTTATGTGCTTGATGG	FALSE	TRUE	FALSE	0	0	0	5	0.00467722
GTGGAAGCAGATAAAGTTGCAAAAAGAGCTGTGGTTGTTGGCTGTGGCGGCAGGTTCCCAGTCGAAAAGGACGCCAAAGAGGAAGTAAAGCTCTTCTTGGGTAATGCTGGAACTGCAATGCGGCCACTGACGGCAGCTGTAGTAGCTGCTGGTGGAAATGCAACGTATGTTTTCTTTATCCTAGTTGAAATAAGTATGAGATCCATGGGTATGTTTGGAGACTGATCGTGTCTTTTATTAAAAAAAAAACTTCAGTTATGTGCTTGATGA	FALSE	TRUE	FALSE	0	0	0	5	0.00467722
GTGGAAGCAGATAAAGTTGCAAAAAGAGCTGTGGTTGTTGGCTGTGGCGGCAGGTTCCCAGTCGAAAAGGACGCCAAAGAGGAAGTAAAGCTCTTCTTGGGTAATGCTGGAACTGCAATGCGGCCACTGACGGCAGCTGTAGTAGCTGCTGGTGGAAATGCAACGTATGTTTTCTTTATCCTAGTGGAAATAAGTATGAGATCCATGGGTATGTTTGGAGACTGATCGTTTCTTTTATTAAAATAAAACTTCAGTTATGTGCTTGATGG	FALSE	TRUE	FALSE	0	0	0	5	0.00467722
GTGGAAGCAGATAAAGTTGCAAAAAGAGCTGTGGTTGTTGGCTGTGGCGGCAGGTTCCCGGTCGAAAAGGACGCCAAAGAGGAAGTAAAGCTCTTCTTGGGTAATGCTGGAACTGCAATGCGTCCATTGACGGCAGCTGTAGTAGCTGCTGGTGGAAATGCAACGTATGTTTTCTTTATCCTAGTTGAAATAAGTATGAGATCCATGGGTATGTTTGGAGACTGATCGTTTCTTTTATTAAAAAAAAACTTCAGTTATGTGTTTGATGG	FALSE	TRUE	FALSE	0	0	0	5	0.00467722
GTGGAAGCAGATAAAGTTGCAAAAAGAGTTGTGGTTGTTGGCTGTGGCGGCAGGTTCCCAGTCGAAAAGGACGCCAAAGAGGAAGTAAAGCTCTTCTTGGGTAATGCTGGAACTGCAATGCGGCCACTGACGGCAGCTGTAGTAGCTGCTGGTGGAAATGCAACGTATGTTTTCTTTATCCTAGTGGAAATAAGTATGAGATCCATGGGTATGTTTGGAGACTGATCGTTTCTTTTATTAAAAAAAAAAACTTCAGTTATGTGCTTGATGG	FALSE	TRUE	FALSE	0	0	0	5	0.00467722
GTGGAAGCA-ATAAAGTTGCAAAAAGAGCTGTGGTTGTTGGCTGTGGCGGCAGGTTCCCGGTCGAAAAGGACGCCAAAGAGGAAGTAAAGCTCTTCTTGGGTAATGCTGGAACTGCAATGCGGCCATTGACGGCAGCTGTAGTTGCTGCTGGTGGAAATGCAACGTATGTTTTCTTTATCCTAGT-GAAATAAGTATGAGATCCATGGGTATGTTTGGAGACTGATCATGTCTTTTATTTAAAAAAAAAACTTCAGTTATGTGCTTGATGG	FALSE	TRUE	FALSE	0	0	0	5	0.00467722
GTGGAAGCAGATAAAGTTGCAAAAAGAGCTGTGGTTGTTGGCTGTGGCGGCAGGTTCCCAGTCGAAAAGGACGCCAAAGAGGAAGTAAAGCTCTTCTTGGGTAATGCTGGAACTGCAATGCGGCCACTGACGGCAGCTGTAGTAGCTGCTGGTGGAAATGCAACGTATGTTTTCTTTATCCTAGTGGAAATAAGTATGAGATCCATGGGTATGTTTGGAGACTGATCGTTTCTTTTATTAAAAAAAAACTTCAGTTATGCGCTTGATGG	FALSE	TRUE	FALSE	0	0	0	5	0.00467722
GTGGAAGCAGATAAAGTTGCAAAAAGAGCTGTGGTTGTTGGCTGTGGCGGCAGGTTCCCGGTCGAAAAGGACGCCAAAGAGGAAGTAAAGCTCTTCTTGGGTAATGCTGGAACTGCAATGCGTCCATTGACGGCAGCTGTAGTAGCTGCTGGTGGAAATGCAACGTATGTTTTCTTTATCCTAGTTGAAATAAGTATGAGATCCATGGGTATGTCTGGAGACTGATCGTGTCTTTTATTTAAAAAAAAAACTTCAGTTATGTGCTTGATGG	FALSE	TRUE	FALSE	0	0	0	5	0.00467722
GTGGAAGCAGATAAAGTTGCAAAAAGAGCTGTGGTTGTTGGCTGTGGCGGCAGGTTCCCGGTCGAAAAGGACGCCAAAGAGGAAGTAAAGCTCTTCTTGGGTAATGCTGGAACTGCAATGCGTCCATTGACGGCAGCTGTAGTAGCTGCTGGTGGAAATGCAACGTATGTTTTCTTTATCCTAGTTGAAATAAGTATGAGATCCATGGGTATGTTTGGAGACTGATCGTGTCTTTTATTAAAAAAAAAACTTCAGTTATGTGCCTTGATGG	FALSE	TRUE	FALSE	0	0	0	5	0.00467722
GTGGAAGCAGATAAAGTTGCAAAAAGAGCTGTGGTTGTTGGCTGTGGCGGCAGGTTCCCGGTCGAAAAGGACGCCAAAGAGGAAGTAAAGCTCTTCTTGGGTAATGCTGGAACTGCAATGCGTCCATTGACGGCAGCTGTAGTAGCTGCTGGTGGAAATGCAACGTATGTTTTCTTTATCCTAGT-GAAATAAGTATGAGATCCATGGGTATGTTTGGAGACTGATCATGTCTTTTATTTAAAAAAAAAAACTTCAGTTATGTGCTTGATGG	FALSE	TRUE	FALSE	0	0	0	5	0.00467722
GTGGAAGCAGATAAAGTTGCAAAAAGAGTTGTGGTTGTTGGCTGTGGCGGCAGGTTCCCGGTCGAAAAGGACGCCAAAGAGGAAGTAAAGCTCTTCTTGGGTAATGCTGGAACTGCAATGCGTCCATTGACGGCAGCTGTAGTAGCTGCTGGTGGAAATGCAACGTATGTTTTCTTTATCCTAGTTGAAATAAGTATGAGATCCATGGGTATGTTTGGAGACTGATCGTGTCTTTTATTAAAAAAAAAAACTTCAGTTATGTGCTTGATGG	FALSE	TRUE	FALSE	0	0	0	5	0.00467722
GTGGAAGCAGATAAAGTTGCAAAAAGAGCTGTGGTTGTTGGCTGTGGCGGCAGGTTCCCGGTCGAAAAGGACGCCAAAGAGGAAGTAAAGCTCTTCTTGGGTAATGCTGGAACTGCAATGCGTCCATTGACGGCAGCTGTAGTAGCTGCTGGTGGAAATGCAACGTATGTTTTCTTTATCCTAGTTGAAATAAGTATGAGATCCATGGGTATGTTTGGAGACTGATCGTGTCTTTTATTAAAAAAAAAACTTCAGTTATGTGCTT-ATGG	FALSE	TRUE	FALSE	0	0	0	5	0.00467722
GTGGAAGCAGATAAAGTTGCAAAAAGAGCTGTGGTTGTTGGCTGTGGCGGCAGGTTCCCGGTCGAAAAGGACGCCAAAGAGGAAGTAAAGCTCTTCTTGGGTAATGCTGGAACTGCAATGCGGCCATTGACGGCAGCTGTAGTTGCTGCTGGTGGAAATGCAACGTATGTTTTCTTTATCCTAGT-GAAATAAGTATGAGATCCATGGGTATGTTTGGAGACTGATCATGTCTTTTATTAAAAAAGAAACTTCAGTTATGTGCTTGATGG	FALSE	TRUE	FALSE	0	0	0	5	0.00467722
GTGGAAGCAGATAAAGTTGCAAAAAGAGCTGTGGTTGTTGGCTGTGGCGGCAGGTTCCCGGTCGAAAAGGACGCCAAAGAGGAAGTAAAGCTCTTCTTGGGTAATGCTGGAACTGCAATGCGTCCATTGACGGCAGCTGTAGTAGCTGCTGGTGGAAATGCAACGTATGTTTTCTTTATCCTAGTTGAAATAAGTATGAGATCCATGGGTATGTTTGGAGACTGATCGTGTCTTTTATTAAAAAAAAAACTTCAGTTATGTGCCTGATGG	FALSE	TRUE	FALSE	0	0	0	5	0.00467722
GTGGAAGCAGATAAAGTTGCAAAAAGAGCTGTGGTTGTTGGCTGTGGCGGCAGGTTCCCGGTCGAAAAGGACGCCAAAGAGGAAGTAAAGCTCTTCTTGGGTAATGCTGGAACTGCAATGCGGCCATTGACGGCAGCTGTAGTTGCTGCTGGTGGAAATGCAACGTATGTTTTCTTTATCCTAGT-GAAATAAGTATGAGATCCATGGGTATGTTTGGAGACTGATCGTTTCTTTTATTAAAAAAAAACTTCAGTTATGTGCTTGATGGCTGTCTCTTATACACACTCCGAGCCCACGAGA	FALSE	TRUE	FALSE	0	0	0	5	0.00467722
GTGGAAGCAGATAAAGTTGCAAAAAGAGCTGTGGTTGTTGGCTGTGGCGGCAGGTTCCCAGTCGAAAAGGACGCCAAAGAGGAAGTAAAGCTCTTCTTGGGTAATGCTGGAACTGCAATGCGGCCACTGACGGCAGCTGTAGTAGCTGCTGGTGGAAATGCAACGTATGTTTTCTTTATCCTAGTGGAAATAAGTATGAGATCCATGGGTATGTTTGGAGACTGATCGTTTCTTTTATTTAAAAAAAAAACTTCAGTTATGTTCTTGATGG	FALSE	TRUE	FALSE	0	0	0	5	0.00467722
GTGGAAAGCAGATAAAGTTGCAAAAAGAGCTGTGGTTGTTGGCTGTGGCGGCAGGTTCCCGGTCGAAAAGGACGCCAAAGAGGAAGTAAAGCTCTTCTTGGGTAATGCTGGAACTGCAATGCGGCCATTGACGGCAGCTGTAGTTGCTGCTGGTGGAAATGCAACGTATGTTTTCTTTATCCTAGT-GAAATAAGTATGAGATCCATGGGTATGTTTGGAGACTGATCATGTCTTTTATTTAAAAAAAAAACTTCAGTTATGTGCTTGATGG	FALSE	TRUE	FALSE	0	0	0	5	0.00467722
GTGGAAGCAGATAAAGTTGCAAAAAGAGCTGTGGTTGTTGGCTGTGGCGGCAGGTTCCCGGTCGAAAAGGACGCCAAAGAGGAAGTAAAGCTCTTCTTGGGTAATGCTGGAACTGCAATGCGGCCATTGACGGCAGCTGTAGTTGCTGCTGGTGGAAATGCAACGTATGTTTTCTTTATCCTAGT-GAAATAAGTATGAGATCCATGGGTATGTTTGGAGACTGATCATGTCTTTTATTTAAAAAAAAAACTTCAGTTATGTGCTTGATGGCTGTCTCTTATCAACATCTCCGAGCCCACGA	FALSE	TRUE	FALSE	0	0	0	5	0.00467722
GTGGAAGCAGATAAAGTTGCAAAAAGAGCTGTGGTTGTTGGCTGTGGCGGCAGGTTCCCAGTCGAAAAGGACGCCAAAGAGGAAGTAAAGCTCTTCTTGGGTAATGCTGGAACTGCAATGCGGCCATTGACGGCAGCTGTAGTTGCTGCTGGTGGAAATGCAACGTATGTTTTCTTTATCCTAGT-GAAATAAGTATGAGATCCATGGGTATGTTTGGAGACTGATCATGTCTTTTATTTAAAAAAAAAACTTCAGTTATGTGCTTGATTG	FALSE	TRUE	FALSE	0	0	0	5	0.00467722
GTGGAAGCAGATAAAGTTGCAAAAAGAGCTGTGGTTGTTGGCTGTGGCGGCAGGTTCCCGGTCGAAAAGGACGCCAAAGAGGAAGTAAAGCTCTTCTTGGGTAATGCTGGAACTGCAATGCGTCCATTGACGGCAGCTGTAGTAGCTGCTGGTGGAAATGCAACGTATGTTTTCTTTATCCTAGTTGAAATAAGTATGAGATCCATGGGTATGTTTGGAGACTGATCGTGTCTTTTATTAAAAAAAAAACTTCAGTTATGGTCTTGATGG	FALSE	TRUE	FALSE	0	0	0	5	0.00467722
GTGGAAGCAGATAAAGTTGCAAANAGAGCTGTGGTTGTTGGCTGTGGCGGCAGGTTCCCGGTCGAAAAGGACGCCAAAGAGGAAGTAAAGCTCTTCTTGGGTAATGCTGGAACTGCAATGCGTCCATTGACGGCAGCTGTAGTAGCTGCTGGTGGAAATGCAACGTATGTTTTCTTTATCCTAGTTGAAATAAGTATGAGATCCATGGGTATGTTTGGAGACTGATCGTGTCTTTTATTAAAAAAAAAACTTCAGTTATGTGCTTGATGG	FALSE	TRUE	FALSE	0	0	0	5	0.00467722
GTGGAAGCAGATAAAGTTGCAAAAAGAGCTGTGGTTGTTGGCTGTGGCGGCAGGTTCCCGGTCGAAAAGGACGCCAAAGAGGAAGTAAAGCTCTTCTTGGGTAATGCTGGAACTGCAATGCGGCCATTGACGGCAGCTGTAGTTGCTGCTGGTGGAAATGCAACGTATGTTTTCTTTATCCTAGTTGAAATAAGTATGAGATCCATGGGTATGTTTGGAGACTGATCATGTCTTTTATTAAAAAAAAAACTTCAGTTATGTGCTTGATGG	FALSE	TRUE	FALSE	0	0	0	5	0.00467722
GTGGAA-CAGATAAAGTTGCAAAAAGAGCTGTGGTTGTTGGCTGTGGCGGCAGGTTCCCAGTCGAAAAGGACGCCAAAGAGGAAGTAAAGCTCTTCTTGGGTAATGCTGGAACTGCAATGCGGCCACTGACGGCAGCTGTAGTAGCTGCTGGTGGAAATGCAACGTATGTTTTCTTTATCCTAGTGGAAATAAGTATGAGATCCATGGGTATGTTTGGAGACTGATCGTTTCTTTTATTAAAAAAAAACTTCAGTTATGTGCTTGATGG	FALSE	TRUE	FALSE	0	0	0	5	0.00467722
GTGGAAGCAGATAAAGTTGCAAAAAGAGCTGTGGTTGTTGGCTGTGGCGGCAGGTTCCCGGTCGAAAAGGACGCCAAAGAGGAAGTAAAGCTCTTCTTGGGTAATGCTGCAACTGCTATGCGCTTACTGACGGCTGCTGTAGTAGCTGCTGGTGGAAATGCAACGTATGTTTTCTTTATCCTAGT-GAAATAAGTATGAGATCCATGGGTATGTTTGGAGACTGATCATGTCTTTTATTTAAAAAAAAAACTTCAGTTATGTGCTTGATGG	FALSE	TRUE	FALSE	0	0	0	5	0.00467722
GTGGAAGCAGATAAAGTTGCAAAAAGAGCTGTGGTTGTTGGCTGTGGCGGCAGGTTCCCAGTCGAAAAGGACGCCAAAGAGGAAGTAAAGCTCTTCTTGGGTAATGCTGGAACTGCAATGCGTCCATTGACGGCAGCTGTAGTAGCTGCTGGTGGAAATGCAACGTATGTTTTCTTTATCCTAGTTGAAATAAGTATGAGATCCATGGGTATGTTTGGAGACTGATCGTGTCTTTTATTAAAAAAAAAACTTCAGTTAGGTGCTTGATGG	FALSE	TRUE	FALSE	0	0	0	5	0.00467722
GTGGAAGCAGATAAAGTTGCAAAAAGGGCTGTGGTTGTTGGCTGTGGCGGCAGGTTCCCAGTCGAAAAGGACGCCAAAGAGGAAGTAAAGCTCTTCTTGGGTAATGCTGGAACTGCAATGCGGCCACTGACGGCAGCTGTAGTAGCTGCTGGTGGAAATGCAACGTATGTTTTCTTTATCCTAGTGGAAATAAGTATGAGATCCATGGGTATGTTTGGAGACTGATCGTTTCTTTTATTAAAAAAAAACTTCAGTTATGTGCTTGATGG	FALSE	TRUE	FALSE	0	0	0	5	0.00467722
GTGGAAGCAGATAAAGTTGCAAAAAGAGCTGTGGTTGTTGGCTGTGGCGGCAGGTTCCCAGTCGAAAAGGACGCCAAAGAGGAAGTAAAGCTCTTCTTGGGTAATGCTGGAACTGCAATGCGGCCACTGACGGCAGCTGTAGTAGCTGCTGGTGGAAATGCAACGTATGTTTTCTTTATCCTAGTGGAAATAAGTATGAGATCCATGGGTATGTCTGGAGACTGATCGTGTCTTTTATTAAAAAAAAAACTTCAGTTATGTGCTTGATGG	FALSE	TRUE	FALSE	0	0	0	5	0.00467722
GTGGAAGCAGATAAAGTTGCAAAAAGAGCTGTGGTTGTTGGCTGTGGCGGCAGGTTCCCGGTCGAAAAGGACGCCAAAGAGGAAGTAAAGCTCTTCTTGGGTAATGCTGGAACTGCAATGCGGCCACTGACGGCAGCTGTAGTAGCTGCTGGTGGAAATGCAACGTATGTTTTCTTTATCCTAGTGGAAATAAGTATGAGATCCATGGGTATGTTTGGAGACTGATCGTTTCTTTTATTAAAAAAAAACTTCAGTTATGTGCTTGATGGC	FALSE	TRUE	FALSE	0	0	0	5	0.00467722
GTGGAAGCAGATAAAGTTGCAAAAAGAGCTGTGGTTGTTGGCTGTGGCGGCAGGTTCCCAGTCGAAAAGGACGCCAAAGAGGAAGTAAAGCTCTTCTTGGGTAATGCTGGAACTGCAATGCGGCCACTGACGGCAGCTGTAGTAGATGCTGGTGGAAATGCAACGTATGTTTTCTTTATCCTAGTGGAAATAAGTATGAGATCCATGGGTATGTTTGGAGACTGATCGTTTCTTTTATTAAAAAAAAACTTCAGTTATGTGCTTGATGG	FALSE	TRUE	FALSE	0	0	0	5	0.00467722
GTGGAAGCAGATAAAGTTGCAAAAAGAGCTGTGGTTGTTGGCTGTGGCGGCAGGTTCCCGGTCGAAAAGGACGCCAAAGAGGAAGTAAAGCTCTTCTTGGGTAATGCTGGAACTGCAATGCGGCCATTGACGGCAGCTGTAGTTGCTGCTGGTGGAAATGCAACGTATGTTTTCTTTATCCTAGT-GAAATAAGTATGAGATCCATGGGTATGTTTGGAGACTGATCATGTCTTTTATTAAAAAAAAAACTTCAGTTATGTGCTTGATG-	FALSE	TRUE	FALSE	0	0	0	5	0.00467722
GTGGAAGCAGATAAAGTTGCAAAAAGAGCTGTGGTTGTTGGCTGTGGCGGCAGGTTCCCGGTCGAAAAGGACGCCAAAGAGGAAGTAAAGCTCTTCTTGGGTAATGCTGGAACTGCAATGCGTCCATTGACGGCAGCTGTAGTAGCTGCTGGTGGAAATGCAACGTATGTTTTCTTTATCCTAGTTGAAATAAGTATGAGATCCATGGGTATGTTTGGAGACTGAGCGTGTCTTTTATTAAAAAAAAAACTTCAGTTATGTGCTTGATGG	FALSE	TRUE	FALSE	0	0	0	5	0.00467722
GTGGAAGCAGATAAAGTTGCAAAAAGAGCTGTGGTTGTTGGCTGTGGCGGCAGGTTCCCGGTCGAAAAGGACGCCAAAGCGGAAGTAAAGCTCTTCTTGGGTAATGCTGGAACTGCAATGCGGCCATTGACGGCAGCTGTAGTTGCTGCTGGTGGAAATGCAACGTATGTTTTCTTTATCCTAGT-GAAATAAGTATGAGATCCATGGGTATGTTTGGAGACTGATCATGTCTTTTATTTAAAAAAAAAACTTCAGTTATGTGCTTGATGG	FALSE	TRUE	FALSE	0	0	0	5	0.00467722
GTGGAAGCAGATAAAGTTGCAAAAAGAGCTGTGGTTGTTGGCTGTGGCGGCAGGTTCCCGGTCGAAAAGGACGCCAAAGAGGAAGTAAAGCTCTTCTTGGGTAATGCTGGAACTGCAATGCGGCCACTGACGGCAGCTGTAGTAGCTGCTGGTGGAAATTCAACGTATGTTTTCTTTATCCTAGTGGAAATAAGTATGAGATCCATGGGTATGTTTGGAGACTGATCGTTTCTTTTATTAAAAAAAAACTTCAGTTATGTGCTTGATGG	FALSE	TRUE	FALSE	0	0	0	5	0.00467722
GTGGAAGCAGATAAAGTTGCAAAAAGAGCTGTGGTTGTTGGCTGTGGCGGCAGGTTCCCAGTCGAAAAGGACGCCAAAGAGGAAGTAAAGCTCTTCTTGGGTAATGCTGGAACTGCAATGCGGCCACTGACGGCAGCTGTAGTAGCTGCTGGTGGAAATGCAACGTATGTTTTCTTTATCCTAGTGGAAATAAGTATGAGATCCATGGGTATGTTTGGAGACTGATCGTTTCTTTTATTAATAAAAAACTTCAGTTATGTGCTTGATGT	FALSE	TRUE	FALSE	0	0	0	5	0.00467722
GTGGAAGCAGATAAAGTTGCAAAAAGAGCTGTGGTTGTTGGCTGTGGCGGCAGGTTCCCGGTCGAAAAGGACGCCAAAGAGGAAGTAAAGCTCTTCTTGGGTAATGCTGGAATTGCTATGCGCCGTCTGACGGCTGCTGTAGTAGCTGCTGGTGGAAATGCAACGTATGTTTTCTTTATCCTAGTGGAAATAAGTATGAGATCCATGGGTATGTTTGGAGACTGATCGTTTCTTTTATTAAAAAAAAACTTCAGTTATGTGCTTGATGG	FALSE	TRUE	FALSE	0	0	0	5	0.00467722
GTGGAAGCAGATAAAGTTGCAAAAAGAGCTGTGGTTGTTGGCTGTGGCGGCAGGTTCCCGGTCGAAAAGGACGCCAAAGAGGAAGTAAAGCTCTTCTTGGGTAATGCTGGAACTGCAATGCGGCCATTGACGGCAGCTGTAGTTGCTGCTGGTGGAAATGCAACGTATGTTTTCTTTATCCTAGT-GAAATAAGTATGAGATCCATGGGTATGTTTGGAGACTGATCATGTCTTTTATTTAAAAAAAAACTTCAGTTATGTGCTTGATGT	FALSE	TRUE	FALSE	0	0	0	5	0.00467722
GTGGAAGCAGATAAAGTTGCAAAAAGAGCTGTGGTTGTTGGCTGTGGCGGCAGGTTCCCGGTCGAAAAGGACGCCAAAGAGGAAGTAAAGCTCTTCTTGGGTAATGCTGGAACTGCAATGCGGCCATTGACGGCAGCTGTAGTTGCTGCTGGTGGAAATGCAACGTATGTTTTCTTTATCCTAGT-GAAATAAGTATGAGATCCATGGGTATGTTTGGAGACTGATCATGTCTTTTATTTAAAAAAAAACTTCAGTTATGTGCTTGATGGC	FALSE	TRUE	FALSE	0	0	0	5	0.00467722
GTGGAA-CAGATAAAGTTGCAAAAAGAGCTGTGGTTGTTGGCTGTGGCGGCAGGTTCCCGGTCGAAAAGGACGCCAAAGAGGAAGTAAAGCTCTTCTTGGGTAATGCTGGAACTGCAATGCGTCCATTGACGGCAGCTGTAGTAGCTGCTGGTGGAAATGCAACGTATGTTTTCTTTATCCTAGTTGAAATAAGTATGAGATCCATGGGTATGTTTGGAGACTGATCGTGTCTTTTATTAAAAAAAAAACTTCAGTTATGTGCTTGATGG	FALSE	TRUE	FALSE	0	0	0	5	0.00467722
GTGGAAGCAGATAAAGTTGCAAAAAGAGCTGTGGTTGTTGGCTGTGGCGGCAGGTTCCCAGTCGAAAAGGACGCCAAAGAGGAAGTAAAGCTCTTCTTGGGTAATGCTGGAACTGCTATGCGCCGTCTGACGGCTGCTGTAGTAGCTGCTGGTGGAAATGCAACGTATGTTTTCTTTATCCTAGTGGAAATAAGTATGAGATCCATGGGTATGTTTGGAGACTGATCGTTTCTTTTATTAAAAAAAAACTTCAGTTATGTGCTTGATGG	FALSE	TRUE	FALSE	0	0	0	5	0.00467722
GTGGAAGCAGATAAAGTTGCAAAAAGAGCTGTGGTTGTTGGCTGTGGCGGCAGGTTCCCGGTCGAAAAGGACGCCAAAGAGGAAGTAAAGCTCTTCTTGGGTAATGCTGGAACTGCAATGCGTCCATTGACGGCAGCTGTAGTAGCTGCTGGTGGAAATGCAACGTATGTTTTCTTTATCCTAGTTGAAATAAGTATGAGATCCATGGTTATGTTTGGAGACTGATCGTGTCTTTTATTAAAAAAAAACTTCAGTTATGTGCTTGATGG	FALSE	TRUE	FALSE	0	0	0	5	0.00467722
GTGGAAGCAGATAAAGTTGCAAAAAGAGCTGTGGTTGTTGGCTGTGGCGGCAGGTTCCCGGTCGAAAAGGACGCCAAAGAGGAAGTAAAGCTCTTCTTGGGTAATGCTGGAACTGCAATGCGGCCATTGACGGCAGCTGTAGTTGCTGCTGGTGGAAATGCAACGTATGTTTTCTTTATCCTAGTGGAAATAAGTATGAGATCCATGGGTATGTTTGGAGACTGATCGTGTCTTTTATTTAAAAAAAAAACTTCAGTTATGTGCTTGATGG	FALSE	TRUE	FALSE	0	0	0	5	0.00467722
GTGGAAGCAGATAAAGTTGCAAAAAGAGCTGTGGTTGTTGGCTGTGGCAGCAGGTTCCCAGTCGAAAAGGACGCCAAAGAGGAAGTAAAGCTCTTCTTGGGTAATGCTGGAACTGCAATGCGGCCACTGACGGCAGCTGTAGTAGCTGCTGGTGGAAATGCAACGTATGTTTTCTTTATCCTAGTGGAAATAAGTATGAGATCCATGGGTATGTTTGGAGACTGATCGTTTCTTTTATTAAAAAAAAACTTCAGTTATGTGCTTGATGG	FALSE	TRUE	FALSE	0	0	0	5	0.00467722
GTGGAAGCAGATAAAGTTGCAAAAAGAGCTGTGGTTGTTGGCTGTGGCGGCAGGTTCCCAGTCGAAAAGGACGCCAAAGAGGAAGTAAAGCTCTTCTTGGGTAATGCTGGAACTGCAATGCGGCCATTGACGGCAGCTGTAGTTGCTGCTGGTGGAAATGCAACGTATGTTTTCTTTATCCTAGT-GAAATAAGTATGAGATCCATGGGTATGTTTGGAGACTGATCGTGTCTTTTATTAAAAAAAAACTTCAGTTATGTGCTTGATGG	FALSE	TRUE	FALSE	0	0	0	5	0.00467722
GTGGAAGCAGATAAAGTTGCAAAAAGAGCTGTGGTTGTTGGCTGTGGCGGCAGGTTCCCGGTCGAAAAGGACGCCAAAGAGGAAGTAAAGCTCTTCTTGGGTAATGCTGGAACTGCAATGCGGCCATTGACGGCAGCTGTAGTTGCTGCTGGTGGAAATGCAACGTATGTTTTCTTTATCCTAGT-GAAATAAGTATGAGATCCATGGGTATGTTTGGAGACTGATCATGTCTTTTATTTAAAAAAAAAATTCAGTTATGTGCTTGATGG	FALSE	TRUE	FALSE	0	0	0	5	0.00467722
GTGGAAGCAGATAAAGTTGCAAAAAGAGCTGTGGTTGTTGGCTGTGGCGGCAGGTTCCCGGTCGAAAAGGACGCCAAAGAGGAAGTAAAGCTCTTCTTGGGTAATGCTGGAACTGCAATGCGGCCATTGACGGCAGCTGTAGTTGCTGCTGGTGGAAATGCAACGTATGTTTTCTTTATCCTAGT-GAAATAAGTATGAGATCCATGGGTATGTTTGGAGACTGATCGTTTCTTTTATTAAAAAAAAACTTCAGTTATGTTCTTGATGG	FALSE	TRUE	FALSE	0	0	0	5	0.00467722
GTGGAAGCAGATAAAGTTGCAAAAAGAGCTGTGGTTGTTGGCTGTGGCGGCAGGTTCCCGGTCGAAAAGGACGCCAAAGAGGAAGTAAAGCTCTTCTTGGGTAATGCTGGAACTGCAATGCGTCCATTGACGGCAGCTGTAGTAGCTGCTGGTGGAAATGCAACGTATGTTTTCTTTATCCTAGTTGAAATAAGTATGAGATCCATGGGTATGTTTGGAGACTGATCGTGTCTTTTATTAAAAAAAAAACTTCAGTTATGTGCTTGATAG	FALSE	TRUE	FALSE	0	0	0	5	0.00467722
GTGGAAGCAGATAAAGTTGCAAAAAGAGCTGTGGTTGTTGGCTGTGGCGGCAGGTTCCCGGTCGAAAAGGACGCCAAAGAGGAAGTAAAGCTCTTCTTGGGTAATGCTGGAACTGCAATGCGTCCATTGACGGCAGCTGTAGTAGCTGCTGGTGGAAATGCAACGTATGTTTTCTTTATCCTAGTTGAAATAAGTATGAGATCCATGGGTATGTTTGGAGACTGATCGTGTCTTTTATTAAAAAAAAAACTTCAGTTATTTGCTTGATGT	FALSE	TRUE	FALSE	0	0	0	5	0.00467722
GTGGAAGCAGATAAAGTTGCAAAAAGAGCTGTGGTTGTTGGCTGTGGCGGCAGGTTCCCGGTCGAAAAGGACGCCAAAGAGGAAGTAAAGCTCTTCTTGGGTAATGCTGGAACTGCAATGCGTCCATTGACGGCAGCTGTAGTAGCTGCTGGTGGAAATGCAACGTATGTTTTCTTTATCCTAGTTGAAATAAGTATGAGATCCATGGGTATGTTTGGAGACTGATCGTGTCTTTTCTTAAAAAAAAAACTTCAGTTATGTGCTTGATGG	FALSE	TRUE	FALSE	0	0	0	5	0.00467722
GTGGAAACAGATAAAGTTGCAAAAAGAGCTGTGGTTGTTGGCTGTGGCGGCAGGTTCCCGGTCGAAAAGGACGCCAAAGAGGAAGTAAAGCTCTTCTTGGGTAATGCTGGAACTGCAATGCGGCCATTGACGGCAGCTGTAGTTGCTGCTGGTGGAAATGCAACGTATGTTTTCTTTATCCTAGT-GAAATAAGTATGAGATCCATGGGTATGTTTGGAGACTGATCATGTCTTTTATTTAAAAAAAAAACTTCAGTTATGTGCTTGATGG	FALSE	TRUE	FALSE	0	0	0	5	0.00467722
GTGGAAGCAGATAAAGTTGCAAAAAGAGCTGTGGTTGTTGGCTGTGGCGGCAGGTTCCCGGTCGAAAAGGACGCCAAAGAGGAAGTAAAGCTCTTCTTGGGTAATGCTGGAACTGCAATGCGTCCATTGACGGCAGCTGTAGTAGCTGCTGGTGGAAATGCAACGTATGTTTTCTTTATCCTAGTTGAAATAAGTATGAGATCCATGGGTATGTTTGGAGACTGATCGTGTCTTTTATTTAAAAAAAAAACTTCAGTTATGTGCTTGATG-	FALSE	TRUE	FALSE	0	0	0	5	0.00467722
GTGGAAGCAGATAAAGTTGCAAAAAGAGCTGTGGTTGTTGGCTGTGGCGGCAGGTTCCCAGTCGAAAAGGACGCCAAGGAGGAAGTAAAGCTCTTCTTGGGTAATGCTGGAACTGCAATGCGGCCACTGACGGCAGCTGTAGTAGCTGCTGGTGGAAATGCAACGTATGTTTTCTTTATCCTAGTGGAAATAAGTATGAGATCCATGGGTATGTTTGGAGACTGATCGTTTCTTTTATTAAAAAAAAACTTCAGTTATGTGCTTGATGG	FALSE	TRUE	FALSE	0	0	0	5	0.00467722
GTGGAAGCAGATAAAGTTGCAAAAAGAGCTGTGGTTGTTGGCTGTGGCGGCAGGTTCCCAGTCGAAAAGGACGCCAAAGAGGAAGTAAAGCTCTTCTTGGGTAATGCTGGAACTGCAATGCGGCCACTGACGGCAGCTGTAGTTGCTGCTGGTGGAAATGCAACGTATGTTTTCTTTATCCTAGTTGAAATAAGTATGAGATCCATGGGTATGTTTGGAGACTGATCGTGTCTTTTATTAAAAAAAAAACTTCAGTTATGTGCTTGATGG	FALSE	TRUE	FALSE	0	0	0	5	0.00467722
GTGGAAGCAGATAAAGTTGCAAAAAGAGCTGTGGTTGTTGGCTGTGGCGGCAGGTTCCCAGTCGAAAAGGACGCCAAAGAGGAAGTAAAGCTCTTCTTGGGTAATGCTGGAACTGCAATGCGGCCACTGACGGCAGCTGTAGCAGCTGCTGGTGGAAATGCAACGTATGTTTTCTTTATCCTAGTGGAAATAAGTATGAGATCCATGGGTATGTTTGGAGACTGATCGTTTCTTTTATTAAAAAAAAACTTCAGTTATGTGCTTGATGG	FALSE	TRUE	FALSE	0	0	0	5	0.00467722
GTGGAAGCAGAATAAAGTTGCAAAAAGAGCTGTGGTTGTTGGCTGTGGCGGCAGGTTCCCAGTCGAAAAGGACGCCAAAGAGGAAGTAAAGCTCTTCTTGGGTAATGCTGGAACTGCAATGCGGCCACTGACGGCAGCTGTAGTAGCTGCTGGTGGAAATGCAACGTATGTTTTCTTTATCCTAGTGGAAATAAGTATGAGATCCATGGGTATGTTTGGAGACTGATCGTTTCTTTTATTAAAAAAAAACTTCAGTTATGTGCTTGATGG	FALSE	TRUE	FALSE	0	0	0	5	0.00467722
GTGGAAGCAGATAAAGTTGCAAAAAGAGCTGTGGTTGTTGGCTGTGGCGGCAGGTTCCCGGTCGAAAAGGACACCAAAGAGGAAGTAAAGCTCTTCTTGGGTAATGCTGGAACTGCAATGCGTCCATTGACGGCAGCTGTAGTAGCTGCTGGTGGAAATGCAACGTATGTTTTCTTTATCCTAGTTGAAATAAGTATGAGATCCATGGGTATGTTTGGAGACTGATCGTGTCTTTTATTAAAAAAAAAACTTCAGTTATGTGCTTGATGG	FALSE	TRUE	FALSE	0	0	0	5	0.00467722
GTGGAAGCAGATAAAGTTGCAAAAAGAGCTGTGGTTGTTGGCTGTGGCGGCAGGTTCCCAGTCGAAAAGGACGCCAAAGAGGAAGTAAAGCTCTTCTTGGGTAATGCTGGAACTGCAATGCGGCCACTGACGGCAGCTGTAGTAGCTGCTGGTGGAAATGCAACGTATGTTTTCTTTATCCTAGTGGAAATAAGTATGAGATCCATGGGTATGTTTGGAGACTGATCGTTTCTTTTATTAAAAAAAAACTGCAGTTATGTGCTTGATGG	FALSE	TRUE	FALSE	0	0	0	5	0.00467722
GTGGAAGCAGATAAAGTTGCAAAAAGAGCTGTGGTTGTTGGCTGTGGCGGCAGGTTCCCAGTCGAAAAGGACGCCAAAGAGGAAGTAAAGCTCTTCTTGGGTAATGCTGGAACTGCAATGCGGCCACTGACGGCAGCTGTAGTAGCTGCTGGTGGAAATGCAACGTATGTTTTCTTTATCCTAGT-GCAATAAGTATGAGATCCATGGGTATGTTTGGAGACTGATCATGTCTTTTATTTAAAAAAAAAACTTCAGTTATGTGCTTGATGG	FALSE	TRUE	FALSE	0	0	0	5	0.00467722
GTGGAAGCAGATAAAGTTGCAAAAAGAGCTGTGGTTATTGGCTGTGGCGGCAGGTTCCCAGTCGAAAAGGACGCCAAAGAGGAAGTAAAGCTCTTCTTGGGTAATGCTGGAACTGCAATGCGGCCACTGACGGCAGCTGTAGTAGCTGCTGGTGGAAATGCAACGTATGTTTTCTTTATCCTAGTGGAAATAAGTATGAGATCCATGGGTATGTTTGGAGACTGATCGTTTCTTTTATTAAAAAAAAACTTCAGTTATGTGCTTGATGG	FALSE	TRUE	FALSE	0	0	0	5	0.00467722
GTGGAAGCAGATAAAGTTGCAAAAAGAGCTGTGGTTGTTGGCTGTGGCGGCAGGTTCCCGGTCGAAAAGGACGCCAAAGAGGAAGTAAAGCTCTTCTTGGGTAATGCTGGAACTGCAATGCGGCCATTGACGGCAGCTGTAGTTGCTGCTGGTGGAAATGCAACGTATGTTTTCTTTATCCTAGTGGAAATAAGTATGAGATCTATGGGTATGTTTGGAGACTGATCGTTTCTTTTATTAAAAAAAAACTTCAGTTATGTGCTTGATGG	FALSE	TRUE	FALSE	0	0	0	5	0.00467722
GTGGAAGCAGATAAAGTTGCAAAAAGAGCTGTGGTTGTTGGCTGTGGCGGCAGGTTCCCGGTCGAAAAGGACGCCAAAGAGGAAGTAAAGCTCTTCTTGGGTAATGCTGGAACTGCAATGCGGCCATTGACGGCAGCTGTAGTTGCTGCTGGTGGAAATGCAACGTATGTTTTCTTTATCCTAGT-GAAATAAGTATGAGATCCATGGGTATGTTTGGAGACTGATCATGTCTTTTATTTAAAAAAAAAACTTCAGTTATTTTCTTGATGG	FALSE	TRUE	FALSE	0	0	0	5	0.00467722
ATGGAAGCAGATAAAGTTGCAAAAAGAGCTGTGGTTGTTGGCTGTGGCGGCAGGTTCCCGGTCGAAAAGGACGCCAAAGAGGAAGTAAAGCTCTTCTTGGGTAATGCTGGAACTGCAATGCGGCCATTGACGGCAGCTGTAGTTGCTGCTGGTGGAAATGCAACGTATGTTTTCTTTATCCTAGT-GAAATAAGTATGAGATCCATGGGTATGTTTGGAGACTGATCATGTCTTTTATTTAAAAAAAAAACTTCAGTTATGTGCTTGATGG	FALSE	TRUE	FALSE	0	0	0	5	0.00467722
GTGGAAGCAGATAAAGTTGCAAAAAGAGCTGTGGTTGTTGGCTGTGGCGGCAGGTTCCCAGTCGAAAAGGACGCCAAAGAGGAAGTAAAGCTCTTCTTGGGTAATGCTGGAACTGCAATGCGGCCACTGACGGCAGCTGTAGTAGCTGCTGGTGGAAATGCAACGTATGTTTTCTTTATCCTAGTGGAAATAAGTATGAGCTCCATGGGTATGTTTGGAGACTGATCGTTTCTTTTATTAAAAAAAAACTTCAGTTATGTGCTTGATGG	FALSE	TRUE	FALSE	0	0	0	5	0.00467722
GCGGAAGCAGATAAAGTTGCAAAAAGAGCTGTGGTTGTTGGCTGTGGCGGCAGGTTCCCAGTCGAAAAGGACGCCAAAGAGGAAGTAAAGCTCTTCTTGGGTAATGCTGGAACTGCAATGCGGCCACTGACGGCAGCTGTAGTAGCTGCTGGTGGAAATGCAACGTATGTTTTCTTTATCCTAGTGGAAATAAGTATGAGATCCATGGGTATGTTTGGAGACTGATCGTTTCTTTTATTAAAAAAAAACTTCAGTTATGTGCTTGATGG	FALSE	TRUE	FALSE	0	0	0	5	0.00467722
GTGGAAGCAGATAAAGTTGCAAAAAGAGCTGTGGTTGTTGGCTGTGGCGGCAGGTTCCCGGTCGAAAAGGACGCCAAAGAGGAAGTAAAGCTCTTCTTGGGTAATGCTGGAACTGCAATGCGGCCACTGACGGCAGCTGTAGTAGCTGCTGGTGGAAATGCAACGTATGTTTTCTTTATCCTAGTGGAAATAAGTATGAGATCCATGGGTATGTTTGGAGACTGATCGTTTCTTTTATTAAAACAAAACTTCAGTTATGTGCTTGATGG	FALSE	TRUE	FALSE	0	0	0	5	0.00467722
GTGGAAGCAGATAAAGTTGCAAAAAGAGCTGTGGTTGTTGGCTGTGGCGGCAGGTTCCCGGTCGAAAAGGACGCCAAAGAGGAAGTAAAGCTCTTCTTGGGTAATGCTGGAACTGCAATGCGGCCATTGACGGCAGCTGTAGTTGCTGCTGGTGGAAATGCAACGTATGTTTTCTTTATCCTAGT-GAAATAAGTATGAGATCCATGGGTATGTTTGGAGACTGATCATGTCTTTTATTTAAAAAAAAAACTTCAGTTAT-TGCTTGATGG	FALSE	TRUE	FALSE	0	0	0	5	0.00467722
GTGGAAGCAGATAAAGTTGCAAAAAGAGCTGTGGTTGTTGGCTGTGGCGGCAGGTTCCCGGTCGAAAAGGACGCCAAAGAGGAAGTAAAGCTCTTCTTGGGTAATGCTGGAACTGCAATGCGGCCATTGACGGCAGCTGTAGTTGCTGCTGGTGGAAATGCAACGTATGTTTTCTTTATCCTAGT-GAAATAAGTATGAGATCCATGGGTATGTTTGGAGACTGATCGTGTCTTTTATTAAAAAAAAAACTTCAGTTATGTTCTTGATGG	FALSE	TRUE	FALSE	0	0	0	5	0.00467722
GTGGAAGCAGATAAAGTTGCAAAAAGAGCTGTGGTTGTTGGCTGTGGCGGCAGGTTCCCGGTCGAAAAGGACGCCAAAGAGGAAGTAAAGCTCTTCTTGGGTAATGCTGGAACTGCAATGCGGCCACTGACGGCAGCTGTAGTAGCTGCTGGTGGAAATGCAACGTATGTTTTCTTTATCCTAGTGGAAATAAGTATGAGATCCATGGGTATGTTTGGAGACTGATCGTTTCTTTTATTAAAAAAAAACTTCAGTTATTTGCTTGATGG	FALSE	TRUE	FALSE	0	0	0	5	0.00467722
GTGGAAGCAGATGAAGTTGCAAAAAGAGCTGTGGTTGTTGGCTGTGGCGGCAGGTTCCCGGTCGAAAAGGACGCCAAAGAGGAAGTAAAGCTCTTCTTGGGTAATGCTGGAACTGCAATGCGGCCATTGACGGCAGCTGTAGTTGCTGCTGGTGGAAATGCAACGTATGTTTTCTTTATCCTAGT-GAAATAAGTATGAGATCCATGGGTATGTTTGGAGACTGATCATGTCTTTTATTTAAAAAAAAAACTTCAGTTATGTGCTTGATGG	FALSE	TRUE	FALSE	0	0	0	5	0.00467722
GTGGAAGCAGATAAAGTTGCAAAAAGAGCTGTGGTTGTTGGCTGTGGCGGCAGGTTCCCGGTCGAAAAGGACGCCAAAGAGGAAGTAAAGCTCTTCTTGGGTAATGCTGGAACTGCAATGCGGCCATTGACGGCAGCTGTAGTTGCTGCTGGTGGAAATGCAACGTATGTTTTCTTTATCCTAGTGGAAATAAGTATGAGATCCATGGGTATGTTTGGAGACTGATCGTTTCTTTTATTAAAAAAAAACTTCAGTTATGTGCTTTATGG	FALSE	TRUE	FALSE	0	0	0	5	0.00467722
GTGGAAGCAGATAAAGTTGCAAAAAGAGCTGTGGTTGTTGGCTGTGGCGGCAGGTTCCCGGTCGAAAAGGACGCCAAAGAGGAAGTAAAGCTCTTCTTGGGTAATGCTGGAACTGCAATGCGGCCATTGACGGCAGCTGTAGTTGCTGCTGGTGGAAATGCAACGTATGTTTTCTTTATCCTAGT-GAAATAAGTATGAGATCCATGGGTATGTTTGGAGACTGATCATGTCTTTTATTTAAAAAAAAAACTTCAGTTATG-GCTTGATGG	FALSE	TRUE	FALSE	0	0	0	5	0.00467722
GTGGAAGCAGATAAAGTTGCAAAAAGAGCTGTGGTTGTTGGCTGTGGCGGCAGGTTCCCGGTCGAAAAGGACGCCAAAGAGGAAGTAAAGCTCTTCTTGGGTAATGCTGGAACTGCAATGCGGCCATTGACGGCAGCTGTAGTTGCTGCTGGTGGAAATGCAACGTATGTTTTCTTTATCCTAGT-GAAATAAGTATGAGATCCATGGGTATGTTTGGAGACTGATCATGTCTTTTATTTAAAAAAAAAACTTCAGTTATGTGCTT-ATGG	FALSE	TRUE	FALSE	0	0	0	5	0.00467722
GTGGAAGCAGATAAAGTTGCAAAAAGAGCTGTGGTTGTTGGCTGTGGCGGCAGGTTCCCAGTCGAAAAGGACGCCAAAGAGGAAGTAAAGCTCTTCTTGGGTAATGCTGGAACTGCAATGCGGCCACTGACGGCAGCTGTAGTAGCTGCTGGTGGAAATGCAACGTATGTTTTCTTTATCCTAGTGGAAATAAGTATTAGATCCATGGGTATGTTTGGAGACTGATCGTTTCTTTTATTAAAAAAAAACTTCAGTTATGTGCTTGATGG	FALSE	TRUE	FALSE	0	0	0	5	0.00467722
GTGGAAGCAGATAAAGTTGCAAAAAGAGCTGTGGTTGTTGGCTGTGGCGGCAGGTTCCCGGTCGAAAAGGACGCCAAAGAGGAAGTAAAGCTCTTCTTGGGTAATGCTGGAACTGCAATGCGTCCATTGACGGCAGCTGTAGTAGCTGCTGGTGGAAATGCAACGTATGTTTTCTTTATCCTAGTTGAAGTAAGTATGAGATCCATGGGTATGTTTGGAGACTGATCGTGTCTTTTATTAAAAAAAAAACTTCAGTTATGTGCTTGATGG	FALSE	TRUE	FALSE	0	0	0	5	0.00467722
GTGGAAGCAGATAAAGTTGCAAAAAGAGCTGTGGTTGTTGGCTGTGGCGGCAGGTTCCCGGTCGAAAAGGACGCCAAAGAGGAAGTAAAGCTCTTCTTGGGTAATGCTGGAACTGCAATGCGGCCATTGACGGCAGCTGTAGTTGCTGCTGGTGGAAATGCAACGTATGTTTTCTTTATCCTAGT-GAAATAAGTATGAGATCCATGGGTATGTTTGGAGACTGATCATGTCTTTTATTTAAAAAAAAAACTTCAGTTATGCGCTTGATGG	FALSE	TRUE	FALSE	0	0	0	5	0.00467722
GTGGAAGCAGATAAAGTTGCAAAAAGAGCTGTGGTTGTTGGCTGTGGCGGCAGGTTCCCGGTCGAAAAGGACGCCAAAGAGGAAGTAAAGCTCTTCTTGGGTAATGCTGGAACTGCAATGCGGCCATTGACGGCAGCTGTAGTTGCTGCTGGTGGAAATGCAACGTATGTTTTCTTTATCCTAGT-GAAATAAGTATTAGATCCATGGGTATGTTTGGAGACTGATCATGTCTTTTATTTAAAAAAAAAACTTCAGTTATGTGCTTGATGG	FALSE	TRUE	FALSE	0	0	0	5	0.00467722
GTGGAAGCAGATAAAGTTGCAAAAAGAGCTGTGGTTGTTGGCTGTGGCGGCAGGTTCCCGGTCGAAAAGGACGCCAAAGAGGAAGTAAAGCTCTTCTTGGGTAATGCTGGAACTGCAATGCGGCCACTGACGGCAGCTGTAGTAGCTGCTGGTGGAAATGCAACGTATGTTTTCTTTATCCTAGTGGAAATAAGTATGAGATCCATGGGTATGTTTGGAGACTGATCGTTTCTTTTATTAAAAAAAAACTTCAGTTATGTGCTTTATGG	FALSE	TRUE	FALSE	0	0	0	5	0.00467722
GTGGAAGCAGATAAAGTTGCAAAAAGAGCTGTGGTTGTTGGCTGTGGCGGCAGGTTCCCGGTCGAAAAGGACGCCAAAGAGGAAGTAAAGCTCTTCTTGGGTAATGCTGGAACTGCAATGCGGCCATTGACGGCAGCTGTAGTTGCTGCTGGTGGAAATGCAACGTATGTTTTCTTTATCCTAGTGGAAATAAGTATGAGATCCATGGGTATGTTTGTAGACTGATCGTTTCTTTTATTAAAAAAAAACTTCAGTTATGTGCTTGATGG	FALSE	TRUE	FALSE	0	0	0	5	0.00467722
GTGGAAGCAGATAAAGTTGCAAAAAGAGCTGTGGTTGTTGGCTGTGGCGGCAGGTTCCCGGTCGAAAAGGACGCCAAAGAGGAAGTAAAGCTCTTCTTGGGTAATGCTGGAACTGCAATGCGGCCATTGACGGCAGCTGTAGTTGCTGCTGGTGGAAATGCAACGTATGTTTTCTTTATCCTAGT-GAAATAAGTATGAGATCTATGGGTATGTTTGGAGACTGATCATGTCTTTTATTTAAAAAAAAAACTTCAGTTATGTGCTTGATGG	FALSE	TRUE	FALSE	0	0	0	5	0.00467722
GTGGAAGCAGATAAAGTTGCAAAAAGAGCTGTGGTTGTTGGCTGTGGCGGCAGGTTCCCGGTCGAAAAGGACGCCAAAGAGGAAGTAAAGCTCTTCTTGGGTAATGCTGGAACTGCAATGCGGCCACTGACGGCAGCTGTAGTAGCTGCTGGTGGAAATGCAACGTATGTTTTCTTTATCCTAGTGGAAATAAGTATGAGATCCATGGGTATGTTTGGAGACTGATCGTTTCTTTTATTAAAAAAAAACTTCAGTTATGTGCTTGTTGG	FALSE	TRUE	FALSE	0	0	0	5	0.00467722
GTGGAAGCAGATAAAGTTGCAAAAAGAGTTGTGGTTGTTGGCTGTGGCGGCAGGTTCCCAGTCGAAAAGGACGCCAAAGAGGAAGTAAAGCTCTTCTTGGGTAATGCTGGAACTGCAATGCGTCCATTGACGGCAGCTGTAGTAGCTGCTGGTGGAAATGCAACGTATGTTTTCTTTATCCTAGTGGAAATAAGTATGAGATCCATGGGTATGTTTGGAGACTGATCGTTTCTTTTATTAAAAAAAAACTTCAGTTATGTGCTTGATGG	FALSE	TRUE	FALSE	0	0	0	5	0.00467722
GTGGAAGCAGATAAAGTTGCAAAAAGAGCTGTGGTTGTTGGCTGTGGCGGCAGGTTCCCGGTCGAAAAGGACGCCAAAGAGGAAGTAAAGCTCTTCTTGGGTAATGCTGGAACTGCAATGCGGCCACTGACGGCAGCTGTAGTAGCTGCTGGTGGAAATGCAACGTATGTTTTCTTTATCCTAGTTGAAATAAGTATGAGATCCATGGGTATGTTTGGAGACTGATCATGTCTTTTATTTAAAAAAAAAACTTCAGTTATGTGCTTGATGG	FALSE	TRUE	FALSE	0	0	0	5	0.00467722
GTGGAAGCAGATAAAGTTGCAAAAAGAGCTGTGGTTGTTGGCTGCGGCGGCAGGTTCCCGGTCGAAAAGGACGCCAAAGAGGAAGTAAAGCTCTTCTTGGGTAATGCTGGAACTGCAATGCGGCCATTGACGGCAGCTGTAGTTGCTGCTGGTGGAAATGCAACGTATGTTTTCTTTATCCTAGT-GAAATAAGTATGAGATCCATGGGTATGTTTGGAGACTGATCATGTCTTTTATTTAAAAAAAAAACTTCAGTTATGTGCTTGATGG	FALSE	TRUE	FALSE	0	0	0	5	0.00467722
GTGGAAGCAGATAAAGTTGCAAAAAGAGCTGTGGTTGTTGGCTGTGGCGGCAGGTTCCCGGTCGAAAAGGACGCCAAAGAGGAAGTAAAGCTCTTCTTGGGTAATGCTGGAACTGCAATGCGTCCATTGACGGCAGCTGTAGTAGCTGCTGGTGGAAATGCAACGTATGTTTTCTTTATCCTAGTTGAAATAAGTATGAGATCCATGGGTATGTTTGGAGACTGCTCGTTTCTTTTATTAAAAAAAAACTTCAGTTATGTGCTTGATGG	FALSE	TRUE	FALSE	0	0	0	5	0.00467722
GTGGAAGCAGATAAAGTTGCAAAAAGAGCTGTGGTTGTTGGCTGTGGCGGCAGGTTCCCAGTCGAAAAGGACGCCAAAGAGGAAGTAAAGCTCTTCTTGGGTAATGCTGGAACTGCAATGCGGCCACTGACGGCAGCTGTAGTAGCTGCTGGTGGCAATGCAACGTATGTTTTCTTTATCCTAGTGGAAATAAGTATGAGATCCATGGGTATGTTTGGAGACTGATCGTTTCTTTTATTAAAAAAAAACTTCAGTTATGTGCTTGATGG	FALSE	TRUE	FALSE	0	0	0	5	0.00467722
GTGGAAGCAGATAAAGTTGCAAAAAGAGCTGTGGTTGTTGGCTGTGGCGGCAGGTTCCCAGTCGAAAAGGACGCCAAAGAGGAAGTAAAGCTCTTCTTGGGTAATGCTGGAACTGCAATGCGGCCACTGACGGCAGCTGTAGTAGCTGCTGGTGGAAATGCAACGTATGTTTTCTTTATCCTAGTGGAAATAAGTATGAGATCCATGGGTATGTTTGGAGACTGATCGTTTATTTTATTAAAAAAAAACTTCAGTTATGTGCTTGATGG	FALSE	TRUE	FALSE	0	0	0	5	0.00467722
GTGGAAGCAGATAAAGTTGCAAAAAGAGCTGTGGTTGTTGGCTGTGGCGGCAGGTTCCCGGTCGAAAAGGACGCCAAAGAGGAAGTAAAGCTCTTCTTGGGTAATGCTGGAACTGCAATGCGTCCATTGACGGCAGCTGTAGTAGCTGCTGGTGGAAATGCAACGTATGTTTTCTTTATCCTAGTTGAAATAAGTATGAGATCCATGGGTATGTTTGGAGACTGATCATGTCTTTTATTTAAAAAAAAAACTTCAGTTATGTGCTTGTTGG	FALSE	TRUE	FALSE	0	0	0	5	0.00467722
GTGGAAGCAGATAAAGTTGCAAAAAGAGCTGTGGTTGTTGGCTGTGGCGGCAGGTTCCCAGTCGAAAAGGACGCCAAAGAGGAAGTAAAGCTCTTCTTGGGTAATGCTGGAACTGCAATGCGGCCACTGACGGCAGCTGTAGTAGCTGCTGGTGGAAATGCAACGTATGTTTTCTTTATCCTAGTGGAAATAAGTATGAGATCCTTGGGTATGTTTGGAGACTGATCGTTTCTTTTATTAAAAAAAAACTTCAGTTATGTGCTTGATGG	FALSE	TRUE	FALSE	0	0	0	5	0.00467722
GTGGAAGCAGATAAAGTTGCAAAAAGAGCTGTGGTTGTTGGCTGTGGCGGCAGGTTCCCGGTCGAAAAGGACGCCAAAGAGGAAGTAAAGCTCTTCTTGGGTAATGCTGGAACTGCAATGCGGCCATTGACGGCAGCTGTAGTTGCTGCTGGTGGAAATGCAACGTATGTTTTCTTTATCCTAGT-GAAATAAGTATGAGATCCATGGGTATGGTTGGAGACTGATCATGTCTTTTATTTAAAAAAAAAACTTCAGTTATGTGCTTGATGG	FALSE	TRUE	FALSE	0	0	0	5	0.00467722
GTGGAAGCAGATAAAGTTGCAAAAAGAGCTGTGGTTGTTGGCTGTGGCGGCAGGTTCCCAGTCGAAAAGGACGCCAAAGAGGAAGTAAAGCTCTTCTTGGGTAATGCTGGAACTGCAATGCGGCCACTGACGGCAGCTGTAGTAGCTGCTGGTGGAAATGCAACGTATGTTTTCTTTATCCTAGTTGAAATAAGTATGAGATCCATGGGTATGTTTGGAGACTGATCGTGTCTTTTATTAAAAAAACAACTTCAGTTATGTGCTTGATGG	FALSE	TRUE	FALSE	0	0	0	5	0.00467722
GTGGAAGCAGATAAAGTTGCAAAAAGAGCTGTGGTTGTTGGCTGTGGCGGCAGGTTCCCGGTCGAAAAGGACGCCAAAGAGGAAGTAAAGCTCTTCTTGGGTAATGCTGGAACTGCAATGCGGCCATTGACGGCAGCTGTAGTTGCTGCTGATGGAAATGCAACGTATGTTTTCTTTATCCTAGT-GAAATAAGTATGAGATCCATGGGTATGTTTGGAGACTGATCATGTCTTTTATTTAAAAAAAAAACTTCAGTTATGTGCTTGATGG	FALSE	TRUE	FALSE	0	0	0	5	0.00467722
GTGGAAGCAGATAAAGTTGCAAAAAGAGCTGTGGTTGTTGGCTGTGGCGGCAGGTTCCCAGTCGAAAAGGACGCCAAAGAGGAAGTAAAGCTCTTCTTGGGTAATGCTGGAACTGCAATGCGGCCACTGACGGCAGCTGTAGTAGCTGCTGGTGGAAATGCAACGTATGTTTTCTTTATCCTAGTGGAAATAAGTATGAGATCCATGGGTATGTTTGGAGACTTATCGTTTCTTTTATTAAAAAAAAACTTCAGTTATGTGCTTGATGG	FALSE	TRUE	FALSE	0	0	0	5	0.00467722
GTGGAAGCAGATAAAGTTGCAAAAAGAGCTGTGGTTGTTGGCTGTGGCGGCAGGTTCCCAGTCGAAAAGGACGCCAAAGAGGAAGTAAAGCTCTTCTTGGGTAATGCTGGAACTGCAATGCGGCCACTGACGGCAGCTGTAGTAGCTGCTGGTGGAAATGCAACGTATGTTTTCTTTATCCTAGTGGAAATAAGTATGAGATCCCTGGGTATGTTTGGAGACTGATCGTTTCTTTTATTAAAAAAAAACTTCAGTTATGTGCTTGATGG	FALSE	TRUE	FALSE	0	0	0	5	0.00467722
GTGGAAGCAGATACAGTTGCAAAAAGAGCTGTGGTTGTTGGCTGTGGCGGCAGGTTCCCAGTCGAAAAGGACGCCAAAGAGGAAGTAAAGCTCTTCTTGGGTAATGCTGGAACTGCAATGCGGCCACTGACGGCAGCTGTAGTAGCTGCTGGTGGAAATGCAACGTATGTTTTCTTTATCCTAGTGGAAATAAGTATGAGATCCATGGGTATGTTTGGAGACTGATCGTTTCTTTTATTAAAAAAAAACTTCAGTTATGTGCTTGATGG	FALSE	TRUE	FALSE	0	0	0	5	0.00467722
GTGGAAGCAGATAAAGTTGCAAAAAGAGCTGTGGTTGTTGGCTGTGGCGGCAGGTTCCCAGTCGAAAAGGACGCCAAAGAGGAAGTAAAGCTCTTCTTGGGTAATGCTGGAACTGCAATGCGGCCACTGACGGCAGCTGTAGTAGCTGCTGGTGGAAATGCAACGTATGTTTTCTTTATCCTAGTGGAAATAAGTATGAGATCCATGGGTATGTTTAGAGACTGATCGTTTCTTTTATTAAAAAAAAACTTCAGTTATGTGCTTGATGG	FALSE	TRUE	FALSE	0	0	0	5	0.00467722
GTGGAAGCAGATAAAGTTGCAAAAAGAGCTGTGGTTGTTGGCTGTGGCGGCAGGTTCCCGGTCGAAAAGGACGCCAAAGAGGAAGTAAAGCTCTTCTTGGGTAATGCTGGAACTGCAATGCGGCCACTGACGGCAGCTGTAGTAGCTGCTGGTGGAAATGCAACGTATGTTTTCTTTATCCTAGTGGAAATAAGTATGAGATCCATGGGGATGTTTGGAGACTGATCGTTTCTTTTATTAAAAAAAAACTTCAGTTATGTGCTTGATGG	FALSE	TRUE	FALSE	0	0	0	5	0.00467722
GTGGAAGCAGATAAAGTTGCAAAAAGAGCTGTGGTTGTTGGCTGTGGCGGCAGGTTCCCGGTCGAAAAGGACGCCAAAGAGGAAGTAAAGCTCTTCTTGGGTAATGCTGGAACTGCAATGCGTCCATTGACGGCAGCTGTAGTAGCTGCTGGTGGAAATGCAACGTATGTTTTCTTTATCCTAGTTGAAATAAGTATGAGATCCATGGGTATGTTTGGAGACTGATCGTGTCTTTTATTAAAAAAAAAACTTCAGTTAAGTGCTTGATGG	FALSE	TRUE	FALSE	0	0	0	5	0.00467722
GTGGAAGCAGATAAAGTTGCAAAAAGAGCTGTGGTTGTTGGCTGTGGCGGCAGGTTCCCGGTCGAAAAGGACGCCAAAGAGGAAGTAAAGCTCTTCTTGGGTAATGCTGGAACTGCAATGCGGCCATTGACGGCAGCTGTAGTTGCTGCTGGTGGAAATGCAACGTATGTTTTCTTTATCCTAGT-GAAATAAGTATGAGATCCATGGGTATGTTTGGAGACTGATCGTGTCTTTTATTAAAAAAAAACTTCAGTTATGTGCTTGATGT	FALSE	TRUE	FALSE	0	0	0	5	0.00467722
GTGGAAGCAGATAAAGTTGCAAAAAGAGCTGTGGTTGTTGGCTGTGGCGGCAGGTTCCCGGTCGAAAAGGACGCCAAAGAGGAAGTAAAGCTCTTCTTGGGTAATGCTGGAACTGCAATGCGGCCATTGACGGCAGCTGTAGTTGCTGCTGGTGGAAATGCAACGTATGTTTTCTTTATCCTAGT-GAAATAAGTATGAGATCCATGGGTATGTTTGGAGACTGATCATGTCTTTTATTTAAAAAAAAAACTTCAGTTAAGTGCTTGATGG	FALSE	TRUE	FALSE	0	0	0	5	0.00467722
GTGGAAGCAGATAAAGTTGCAAAAAGAGCTGTGGTTGTTGGCTGTGGCGGCAGGTTCCCAGTCGAAAAGGACGCCAAAGAGGAAGTAAAGCTCTTCTTGGGTAATGCTGGAACTGCAATGCGGCCACTGACGGCAGCTGTAGTAGCTGCTGGTGGAAATGCAACGTATGTTTTCTTTATCCTAGTGGAAATAAGTATGAGATCCATGGGTATGTTTGAAGACTGATCGTTTCTTTTATTAAAAAAAAACTTCAGTTATGTGCTTGATGG	FALSE	TRUE	FALSE	0	0	0	5	0.00467722
GTGGAAGCAGATAAAGTTGCAAAAAGAGCTGTGGTTGTTGGCTGTGGCGGCAGGTTCCCAGTCGAAAAGGACGCCAAAGAGGAAGTAAAGCTCTTCTTGGGTAATGCTGGAACTGCAATGCGGCCACTGACGGCAGCTGTAGTAGCTGCTGGTGGAAATGCAACGTATGTTTTCTTTATCCTAGTGGAAATAAGTATGAGATCCATGGGTATGTTTGGAGACTGATCGTTTCTTTTATTAAAAAAAAACTTCAGTTATGTGCGTGATGG	FALSE	TRUE	FALSE	0	0	0	5	0.00467722
GTGGAAGCAGATAAAGTTGCAAAAAGAGCTGTGGTTGTTGGCTGTGGCGGCAGGTTCCCGGTCGAAAAGGACGCCAAAGAGGAAGTAAAGCTCTTCTTGGGTAATGCTGGAACTGCAATGCGGCCATTGACGGCAGCTGTAGTTGCTGCTGGTGGAAATGCAACGTATGTTTTCTTTATCCTAGT-GAAATAAGTATGAGATCCATGGGTATGTTTGGGGACTGATCATGTCTTTTATTTAAAAAAAAAACTTCAGTTATGTGCTTGATGG	FALSE	TRUE	FALSE	0	0	0	5	0.00467722
GTGGAAGCAGATAAAGTTGCAAAAAGAGCTGTGGTTGTTGGCTGTGGCGGCAGGTTCCCGGTCGAAAAGGACGCCAAAGAGGAAGTAAGGCTCTTCTTGGGTAATGCTGGAACTGCAATGCGTCCATTGACGGCAGCTGTAGTAGCTGCTGGTGGAAATGCAACGTATGTTTTCTTTATCCTAGTTGAAATAAGTATGAGATCCATGGGTATGTTTGGAGACTGATCGTGTCTTTTATTAAAAAAAAAACTTCAGTTATGTGCTTGATGG	FALSE	TRUE	FALSE	0	0	0	5	0.00467722
GTGGAAGCAGATAAAGTTGCAAAAAGAGCTGTGGTTGTTGGCTGTGGCGGCAGGTTCCCGGTCGAAAAGGACGCCAAAGAGGAAGTAAAGCTCTTCTTGGGTAATGCTGGAACTGCAATGCGTCCATTGACGGCAGCTGTAGTAGCTGCTGGTGGAAATGCAACGTATGTTTTCTTTATCCTAGTGGAAATAAGTATGAGATCCATGGGTATGTTTGGATACTGATCGTTTCTTTTATTAAAAAAAAACTTCAGTTATGTGCTTGATGG	FALSE	TRUE	FALSE	0	0	0	5	0.00467722
GTGGAAGCAGATAAAGTTGCAAAAAGAGCTGTGGTTGTTGGCTGTGGCGGCAGGTTCCCAGTCGAAAAGGACGCCAAAGAGGAAGTAAAGCTCTTCTTGGGTAATGCTGGAACTGCAATGCGGCCACTGACGGCAGCTGTAGTAGCTGCTGGTGGAAATGCAACGTATGTTTTCTTTATCCTAGTGGAAATAAGTATGAGATCCATGGGTATGTTTGGAGACTGATCGTTTCTTTTATTAAAAAAAAACTTCGGTTATGTGCTTGATGG	FALSE	TRUE	FALSE	0	0	0	5	0.00467722
GTGGAAGCAGATAAAGTTGCAAAAAGAGCTGTGGTTGTTGGCTGTGGCGGCAGGTTCCCGGTCGAAAAGGACGCCAAAGAGGAAGTAAAGCTCTTCTTGGGTAATGCTGGAACTGCAATGCGGCCATTGACGGCAGCTGTAGTTGCTGCTGGTGGAAATGCAACGTATGTTTTCTTTATCCTAGT-GAAATAAGTATGAGATCCATGGGTATGTTTGGAGACTGATCATGTCTTTTATTTAAAAAAAAAACTTCAGTTATGTTCTTGATGT	FALSE	TRUE	FALSE	0	0	0	5	0.00467722
GTGGAAGCAGATAAAGTTGCAAAAAGAGCTGTGGTTGTTGGCTGTGGCGGCAGGTTCCCGGTCGAAAAGGACGCCAAAGAGGAAGTAAAGCTCTTCTTGGGTAATGCTGGAACTGCAATGCGGCCACTGACGGCAGCTGTAGTAGCTGCTGGTGGAAATGCAACGTATGTTTTCTTTATCCTAGTGGAAATAAGTATGAGATCCATGGGTATGTTTGGAGACTGATCGTTTCTTTTATTAAAAACAAACTTCAGTTATGTGCTTGATGG	FALSE	TRUE	FALSE	0	0	0	5	0.00467722
GTGGAAGCAGATAAAGTTGCAAAAAGAGCTGTGGTTGTTGGCTGTGGCGGCAGGTTCCCAGTCGAAAAGGACGCCAAAGAGGAAGTAAAGCTCTTCTTGGGTAATGCTGGAACTGCAATGCGGCCATTGACGGCAGCTGTAGTTGCTGCTGGTGGAAATGCAACGTATGTTTTCTTTATCCTAGT-GAAATAAGTATGAGATCCATGGGTATGTTTGGAGACTGATCATGTCTTTTATTTAAAAAAAAAACTTCAGTTATGTGCTTGATGA	FALSE	TRUE	FALSE	0	0	0	5	0.00467722
GTGGAAGCAGATAAAGTTGCAAAAAGAGCTGTGGTTGTTGGCTGTGGCGGCAGGTTCCCGGTCGAAAAGGACGCCAAAGAGGAAGTAAAGCTCTTCTTGGGTAATGCTGGAACTGCAATGCGGCCACTGACGGCAGCTGTAGTAGCTGCTGGTGGAAATGCAACGTATGTTTTCTTTATCCTAGTGGAAATAAGTATGAGATCCATGGGTCTGTTTGGAGACTGATCGTTTCTTTTATTAAAAAAAAACTTCAGTTATGTGCTTGATGG	FALSE	TRUE	FALSE	0	0	0	5	0.00467722
GTGGAAGCAGATAAAGTTGCAAAAAGAGCTGTGGTTGTTGGCTGTGGCGGCAGGTTCCCGGTCGAAAAGGACGCCAAAGAGGAAGTAAAGCTCTTCTTGGGTAATGCTGGAACTGCAATGCGGCCATTGACGGCAGCTGTAGTTGCTGCTGGTGGAAATGCAACGTATGTTTTCTTTATCCTAGT-GAAATAAGTATGAGATCCATGGGTATGTTTGGAGACTGATCATGTCTTTTATTTAAAAAAAAAACTTCAGTTATGTGCTTGA---	FALSE	TRUE	FALSE	0	0	0	5	0.00467722
GTGGAAGCAGATAAAGTTGCAAAAAGAGCTGTGGTTGTTGGCTGTGGCGGCAGGTTCCCAGTCGAAAAGGACGCCAAAGAGGAAGTAAAGCTCTTCTTGGGTAATGCTGGAACTGCAATGCGGCCACTGACGGCAGCTGTAGTAGCTGCTGGTGGAAATGCGACGTATGTTTTCTTTATCCTAGTGGAAATAAGTATGAGATCCATGGGTATGTTTGGAGACTGATCGTTTCTTTTATTAAAAAAAAACTTCAGTTATGTGCTTGATGG	FALSE	TRUE	FALSE	0	0	0	5	0.00467722
GTGGAAGCAGATAAAGTTGCAAAAAGAGCTGTGGTTGTTGGCTGTGGCGGCAGGTTCCCGGTCGAAAAGGACGCCAAAGAGGAAGTAAAGCTCTTCTTGGGTAATGCTGGAACTGCAATGCGGCCACTGACGGCAGCTGTAGTAGCTGCTGGTGGAAATGCAACGTATGTTTTCTTTATCCTAGT-GAAATAAGTATGAGATCCATGGGTATGTTTGGAGACTGATCGTGTCTTTTATTAAAAAAAAAACTTCAGTTATGTGCTTGATGG	FALSE	TRUE	FALSE	0	0	0	5	0.00467722
GTGGAAGCAGATAAAGTTGCAAAAAGAGCTGTGGTTGTTGGCTGTGGCGGCAGGTTCCCGGTCGAAAAGGACGCCAAAGAGGAAGTAAAGCTCTTCTTGGGTAATGCTGGAACTGCAATGCGGCCATTGACGGCAGCTGTAGTTGCTGCTGGTGGAAATGCAACGTATGTTTTCTTTATCCTAGT-GAAATAAGTATGAGATCCATGGGTATGTTTGGAGACTGATCATTTCTTTTATTTAAAAAAAAACTTCAGTTATGTGCTTGATGG	FALSE	TRUE	FALSE	0	0	0	5	0.00467722
GTGGAAGCAGATAAAGTTGCAAAAAGAGCTGCGGTTGTTGGCTGTGGCGGCAGGTTCCCAGTCGAAAAGGACGCCAAAGAGGAAGTAAAGCTCTTCTTGGGTAATGCTGGAACTGCAATGCGGCCACTGACGGCAGCTGTAGTAGCTGCTGGTGGAAATGCAACGTATGTTTTCTTTATCCTAGTGGAAATAAGTATGAGATCCATGGGTATGTTTGGAGACTGATCGTTTCTTTTATTAAAAAAAAACTTCAGTTATGTGCTTGATGG	FALSE	TRUE	FALSE	0	0	0	5	0.00467722
GTGGAAGCAGATAAAGTTGCAAAAAGAGCTGTGGTTGTTGGCTGTGGCGGCAGGTTCCCGGTCGAAAAGGACGCCAAAGAGGAAGTAAAGCTCTTCTTGGGTAATGCTGGAACTGCAATGCGTCCATTGACGGCAGCTGTAGTAGCTGCTGGTGGAAATGCAACGTATGTTTTCTTTATCCTAGT-GAAATAAGTATGAGATCCATGGGTATGTTTGGAGACTGATCGTGTCTTTTATTAAAAAAAAACTTCAGTTATGTGCTTGATGG	FALSE	TRUE	FALSE	0	0	0	5	0.00467722
GTGGAAGCAGATAAAGTTGCAAAAAGAGCTGTGGTTGTTGGCTGTGGCGGCAGGTTCCCGGTCGAAAAGGACGCCAAAGAGGAAGTAAAGCTCTTCTTGGGTCATGCTGGAACTGCAATGCGTCCATTGACGGCAGCTGTAGTAGCTGCTGGTGGAAATGCAACGTATGTTTTCTTTATCCTAGTTGAAATAAGTATGAGATCCATGGGTATGTTTGGAGACTGATCGTGTCTTTTATTAAAAAAAAAACTTCAGTTATGTGCTTGATGG	FALSE	TRUE	FALSE	0	0	0	5	0.00467722
GTGGAAGCAGATAAAGTTGCAAAAAGAGCTGTGGTTGTTGGCTGTGGCGGCAGGTTCCCGGTCGAAAAGGACGCCAAAGAGGAAGTAAAGCTCTTCTTGGGTAATGCTGGAACTGCAATGCGTCCATTGACGGCAGCTGTAGTAGCTGCTGGTGGAAATGCAACGTATGTTTTCTTTATCCTAGTTGAAATAAGTATGAGATCCATGGGTATGTTTGGAGACTGATCGTGTCTTTTATTAAAAAAAAAACTTACGTTATGTGCTTGATGG	FALSE	TRUE	FALSE	0	0	0	5	0.00467722
GTGGAAGCAGATAAAGTTGCAAAAAGAGCTGTGGTTGTTGGCTGTGGCGGCAGGTTCCCAGTCGAAAAGGACGCCAAAGAGGAAGTAAAGCTCTTCTTGGGTAATGCTGGAACTGCAATGCGGCCACTGACGGCAGCTGTAGTAGCTGCTGGTGGAAATGCAACGTATGTTTTCTTTATCCTAGTGGAAATAAGTATGAGATCCATGGGTATGTTTGGAGACTGATCGTTTCTTTTATGAAAAAAAAACTTCAGTTATGTGCTTGATGG	FALSE	TRUE	FALSE	0	0	0	5	0.00467722
GTGGAAGCAGATAAAGTTGCAAAAAGAGTTGTGGTTGTTGGCTGTGGCGGCAGGTTCCCAGTCGAAAAGGACGCCAAAGAGGAAGTAAAGCTCTTCTTGGGTAATGCTGGAACTGCAATGCGGCCATTGACGGCAGCTGTAGTTGCTGCTGGTGGAAATGCAACGTATGTTTTCTTTATCCTAGTGGAAATAAGTATGAGATCCATGGGTATGTTTGGAGACTGATCGTTTCTTTTATTAAAAAAAAACTTCAGTTATGTGCTTGATGG	FALSE	TRUE	FALSE	0	0	0	5	0.00467722
GTGGAAGCAGATAAAGTTGCAAAAAGAGCTGTGGTTGTTGGCTGTGGCGGCAGGTTCCCAGTCGAAAAGGACGCCAAAGAGGAAGTAAAGCTCTTCTCGGGTAATGCTGGAACTGCAATGCGGCCACTGACGGCAGCTGTAGTAGCTGCTGGTGGAAATGCAACGTATGTTTTCTTTATCCTAGTGGAAATAAGTATGAGATCCATGGGTATGTTTGGAGACTGATCGTTTCTTTTATTAAAAAAAAACTTCAGTTATGTGCTTGATGG	FALSE	TRUE	FALSE	0	0	0	5	0.00467722
GTGGAAGCAGATAAAGTTGCAAAAAGAGCTGTGGTTGTTGGCTGTGGCGGCAGGTTCCCGGTCGAAAAGGACGCCAAAGAGGAAGTAAAGCTCTTCTTGGGTAATGCTGGAACTGCAATGCGTCCATTGACGGCAGCTGTAGTAGCTGCTGGTGGAAATGCAACGTATGTTTTCTTTATCCTAGTTGAAATAAGTATGAGATCCATGGGTATGTTTGGAGACTGATCGTGTCTTTTATTAAAAACAAACTTCAGTTATGTGCTTGATGG	FALSE	TRUE	FALSE	0	0	0	5	0.00467722
GTGGAAGCAGATAAAGTTGCAAAAAGAGCTGTGGTTGTTGGCTGTGGCGGCAGGTTCCCGGTCGAAAAGGACGCCAAAGAGGAAGTAAAGCTCTTCTTGGGTAATGCTGGAACTGCAATGCGGCCATTGACGGCAGCTGTAGTTGCTGCTGGTGGAAATGCAACGTATGTTTTCTTTATCCTAGT-GAAATAAGTATGAGATCCATGGGTATGTTTGGAGACTGATCATGTCTTTTATTTAAAAAAAAAACTTCAGTTATGTGCTTTATGT	FALSE	TRUE	FALSE	0	0	0	5	0.00467722
GTGGAAGCAGATAAAGTTGCAAAAAGAGCTGTGGTTGTTGGCTGTGGCGGCAGGTTCCCAGTCGAAAAGGACGCCAAAGAGGAAGTAAAGCTCTTCTTGGGTAATGCTGGAACTGCAATGCGGCCACTGACGGCAGCTGTAGTTGCTGCTGGTGGAAATGCAACGTATGTTTTCTTTATCCTAGT-GAAATAAGTATGAGATCCATGGGTATGTTTGGAGACTGATCATGTCTTTTATTAAAAAAAAAACTTCAGTTATGTGCTTGATGG	FALSE	TRUE	FALSE	0	0	0	5	0.00467722
GTGGAAGCAGATAAAGTTGCAAAAAGAGTTGTGGTTGTTGGCTGTGGCGGCAGGTTCCCAGTCGAAAAGGACGCCAAAGAGGAAGTAAAGCTCTTCTTGGGTAATGCTGGAACTGCAATGCGGCCACTGACGGCAGCTGTAGTAGCTGCTGGTGGAAATGCAACGTATGTTTTCTTTATCCTAGT-GAAATAAGTATGAGATCCATGGGTATGTTTGGAGACTGATCATGTCTTTTATTTAAAAAAAAACTTCAGTTATGTGCTTGATGG	FALSE	TRUE	FALSE	0	0	0	5	0.00467722
GTGGAAGCAGATAAAGTTGCAAAAAGAGCTGTGGTTGTTGGCTGTGGCGGCAGGTTCCCAGTCGAAAAGGACGCCAAAGAGGAAGTAAAGCTCTTCTTGGGTAATGCTGGAACTGCAATGCGGCCACTGACGGCAGCTGTAGTAGCTGCTGGTGGAAATGCAACGTATGTTTTCTTTATCCTAGT-GAAATAAGTATGAGATCCATGGGTATGTTAGGAGACTGATCATGTCTTTTATTTAAAAAAAAAACTTCAGTTATGTGCTTGATGG	FALSE	TRUE	FALSE	0	0	0	5	0.00467722
GTGGAAGCAGATAAAGTTGCAAAAAGAGCTGTGGTTGTTGGCTGTGGCGGCAGGTTCCCAGTCGAAAAGGACGCCAAAGAGGAAGTAAAGCTCTTCTTTGGTAATGCTGGAACTGCAATGCGGCCACTGACGGCAGCTGTAGTAGCTGCTGGTGGAAATGCAACGTATGTTTTCTTTATCCTAGTGGAAATAAGTATGAGATCCATGGGTATGTTTGGAGACTGATCGTTTCTTTTATTAAAAAAAAACTTCAGTTATGTGCTTGATGG	FALSE	TRUE	FALSE	0	0	0	5	0.00467722
GTGGAAGCAGATAAAGTTGCAAAAAGAGCTGTGGTTGTTGGCTGTGGCGGCAGGTTCCCGGTCGAAAAGGACGCCAAAGAGGAAGTAAAGCTCTTCTTGGGTAATGCTGGAACTGCAATGCGGCCATTGACGGCAGCTGTAGTTGCTGCTGGTGGAAATGCAACGTATGTTTTCTTTATCCTAGTGGAAATAAGTATGAGATCCATGGGTATGTTTGGATACTGATCGTTTCTTTTATTAAAAAAAAACTTCAGTTATGTGCTTGATGG	FALSE	TRUE	FALSE	0	0	0	5	0.00467722
GTGGAAGCAGATAAAGTTGCAAAAAGAGCTGTGGTTGTTGGCTGTGGCGGCAGGTTCCCGGTCGAAAAGGACGCCAAAGAGGAAGTAAAGCTCTTCTTGGGTAATGCTGGAACTGCAATGCGTCCATTGACGGCAGCTGTAGTAGCTGCTGGTGGAAATGCAACGTATGTTTTCTTTATCCTAGTGGAAATAAGTATGAGATCCATGGGTATGTTTGTAGACTGATCGTTTCTTTTATTAAAAAAAAACTTCAGTTATGTGCTTGATGG	FALSE	TRUE	FALSE	0	0	0	5	0.00467722
GTGGAAGCAGATAAAGTTGCAAAAAGAGCTGTGGTTGTTGGCTGTGGCGGCAGGTTCCCGGTCGAAAAGGACGCCAAAGAGGAAGTAAAGCTCTTCTTGGGTAATGCTGGAACTGCAATGCGGCCATTGACGGCAGCTGTAGTTGCTGCTGGTGGAAATGCAACGTATGTTTTCTTTATCCTAGT-GAAATAAGTATGAGATCCATGGGGAGGTTTGGAGACTGATCATGTCTTTTATTTAAAAAAAAAACTTCAGTTATGTGCTTGATGG	FALSE	TRUE	FALSE	0	0	0	5	0.00467722
GTGGAAGCAGATAAAGTTGCAAAAAGAGCTGTGGTTGTTGGCTGTGGCGGCAGGTTCCCGGTCGAAAAGGACGCCAAAGAGGAAGTAAAGCTCTTCTTGGGTAATGCTGGAACTGCAATGCGGCCACTGACGGCAGCTGTAGTAGCTGCTGGTGGAAATGCAACGTATGTTTTCTTTATCCTAGTGGAAATAAGTATGAGATCCATGGGTATGTTTGGAGACTGATCGTTTCTTTTATTACAAAAAAACTTCAGTTATGTGCTTGATGG	FALSE	TRUE	FALSE	0	0	0	5	0.00467722
GTGGAAGCAGATAAAGTTGCAAAAAGAGCTGTGGTTGTTGGCTGTGGCGGCAGGTTCCCAGTCGAAAAGGACGCCAAAGAGGAAGTAAAGCTCTTCTTGGGTAATGCTGGAACTGCAATGCGGCCACTGACGGCAGCTGTAGTAGCTGCTGGTGGAAATGCAACGTATGTTTTCTTTATCCTAGTGGAAATAAGTATGAGATCCATGGGTATGTTTGGAGACTGATCGTTTCTTTTATCAAAAAAAAACTTCAGTTATGTGCTTGATGG	FALSE	TRUE	FALSE	0	0	0	5	0.00467722
GTGGAAGCAGATAAAGTTGCAAAAAGAGCTGTGGTTGTTGGCTGTGGCGGCAGGTTCCCGGTCGAAAAGGACGCCAAAGAGGAAGTAAAGCTCTTCTTGGGTAATGCTGGAACTGCAATGCGGCCATTGACGGCAGCTGTAGTTGCTGCTGGTGGAAATGCAACGTATGTTTTCTTTATCCTAGT-GAAATAAGTATGAGATCCATGGGTATGTTTGGAGTCTGATCATGTCTTTTATTTAAAAAAAAAACTTCAGTTATGTGCTTGATGG	FALSE	TRUE	FALSE	0	0	0	5	0.00467722
GTGGAAGCAGATAAAGTTGCAAAAAGAGCTGTGGTTGTTGGCTGTGGCGGCAGGTTCCCAGTCGAAAAGGACGCCAAAGAGGAAGTAAAGCTCTTCTTGGGTAATGCTGGAACTGCAATGCGGCCACTGACGGCAGCTGTAGTAGCTGCTGGTGGAAATGCAACGTACGTTTTCTTTATCCTAGTGGAAATAAGTATGAGATCCATGGGTATGTTTGGAGACTGATCGTTTCTTTTATTAAAAAAAAACTTCAGTTATGTGCTTGATGG	FALSE	TRUE	FALSE	0	0	0	5	0.00467722
CTGGAAGCAGATAAAGTTGCAAAAAGAGCTGTGGTTGTTGGCTGTGGCGGCAGGTTCCCGGTCGAAAAGGACGCCAAAGAGGAAGTAAAGCTCTTCTTGGGTAATGCTGGAACTGCAATGCGGCCATTGACGGCAGCTGTAGTTGCTGCTGGTGGAAATGCAACGTATGTTTTCTTTATCCTAGTTGAAATAAGTATGAGATCCATGGGTATGTTTGGAGACTGATCGTGTCTTTTATTAAAAAAAAAACTTCAGTTATGTGCTTGATGG	FALSE	TRUE	FALSE	0	0	0	5	0.00467722
GTGGAAGCAGATAAAGTTGCAAAAAGAGCTGTGGTTGTTGGCTGTGGCGGCAGGTTCCCAGTCGAAAAGGACGCCAAAGAGGAAGTAAAGCTCTTCTTGGGTAATGCTGGAACTGCAATGCGGCCACTGACGGCAGCTGTAGTAGCTGCTGGTGGAAATGCAACGTATGTTTTCTTTATCCTAGTGGAAATAAGTATGAGATCCATGGGTATGTTTGGAGACTGATCGTTTCTTTTATTAAAAAAAAACTTCAGTTATGTGCTTG----	FALSE	TRUE	FALSE	0	0	0	5	0.00467722
GTGGAAGCAGATAAAGTTGCAAAAAGAGCTGTGGTTGTTGGCTGTGGCGGCAGGTTCCCAGTCGAAAAGGACGCCAAAGAGGAAGTAAAGCTCTTCTTGGGTAATGCTGGAACTGCAATGCGGCCACTGACGGCAGCTGTAGTAGCTGCTGGTGGAAATGCAACGTATGTTTTCTTTATCCTAGTTGAAATAAGTATGAGATCCATGGGTATGTTTGGAGACTGCTCGTGTCTTTTATTAAAAAAAAAACTTCAGTTATGTGCTTGATGG	FALSE	TRUE	FALSE	0	0	0	4	0.00374178
GTGGAAGCAGATAAAGTTGCAAAAAGAGTTGTGGTTGTTGGCTGTGGCGGCAGGTTCCCGGTCGAAAAGGACGCCAAAGAGGAAGTAAAGCTCTTCTTGGGTAATGCTGGAACTGCAATGCGTCCATTGACGGCAGCTGTAGTAGCTGCTGGTGGAAATGCAACGTATGTTTTCTTTATCCTAGTTGAAATAAGTATGAGATCCATGGGTATGTTTGGAGACTGATCGTGTCTTTTATTAAAAAAAAAACTTCAGTTATGTGCTTTATGG	FALSE	TRUE	FALSE	0	0	0	4	0.00374178
GTGGAAGCAGATAAAGTTGCAAAAAGAGCTGTGGTTGTTGGCTGTGGCGGCAGGTTCCCGGTCGAAAAGGACGCCAAAGAGGAAGTAAAGCTCTTCTTGGGTAATGCTGGAACTGCAATGCGTCCATTGACGGCAGCTGTAGTTGCTGCTGGTGGAAATGCAACGTATGTTTTCTTTATCCTAGT-GAAATAAGTATGAGATCCATGGGTATGTTTGGAGACTGATCATGTCTTTTATTAAAAAAAAAACTTCAGTTATGTGCTTGATGG	FALSE	TRUE	FALSE	0	0	0	4	0.00374178
GTGGAAGCAGATAAAGTTGCAAAAAGAGCTGTGGTTGTTGGCTGTGGCGGCAGGTTCCCGGTCGAAAAGGACGCCAAAGAGGAAGTAAAGCTCTTCTTGGGTAATGCTGGAACTGCAATGCGTCCATTGACGGCAGCTGTAGTAGCTGCTGGTGGAAATGCAACGTATGTTTTCTTTATCCTAGTTGAAATAAGTATGAGATCCATGGGTATGTTTGGAGACTGATCGTGTCTTTTATTTAAAAAAAAAACTTCAGTTATGTTCTTGATGG	FALSE	TRUE	FALSE	0	0	0	4	0.00374178
GTGGAAGCAGATAAAGTTGCAAAAAGAGCTGTGGTTGTTGGCTGTGGCGGCAGGTTCCCAGTCGAAAAGGACGCCAAAGAGGAAGTAAAGCTCTTCTTGGGTAATGCTGGAACTGCAATGCGGCCACTGACGGCAGCTGTAGTAGCTGCTGGTGGAAATGCAACGTATGTTTTCTTTATCCTAGTGGAAATAAGTATGAGATCCATGGGTATGTATGGAGACTGATCGTTTCTTTTATTAAAAAAAAACTTCAGTTATGTGCTTGATG-	FALSE	TRUE	FALSE	0	0	0	4	0.00374178
GTGGAAGCAAGATAAAGTTGCAAAAAGAGCTGTGGTTGTTGGCTGTGGCGGCAGGTTCCCAGTCGAAAAGGACGCCAAAGAGGAAGTAAAGCTCTTCTTGGGTAATGCTGGAACTGCAATGCGGCCACTGACGGCAGCTGTAGTAGCTGCTGGTGGAAATGCAACGTATGTTTTCTTTATCCTAGTGGAAATAAGTATGAGATCCATGGGTATGTTTGGAGACTGATCGTTTCTTTTATTAAAAAAAAACTTCAGTTATGTGCTTGATGG	FALSE	TRUE	FALSE	0	0	0	4	0.00374178
GTGGAAGCAGATAAAGTTGCAAAAAGAGCTGTGGTTGTTGGCTGTGGCGGCAGGTTCCCGGTCGAAAAGGACGCCAAAGAGGAAGTAAAGCTCTTCTTGGGTAATGCTGGAACTGCAATGCGTCCATTGACGGCAGCTGTAGTAGCTGCTGGTGGAAATGCAACGTATGTTTTCTTTATCCTAGTTGAAATAAGTATGAGATCCATGGGTATGTTTGGAGACTGATCATGTCTTTTATTTAAAAAAAAAACTTCAGTTATGTGCTTGCTGG	FALSE	TRUE	FALSE	0	0	0	4	0.00374178
GTGGAAGCAGATAAAGTTGCAAAAAGAGCTGTGGTTGTTGGCTGTGGCGGCAGGTTCCCGGTCGAAAAGGACGCCAAAGAGGAAGTAAAGCTCTTCTTGGGTAATGCTGGAACTGCAATGCGTCCATTGACGGCAGCTGTAGTAGCTGCTGGTGGAAATGCAACGTATGTTTTCTTTATCCTAGTTGAAATAAGTATGAGATCCATGGGTCTGTTTGGAGACTGATCGTGTCTTTTATTAAAAAAAAACTTCAGTTATGTGCTTGATGG	FALSE	TRUE	FALSE	0	0	0	4	0.00374178
GTGGAAGCAGATAAAGTTGCAAAAAGAGCTGTGGTTGTTGGCTGTGGCGGCAGGTTCCCGGTCGAAAAGGACGCCAAAGAGGAAGTAAAGCTCTTCTTGGGTAATGCTGGAACTGCAATGCGGCCATTGACGGCAGCTGTAGTAGCTGCTGGTGGAAATGCAACGTATGTTTTCTTTATCCTAGTGGAAATAAGTATGAGATCCATGGGTATGTTTGGAGACTGATCGTGTCTTTTATTAAAAAAAAAACTTCAGTTATGTGCTTGATGG	FALSE	TRUE	FALSE	0	0	0	4	0.00374178
GTGGAAGCAGATAAAGTTGCAAAAAGAGCTGTGGTTGTTGGCTGTGGCGGCAGGTTCCCAGTCGAAAAGGACGCCAAAGAGGAAGTAAAGCTCTTCTTGGGTAATGCTGGAACTGCAATGCGGCCACTGACGGCAGCTGTAGTAGCTGCTGGTGGAAATGCAACGTATGTTTTCTTTATCCTAGTGGAAATAAGTATGAGATCCATGGGTATGTATGGAGACTGATCGTTTCTTTTATTAAAAAAAAACTTCAGTTATGTGATTGATGG	FALSE	TRUE	FALSE	0	0	0	4	0.00374178
GTGGAAGCAGATAAAGTTGCAAAAAGAGCTGTGGTTGTTGGCTGTGGCGGCAGGTTCCCAGTCGGAAAGGACGCCAAAGAGGAAGTAAAGCTCTTCTTGGGTAATGCTGGAACTGCAATGCGGCCACTGACGGCAGCTGTAGTAGCTGCTGGTGGAAATGCAACGTATGTTTTCTTTATCCTAGTGGAAATAAGTATGAGATCCATGGGTATGTTTGGAGACTGATCGTTTCTTTTATTAAAAAAAAACTTCAGTTATGTGCTTGATGG	FALSE	TRUE	FALSE	0	0	0	4	0.00374178
GTGGAAGCAGATAAAGTTGCAAAAAGAGCTGTGGTTGTTGGCTGTGGCGGCAGGTTCCCGGTCGAAAAGGACGCCAAAGAGGAAGTAAAGCTCTTCTTGGGTAATGCTGGAACTGCAATGCGTCCATTGACGGCATCTGTAGTAGCTGCTGGTGGAAATGCAACGTATGTTTTCTTTATCCTAGTTGAAATAAGTATGAGATCCATGGGTATGTTTGGAGACTGATCGTTTCTTTTATTAAAAAAAAACTTCAGTTATGTGCTTGATGG	FALSE	TRUE	FALSE	0	0	0	4	0.00374178
GTGGAAGCAGATAAAGTTGCAAAAAGAGCTGTGGTTGTTGGCTGTGGCGGCAGGTTCCCAGTCGAAAAGGACGCCAAAGAGGAAGTAAAGCTCTTCTTGGGTAATGCTGGAACTGCAATGCGGAGACTGACGGCAGCTGTAGTAGCTGCTGGTGGAAATGCAACGTATGTTTTCTTTATCCTAGTGGAAATAAGTATGAGATCCATGGGTATGTTTGGAGACTGATCGTTTCTTTTATTAAAAAAAAACTTCAGTTATGTGCTTGATGG	FALSE	TRUE	FALSE	0	0	0	4	0.00374178
GTGGAAGCAGATAAAGTTGCAAAAAGAGCTGTGGTTGTTGGCTGTGGCGGCAGGTTCCCGGTCGAAAAGGACGCCAAAGAGGAAGTAAAGCTCTTCTTGGGTAATGCTGGAACTGCAATGCGTCCATTGACGGCAGCTGTAGTAGCTGCTGGTGGAAATGCAACGTATGTTTTCTTTATCCTAGTTGAAATAAGTATGAGATCCATGGGTATGTTTGGAGACTGATCGTGTCTTTTATTAAAAAAAAAACTTCAGTTATGTGCTTGATGGCTGTCTCTTATACACACTCCGAGCCCACGAA	FALSE	TRUE	FALSE	0	0	0	4	0.00374178
GTGGAAGCAGATAAAGTTGCAAAAAGAGCTGTGGTTGTTGGCTGTGGCGGCAGGTTCCCGGTCGAAAAGGACGCCAAAGAGGAAGTAAAGCTCTTCTTGGGTAATGCTGGAACTGCAATGCGTCCATTGACGGCAGCTGTAGTAGCTGCTGGTGGAAATGCAACGTATGTTTTCTTTATCCTAGT-GAAATAAGTATGAGATCCATGGGTATGTTTGGAGACTGATCATGTCTTTTATTTAAAAAAAAAAATTCAGTTATGTGCTTGATGG	FALSE	TRUE	FALSE	0	0	0	4	0.00374178
GTGGAAGCAGATAAAGTTGCAAAAAGAGCTGTGGTTGTTGGCTGTGGCGGCAGGTTCCCGGTCGAAAAGGACGCCAAAGAGGAAGTAAAGCTCTTCTTGGGTAATGCTGGAACTGCAATGCGTCCATTGACGGCAGCTGTAGTAGCTGCTGGTGGAAATGCAACGTATGTTTTCTTTATCCTAGTTGAAATAAGTATGAGATCCATGGGTATGTTTGGAGACTGATCGTGTCTTTTATTAAAAAAAAAACTTTAGTTATGTGCTTGATGG	FALSE	TRUE	FALSE	0	0	0	4	0.00374178
GTGGAAGCAGATAAAGTTGCAAAAAGAGCTGTGGTTGTTGGCTGTGGCGGCAGGTTCCCAGTCGAAAAGGACGCCAAAGAGGAAGTAAAGCTCTTCTTGGGTAATGCTGGAACTGCAATGCGGCCACTGACGGCAGCTGTAGTAGCTGCTGGTGGAAATGCAACGTATGTTTTCTTTATCCTAGTGGAAATAAGTATGAGATCCATGGGTATGTTTGGAGACTGATCGTGTCTTTTATTAAAAAAAAAACTTCAGTTATGTGCTTTATGG	FALSE	TRUE	FALSE	0	0	0	4	0.00374178
GTGGAAGCAGATAAAGTTGCAAAAAGAGCTGTGGTTGTTGGCTGTGGCGGCAGGTTCCCGGTCGAAAAGGACGCCAAAGAGGAAGTAAAGCTCTTCTTGGGTAATGCTGGAACTGCAATGCGGCCACTGACGGCAGCTGTAGTAGCTGCTGGTGGAAATGCAACGTATGTTTTCTTTATCCTAGTGGAAATAAGTATGAGATCCATGGGTATGTTTGTAGACTGATCGTTTCTTTTATTAAAAAAAAACTTCAGTTATGTGCTTGATGG	FALSE	TRUE	FALSE	0	0	0	4	0.00374178
GTGGAAGCAGATAAAGTTGCAAAAAGAGCTGTGGTTGTTGGCTGTGGCGGCAGGTTCCCAGTCGAAAAGGACGCCAAAGAGGAAGTAAAGCTCTTCTTGGGTAATGCTGGAACTGCAATGCGGCCACTGACGGCAGCTGTAGTAGCTGCTGGTGGAAATGCAACGTATGTTTTCTTTATCCTAGTGGAAATAAGTATGAGATCCATGGGTATGTTTGGAGACTGATCGTGTCTTTTATTAAAAAAAAAACTTCAGTTATGTGCTTGAGGG	FALSE	TRUE	FALSE	0	0	0	4	0.00374178
GTGGAAGCAGATAAAGTTGCAAAAAGAGCTGTGGTTGTTGACTGTGGCGGCAGGTTCCCGGTCGAAAAGGACGCCAAAGAGGAAGTAAAGCTCTTCTTGGGTAATGCTGGAACTGCAATGCGTCCATTGACGGCAGCTGTAGTAGCTGCTGGTGGAAATGCAACGTATGTTTTCTTTATCCTAGTTGAAATAAGTATGAGATCCATGGGTATGTTTGGAGACTGATCGTGTCTTTTATTAAAAAAAAAACTTCAGTTATGTGCTTGATGG	FALSE	TRUE	FALSE	0	0	0	4	0.00374178
GTGGAAGCAGATAAAGTTGCAAAAAGAGCTGTGGTTGTTGGCTGTGGCGGCAGGTTCCCAGTCGAAAAGGACGCCAAAGAGGAAGTAAAGCTCTTCTTGGGTAATGCTGGAACTGCAATGCGGCCACTGACGGCAGCTGTAGTAGCTGCTGGTGGAACTGCAACGTATGTTTTCTTTATCCTAGTGGAAATAAGTATGAGATCCATGGGTATGTTTGGAGACTGATCGTTTCTTTTATTAAAAAAAAACTTCAGTTATGTGCTTGATGG	FALSE	TRUE	FALSE	0	0	0	4	0.00374178
GTGGAAGCAGATAAAGTTGCAAAAAGAGCTGTGGTTGTTGGCTGTGGCGGCAGGTTCCCGGTCGAAAAGGACGCCAAAGAGGAAGTAAAGCTCTTCTTGGGTAATGCTGGAACTGCAATGCGTCCATTGACGGCAGCTGTAGTAGCTGCTGGTGGAAATGCAACGTATGTTTTCTTTATCCTAGTTGAAATAAGTATGAGATCCATGGGTATGTTTGGAGACTGATCGTTTCTTTTATTAAAAAAAAAACTTCAGTTATGTGTTTGATGG	FALSE	TRUE	FALSE	0	0	0	4	0.00374178
GTGGAAGCAGATAAAGTTGCAAAAAGAGCTGTGGTTGTTGGCTGTGGCGGCAGGTTCCCGGTCGAAAAGGACGCCAAAGAGGAAGTAAAGCTCTTCTTGGGTAATGCTGGAACTGCAATGCGTCCATTGACGGCAGCTGTAGTAGCTGCTGGTGGGAATGCAACGTATGTTTTCTTTATCCTAGTTGAAATAAGTATGAGATCCATGGGTATGTTTGGAGACTGATCGTGTCTTTTATTAAAAAAAAAACTTCAGTTATGTGCTTGATGG	FALSE	TRUE	FALSE	0	0	0	4	0.00374178
GTGGAAGCAGATAAAGTTGCAAAAAGAGTTGTGGTTGTTGGCTGTGGCGGCAGGTTCCCGGTCGAAAAGGACGCCAAAGAGGAAGTAAAGCTCTTCTTGGGTAATGCTGGAACTGCAATGCGTCCATTGACGGCAGCTGTAGTAGCTGCTGGTGGAAATGCAACGTATGTTTTCTTTATCCTAGTTGAAATAAGTATGAGATCCATGGGTATGTTTGGAGACTGATCGTGTCTTTTATTAAAAAAAAAACTTCAGTTATGTGCTTGATGT	FALSE	TRUE	FALSE	0	0	0	4	0.00374178
GTGGAAGCAGATAAAGTTGCAAAAAGAGCTGTGGTTGTTGGCTGTGGCGGCAGGTTCCCGGTCGAAAAGGACGCCAAAGAGGAAGTAAAGCTCTTCTTGGGTAATGCTGGAACTGCAATGCGTCCATTGACGGCAGCTGTAGTAGCTGCTGGTGGAAATGCAACGTATGTTTTCTTTATCCTAGTTGAAATAAGTATGAGATCCATGGGTATGTTTGGAGACTGATCGTGTCTTTTATTAAAAAAAAAACTTCAGTTATGTGCTTGATGGCTGTCTTTTATACACATTTCCGAGCCCACGA	FALSE	TRUE	FALSE	0	0	0	4	0.00374178
GTGGAAGCAGATAAAGTTGCAAAAAGAGCTGTGGTTGTTGGCTGTGGCGGCAGGTTCCCGGTCGAAAAGGACGCCAAAGAGGAAGTAAAGCTCTTCTTGGGTAATGCTGGAACTGCAATGCGTCCATTGACGGCAGCTGTAGTAGCTGCTGGTGGAAATGCAACGTATGTTTTCTTTATCCTAGT-GAAATAAGTATGAGATCCATGGGTATGTTTGGAGACTGATCATGTCTTTTATTTAAAAAGAAAACTTCAGTTATGTGCTTGATGG	FALSE	TRUE	FALSE	0	0	0	4	0.00374178
GTGGAAGCAGATAAAGTTGCAAAAAGAGCTGTGGTTGTTGGCTGTGGCGGCAGGTTCCCGGTCGAAAAGGACGCCAAAGAGGAAGTAAAGCTCTTCTTGGGTAATGCTGGAACTGCAATGCGTCCATTGACGGCAGCTGTAGTAGCTGCTGGTGGAAATGCAACGTATGTTTTCTTTATCCTAGTTGAAATAAGTATGAGATCCATGGGTATGTTTGGAGACTGATCGTGTCTTTTATTAAAAAACAAACTTCAGTTATGTGCTTGATGG	FALSE	TRUE	FALSE	0	0	0	4	0.00374178
GTGGAAGCAGATAAAGTTGCAAAAAGAGCTGTGGTTGTTGGCTGTGGCGGCAGGTTCCCGGTCGAAAAGGACGCCAAAGAGGAAGTAAAGCTCTTCTTGGGTAATGCTGGAACTGCAATGCGTCCATTGACGGCAGCTGTAGTAGCTGCTGGTGGAAATGCAACGTATGTTTTCTTTATCCTAGT-GAAATAAGTATGAGATCCATGGGTATGTTTGGAGACTGATCATGTCTTTTATTTAAAAAAAAAACTTCATTTATGTGCTTGATGG	FALSE	TRUE	FALSE	0	0	0	4	0.00374178
GTGGAAGCAGATAAAGTTGCAAAAAGAGCTGTGGTTGTTGGCTGTGGCGGCAGGTTCCCAGTCGAAAAGGACGCCAAAGAGGAAGTAAAGCTCTTCTTGGGTAATGCTGGAACTGCAATGCGGACACTGACGGCAGCTGTAGTAGCTGCTGGTGGAAATGCAACGTATGTTTTCTTTATCCTAGTGGAAATAAGTATGAGATCCATGGGTATGTTTGGAGACTGATCGTTTCTTTTATTAAAAAAAAACTTCAGTTATGTGCTTGATGG	FALSE	TRUE	FALSE	0	0	0	4	0.00374178
GTGGAAGCAGATAAAGTTGCAAAAAGAGCTGTGGTTGTTGGCTGTGGCGGCAGGTTCCCGGTCGAAAAGGACGCCAAAGAGGAAGTAAAGCTCTTCTTGGGTAATGCTGGAACTGCAATGCGTCCATTGACGGCAGCTGTAGTAGCTGCTGGTGGAAATGCAACGTATGTTTTCTTTATCCTAGTTGAAATAAGTATGAGATCCATGGGTATGTTTGGAGACTGATCGTGTCTTTTATTAAAAAAAAAACTTCAGTTATGTGCTTGATGGCTGTCTCTTATCAACATCTCCGAGCCCACGA	FALSE	TRUE	FALSE	0	0	0	4	0.00374178
GTGGAAGCAGATAAAGTTGCAAAAAGAGCTGTGGTTGTTGGCTGTGGCGGCAGGTTCCCGGTCGAAAAGGACGCCAAAGAGGAAGTAAAGCTCTTCTTGGGTAATGCTGGAACTGCAATGCGTCCATTGACGGCAGCTGTAGTAGCTGCTGGTGGAAATGCAACGTATGTTTTCTTTATCCTAGTTGAAATAAGTATGATATCCATGGGTATGTTTGGAGACTGATCGTGTCTTTTATTAAAAAAAAAACTTCAGTTATGTGCTTGATGG	FALSE	TRUE	FALSE	0	0	0	4	0.00374178
GTGGAAGCAGATAAAGTTGCAAAAAGAGCTGTGGTTGTTGGCTGTGGCGGCAGGTTCCCAGTCGAAAAGGACGCCAAAGAGGAAGTAAAGCTCTTCTTGGGTAATGCTGGAATTGCTATGC--ACAGTCTGACGGCTGCTGTAGTAGCTGCTGGTGGAAATGCAACGTATGTTTTCTTTATCCTAGTGGAAATAAGTATGAGATCCATGGGTATGTTTGGAGACTGATCGTTTCTTTTATTAAAAAAAAACTTCAGTTATGTGCTTGATGG	FALSE	TRUE	FALSE	0	0	0	4	0.00374178
GTGGAAGCAGATAAAGTTGCAAAAAGAGCTGTGGTTGTTGGCTGTGGCGACAGGTTCCCGGTCGAAAAGGACGCCAAAGAGGAAGTAAAGCTCTTCTTGGGTAATGCTGGAACTGCAATGCGTCCATTGACGGCAGCTGTAGTAGCTGCTGGTGGAAATGCAACGTATGTTTTCTTTATCCTAGTTGAAATAAGTATGAGATCCATGGGTATGTTTGGAGACTGATCGTGTCTTTTATTAAAAAAAAAACTTCAGTTATGTGCTTGATGG	FALSE	TRUE	FALSE	0	0	0	4	0.00374178
GTGGAAGCAGATAAAGTTGCAAAAAGAGCTGTGGTTGTTGGCTGTGGCGGCAGGTTCCCAGTCGAAAAGGACGCCAAAGAGGAAGTAAAGCTCTTCTTGGGTAATGCTGGAACTGCAATGCGGCCACTGACGGCAGCTGTAGTAGCTGCTGGTGGAAATGCAACGTATGTTTTCTTTATCCTAGTGAAAATAAGTATGAGATCCATGGGTATGTTTGGAGACTGATCGTTTCTTTTATTAAAAAAAAACTTCAGTTATGTGCTTGATGG	FALSE	TRUE	FALSE	0	0	0	4	0.00374178
GGTGGAAGCAGATAAAGTTGCAAAAAGAGCTGTGGTTGTTGGCTGTGGCGGCAGGTTCCCGGTCGAAAAGGACGCCAAAGAGGAAGTAAAGCTCTTCTTGGGTAATGCTGGAACTGCAATGCGGCCATTGACGGCAGCTGTAGTTGCTGCTGGTGGAAATGCAACGTATGTTTTCTTTATCCTAGT-GAAATAAGTATGAGATCCATGGGTATGTTTGGAGACTGATCATGTCTTTTATTTAAAAAAAAAACTTCAGTTATGTGCTTGATGG	FALSE	TRUE	FALSE	0	0	0	4	0.00374178
GTGGAAGCAGATAAAGTTGCAAAAAGAGCTGTGGTTGTTGGCTGTGGCGGCAGGTTCCTGGTCGAAAAGGACGCCAAAGAGGAAGTAAAGCTCTTCTTGGGTAATGCTGGAACTGCAATGCGGCCATTGACGGCAGCTGTAGTTGCTGCTGGTGGAAATGCAACGTATGTTTTCTTTATCCTAGT-GAAATAAGTATGAGATCCATGGGTATGTTTGGAGACTGATCATGTCTTTTATTTAAAAAAAAAACTTCAGTTATGTGCTTGATGG	FALSE	TRUE	FALSE	0	0	0	4	0.00374178
GTGGAAGCAGATAAAGTTGCAAAAAGAGCTGTGGTTGTTGGCTGTGGCGGCAGGTTCCCAGTCGAAAAGGACGCCAAAGAGGAAGTAAAGCTCTTCTTGGGTAATGCTGGAACTGCAATGCGGCCACTGACGGCAGCTGTAGTAGCTGCTGGTGGAAATGCAACGTATGTTTTCTTTATCTTAGTGGAAATAAGTATGAGATCCATGGGTATGTTTGGAGACTGATCGTTTCTTTTATTAAAAAAAAACTTCAGTTATGTGCTTGATGG	FALSE	TRUE	FALSE	0	0	0	4	0.00374178
GTGGAAGCAGATAAAGTTGCAAAAAGAGCTGTGGTTGTTGGCTGTGGCGGCAGGTTCCCGGTCGAAAAGGACGCCAAAGAGGAAGTAAAGCTCTTCTTGGGTAATGCTGGAACTGCAATGCGGCCATTGACGGCAGCTGTAGTTGCTGCTGGTGGAAATGCAACGTATGTTTTCTTTATCCTAGTGGAAATAAGTATGAGATCCATGGGTATGTTTGGAGACTGATCGTTTCTTTTATTAATAAAAAACTTCAGTTATGTGCTTGATGG	FALSE	TRUE	FALSE	0	0	0	4	0.00374178
GTGGAAGCAGATAAAGTTGCAAAAAGAGCTGTGGTTGTTGGCTGTGGCGGCAGGTTCCCAGTCGAAAAGGACGCCAAAGAGGAAGTAAAGCTCTTCTTGGGTAATGCTGGAACTGCAATGCGGCCATTGACGGCAGCTGTAGTAGCTGCTGGTGGAAATGCAACGTATGTTTTCTTTATCCTAGTGGAAATAAGTATGAGATCCATGGGTATGTTTGGAGACTGATCGTGTCTTTTATTAAAAAAAAAACTTCAGTTATGTGCTTGATGG	FALSE	TRUE	FALSE	0	0	0	4	0.00374178
GTGGAAGCAGATAAAGTTGCAAAAAGAGCTGTGGTTGTTGGCTGTGGCGGCAGGTTCCCGGTCGAAAAGGACGCCAAAGAGGAAGTAAAGCTCTTCTTGGGTAATGCTGGAACTGCAATGCGTCCATTGACGGCAGCTGTAGTAGCTGCTGGTGGAAATGCAACGTATGTTTTCTTTATCCTAGTTGAAATAAGTATGAGATCCATGGGTATGCTTGGAGACTGATCGTGTCTTTTATTAAAAAAAAAACTTCAGTTATGTGCTTGATGG	FALSE	TRUE	FALSE	0	0	0	4	0.00374178
GTGGAAGCAGATAAAGTTGCAAAAAGAGCTGTGGTTGTTGGCTGTGGCGGCAGGTTCCCGGTCGAAAAGGACGCCAAAGAGGAAGTAAAGCTCTTCTTGGGTAATGCTGGAACTGCAATGCGTCCATTGACGGCAGCTGTAGTAGCTGCTGGTGGAAATGCAACGTATGTTTTCTTTATCCTAGTTGAAATAAGTATGAGATCCATGGGTATGTTTGGAGACTGATCGTGTCTTTTATTTAAAAAAAAAACTTCAGTTATTTGCTTGATGG	FALSE	TRUE	FALSE	0	0	0	4	0.00374178
GT-GAAGCAGATAAAGTTGCAAAAAGAGCTGTGGTTGTTGGCTGTGGCGGCAGGTTCCCAGTCGAAAAGGACGCCAAAGAGGAAGTAAAGCTCTTCTTGGGTAATGCTGGAACTGCAATGCGGCCACTGACGGCAGCTGTAGTAGCTGCTGGTGGAAATGCAACGTATGTTTTCTTTATCCTAGTGGAAATAAGTATGAGATCCATGGGTATGTTTGGAGACTGATCATGTCTTTTATTTAAAAAAAAAACTTCAGTTATGTGCTTGATGG	FALSE	TRUE	FALSE	0	0	0	4	0.00374178
GTGGAAGCAGATAAAGTTGCAAAAAGAGCTGTGGTTGTTGGCTGTGGCGGCAGGTTCCCAGTCGAAAAGGACGCCAAAGAGGAAGTAAAGCTCTTCTTGGGTAATGCTGGAACTGCAATGCGGCCACTGACGGCAGCTGTAGTAGCTGCTGGTGGAAATGCAACGTATGTTTTCTTTATTCTAGTGGAAATAAGTATGAGATCCATGGGTATGTTTGGAGACTGATCGTTTCTTTTATTAAAAAAAAACTTCAGTTATGTGCTTGATGG	FALSE	TRUE	FALSE	0	0	0	4	0.00374178
GTGGAAGCAGATAAAGTTGCAAAAAGAGCTGTGGTTGTTGGCTGTGGCGGCAGGTTCCCGGTCGAAAAGGACGCCAAAGAGGAAGTAAAGCTCTTCTTGGGTAATGCTGGAACTGCAATGCGGCCATTGACGGCAGCTGTAGTTGCTGCTGGTGGAAATGCAACGTATGTTTTCTTTATCCTAGTGGAAATAAGTATGAGATCAATGGGTATGTTTGGAGACTGATCGTTTCTTTTATTAAAAAAAAACTTCAGTTATGTGCTTGATGG	FALSE	TRUE	FALSE	0	0	0	4	0.00374178
GTGGAAGCAGATAAAGTTGCAAAAAGAGCTGTGGTTGTTGGCTGTGGCGGCAGGTTCCCAGTCGAAAAGGACGCCAAAGAGGAAGTAAAGCCCTTCTTGGGTAATGCTGGAACTGCAATGCGGCCACTGACGGCAGCTGTAGTAGCTGCTGGTGGAAATGCAACGTATGTTTTCTTTATCCTAGTGGAAATAAGTATGAGATCCATGGGTATGTTTGGAGACTGATCGTTTCTTTTATTAAAAAAAAAACTTCAGTTATGTGCTTGATGG	FALSE	TRUE	FALSE	0	0	0	4	0.00374178
GTGGAAGCAGATAAAGTTGCAAAAAGAGCTGTGGTTGTTGGCTGTGGCGGCAGGTTCCCAGTCGAAAAGGACGCCAAAGAGGAAGTAAAGCTCTTCTTGGGTAATGCTGGAACTGCAATGCGGCCACTGACGGCAGCTGTAGTAGCTGCTGGTGGAAATGCAACGTATGTTTTCTTTATCCTAGTGGAAATAAGTATGAGATCCATGGGTATGTTTGGAGACTGATCGTTTCTTTTATTAAAAAAAAAACTTCAGTTAGTTGCTTGATGG	FALSE	TRUE	FALSE	0	0	0	4	0.00374178
GTGGAAGCAGATAAAGTTGCAAAAAGAGCTGTGGTTGTTGGCTGTGGCGGCAGGTTCCCGGTCGAAAAGGACGCCAAGGAGGAAGTAAAGCTCTTCTTGGGTAATGCTGGAACTGCAATGCGGCCATTGACGGCAGCTGTAGTTGCTGCTGGTGGAAATGCAACGTATGTTTTCTTTATCCTAGT-GAAATAAGTATGAGATCCATGGGTATGTTTGGAGACTGATCATGTCTTTTATTTAAAAAAAAAACTTCAGTTATGTGCTTGATGG	FALSE	TRUE	FALSE	0	0	0	4	0.00374178
GTGGAAGCAGATAAAGTTGCAAAAAGAGCTGTGGTTGTTGGCTGTGGCGGCAGGTTCCCGGTCGAAAAGGACGCCAAAGAGGAAGTAAAGCTCTTCTTGGGTAATGCTGCAACTGCTATGCGCTTACTGACGGCTGCTGTAGTAGCTGCTGGTGGAAATGCAACGTATGTTTTCTTTATCCTAGTGGAAATAAGTATGAGATCCATGGGTATGTTTGGAGACTGATCGTTTCTTTTATTAAAAAAAAAACTTCAGTTATGTGCTTGATGG	FALSE	TRUE	FALSE	0	0	0	4	0.00374178
GTGGAAGCAGATAAAGTTGCAAAAAGAGCTGTGGTTGTTGGCTGTGGCGGCAGGTTCCCGGTCGAAAAGGACGCCAAAGAGGAAGTAAAGCTCTTCTTGGGTAATGCTGGAACTGCAATGCGTCCATTGACGGCAGCTGTAGTAGCTGCTGGTGGAAATGCAACGTATGTTTTCTTTATCCTAGTTGAAATAAGTATGAGATCCATGGGTATGTTTGGAGACTGATCGTGTCTTTTATTTAAAAAAAACTTCAGTTATGTGCTTGATGG	FALSE	TRUE	FALSE	0	0	0	4	0.00374178
GTGGAAGCAGATAAAGTTGCAAAAAGAGCTGTGGTTGTTGGCTGTGGCGGCAGGTTCCCGGTCGAAAAGGACGCCAAAGAGGAAGTAAAGTTCTTCTTGGGTAATGCTGGAACTGCAATGCGTCCATTGACGGCAGCTGTAGTAGCTGCTGGTGGAAATGCAACGTATGTTTTCTTTATCCTAGTTGAAATAAGTATGAGATCCATGGGTATGTTTGGAGACTGATCGTGTCTTTTATTAAAAAAAAAACTTCAGTTATGTGCTTGATGG	FALSE	TRUE	FALSE	0	0	0	4	0.00374178
GTGGAAGCAGATAAAGTTGCAAAAAGAGCTGTGGTTGTTGGCTGTGGCGGCAGGTTCCCGGTCGAAAAGGACGCCAAAGAGGAAGTAAAGCTCTTCTTGGGTAATGCTGGAACTGCAATGCGTCCATTGACGGCAGCTGTAGTAGCTGCTGGTGGAAATGCAACGTATGTTTTCTTTATCCTAGTTGAAATAAGTATGAGATCCATGGGTATGTTTGGAGACTGATCGTGTCTTTTATTAAAAAAAAAACTTCAGTTATGTGCTTGATGGCTGTCTCTTATACAATCTCCGAGCCCACGAA	FALSE	TRUE	FALSE	0	0	0	4	0.00374178
GTGGAAGCAGATAAAGTTGCAAAAAGAGCTGTGGTTGTTGGCTGTGGCGGCAGGTTCCCAGTCGAAAAGGACGCCAAAGAGGAAGTAAAGCTCTTCTTGGGTAATGCTGGAACTGCAATGCGGCCACTGACGGCAGCTGTGGTAGCTGCTGGTGGAAATGCAACGTATGTTTTCTTTATCCTAGTGGAAATAAGTATGAGATCCATGGGTATGTTTGGAGACTGATCGTTTCTTTTATTAAAAAAAAACTTCAGTTATGTGCTTGATGG	FALSE	TRUE	FALSE	0	0	0	4	0.00374178
GTGGAAGCAGATAAAGTTGCAAAAAGAGCTGTGGTTGTTGGCTGTGGCGGCAGGTTCCCGGTCGAAAAGGACGCCAAAGAGGAAGTAAAGCTCTTCTTGGGTAATGCTGGAACTGCAATGCGTCCATTGACGGCAGCTGTAGTAGCTGCTGGTGGAAATGCAACGTATGTTTTCTTTATCCTAGTTGAAATAAGTATGAGATCCATGGGTATGTTTGGAGACTGATCGTGTCTTTTATTAAAAAAAAAACTTCAGTT-TGTGCTTGATGG	FALSE	TRUE	FALSE	0	0	0	4	0.00374178
GTGGAAGCAGATAAAGTTGCAAAAAGAGCTGTGGTTGTTGGCTGTGGCGGCAGGTTCCCGGTCGAAAAGGACGCCAAAGAGGAAGTAAAGCTCTTCTTGGGTAATGCTGGAACTGCAATGCGTCCATTGACGGCAGCTGTAGTAGCTGCTGGTGGAAATGCAACGTATGTTTTCTTTATCCTAGT-GAAATAAGTATGAGATCCATGGGTATGTTAGGAGACTGATCATGTCTTTTATTTAAAAAAAAAACTTCAGTTATGTGCTTGATGG	FALSE	TRUE	FALSE	0	0	0	4	0.00374178
GTGGAAGCAGATAAAGTTGCAAAAAGAGCTGTGGTTGTTGGCTGTGGCGGCAGGTTCCCAGTCGAAAAGGACGCCAAAGAGGAAGTAAAGCTCTTCTTGGGTAATGCTGGAACTGCAATGCGGCCACTGACGGCAGCTGTAGTAGCTGCTGGTGGAAATGCAACGTATGTTTTCTTTATCCTAGTGGAAATAAGTATGAGATCCATGGGTATGTTTGGAGACTGATCGTTTCTTTTATTAAAAAAAAAACTTCAGTTATGTGCTTGATGGC	FALSE	TRUE	FALSE	0	0	0	4	0.00374178
GTGGAAGCAGATAAAGTTGCAAAAAGAGCTGTGGTTGTTGGCTGTGGCGGCAGGTTCCCGGTCGAAAAGGACGCCAAAGAGGAAGTAAAGCTCTTCTTGGGTAATGCTGGAACTGCAATGCGGCCATTGACGGCAGCTGTAGTTGCTGCTGGTGGAAATGCAACGTATGTTTTCTTTATCCTAGT-GAAATAAGTATGAGATCCATGGGTATGTTTGGAGACTGATCATGTCTTTTATTTAAAAAAAAAACTTCAGTTATGTGCCTTGATGG	FALSE	TRUE	FALSE	0	0	0	4	0.00374178
GTGGAAGCAGATAAAGTTGCAAAAAGAGCTGTGGTTGTTGGCTGTGGCGGCAGGTTCCCGGTCGAAAAGGACGCCAAAGAGGAAGTAAAGCTCTTCTTGGGTAATGCTGGAACTGCAATGCGTCCATTGACGGCAGCTGTAGTAGCTGCTGGTGGAAATGCAACGTATGTTTTCTTTATCCTAGTTGAAATAAGTATGAGATCCATGGGTATGTTTGGAGACTGATCGTGTCTTTTATTATAAAAAAACTTCAGTTATGTGCTTGATGG	FALSE	TRUE	FALSE	0	0	0	4	0.00374178
GTGGAAGCAGATAAAGTTGCAAAAAGAGCTGTGGTTGTTGGCTGTGGCGGCAGGTTCCCAGTCGAAAAGGACGCCAAAGAGGAAGTAAAGCTCTTCTTGGGTAATGCTGGAACTGTAATGCGGCCACTGACGGCAGCTGTAGTAGCTGCTGGTGGAAATGCAACGTATGTTTTCTTTATCCTAGTGGAAATAAGTATGAGATCCATGGGTATGTTTGGAGACTGATCGTTTCTTTTATTAAAAAAAAACTTCAGTTATGTGCTTGATGG	FALSE	TRUE	FALSE	0	0	0	4	0.00374178
GTGGAAGCAGATAAAGTTGCAAAAAGAGCTGTGGTTGTTGGCTGTGGCGGCAGGTTCCCGGTCGAAAAGGACGCCAAAGAGGAAGTAAAGCTCTTCTTGGGTAATGCTGGAACTGCAATGCGGCCATTGACGGCAGCTGTAGTTGCTGCTGGTGGAAATGCAACGTATGTTTTCTTTATCCTAGT-GAAATATGTATGAGATCCATGGGTATGTTTGGAGACTGATCATGTCTTTTATTTAAAAAAAAAACTTCAGTTATGTGCTTGATGG	FALSE	TRUE	FALSE	0	0	0	4	0.00374178
GTGGAAGCAGATAAAGTTGCAAAAAGAGCTGTGGTTGTTGGCTGTGGCGGCAGGTTCCCGGTCGAAAAGGACGCCAAAGAGGAAGTAAAGCTCTTCTTGGGTAATGCTGGAACTGCAATGCGGCCACTGACGGCAGCTGTAGTAGCTGCTGGTGGAAATGCAACGTATGTTTTCTTTATCCTAGT-GAAATAAGTATGAGATCCATGGGTATGTTTGGAGACTGATCATGTCTTTTATTTAAAAAAAAACTTCAGTTATGTGCTTGATGG	FALSE	TRUE	FALSE	0	0	0	4	0.00374178
GTGGAAGCAGATAAAGTTGCAAAAAGAGCTGTGGTTGTTGGCTGTGGCGGCAGGTTCCCAGTCGAAAAGGACGCCAAAGAGGAAGTAAAGCTCTTCTTGGGTAATGCTGGAACTGCAATGCGGCCACTGACGGCAGCTGTAGTAGCTGCTGGTGGAAATGCAACGTATGTTTTCTTTATCCTAGT-GAAATAAGTATGAGATCCATGGGTATGTTTGGAGACTGATCATGTCTTTTATTTAAAAAAAAAACTTCATTTATGTGCTTGATGG	FALSE	TRUE	FALSE	0	0	0	4	0.00374178
#NAME?	FALSE	TRUE	FALSE	0	0	0	4	0.00374178
GTGGAAGCAGATAAAGTTGCAAAAAGAGTTGTGGTTGTTGGCTGTGGCGGCAGGTTCCCGGTCGAAAAGGACGCCAAAGAGGAAGTAAAGCTCTTCTTGGGTAATGCTGGAACTGCAATGCGTCCATTGACGGCAGCTGTAGTAGCTGCTGGTGGAAATGCAACGTATGTTTTCTTTATCCTAGTTGAAATAAGTATGAGATCCATGGGTATGTTTGGAGACTGATCGTGTCTTTTATTAAAAAAAAAACTTCAGTTATGTTCTTGATGG	FALSE	TRUE	FALSE	0	0	0	4	0.00374178
-TGGAAGCAGATAAAGTTGCAAAAAGAGCTGTGGTTGTTGGCTGTGGCGGCAGGTTCCCAGTCGAAAAGGACGCCAAAGAGGAAGTAAAGCTCTTCTTGGGTAATGCTGGAACTGCAATGCGGCCACTGACGGCAGCTGTAGTAGCTGCTGGTGGAAATGCAACGTATGTTTTCTTTATCCTAGTGGAAATAAGTATGAGATCCATGGGTATGTTTGGAGACTGATCATGTCTTTTATTTAAAAAAAAAACTTCA	FALSE	TRUE	FALSE	0	0	0	4	0.00374178
GTGGAAGCAGATAAAGTTGCAAAAAGAGCTGTGGTTGTTGGCTGTGGCGGCAGGTTCCCAGTCGAAAAGGACGCCAAAGAGGAAGTAAAGCTCTTCTTGGGTAATGCTGGAACTGCAATGCGTCCATTGACGGCAGCTGTAGTAGCTGCTGGTGGAAATGCAACGTATGTTTTCTTTATCCTAGT-GAAATAAGTATGAGATCCATGGGTATGTTTGGAGACTGATCGTTTCTTTTATTAAAAAAAAACTTCAGTTATGTGCTTGATGG	FALSE	TRUE	FALSE	0	0	0	4	0.00374178
GTGGAAGCAGATAAAGGTTGCAAAAAGAGCTGTGGTTGTTGGCTGTGGCGGCAGGTTCCCGGTCGAAAAGGACGCCAAAGAGGAAGTAAAGCTCTTCTTGGGTAATGCTGGAACTGCAATGCGTCCATTGACGGCAGCTGTAGTAGCTGCTGGTGGAAATGCAACGTATGTTTTCTTTATCCTAGTTGAAATAAGTATGAGATCCATGGGTATGTTTGGAGACTGATCGTGTCTTTTATTAAAAAAAAAACTTCAGTTATGTGCTTGATGG	FALSE	TRUE	FALSE	0	0	0	4	0.00374178
GTGGAAGCAGATAAAGTTGCAAAAAGAGCTGTGGTTGTTGGCTGTGGCGGCAGGTTCCCAGTCGAAAAGGACGCCAAAGAGGAAGTAAAGCTCTTCTTGGGTAATGCTGGAACTGCAATGCGGCCATTGACGGCAGCTGTAGTTGCTGCTGGTGGAAATGCAACGTATGTTTTCTTTATCCTAGT-GAAATAAGTATGAGATCCATGGGTATGTTTGGAGACTGATCATGTCTTTTATTTAAAAAAAAAACTTCAGTAATGTGCTTGATGG	FALSE	TRUE	FALSE	0	0	0	4	0.00374178
GTGGAAGCAGATAAAGTTGCAAAAAGAGCTGTGGTTGTTGGCTGTGGCGGCAGGTTCCCGGTCGAAAAGGACGCCAAAGAGGAAGTAAAGCTCTTCTTGGGTAATGCTGGAACTGCAATGCGTCCATTGACGGCAGCTGTAGTAGCTGCTGGTGGAAATGCAACGTATGTTTTCTTTATCCTAGTTGAAATAAGTATGAGATCCATGGGTCTGTTTGGAGACTGATCGTGTCTTTTATTAAAAAAAAAACTTCAGTTATGTGCTTGATGG	FALSE	TRUE	FALSE	0	0	0	4	0.00374178
GTGGAAGCAGATAAAGTTGCAAAAAGAGCTGTGGTTGTTGGCTGTGGCGGCAGGTTCCCAGTCGAAAAGGACGCAAAAGAGGAAGTAAAGCTCTTCTTGGGTAATGCTGGAACTGCAATGCGGCCACTGACGGCAGCTGTAGTAGCTGCTGGTGGAAATGCAACGTATGTTTTCTTTATCCTAGTGGAAATAAGTATGAGATCCATGGGTATGTTTGGAGACTGATCGTTTCTTTTATTAAAAAAAAACTTCAGTTATGTGCTTGATGG	FALSE	TRUE	FALSE	0	0	0	4	0.00374178
GTGGAAGC-GATAAAGTTGCAAAAAGAGCTGTGGTTGTTGGCTGTGGCGGCAGGTTCCCAGTCGAAAAGGACGCCAAAGAGGAAGTAAAGCTCTTCTTGGGTAATGCTGGAACTGCAATGCGGCCACTGACGGCAGCTGTAGTAGCTGCTGGTGGAAATGCAACGTATGTTTTCTTTATCCTAGTGGAAATAAGTATGAGATCCATGGGTATGTTTGGAGACTGATCGTTTCTTTTATTAAAAAAAAACTTCAGTTATGTGCTTGATGG	FALSE	TRUE	FALSE	0	0	0	4	0.00374178
GTGGAAGCAGATAAAGTTGCAAAAAGAGCTGTGGTTGTTGGCTGTGGCGGCAGGTTCCCGGTCGAAAAGGACGCCAAAGAGGAAGTAAAGCTCTTCTTGGGTAATGCTGGAACTGCAATGCGTCCATTGACGGCAGCTGTAGTAGCTGCTGGTGGAAATGCAACGTATGTTTTCTTTATCCTAGTTGAAATAAGTATGAGATCCATGGGTATGTTTGGAGACTGATCGTGTCTTTTATTAAAAAAAAACTTCATTTATGTGCTTGATGG	FALSE	TRUE	FALSE	0	0	0	4	0.00374178
GTGGAAGCAGATAAAGTTGCAAAAAGAGCTGTGGTTGTTGGCTGTGGCGGCAGGTTCCCGGTCGAAAAGGACGCCAAAGAGGAAGTAAAGCTCTTCTTGGGTAATGCTGGAACTGCAATGCGTCCATTGACGGCAGCTGTAGTAGCTGCTGGTGGAAATGCAACGTATGTTTTCTTTATCCTAGTGGAAATAAGTATGAGATCCATGGGTATGTTTGGAGACTGATCGTTTCTTTTATTAAAAAAAACCTTCAGTTATGTGCTTGATGG	FALSE	TRUE	FALSE	0	0	0	4	0.00374178
GTGGAAGCAGATAAAGTTGCAAAAAGAGCTGTGGTTGTTGGCTGTGGCGGCAGGTTCCCGGTCGAAAAGGACGCCAAAGAGGAAGTAAAGCTCTTCTTGGGTAATGCTGGAACTGCAATGCGGCCATTGACGGCAGCTGTAGTTGCTGCTGGTGGAAATGCAACGTATGTTTTCTTTATCCTAGT-GAAATAAGTATGAGATCCATGGGTATGTTTTGAGACTGATCATGTCTTTTATTTAAAAAAAAAACTTCATTTATGTGCTTGATGG	FALSE	TRUE	FALSE	0	0	0	4	0.00374178
GTGGAAGCAGATAAAGTTGCAAAAAGAGCTGTGGTTGTTGGCTGTGGCGGCAGGTTCCCAGTCGAAAAGGACGCCAAAGAGGAAGTAAAGCTCTTCTTGGGTAATGCTGGAACTGCAATGCGGCCACTGACGGCAGCTGTAGTAGCTGCTGGTGGAAATGCAACGTATGTTTTCTTTATCCTAGTGGAAATAAGTATGAGATCCATGGGTATGTTTGGAGATTGATCGTTTCTTTTATTAAAAAAAAACTTCAGTTATGTGCTTGATGG	FALSE	TRUE	FALSE	0	0	0	4	0.00374178
GTGGAAGCAGATAAAGTTGCAAAAAGAGCTGTGGTTGTTGGCTGTGGCGGCAGGTTCCCGGTCGAAAAGGACGCCAAAGAGGAAGTAAAGCTCTTCTTGGGTAATGCTGGAACTGCAATGCGGCCACTGACGGCAGCTGTAGTAGCTGCTGGTGGAAATGCAACGTATGTTTTCTTTATCCTAGTGGAAATAAGTATGAGATCTATGGGTATGTTTGGAGACTGATCGTTTCTTTTATTAAAAAAAAACTTCAGTTATGTGCTTGATGG	FALSE	TRUE	FALSE	0	0	0	4	0.00374178
GTGGAAGCAGATAAAGTTGCAAAAAGAGCTGTGGTTGTTGGCTGTGGCGGCAGGTTCCCAGTCGAAAAGGACGCCAAAGAGGAAGTAAAGCTCTTCTTGGGTAATGCTGGAACTGCAATGCGGCCACTGACGGCAGCTGTAGTAGCTGCTGGTGGAAATGCAACGTATGTTTTCTTTATCCTAGTGGAAATAAGTATGAGATCCATGGGTATGGTTGGAGACTGATCGTTTCTTTTATTAAAAAAAAACTTCAGTTATGTGCTTGATGG	FALSE	TRUE	FALSE	0	0	0	4	0.00374178
GTGGAAGCAGATAAAGTTGCAAAAAGAGCTGTGGTTGTTGGCTGTGGCGGCAGGTTCCCAGTCGAAAAGGACGCCAAAGAGGAAGTAAAGCTCTTCTTGGGTAATGCTGGAACTGCAATGCGGCCACCGACGGCAGCTGTAGTAGCTGCTGGTGGAAATGCAACGTATGTTTTCTTTATCCTAGTGGAAATAAGTATGAGATCCATGGGTATGTTTGGAGACTGATCGTTTCTTTTATTAAAAAAAAACTTCAGTTATGTGCTTGATGG	FALSE	TRUE	FALSE	0	0	0	4	0.00374178
GTGGAAGCAGATAAAGTTGCAAAAAGAGCTGTGGTTGTTGGCTGTGGCGGCAGGTTCCCGGTCGAAAAGGACGCCAAAGAGGAAGTAAAGCTCTTCTTGGGTAATGCTGGAACTGCAATGCGGCCATTGACGGCAGCTGTAGTTGCTGCTGGTGGAAATGCAACGTATGTTTTCTTTATCCTAGT-GAAATAAGTATGAGATCCATGGGTATGTTTGGAGACTGATCATGTCTTTTATTTAAAAAAAAAACTTCAGTTATTTACTTGATGG	FALSE	TRUE	FALSE	0	0	0	4	0.00374178
GTGGAAGCAGATAAAGTTGCAAAAAGAGCTGTGGTTGTTGGCTGTGGCGGCAGGTTCCCAGTCTAAAAGGACGCCAAAGAGGAAGTAAAGCTCTTCTTGGGTAATGCTGGAACTGCAATGCGGCCACTGACGGCAGCTGTAGTAGCTGCTGGTGGAAATGCAACGTATGTTTTCTTTATCCTAGTGGAAATAAGTATGAGATCCATGGGTATGTTTGGAGACTGATCGTTTCTTTTATTAAAAAAAAACTTCAGTTATGTGCTTGATGG	FALSE	TRUE	FALSE	0	0	0	4	0.00374178
GTGGAAGCAGATAAAGTTGCAAAAAGAGCTGTGGTTGTTGGCTGTGGCGGCAGGTTCCCGGTCGAAAAGGACGCCAAAGAGGAAGTAAAGCTCTTCTTGGGTAATGCTGGAACTGCAATGCGTCCATTGACGGCAGCTGTAGTAGCTGCTGGTGGAAATGCAACGTATGTTTTCTTTATCCTAGTTGAAATAAGTATGAGATCCATGGGTATGTTTGGAGACTGATCGTGTCTTTTATTAAAAAAAAAATTTCAGTTATGTGTTTGATGG	FALSE	TRUE	FALSE	0	0	0	4	0.00374178
GTGGAAGCAGATAAAGTTGCAAAAAGAGCTGTGGTTGTTGGCTGTGGCGGCAGGTTCCCGGTCGAAAAGGACGCCAAAGAGGAAGTAAAGCTCTTCTTGGGTAATGCTGGAACTGCAATGCGGCCACTGACGGCAGCTGTAGTAGCTGCTGGTGGAAATGCAACGTATGTTTTCTTTATCCTAGTGGAAATAAGTATGAGATCCATGGGTATGTTTGGAGACTGATCATGTCTTTTATTTAAAAAAAAACTTCAGTTATGTGCTTGATGG	FALSE	TRUE	FALSE	0	0	0	4	0.00374178
GTGGAAGCAGATAAAGTTGCAAAAAGAGCTGTGGTTGTTGGCTGTGGCGGCAGGTTCCCGGTCGAAAAGGACGCCAAAGAGGAAGTAAAGCTCTTCTTGGGTAATGCTGGAACTGCAATGCGTCCATTGACGGCAGCTGTAGTAGCTGCTGGTGGAAATGCAACGTATGTTTTCTTTATCCTAGTTGAAATAAGTATGAGATCCATGGGTATGTTTGGAGACTGATCGTGTCTTTTATTAAAAAAAAAACTTCAGTTATTTGTTTGATGG	FALSE	TRUE	FALSE	0	0	0	4	0.00374178
GTGGAAGCAGATAAAGCTGCAAAAAGAGCTGTGGTTGTTGGCTGTGGCGGCAGGTTCCCGGTCGAAAAGGACGCCAAAGAGGAAGTAAAGCTCTTCTTGGGTAATGCTGGAACTGCAATGCGGCCATTGACGGCAGCTGTAGTTGCTGCTGGTGGAAATGCAACGTATGTTTTCTTTATCCTAGT-GAAATAAGTATGAGATCCATGGGTATGTTTGGAGACTGATCATGTCTTTTATTTAAAAAAAAAACTTCAGTTATGTGCTTGATGG	FALSE	TRUE	FALSE	0	0	0	4	0.00374178
GTGGAAGCAGATAAAGTTGCAAAAAGAGCTGTGGTTGTTGGCTGTGGCGGCAGGTTCCCAGTTGAAAAGGACGCCAAAGAGGAAGTAAAGCTCTTCTTGGGTAATGCTGGAACTGCAATGCGGCCACTGACGGCAGCTGTAGTAGCTGCTGGTGGAAATGCAACGTATGTTTTCTTTATCCTAGTGGAAATAAGTATGAGATCCATGGGTATGTTTGGAGACTGATCGTTTCTTTTATTAAAAAAAAACTTCAGTTATGTGCTTGATGG	FALSE	TRUE	FALSE	0	0	0	4	0.00374178
GTGGAAGCAGATAAAGTTGCAAAAAGAGCTGTGGTTGTTGGCTGTGGCGGCAGGTTCCCAGTCGAAAAGGACGCCAAAGAGGAAGTAAAGCTCTTCTTGGGTAATGCTGCAACTGCTATGCGCTTACTGACGGCTGCTGTAGTAGCTGCTGGTGGAAATGCAACGTATGTTTTCTTTATCCTAGTGGAAATAAGTATGAGATCCATGGGTATGTTTGGAGACTGATCGTTTCTTTTATTAAAAAAAAACTTCAGTTATGTGCTTGATGT	FALSE	TRUE	FALSE	0	0	0	4	0.00374178
GTGGAAGCGGATAAAGTTGCAAAAAGAGCTGTGGTTGTTGGCTGTGGCGGCAGGTTCCCGGTCGAAAAGGACGCCAAAGAGGAAGTAAAGCTCTTCTTGGGTAATGCTGGAACTGCAATGCGGCCATTGACGGCAGCTGTAGTTGCTGCTGGTGGAAATGCAACGTATGTTTTCTTTATCCTAGT-GAAATAAGTATGAGATCCATGGGTATGTTTGGAGACTGATCATGTCTTTTATTTAAAAAAAAAACTTCAGTTATGTGCTTGATGG	FALSE	TRUE	FALSE	0	0	0	4	0.00374178
GTGGAAGCAGATAAAAGTTGCAAAAAGAGCTGTGGTTGTTGGCTGTGGCGGCAGGTTCCCGGTCGAAAAGGACGCCAAAGAGGAAGTAAAGCTCTTCTTGGGTAATGCTGGAACTGCAATGCGGCCATTGACGGCAGCTGTAGTTGCTGCTGGTGGAAATGCAACGTATGTTTTCTTTATCCTAGTGGAAATAAGTATGAGATCCATGGGTATGTTTGGAGACTGATCGTTTCTTTTATTAAAAAAAAACTTCAGTTATGTGCTTGATGG	FALSE	TRUE	FALSE	0	0	0	4	0.00374178
GTGGAAGCAGAATAAAGTTGCAAAAAGAGCTGTGGTTGTTGGCTGTGGCGGCAGGTTCCCGGTCGAAAAGGACGCCAAAGAGGAAGTAAAGCTCTTCTTGGGTAATGCTGGAACTGCAATGCGGCCATTGACGGCAGCTGTAGTTGCTGCTGGTGGAAATGCAACGTATGTTTTCTTTATCCTAGT-GAAATAAGTATGAGATCCATGGGTATGTTTGGAGACTGATCATGTCTTTTATTTAAAAAAAAAACTTCAGTTATGTGCTTGATGG	FALSE	TRUE	FALSE	0	0	0	4	0.00374178
GTGGAAGCAGATAAAGTTGCAAAAAGAGCTGTGGTTGTTGGCTGTGGCGGCAGGTTCCCGGTCGAAAAGGACGCCAAAGAGGAAGTAAAGCTCTTCTTGGGTAATGCTGGAACTGCAATGCGGCCATTGACGGCAGCTGTAGTTGCTGCTGGTGGAAATGCAACGTATGTTTTCTTTATCCTAGT-GAAATAAGTATGAGATCCATGGGTATGTTTGGAGACTGATCATGTCTTTTATTTAAAAAAAAAACTTCAGTTATGTGCTGTATGG	FALSE	TRUE	FALSE	0	0	0	4	0.00374178
GTGGAAGCAGATAAAGTTGCAAAAAGAGCTGTGGTTGTTGGCTGTGGCGGCAGGTTCCCAGTCGAAAAGGACGCCAAAGAGGAAGTAAAGCTCTTCTTGGGTAATGCTGGAACTGCAATGCGTCCATTGACGGCAGCTGTAGTAGCTGCTGGTGGAAATGCAACGTATGTTTTCTTTATCCTAGTGGAAATAAGTATGAGATCCATGGGTATGTTTGGAGACTGATCGTGTCTTTTATTAAAAAAAAAACTTCAGTTATGTGCTTGATGG	FALSE	TRUE	FALSE	0	0	0	4	0.00374178
GTGGAAGCAGATAAAGTTGCAAAAAGAGCTGTGGTTGTTGGCTGTGGCGGCAGGTTCCCGGTCGAAAAGGACGCCAAAGAGGAAGTAAAGCTCTTCTTGGGTAATGCTGGAACTGCAATGCGGCCATTGACGGCAGCTGTAGTTGCTGCTGGTGGAAATGCAACGTATGTTTTCTTTATCCTAGTTGAAATAAGTATGAGATCCATGGGTATGTTTGGAGACTGATCGTGTCTTTTATTAAAAAAAAACTTCAGTTATGTGCTTGATG-	FALSE	TRUE	FALSE	0	0	0	4	0.00374178
GTGGAAGCAGATAAAGTTGCAAAAAGAGCTGTGGTTGTTGGCTGTGGCGGCAGGTTCCCAGTCGAAAAGGACGCCAAAGAGGAAGTAAAGCTCTTCTTGGGTAATGCTGGAACTGCAATGCGGCCATTGACGGCAGCTGTAGTTGCTGCTGGTGGAAATGCAACGTATGTTTTCTTTATCCTAGT-GAAATAAGTATGAGATCCATGGGTATGTTTGGAGACTGATCATGTCTTTTATTTAAAAAAAAAACTTCAGTTAGGTGCTTGATGG	FALSE	TRUE	FALSE	0	0	0	4	0.00374178
GTGGAAGCAGATAAAGTTGCAAAAAGAGCTGTGGTTGTTGGCTGTGGCGGCAGGTTCCCGGTCGAAAAGGACGCCAAAGAGGAAGTAAAGCTCTTCTTGGGTAATGCTGGAACTGCAATGCGGCCACTGACGGCAGCTGTAGTAGCTGCTGGTGGAAATGCAACGTATGTTTTCTTTATCCTAGTGGAAATAAGTATGAGATCCATGGGTATGTTTGGAGACTGATCGTTTCTTTTATTTAAAAAAAAACTTCAGTTATGTGCTTGATGG	FALSE	TRUE	FALSE	0	0	0	4	0.00374178
GTGGAAGCAGATAAAGTTGCAAAAAGAGCTGTGGTTGTTGGCTGTGGCGGCAGGTTCCCAGTCGAAAGGGACGCCAAAGAGGAAGTAAAGCTCTTCTTGGGTAATGCTGGAACTGCAATGCGGCCACTGACGGCAGCTGTAGTAGCTGCTGGTGGAAATGCAACGTATGTTTTCTTTATCCTAGTGGAAATAAGTATGAGATCCATGGGTATGTTTGGAGACTGATCGTTTCTTTTATTAAAAAAAAACTTCAGTTATGTGCTTGATGG	FALSE	TRUE	FALSE	0	0	0	4	0.00374178
GTGGAAGCAGATAAAGTTGCAAAAAGAGCTGTGGTTGTTGGCTGTGGCGGCAGGTTCCCAGTCGAAAAGGACGCCAAAGAGGAAGTAAAGCTCTTCTTGGGTAATGCTGGAACTGCAATGCGGCCACTGACGGCAGCTGTAGTAGCTGCTGGTGGAAATGCAACGTATGTTTTCTTTATCCTCGTGGAAATAAGTATGAGATCCATGGGTATGTTTGGAGACTGATCGTTTCTTTTATTAAAAAAAAACTTCAGTTATGTGCTTGATGG	FALSE	TRUE	FALSE	0	0	0	4	0.00374178
GTGGAAGCAGATAAAGTTGCAAAAAGAGCTGTGGTTGTTGGCTGTGGCGGCAGGTTCCCGGTCGAAAAGGACGCCAAAGAGGAAGTAAAGCTCTTCTTGGGTAATGCTGGAACTGCAATGCGTCCATTGACGGCAGCTGTGGTAGCTGCTGGTGGAAATGCAACGTATGTTTTCTTTATCCTAGTTGAAATAAGTATGAGATCCATGGGTATGTTTGGAGACTGATCGTGTCTTTTATTAAAAAAAAAACTTCAGTTATGTGCTTGATGG	FALSE	TRUE	FALSE	0	0	0	4	0.00374178
GTGGAAGCAGATAAAGTTGCAAAAAGAGCTGTGGTTGTTGGCTGTGGCGGCAGGTTCCCAGTCGAAAAGGACGCCAAAGAGGAAGTAAAGCTCTTCTTGGGTAATGCTGGAACTGCAATGCGGCCACTGACGGCAGCTGTAGTAGCTGCTGGTGGAAATGCAACGTATGTTTTCTTTATCCTAGTGGAAATAAGTATGAGATCCATGGGTATGTTTGGAGACTGATCGTTTCTTTTATTAAAAAAAAAACTTCAGTTATGTGCTAGATGG	FALSE	TRUE	FALSE	0	0	0	4	0.00374178
GTGGAAGCAGATAAAGTTGCAAAAAGAGCTGTGGTTGTTGGCTGTGGCGGCAGGTTCCCGGTCGAAAAGGACGCCAAAGAGGAAGTAAAGCTCTTCTTGGGTAATGCTGGAACTGCAATGCGGCCATTGACGGCAGCTGTAGTTGCTGCTGGTGGAAATGCAACGTATGTTTTCTTTATCCTAGTGGAAATAAGTATGAGATCCATGGGTATGTTTGGAGACTGATCGTTTCTTTTATTAAAAAGAAACTTCAGTTATGTGCTTGATGG	FALSE	TRUE	FALSE	0	0	0	4	0.00374178
GTGGAAGCAGATAAAGTTGCAAAAAGAGCTGTGGTTGTTGGCTGTGGCGGCAGGTTCCCAGTCGAAAAGGACGCCAAAGAGGAAGTAAAGCTCTTCTTGGGTAATGCTGGAACTGCAATGCGGCCACTGACGGCAGCTGTAGTAGCTGCTGGTGGAAATGCAACGTATGTTTTCTTTATCCTAGTGGAAATAAGTATGAGATCCATGGGTATGTTTGGAGACTGATCGTTTCTTATATTAAAAAAAAACTTCAGTTATGTGCTTGATGG	FALSE	TRUE	FALSE	0	0	0	4	0.00374178
GTGGAAGCAGATAAAGTTGCAAAAAGAGCTGTGGTTGTTGGCTGTGGCGGCAGGTTCCCAGTCGAAAAGGACGCCAAAGAGGAAGTAAAGCTCTTCTTGGGTAATGCTGGAACTGCAATGCGGCCACTGACGGCAGCTGTAGTAGCTGCTGGTGGAAATGCAACGTATGTTTTCTTTATCCTAGTGGAAATAAGTATGAGATCCATGGGTATGTTTGGAGACTGATCGTTTCTTTTATTAAAAAAAAAACTTCAGTTATGTACTTGATGG	FALSE	TRUE	FALSE	0	0	0	4	0.00374178
GTGGAAGCAGATAAAGTTGCAAAAAGAGCTGTGGTTGTTGGCTGTGGCGGCAGGTTCCCGGTCGAAAAGGACGCCAAAGAGGAAGTAAAGCTCTTCTTGGGTAATGCTGGAACTGCAATGCAGCCATTGACGGCAGCTGTAGTTGCTGCTGGTGGAAATGCAACGTATGTTTTCTTTATCCTAGT-GAAATAAGTATGAGATCCATGGGTATGTTTGGAGACTGATCATGTCTTTTATTTAAAAAAAAAACTTCAGTTATGTGCTTGATGG	FALSE	TRUE	FALSE	0	0	0	4	0.00374178
#NAME?	FALSE	TRUE	FALSE	0	0	0	4	0.00374178
GTGGAAGCAGATAAAGTTGCAAAAAGAGCTGTGGTTGTTGGCTGTGGCGGCAGGTTCCCGGTCGAAAAGGACGCCAAAGAGGAAGTAAAGCTCTTCTTGGGTAATGCTGGAACTGCAATGCGTCCATTGACGGCAGCTGTAGTAGCTGCTGGTGGAAATGCAACGTATGTTTTCTTTATCCTAGTTGAAATAAGTATGAGATCCATGGGTATGTTTGGAGACTGATCGTGTCTTTTATTAAAAAAAAAACTTCAGTTATGTGCTTGATGGCTGTCTCTTATACCAATCTCCGAGCCCACGA	FALSE	TRUE	FALSE	0	0	0	4	0.00374178
GTGGAAGCAGATAAAGTTGCAAAAAGAGCTGTGGTTGTTGGCTGTGGCGGCAGGTTCCCGGTCGAAAAGGACGCCAAAGAGGAAGTAAAGCTCTTCTTGGGTAATGCTGGAACTGCAATGCGGCCATTGACGGCAGCTGTAGTTGCTGCTGGTGGAAATGCAAAGTATGTTTTCTTTATCCTAGT-GAAATAAGTATGAGATCCATGGGTATGTTTGGAGACTGATCATGTCTTTTATTTAAAAAAAAAACTTCAGTTATGTGCTTGATGG	FALSE	TRUE	FALSE	0	0	0	4	0.00374178
GTGGAAGCAGATAAAGTTGCAAAAAGAGCTGTGGTTGTTGGCTGTGGCGGCAGGTT-CCAGTCGAAAAGGACGCCAAAGAGGAAGTAAAGCTCTTCTTGGGTAATGCTGGAACTGCAATGCGGCCACTGACGGCAGCTGTAGTAGCTGCTGGTGGAAATGCAACGTATGTTTTCTTTATCCTAGTGGAAATAAGTATGAGATCCATGGGTATGTTTGGAGACTGATCGTTTCTTTTATTAAAAAAAAACTTCAGTTATGTGCTTGATGG	FALSE	TRUE	FALSE	0	0	0	4	0.00374178
CTGGAAGCAGATAAAGTTGCAAAAAGAGCTGTGGTTGTTGGCTGTGGCGGCAGGTTCCCAGTCGAAAAGGACGCCAAAGAGGAAGTAAAGCTCTTCTTGGGTAATGCTGGAACTGCAATGCGTCCATTGACGGCAGCTGTAGTAGCTGCTGGTGGAAATGCAACGTATGTTTTCTTTATCCTAGTTGAAATAAGTATGAGATCCATGGGTATGTTTGGAGACTGATCGTGTCTTTTATTAAAAAAAAAACTTCAGTTATGTGCTTGATGG	FALSE	TRUE	FALSE	0	0	0	4	0.00374178
GTGGAAGCAGATAAAGTTGCAAAAAGAGCTGTGGTTGTTGGCTGTGGCGGCAGGTTCCCGGTCGAAAAGGACGCCAAAGAGGAAGTAAAGCTCTTCTTGGGTAATGCTGGAACTGCAATGCGTCCATTGACGGCAGCTGTAGTAGCTGCTGGTGGAAATGCAACGTATGTTTTCTTTATCCTAGTTGAAATAAGTATGAGATCCATGGGTATGTTTGGAGACTGATCGTTTCTTTTATTAAAAAAAAACTTCAGTTATGTGCCTGATGG	FALSE	TRUE	FALSE	0	0	0	4	0.00374178
GTGGAAGCAGATAAAGTTGCAAAAAGAGCTGTGGTTGTTGGCTGTGGCGGCAGGCTCCCAGTCGAAAAGGACGCCAAAGAGGAAGTAAAGCTCTTCTTGGGTAATGCTGGAACTGCAATGCGGCCACTGACGGCAGCTGTAGTAGCTGCTGGTGGAAATGCAACGTATGTTTTCTTTATCCTAGTGGAAATAAGTATGAGATCCATGGGTATGTTTGGAGACTGATCGTTTCTTTTATTAAAAAAAAACTTCAGTTATGTGCTTGATGG	FALSE	TRUE	FALSE	0	0	0	4	0.00374178
GTGGAAGCAGATAAAGTTGCAAAAAGAGCTGTGGTTGTTGGCTGTGGCGGCAGGTTCCCGGTCGAAAAGGACGCCAAAGAGGAAGTAAAGCCCTTCTTGGGTAATGCTGGAACTGCAATGCGGCCACTGACGGCAGCTGTAGTAGCTGCTGGTGGAAATGCAACGTATGTTTTCTTTATCCTAGTGGAAATAAGTATGAGATCCATGGGTATGTTTGGAGACTGATCGTTTCTTTTATTAAAAAAAAACTTCAGTTATGTGCTTGATGG	FALSE	TRUE	FALSE	0	0	0	4	0.00374178
GTGGAAGCAGATAAAGTTGCAAAAAGAGCTGTGGTTGTTGGCTGTGGCGGCAGGTTCCCGGTCGAAAAGGACGCCAAAGAGGAAGTAAAGCTCTTCTTGGGTAATGCTGGAACTGCAATGCGGCCATTGACGGCAGCTGTAGTTGCTGCTGGTGGAAATGCAACGTATGTTTTCTTTATCCTAGT-GAAATAAGTATGAGATCCATGGGTATGTTTGGAGACTGATCATGTCTTTTATTAAAAAAAAAACTTCAGTTATGTGATTGATGG	FALSE	TRUE	FALSE	0	0	0	4	0.00374178
GTGGAAGCAGATAAAGTTGCAAAAAGAGCTGTGGTTGTTGGCTGTGGCGGCAGGTTCCCGGTCGAAAAGGACGCCAAAGAGGAAGTAAAGCTCTTCTTGGGTAATGCTGGAACTGCAATGCGTCCATTGACGGCAGCTGTAGTAGCTGCTGGTGGAAATGCAACGTATGTTTTCTTTATCCTAGTTGAAATAAGTATGAGATCCATGGGTATGTTTGGAGACTGATCGTGTCTTTTATTAAAAAAAAAAACTTCAGTTATGTGCTTGATTG	FALSE	TRUE	FALSE	0	0	0	4	0.00374178
GTGGAAGCAGATAAAGTTGCAAAAAGAGCTGTGGTTGTTGGCTGTGGCGGCAGGTTCCCAGTCGAAAAGGACGCCAAAGAGGAAGTAAAGCTCTTCTTGGGTAATGCTGGAACTGCAATGCGTCCATTGACGGCAGCTGTAGTAGCTGCTGGTGGAAATGCAACGTATGTTTTCTTTATCCTAGTTGAAATAAGTATGAGATCCATGGGTATGTTTGGAGACTGATCGTGTCTTTTATTAAAAAAAAAACTTCAGTTATGGGCTTGATGG	FALSE	TRUE	FALSE	0	0	0	4	0.00374178
GTGGAAGCAGATAAAGTTGCAAAAAGCGCTGTGGTTGTTGGCTGTGGCGGCAGGTTCCCGGTCGAAAAGGACGCCAAAGAGGAAGTAAAGCTCTTCTTGGGTAATGCTGGAACTGCAATGCGTCCATTGACGGCAGCTGTAGTAGCTGCTGGTGGAAATGCAACGTATGTTTTCTTTATCCTAGTTGAAATAAGTATGAGATCCATGGGTATGTTTGGAGACTGATCGTGTCTTTTATTAAAAAAAAAACTTCAGTTATGTGCTTGATGG	FALSE	TRUE	FALSE	0	0	0	4	0.00374178
GTGGAAGCAGATAAAGTTGCAAAAAGAGCTGTGGTTGTTGGCTGTGGCGGCAGGTTCCCGGTCGAAAAGGACGCCAAAGAGGAAGTAAAGCTCTTCTTGGGTAATGCTGGAACTGCAATGCGTCCATTGACGGCAGCTGTAGTAGCTGCTGGTGGAAATGCAACGTATGTTTTCTTTATCCTAGTTGAAATAAGTATGAGATCCATGGGTATGTTTGGAGACTGATCGTGTCTTTTATTAAAAGAAAAACTTCAGTTATGTGCTTGATGG	FALSE	TRUE	FALSE	0	0	0	4	0.00374178
GTGGAAGCAGATAAAGTTGCAAAAAGAGCTGTGGTTGTTGGCTGTGGCGGCAGGTTCCCGGTCGAAAAGGACGCCAAAGAGGAAGTAAAGCTCTTCTTGGGTAATGCTGGAACTGCAATGCGTCTATTGACGGCAGCTGTAGTAGCTGCTGGTGGAAATGCAACGTATGTTTTCTTTATCCTAGTTGAAATAAGTATGAGATCCATGGGTATGTTTGGAGACTGATCGTGTCTTTTATTAAAAAAAAAACTTCAGTTATGTGCTTGATGG	FALSE	TRUE	FALSE	0	0	0	4	0.00374178
GTGGAAGCAGATAAAAGTTGCAAAAAGAGCTGTGGTTGTTGGCTGTGGCGGCAGGTTCCCGGTCGAAAAGGACGCCAAAGAGGAAGTAAAGCTCTTCTTGGGTAATGCTGGAACTGCAATGCGTCCATTGACGGCAGCTGTAGTAGCTGCTGGTGGAAATGCAACGTATGTTTTCTTTATCCTAGTTGAAATAAGTATGAGATCCATGGGTATGTTTGGAGACTGATCGTGTCTTTTATTAAAAAAAAACTTCAGTTATGTGCTTGATGG	FALSE	TRUE	FALSE	0	0	0	4	0.00374178
GTGGAAGCAGATAAAGTTGCAAAAAGAGTTGTGGTTGTTGGCTGTGGCGGCAGGTTCCCGGTCGAAAAGGACGCCAAAGAGGAAGTAAAGCTCTTCTTGGGTAATGCTGGAACTGCAATGCGTCCATTGACGGCAGCTGTAGTAGCTGCTGGTGGAAATGCAACGTATGTTTTCTTTATCCTAGTTGAAATAAGTATGAGATCCATGGGTATGTTTGGAGACTGATCGTTTCTTTTATTAAAAAAAAAACTTCAGTTATGTGCTTGATGG	FALSE	TRUE	FALSE	0	0	0	4	0.00374178
GTGGAAGCAGATAAAGTTGCAAAAAGAGCTGTGGTTGTTGGCTGTGGCGGCAGGTTCCCAGTCGAAAAGGACGCCAAAGAGGAAGTAAAGCTCTTCTTGGGTAATGCTGGAACTGCAATGCGGCCACTGACGGCAGCTGTAGTAGCTGCTGGTGGAAATGCAACGTATGTTTTCTTTATCCTAGTGGAAATAAGTATGAGATCCATGGGTATGTTTGGAGACTGATCGTTTCTTTTATTAAAAAAAAACTTCAGTTAGTTGCTTGATGG	FALSE	TRUE	FALSE	0	0	0	4	0.00374178
GTGGAAGCAGATAAAGTTGCAAAAAGAGCTGTGGTTGTTGGCTGTGGCGGCAGGTTCCCGGTCGAAAAGGACGCCAAAGAGGAAGTAAAGCTCTTCTTGGGTAATGCTGGAACTGCAATGCGGCCATTGACGGCAGCTGTAGTTGCTGCTGGTGGAAATGCAACGTATGTTTTCTTTATCCTAGT-GAAATAAGTATGAGATCCATGGGGATGTTTGGAGACTGATCGTTTCTTTTATTAAAAAAAAACTTCAGTTATGTGCTTGATGG	FALSE	TRUE	FALSE	0	0	0	4	0.00374178
GTGGAAGCAGATAAAGTTGCAAAAAGAGCTGTGGTTGTTGGCTGTGGCGGCAGGTTCCCAGTCGAAAAGGACGCCAAAGAGGAAGTAAAGCTCTTCTTGGGTAATGCTGGAACTGCAATGCGGCCACTGACGGCAGCTGTAGTAGCTGCTGGTGGAAATGCAACGTATGTTTTCTTTATCCTAGT-GAAATAAGTATGAGATCCATGGGTATGTTTGGAGACTGATCGTTTCTTTTATTAAAAAAAAACTTCAGTTATGTGCTTGATGT	FALSE	TRUE	FALSE	0	0	0	4	0.00374178
GTGGAAGCAGATAAAGTTGCAAAAAGAGCTGTGGTTGTTGGCTGTGGCGGCAGGTTCCCAGTCGAAAAGGACGCCAAAGAGGAAGTAAAGCTCTTCTTGGGTAATGCTGGAACTGCAATGCGGCCACTGACGGCAGCTGTAGTAGCTGCTGGTGGAGATGCAACGTATGTTTTCTTTATCCTAGTGGAAATAAGTATGAGATCCATGGGTATGTTTGGAGACTGATCGTTTCTTTTATTAAAAAAAAACTTCAGTTATGTGCTTGATGG	FALSE	TRUE	FALSE	0	0	0	4	0.00374178
GTGGAAGCAGATAAAGTTGCAAAAAGAGCTGTGGTTGTTGGCTGTGGCGGCAGGTTCCCAGTCGAAAAGGACGCCAAAGAGGAAGTAAAGCTCTTCTTGGGTAATGCTGGAACTGCAATGCGGCCACTGACGGCAGCTGTAGTAGCTGCTGGTGGAAATGCAACGTATGTTTTCTTTATCCTAGTGGAAATAAGTATGAGATCCATGGGTATGTTTGGAGACTGATCGTTTCTTTTATTAAAAAAAAAATTCAGTTATGTGCTTGCTGG	FALSE	TRUE	FALSE	0	0	0	4	0.00374178
GTGGAAGCAGATAAAGTTGCAAAAAGAGCTGTGGTTGTTGGCTGTGGCGGCAGGTTCCCAGTCGAAAAGGACGCCAAAGAGGAAGTAAAGCTCTTCTTGGGTAATGCTGGAACTGCTATGCGGCCACTGACGGCAGCTGTAGTAGCTGCTGGTGGAAATGCAACGTATGTTTTCTTTATCCTAGTGGAAATAAGTATGAGATCCATGGGTATGTTTGGAGACTGATCGTTTCTTTTATTAAAAAAAAACTTCAGTTATGTGCTTGATGG	FALSE	TRUE	FALSE	0	0	0	4	0.00374178
GTGGAAGCAGATAAAGTTGCAAAAAGAGCTGTGGTTGTTGGCTGTGGCGGCAGGTTCCCGGTCGAAAAGGACGCCAAAGAGGAAGTAAAGCTCTTCTTGGGTAATGCTGGAACTGCAATGCGGCCATTGACGGCAGCTGTAGTTGCTGCTGGTGGAAATGCAACGTATGTTTTCTTTATCCTAGT-GAAATAAGTATGAGATCCATGGGTATGTTTGGAGACTGATCGTGTCTTTTATTAAAAAAAAAACTTCAGTTATGTGATTGATGG	FALSE	TRUE	FALSE	0	0	0	4	0.00374178
GTGGAAGCAGATAAAGTTGCAAAAAGAGCTGTGGTTGTTGGCTGTGGCGGCAGGTTCCTGGTCGAAAAGGACGCCAAAGAGGAAGTAAAGCTCTTCTTGGGTAATGCTGGAACTGCAATGCGTCCATTGACGGCAGCTGTAGTAGCTGCTGGTGGAAATGCAACGTATGTTTTCTTTATCCTAGTTGAAATAAGTATGAGATCCATGGGTATGTTTGGAGACTGATCGTGTCTTTTATTAAAAAAAAAACTTCAGTTATGTGCTTGATGG	FALSE	TRUE	FALSE	0	0	0	4	0.00374178
GTGGAAGCAGATAAAGTTGCAAAAAGAGCTGTGGTTGTTGGCTGTGGCGGCAGGTTCCCGGTCGAAAAGGACGCCAAAGAGGAAGTAAAGCTCTTCTTGGGTAATGCTGGAACTGCAATGCGGCCATTGACGGCAGCTGTAGTTGCTGCTGGTGGAAATGCAACGTATGTTTTCTTTATCCTAGT-GAAATAAGTATGAGATCCATGGGTATGTTTGGAGACTGATCATGTCTTTTATTTAAACAAAAAACTTCAGTTATGTGCTTGATGG	FALSE	TRUE	FALSE	0	0	0	4	0.00374178
GTGGAAGCAGATAAAGTTGCAAAAAGAGCTGTGGTTGTTGGCTGTGGCGGCAGGTTCCCAGTCGAAAAGGACGCCAAAGAGGAAGTAAAGCTCTTCTTGGGTAATGCTGGAACTGCAATGCGGCCACTGACGGCAGCTGTAGTAGCTGCTGGTGGAAATGCAACGTATGTTTTCTTTATCCTAGTGGAAATAAGTATGAGATCCATGGGTATGTTTGGAGACTGATCGTTTCTCTTATTAAAAAAAAACTTCAGTTATGTGCTTGATGG	FALSE	TRUE	FALSE	0	0	0	4	0.00374178
GTGGAAGCAGATAAAGTTGCAAAAAGAGTTGTGGTTGTTGGCTGTGGCGGCAGGTTCCCAGTCGAAAAGGACGCCAAAGAGGAAGTAAAGCTCTTCTTGGGTAATGCTGGAACTGCAATGCGGCCACTGACGGCAGCTGTAGTAGCTGCTGGTGGAAATGCAACGTATGTTTTCTTTATCCTAGTGGAAATAAGTATGAGATCCATGGGTATGTTTGGAGACTGATCGTTTCTTTTATTTAAAAAAAAAACTTCAGTTATGTGCTTGATGG	FALSE	TRUE	FALSE	0	0	0	4	0.00374178
GTGGAAGCAGATAAAGTTGCAAAAAGAGCTGTGGTTGTTGGCTGTGGCGGCAGGTTCCCGGTCGAAAAGGACGCCAAAGAGGAAGTAAAGCTCTTCTTGGGTAATGCTGGAACTGCAATGCGGCCATTGACGGCAGCTGTAGTTGCTGCTGGTGGAAATGCATCGTATGTTTTCTTTATCCTAGT-GAAATAAGTATGAGATCCATGGGTATGTTTGGAGACTGATCATGTCTTTTATTTAAAAAAAAAACTTCAGTTATGTGCTTGATGG	FALSE	TRUE	FALSE	0	0	0	4	0.00374178
GTGGAAGCAGATAAAGTTGCAAAAAGAGCTGTGGTTGTTGGCTGTGGCGGCAGGTTCCCAGTCGAAAAGGACGCCAAAGAGGAAGTAAAGCTCTTCTTGGGTAATGCTGGAACTGCAATGCGGCCACTGACGGCAGCTGTAGTAGCTGCTGGTGGAAATGCAACGTATGTTTTCTTTATCCTAGTGGAAATAAGTATGAGATCCATGGGTATGTTTGGAGACTGATCGTTTCTTTTATTGAAAAAAAACTTCAGTTATGTGCTTGATGG	FALSE	TRUE	FALSE	0	0	0	4	0.00374178
GTGGAAGCAGATAAAGTTGCAAAAAGAGCTGTGGTTGTTGGCTGTGGCGGCAGGTTCCCAGTCGAAAAGGACGCCAAAGAGGAAGTAAAGCTCTTCTTGGGTAATGCTGGAACTGCAATGCGGCCACTGACGGCAGCTGTAGTAGCTGCTGGTGGAAATGCAACGTATGTTTTCTTTATCCTAGTGGAAATAAGTATGAGATCCATGGGTATGTTTGGAGACTGATCGTTTCTTTTATTAAAAAAAAACTTCAATTATGTGCTTGATGG	FALSE	TRUE	FALSE	0	0	0	4	0.00374178
GTGGAAGCAGATAAAGTTGCAAAAAGAGCTGTGGTTGTTGGCTGTGGCGGCAGGTTCCCGGTCGAAAAGGACGCCAAAGAGGAAGTAAAGCTCTTCTTGGGTAATGCTGGAACTGCAATGCGTCCATTGACGGCAGCTGTAGTAGCTGCTGGTGGAAATGCAACGTATGTTTTCTGTATCCTAGTTGAAATAAGTATGAGATCCATGGGTATGTTTGGAGACTGATCGTGTCTTTTATTAAAAAAAAAACTTCAGTTATGTGCTTGATGG	FALSE	TRUE	FALSE	0	0	0	4	0.00374178
GTGGAAGCAGATAAAGTTGCAAAAAGAGCTGTGGTTGTTGGCTGTGGCGGCAGGTTCCCGGTCGAAAAGGACGCCAAAGAGGAAGTAAAGCTCTTCTTGGGTAATGCTGGAACTGCAATGCGGCCATTGACGGCAGCTGTAGTTGCTGCTGGTGGAAATGCAACGTATGTTTTCTTTATCCTAGT-GAAATAAGTATGAGATCCATGGGTATGTTTGGAGACTGATCATGTCTTTTATTTAAAAAAAAAACTTCAGTTAGTTGCTTGATGG	FALSE	TRUE	FALSE	0	0	0	4	0.00374178
GTGGAAGCAGATAAAGTTGCAAAAAGAGCTGTGGTTGTTGGCTGTGGCGGCAGGTTCCCGGTCGAAAAGGACGCCAAAGAGGAAGTAAAGCTCTTCTTGGGTAATGCTGGAACTGCAATGCGTCCATTGACGGCAGCTGTAGTAGCTGCTGGTGGAAATGCAACGTATGTTTTCTTTATCCTAGTTGAAATAAGTATGAGATCCATGGGTATGTCTGGAGACTGATCATGTCTTTTATTTAAAAAAAAAACTTCAGTTATGTGCTTGATGG	FALSE	TRUE	FALSE	0	0	0	4	0.00374178
GTGGAAGCAGATAAAGTTGCAAAAAGAGCTGTGGTTATTGGCTGTGGCGGCAGGTTCCCGGTCGAAAAGGACGCCAAAGAGGAAGTAAAGCTCTTCTTGGGTAATGCTGGAACTGCAATGCGGCCATTGACGGCAGCTGTAGTTGCTGCTGGTGGAAATGCAACGTATGTTTTCTTTATCCTAGT-GAAATAAGTATGAGATCCATGGGTATGTTTGGAGACTGATCATGTCTTTTATTTAAAAAAAAAACTTCAGTTATGTGCTTGATGG	FALSE	TRUE	FALSE	0	0	0	4	0.00374178
GTGGAAGCAGATAAAGTTGCAAAAAGAGCTGTGGTTGTTGGCTGTGGCGGCAGGTTCCCGGTCGAAAAGGACGCCAAAGAGGAAGTAAAGCTCTTCTTGGGTAATGCTGGAACTGCAATGCGTCCATTGACGGCAGCTGTAGTAGCTGCTGGTGGAAATGCAACGTATGTTTTCTTTATCCTAGTTGAAATAAGTATGAGATCCATGGGTATGTTTGGAGACTGATCGTGTCTTTTATTAAAAAAAAAACTTCAGCTATGTGCTTGATGG	FALSE	TRUE	FALSE	0	0	0	4	0.00374178
GTGGAAGCAGATAAAGTTGCAAAAAGAGCTGTGGTTGTTGGCTGTGGCGGCAGGTTACCAGTCGAAAAGGACGCCAAAGAGGAAGTAAAGCTCTTCTTGGGTAATGCTGGAACTGCAATGCGGCCACTGACGGCAGCTGTAGTAGCTGCTGGTGGAAATGCAACGTATGTTTTCTTTATCCTAGTGGAAATAAGTATGAGATCCATGGGTATGTTTGGAGACTGATCGTTTCTTTTATTAAAAAAAAACTTCAGTTATGTGCTTGATGG	FALSE	TRUE	FALSE	0	0	0	4	0.00374178
GTGGAAGCAGATAAAGTTGCAAAAAGAGCTGTGGTTGTTGGCTGTGGCGGCAGGTTCCCAGTCGAAAAGGACGCCAAAGAGGAAGTAAAGCTCTTCTTGGGTAATGCTGGAACTGCAATGCGGCCATTGACGGCAGCTGTAGTTGCTGCTGGTGGAAATGCAACGTATGTTTTCTTTATCCTAGT-GAAATAAGTATGAGATCCATGGGTATGTTTGGAGACTGATCATGTCTTTTATTTAAAAAAAAAACTTCAGTTATGTACTTGATGG	FALSE	TRUE	FALSE	0	0	0	4	0.00374178
GTGGAAGCAGATAAAGTTGCAAAAAGAGCTGTGGTTGTTGGCTGTGGCGGCAGGTTCCCAGTCGAAAAGGACGCCAAAGAGGAAGTAAAGCTCTTCTTGGGTAATGCTGGAACTGCAATGCGGCCACTGACGGCAGCTGTAGTAGCTGCTGGTGGAAATGCAACGTATGTTTTCTTTATCCTAGTGGAAATAAGTATGAGATCCATGGGTATGTTTGGAGACTGATCGTTTC-TTTATTAAAAAAAAACTTCAGTTATGTGCTTGATGG	FALSE	TRUE	FALSE	0	0	0	4	0.00374178
GTGGAAGCAGATAAAGTTGCAAAAAGAGCTGTGGTTGTTGGCTGTGGCGGCAGGTTCCCGGTCGAAAAGGACGCCAAAGAGGAAGTAAAGCTCTTCTTGGGTAATGCTGGAACTGCAATGCGGCCATTGACGGCAGCTGTAGTTGCTGCTGGTGGAAATGCAACGTATGTTTTCTTTATCCTAGTTGAAATAAGTATGAGATCCATGGGTATGTATGGAGACTGATCGTGTCTTTTATTAAAAAAAAACTTCAGTTATGTGCTTGATGG	FALSE	TRUE	FALSE	0	0	0	4	0.00374178
GTGGAAGCAGATAAAGTTGCAAAAAGAGCTGTGGTTGTTGGCTGTGGCGGCAGGTTCCCGGTCGAAAAGGACGCCAAAGAGGAAGTAAAGCTCTTCTTGGGTAATGCTGGAACTGCAATGCGGCCATTGACGGCAGCTGTAGTTGCTGCTGGTGGAAATGCAACGTATGTTTTCTTTATCCTAGT-GCAATAAGTATGAGATCCATGGGTATGTTTGGAGACTGATCATGTCTTTTATTAAAAAAAAAACTTCAGTTATGTGCTTGATGG	FALSE	TRUE	FALSE	0	0	0	4	0.00374178
GTGGAAGCAGATAAAGTTGCAAAAAGAGCTGTGGTTGTTGGCTGTGGCGGCAGGTTCCCGGTCGAAAAGGACGCCAAAGAGGAAGTAAAGCTCTTCTTGGGTAATGCTGGAACTGCAATGCGGCCATTGACGGCAGCTGTAGTTGCTGCTGGTGGAAATGCAACGTATGTTTTCTTTATCCTAGT-GAAATAAGTATGAGATCCATGGGTATGTTTGGAGACTGATCATGTCTTTTATTAAAAAAAAAACTTCAGTTATGTTCTTGATGG	FALSE	TRUE	FALSE	0	0	0	4	0.00374178
GTGGAAGCAGATAAAGTTGCAAAAAGAGCTGTGGTTGTTGGCTGTGGCGGCAGGTTCCCAGTCGAAAAGGACGCCAAAGAGGAAGTAAAGCTCTTCTTGGGTAATGCTGGAACTGCAATGCGTCCATTGACGGCAGCTGTAGTAGCTGCTGGTGGAAATGCAACGTATGTTTTCTTTATCCTAGTGGAAATAAGTATGAGATCCATGGGTATGTATGGAGACTGATCGTTTCTTTTATTAAAAAAAAACTTCAGTTATGTGCTTGATGG	FALSE	TRUE	FALSE	0	0	0	4	0.00374178
GTGGAAGCAGATAAAGTTGCAAAAAGAGCTGTGGTTGTTGGCTGTGGCGGCAGGTTCCCGGTCGAAAAGGACGCCAAAGAGGAAGTAAAGCTCTTCTTGGGTAATGCTGGAACTGCAATGCGGCCATTGACGGCAGCTGTAGTTGCTGCTGGTGGAAATGCAACGTATGCTTTCTTTATCCTAGT-GAAATAAGTATGAGATCCATGGGTATGTTTGGAGACTGATCATGTCTTTTATTTAAAAAAAAAACTTCAGTTATGTGCTTGATGG	FALSE	TRUE	FALSE	0	0	0	4	0.00374178
GTGGAAGCAGATAAAGTTGCAAAAAGAGCTGTGGTTGTTGGCTGTGGCGGCAGGTTCCCGGTCGAAAAGGACGCCAAAGAGGAAGTAAAGCTCTTCTTGGGTAATGCTGGAACTGCAATGCGTCCATTGACGGCAGCTGTAGTAGCTGCTGGTGGAAATGCAACGTATGTTTTCTTTATCCTAGTTGAAATAAGTATGAGATCCATGGGTATGTTTGGAGACTGATCGTTTCTTTTATTAAAAAAAAACTTCAGTTATGTGCTTGATTG	FALSE	TRUE	FALSE	0	0	0	4	0.00374178
GTGGAAGCAGATAAAGTTGCAAAAAGAGCTGTGGTTGTTGGCTGTGGCGGCAGGTTCCCGGTCGAAAAGGACGCCAAAGAGGAAGTAAAGCTCTTCTTGGGTAATGCTGGAACTGCAATGCGGCCATTGACGGCAGCTGTAGTTGCTGCTGGTGGAAATGCCACGTATGTTTTCTTTATCCTAGT-GAAATAAGTATGAGATCCATGGGTATGTTTGGAGACTGATCATGTCTTTTATTTAAAAAAAAAACTTCAGTTATGTGCTTGATGG	FALSE	TRUE	FALSE	0	0	0	4	0.00374178
GTGGAAGCAGATAAAGTTGCAAAAAGAGCTGTGGTTGTTGGCTGTGGCGGCAGGTTCCCGGTCGAAAAGGACGCCAAAGAGGAAGTAAAGCTCTTCTTGGGTAATGTTGGAACTGCAATGCGTCCATTGACGGCAGCTGTAGTAGCTGCTGGTGGAAATGCAACGTATGTTTTCTTTATCCTAGTTGAAATAAGTATGAGATCCATGGGTATGTTTGGAGACTGATCGTGTCTTTTATTAAAAAAAAAACTTCAGTTATGTGCTTGATGG	FALSE	TRUE	FALSE	0	0	0	4	0.00374178
GTGGAAGCAGATAAAGTTGCAAAAAGAGCTGTGGTTGTTGGCTGTGGCGGCAGGTTCCCGGTCGAAAAGGACGCCAAAGAGGAAGTAAAGCTCTTCTTGGGTAATGCTGGAACTGCAATGCGTCCATTGACGGCAGCTGTAGTAGCTGCTGGTGGAAATGCAACGTATGTTTTCTTTATCCTAGTTGAAATAAGTATGAGATCCATGGGTATGTTTGGAGACTGATCGTGTCTTTTATTAAAAAAAAAACTTCAGTTATGTGCTTGACGG	FALSE	TRUE	FALSE	0	0	0	4	0.00374178
GTGGAAGCAGATAAAGTTGCAAAAAGAGCTGTGGTTGTTGGCTGTGGCGGCAGGTTCCCAGTCGAAAAGGACGCCAAAGAGGAAGTAAAGCTCTTCTTGGGTAATGCTGGAATTGCTATGCGGAGTCTGACGGCTGCTGTAGTAGCTGCTGGTGGAAATGCAACGTATGTTTTCTTTATCCTAGTGGAAATAAGTATGAGATCCATGGGTATGTTTGGAGACTGATCGTTTCTTTTATTAAAAAAAAACTTCAGTTATGTGCTTGATGG	FALSE	TRUE	FALSE	0	0	0	4	0.00374178
CTGGAAGCAGATAAAGTTGCAAAAAGAGCTGTGGTTGTTGGCTGTGGCGGCAGGTTCCCGGTCGAAAAGGACGCCAAAGAGGAAGTAAAGCTCTTCTTGGGTAATGCTGGAACTGCAATGCGTCCATTGACGGCAGCTGTAGTAGCTGCTGGTGGAAATGCAACGTATGTTTTCTTTATCCTAGTGGAAATAAGTATGAGATCCATGGGTATGTTTGGAGACTGATCGTTTCTTTTATTAAAAAAAAACTTCAGTTATGTGCTTGATGG	FALSE	TRUE	FALSE	0	0	0	4	0.00374178
GTGGAAGCAGATAAAGTTGCAAAAAGAGTTGTGGTTGTTGGCTGTGGCGGCAGGTTCCCGGTCGAAAAGGACGCCAAAGAGGAAGTAAAGCTCTTCTTGGGTAATGCTGGAACTGCAATGCGGCCATTGACGGCAGCTGTAGTAGCTGCTGGTGGAAATGCAACGTATGTTTTCTTTATCCTAGTGGAAATAAGTATGAGATCCATGGGTATGTTTGGAGACTGATCGTTTCTTTTATTAAAAAAAAACTTCAGTTATGTGCTTGATGG	FALSE	TRUE	FALSE	0	0	0	4	0.00374178
GTGGAAGCAGATAAAGTTGCAAAAAGAGCTGTGGTTGTTGGCTGTGGCGGCAGGTTCCCGGTCGAAAAGGACGCCAAAGAGGAAGTAAAGCTCTTCTTGGGTAATGCTGGAACTGCAATGCGGCCATTGACGGCAGCTGTAGTTGCTGCTGGTGGAAATGCAACGTATGTTTTCTTTATCCTAGTGGAAATAAGTATGAGATCCATGGGTATGTTTGGAGACTGATCGTTTCTTTTATTAAAAAAAAAACTTCAGTTATTTGCTTGATGG	FALSE	TRUE	FALSE	0	0	0	4	0.00374178
GTGGAAGCAGATAAAGTTGCAAAAAGAGCTGTGGTTGTTGGCTGTGGCGGCAGGTTCCCGGTCGAAAAGGACGCCAAAGAGGAAGTAAAGCTCTTCTTGGGTAATGCTGGAACTGCAATGCGTCCATTGACGGCAGCTGTAGTAGCTGCTGGTGGAAATGCAACGTATGTTTTCTTTATCCTAGTTGAAATAAGTATGAGATCGATGGGTATGTTTGGAGACTGATCGTGTCTTTTATTAAAAAAAAAACTTCAGTTATGTGCTTGATGG	FALSE	TRUE	FALSE	0	0	0	4	0.00374178
GTGGAAGCAGATAAAGTTGCAAAAAGAGCTGTGGTTGTTGGCTGTGGCGGCAGGTTCCCGGTCGAAAAGGACGCCAAAGAGGAAGTAAAGCTCTTCTTGGGTAATGCTGGAACTGCAATGCGGCCATTGACGGCAGCTGTAGTTGCTGCTGGTGGAAATGCAACGTATGTTTTCTTTATCCTAGT-GAAATAAGTATGAGATCCATGGGTATGTTTGGAGACTGATCATGTCTTTTATTTAAAAAAAAAACTTCAGTTATGTGGTTGATGG	FALSE	TRUE	FALSE	0	0	0	4	0.00374178
GTGGAAGCAGATAAAAGTTGCAAAAAGAGCTGTGGTTGTTGGCTGTGGCGGCAGGTTCCCGGTCGAAAAGGACGCCAAAGAGGAAGTAAAGCTCTTCTTGGGTAATGCTGGAACTGCAATGCGGCCATTGACGGCAGCTGTAGTTGCTGCTGGTGGAAATGCAACGTATGTTTTCTTTATCCTAGT-GAAATAAGTATGAGATCCATGGGTATGTTTGGAGACTGATCATGTCTTTTATTTAAAAAAAAAACTTCAGTTATGTGCTTGATGG	FALSE	TRUE	FALSE	0	0	0	4	0.00374178
GTGGAAGCAGATAAAGTTGCAAAAAGAGCTGTGGTTGTTGGCTGTGGCGGCAGGTTCCCAGTCGAAAAGGACGCCAAAGAGGAAGTAAAGCTCTTCTTGGGTAATGCTGGAACTGCAATGCGGCCACTGACGGCAGCTGTAGTAGCTGCTGGTGGAAATGCAACGTATGTTTTCTTTATCCTAGTGGAAATAAGTATGAGATCCATGGGTATGTTTGGAGGCTGATCGTTTCTTTTATTAAAAAAAAACTTCAGTTATGTGCTTGATGG	FALSE	TRUE	FALSE	0	0	0	4	0.00374178
GTGGAAGCAGATAAAGTTGCAAAAAGAGCTGTGGTTGTTGGCTGTGGCGGCAGGTTCCCGGTCGAAAAGGACGCCAAAGAGGAAGTAAAGCTCTTCTTGGGTAATGCTGGAACTGCAATGCGGCCATTGACGGCAGCTGTAGTTGCTGCTGGTGGAAATGCAACGTATGTTTTCTTTATCCTAGT-GAAATAAGTATGAGATCCATGGGTATGTTTGGAGACTGATCATGTCTTTTATTTAAAAAAAAAACTTCAGTTATGAGCTTGATGG	FALSE	TRUE	FALSE	0	0	0	4	0.00374178
GTGGAAGCAGATAAAGTTGCAAAAAGAGCTGTGGTTGTTGGCTGTGGCGGCAGGTTCCCAGTCGAAAAGGACGCCAAAGAGGAAGTAAAGCTCTTCTTGGGTAATGCTGGAACTGCAATGCGTCCATTGACGGCAGCTGTAGTAGCTGCTGGTGGAAATGCAACGTATGTTTTCTTTATCCTAGTGGAAATAAGTATGAGATCCATGGGTATGTTTGGAGACTGATCATGTCTTTTATTTAAAAAAAAAACTTCAGTTATGTGCTTGATGG	FALSE	TRUE	FALSE	0	0	0	4	0.00374178
GTGGAAGCAGATAAAGTTGCAAAAAGAGCTGTGGTTGTTGGCTGTGGCGGCAGGTTCCCAGTCGAAAAGGACGCCAAAGAGGAAGTAAAGCTCTTCTTGGGTAATGCTGGAACTGCAATGCGGCCACTGACGGCAGCTGTAGTAGCTGCTGGTGGAAATGCAACGTATGTTTTCTTTATCCTAGTGGAAATAAGTATGAGATCCATGGGTATGTTTGGAGACTGATCATGTCTTTTATTTAAAAAAAAAAACTTCAGTTATGTGCTTGATGG	FALSE	TRUE	FALSE	0	0	0	4	0.00374178
GTGGAAGCAGATAAAGTTGCAAAAGGAGCTGTGGTTGTTGGCTGTGGCGGCAGGTTCCCAGTCGAAAAGGACGCCAAAGAGGAAGTAAAGCTCTTCTTGGGTAATGCTGGAACTGCAATGCGGCCACTGACGGCAGCTGTAGTAGCTGCTGGTGGAAATGCAACGTATGTTTTCTTTATCCTAGTGGAAATAAGTATGAGATCCATGGGTATGTTTGGAGACTGATCGTTTCTTTTATTAAAAAAAAACTTCAGTTATGTGCTTGATGG	FALSE	TRUE	FALSE	0	0	0	4	0.00374178
GTGGAAGCAGATAAAGTTGCAAAAAGAGCTGTGGTTGTTGGCTGTGGCGGCAGGTTCCCAGTCGAAAAGGACGCCAAAGAGGAAGTAAAGCTCTTCTTGGGTAATGCTGGAACTGCAATGCGGCCACTGACGGCAGCTGTAGTAGCTGCTGGTGGAAATGCAACGTATGTTTTCTTTATCCTAGTGGAAATAAGTATGAGATCCATGGGTATGTTTGGAGACTGATCATGTCTTTTATTTAAAAAAAAAACTTCAGTTATGTGTTTGATGG	FALSE	TRUE	FALSE	0	0	0	4	0.00374178
GTGGAAGCAGATAAAGTTGCAAAAAGAGCTGTGGTTGTTGGCTGTGGCGGCAGGTTCCCGGTCGAAAAGGACGCCAAAGAGGAAGTAAAGCTCTTCTTGGGTAATGCTGGAACTGCAATGCGTCCATTGACGGCAGCTGTAGTAGCTGCTGGTGGAAATGCAACGTATGTTTTCTTTATCCTAGTTGAAATAAGTATGAGATCCATGGGTATGTTTGGAGACTGATCGTGTCTTTTATTAAAAAAAAACTTCCGTTATGTGCTTGATGG	FALSE	TRUE	FALSE	0	0	0	4	0.00374178
GTGGAAGCAGATAAAGTTGCAAAAAGAGCTGTGGTTGTTGGCTGTGGCGGCAGGTTCCCGGTCGAAAAGGACGCCAAAGAGGAAGTAAAGCTCTTCTTGGGTAATGCTGGAACTGCAATGCGTCCATTGACGGCAGCTGTAGTAGCTGCTGGTGGAAATGCAACGTATGTTTTCTTTATCCTAGTTGAAATAAGTATGAGATCCATGGGTATGTGTGGAGACTGATCGTGTCTTTTATTAAAAAAAAAACTTCAGTTATGTGCTTGATGG	FALSE	TRUE	FALSE	0	0	0	4	0.00374178
GTGGAAGCAGATAAAGTTGCAAAAAGAGCTGTGGTTGTTGGCTGTGGCGGCAGGTTCCCGGTCGAAAAGGACGCCAAAGAGGAAGTAAAGCTCTTCTTGGGTAATGCTGGAACTGCAATGCGTCCATTGACGGCAGCTGTAGTAGCTGCTGGTGGAAATGCAACGTATGTTTTCTTTATCCTAGTGGAAATAAGTATGAGATCCATGGGTATGTTTGGAGACTGATCGTTTCTTTTATTAAAAAAAAACTTCAGTTATGTCCTTGATGG	FALSE	TRUE	FALSE	0	0	0	4	0.00374178
GTGGAAGCAGATAAAGTTGCAAAAAGAGCTGTGGTTGTTGGCTGTGGCGGCAGGTTCCCAGTCGAAAAGGACGCCAAAGAGGAAGTAAAGCTCTTCTTGGGTAATGCTGGAACTGCAATGCGGCCACTGACGGCAGCTGTAGTAGCTGCTGGTGGAAATGCAACGTATGTTTTCTTTATCCTAGTGGAAATAAGTATGAGATCCATGGGTATGTTTGGAGACTGAGCGTTTCTTTTATTAAAAAAAAACTTCAGTTATGTGCTTGATGG	FALSE	TRUE	FALSE	0	0	0	4	0.00374178
GTGGAAGCAGATAAAGTTGCAAAAAGAGCTGTGGTTGTTGGCTGTGGCGGCAGGTTCCCGGTCGAAAAGGACGCCAAAGAGGAAGTAAAGCTCTTCTTGGGTAATGCTGGAACTGCAATGCGGCCATTGACGGCAGCTGTAGTTGCTGCTGGTGGAAATGCAACGTATGTTTTCTTTATCCTAGTGGAAATAAGTATGAGATCCATGGGTATGTTTGGAGACTGATCGTTTCTTTTATTAAAAATAAACTTCAGTTATGTGCTTGATGG	FALSE	TRUE	FALSE	0	0	0	4	0.00374178
GTGGAAGCAGATAAAGTTGCAAAAAGAGCTGTGGTTGTTGGCTGTGGCGGCAGGTTCCCAGTCGAAAAGGACGCCAAAGAGGAAGTAAAGCTCTTCTTGGGTAATGCTGGAACTGCAATGCGGCCACTGACGGCAGCTGTAGTAGCTGCTGGTGGTAATGCAACGTATGTTTTCTTTATCCTAGTGGAAATAAGTATGAGATCCATGGGTATGTTTGGAGACTGATCGTTTCTTTTATTAAAAAAAAACTTCAGTTATGTGCTTGATGG	FALSE	TRUE	FALSE	0	0	0	4	0.00374178
GTGGAAGCAGATAAAGTTGCAAAAAGAGCTGTGGTTGTTGGCTGTGGCGGCAGGTTCCCGGTCGAAAAGGACGCCAAAGAGGAAGTAAAGCTCTTCTTGGGTAATGCTGGAACTGCAATGCGGCCATTGACGGCAGCTGTAGTTGCTGCTGGTGGAAATGCAACGTATGTTTTCTTTATCCTAGT-GAAATAAGTATGAGATCCATGGGTATGTTTGGAGACTGATCATGTCTTTTATTTAAAAAAAACACTTCAGTTATGTGCTTGATGG	FALSE	TRUE	FALSE	0	0	0	4	0.00374178
GTGGAAGCAGATAAAGTTGCAAAAAGAGCTGTGGTTGTTGGCTGTGGCGGCAGGTTCCCGGTCGAAAAGGACGCCAAAGAGGAAGTAAAGCTCTTCTTGGGTAATGCTGGAACTGCAATGCGGCCATTGACGGCAGCTGTAGTTGCTGCTGGTGGAAATGCAACGTATGTTTTCTTTATCCTAGT-GAAATAAGTATGAGATCCATGGGTATGTTTGGAGACTGATCATGTCTTTTATTTAAAAAAAAAACTTCAGTTATGTGCTTGATGGCTGTCTCTTATACCAATCTCCGAGCCCACGA	FALSE	TRUE	FALSE	0	0	0	4	0.00374178
GTGGAAGCAGATAAAGTTGCAAAAAGAGCTGTGGTTGTTGGCTGTGGCGGCAGGTTCCCAGTCGAAAAGGACGCCAAAGAGGAAGTAAAGCTCTTCTTGGGTAATGCTGTAACTGCAATGCGGCCACTGACGGCAGCTGTAGTAGCTGCTGGTGGAAATGCAACGTATGTTTTCTTTATCCTAGTGGAAATAAGTATGAGATCCATGGGTATGTTTGGAGACTGATCGTTTCTTTTATTAAAAAAAAACTTCAGTTATGTGCTTGATGG	FALSE	TRUE	FALSE	0	0	0	4	0.00374178
GTGGAAGCAGATAAAGTTGCAAAAAGAGCTGTGGTTGTTGGCTGTGGCGGCAGGTTCCCGGTCGAAAAGGACGCCAAAGAGGAAGTAAAGCTCTTCTTGGGTAATGCTGGAACTGCAATGCGGCCATTGACGGCAGCTGTAGTTGCTGCTGGTGGAAATGCAACGTATGTTTTCTTTATCCTAGT-GAAATAAGTATGAGGTCCATGGGTATGTTTGGAGACTGATCATGTCTTTTATTTAAAAAAAAAACTTCAGTTATGTGCTTGATGG	FALSE	TRUE	FALSE	0	0	0	4	0.00374178
GTGGAAGCAGATAAAGTTGCAAAAAGAGCTGTGGTTGTTGGCTGTGGCGGCAGGTTCCCAGTCGAAAAGGACGCCAAAGAGGAAGTAAAGCTCTTCTTGGGTAATGCTGGAACTGCAATGCGGCCACTGACAGCAGCTGTAGTAGCTGCTGGTGGAAATGCAACGTATGTTTTCTTTATCCTAGTGGAAATAAGTATGAGATCCATGGGTATGTTTGGAGACTGATCGTTTCTTTTATTAAAAAAAAACTTCAGTTATGTGCTTGATGG	FALSE	TRUE	FALSE	0	0	0	4	0.00374178
GTGGAAGCAGATAAAGTTGCAAAAAGAGCTGTGGTTGTTGGCTGTGGCGGCAGGTTCCCAGTCGAAAAGGACGCCAAAGAGGAAGTAAAGCTCTTCTTGGGTAATGCTGGAACTGCAATGCGGCCACTGACGGCAGCTGTAGTAGCTGCTGGTGGAAATGCAACGTATGTTTTCTTTATCCTAGTGGAAATAAGTATGGGATCCATGGGTATGTTTGGAGACTGATCGTTTCTTTTATTAAAAAAAAACTTCAGTTATGTGCTTGATGG	FALSE	TRUE	FALSE	0	0	0	4	0.00374178
GTGGAAGCAGATAAAGTTGCAAAAAGAGCTGTGGTTGTTGGCTGTGGCGGCAGGTTCCCGGTCGAAAAGGACGCCAAAGAGGAAGTAAAGCTCTTCTTGGGTAATGCTGGAACTGCAATGCGTCCATTGACGGCAGCTGTAGTAGCTGCTGGTGGAAATGCAACGTATGTTTTCTTTATCCTAGTTGAAATAAGTATGAGATCCATGGGTATGTTTGGAGACTGATCGTGTCTTTTATTAAAAAAAAAACTTCAGTTATGAGCTTGATGG	FALSE	TRUE	FALSE	0	0	0	4	0.00374178
GTGGAAGCAGATAAAGTTGCAAAAAGAGCTGTGGTTGTTGGCTGTGACGGCAGGTTCCCAGTCGAAAAGGACGCCAAAGAGGAAGTAAAGCTCTTCTTGGGTAATGCTGGAACTGCAATGCGGCCACTGACGGCAGCTGTAGTAGCTGCTGGTGGAAATGCAACGTATGTTTTCTTTATCCTAGTGGAAATAAGTATGAGATCCATGGGTATGTTTGGAGACTGATCGTTTCTTTTATTAAAAAAAAACTTCAGTTATGTGCTTGATGG	FALSE	TRUE	FALSE	0	0	0	4	0.00374178
GTGGAAGCAGATAAAGTTGCAAAAAGAGCTGTGGTTGTTGGCTGTGGCGGCAGGTTCCCGGTCGAAAAGGACGCCAAAGAGGAAGTAAAGCTCTTCTTGGGTAATGCTGGAACTGCAATGCGTCCATTGACGGCAGCTGTAGTAGCTGCTGGTGGAAATGCAACGTATGTTTTCTTTATCCTAGTTGAAATAATTATGAGATCCATGGGTATGTTTGGAGACTGATCGTGTCTTTTATTAAAAAAAAAACTTCAGTTATGTGCTTGATGG	FALSE	TRUE	FALSE	0	0	0	4	0.00374178
GTGGAAGCAGATAAAGTTGCAAAAAGAGCTGTGGTTGTTGGCTGTGGCGGCAGGTTCCCGGTCGAAAAGGACGCCAAAGAGGAAGTAAAGCTCTTCTTGGGTAATGCTGGAACTGCAATGCGTCCATTGACGGCAGCTGTAGTAGCTGCTGGTGGAAATGCAACGTATGTTCTCTTTATCCTAGTTGAAATAAGTATGAGATCCATGGGTATGTTTGGAGACTGATCGTGTCTTTTATTAAAAAAAAAACTTCAGTTATGTGCTTGATGG	FALSE	TRUE	FALSE	0	0	0	4	0.00374178
GTGGAAGCAGATAAAGTTGCAAAAAGAGTTGTGGTTGTTGGCTGTGGCGGCAGGTTCCCGGTCGAAAAGGACGCCAAAGAGGAAGTAAAGCTCTTCTTGGGTAATGCTGGAACTGCAATGCGGCCATTGACGGCAGCTGTAGTTGCTGCTGGTGGAAATGCAACGTATGTTTTCTTTATCCTAGT-GAAATAAGTATGAGATCCATGGGTATGTTTGGAGACTGATCATGTCTTTTATTTAAAAAAAAAACTTCAGTTATGTTCTTGATGG	FALSE	TRUE	FALSE	0	0	0	4	0.00374178
GTGGAAGCAGATAAAGTTGCAAAAAGAGCTGTGGTTGTTGGCTGTGGCGGCAGGTTCCCGGTCGAAAAGGACGCCAAAGAGGAAGTACAGCTCTTCTTGGGTAATGCTGGAACTGCAATGCGGCCATTGACGGCAGCTGTAGTTGCTGCTGGTGGAAATGCAACGTATGTTTTCTTTATCCTAGT-GAAATAAGTATGAGATCCATGGGTATGTTTGGAGACTGATCATGTCTTTTATTTAAAAAAAAAACTTCAGTTATGTGCTTGATGG	FALSE	TRUE	FALSE	0	0	0	4	0.00374178
GTGGAAGCAGATAAAGTTGCAAAAAGAGCTGTGGTTGTTGGCTGTGGCGGCAGGTTCCCGGTCGAAAAGGACGCCAAAGAGGAAGTAAAGCTCTTCTTGGGTAATGCTGGAACTGCAATGCGGCCATTGACGGCAGCTGTAGTTGCTGCTGGTGGAAATGCAACGTATGTTTTCTTTATCCTAGT-GAAATAAGTATGAGATCCATGGGTATGTTTGGAGACTGATCATTTCTTTTATTTAAAAAAAAAACTTCAGTTATTTGCTTGATGG	FALSE	TRUE	FALSE	0	0	0	4	0.00374178
GTGGAAGCAGATAAAGTTGCAAAAAGAGCTGTGGTTGTTGGCTATGGCGGCAGGTTCCCGGTCGAAAAGGACGCCAAAGAGGAAGTAAAGCTCTTCTTGGGTAATGCTGGAACTGCAATGCGGCCATTGACGGCAGCTGTAGTTGCTGCTGGTGGAAATGCAACGTATGTTTTCTTTATCCTAGT-GAAATAAGTATGAGATCCATGGGTATGTTTGGAGACTGATCATGTCTTTTATTTAAAAAAAAAACTTCAGTTATGTGCTTGATGG	FALSE	TRUE	FALSE	0	0	0	4	0.00374178
GTGGAAGCAGATAAAGTTGCAAAAAGAGCTGTGGTTGTTGGCTGTGGCGGCAGGTTCCCAGTCGAAAAGGACGCCAAAGAGGAAGTAAAGCTCTTCTTGGGTAATGCTGGAACTGCAATGCGTCCATTGACGGCAGCTGTAGTAGCTGCTGGTGGAAATGCAACGTATGTTTTCTTTATCCTAGTTGAAATAAGTATGAGATCCATGGGTATGTTTGGAGACTGATCGTGTCTTTTATTAAAAAAAAAACTTCAGTTATGTGCTTTATGG	FALSE	TRUE	FALSE	0	0	0	4	0.00374178
GT-GAAGCAGATAAAGTTGCAAAAAGAGCTGTGGTTGTTGGCTGTGGCGGCAGGTTCCCGGTCGAAAAGGACGCCAAAGAGGAAGTAAAGCTCTTCTTGGGTAATGCTGGAACTGCAATGCGTCCATTGACGGCAGCTGTAGTAGCTGCTGGTGGAAATGCAACGTATGTTTTCTTTATCCTAGT-GAAATAAGTATGAGATCCATGGGTATGTTTGGAGACTGATCATGTCTTTTATTTAAAAAAAAAACTTCAGTTATGTGCTTGATGG	FALSE	TRUE	FALSE	0	0	0	4	0.00374178
GTGGAAGCAGATAAAGTTGCAAAAAGAGCTGTGGTTGTTGGCTGTGGCGGCAGGTTCCCAGTCGAAAAGGACGCCAAAGAGGAAGTAAAGCTCTTCTTGGGTAATGCTGGAACTGCAATGCGGCCACTGACGGCAGCTGTAGTAGCTGCTGGTGGAAATGCAACGTATGTTTTCTTTATCCTAGTGGAAATAAATATGAGATCCATGGGTATGTTTGGAGACTGATCGTTTCTTTTATTAAAAAAAAACTTCAGTTATGTGCTTGATGG	FALSE	TRUE	FALSE	0	0	0	4	0.00374178
GTGGAAGCAGATAAAGTTGCAAANAGAGCTGTGGTTGTTGGCTGTGGCGGCAGGTTCCCGGTCGAAAAGGACGCCAAAGAGGAAGTAAAGCTCTTCTTGGGTAATGCTGGAACTGCAATGCGTCCATTGACGGCAGCTGTAGTAGCTGCTGGTGGAAATGCAACGTATGTTTTCTTTATCCTAGTTGAAATAAGTATGAGATCCATGGGTATGTTTGGAGACTGATCGTGTCTTTTATTAAAAAAAAACTTCAGTTATGTGCTTGATGG	FALSE	TRUE	FALSE	0	0	0	4	0.00374178
GTGGAAGCAGATAAAGTTGCAAAAAGAGCTGTGGTTGTTGGCTGTGGCGGCAGGTTCCCGGTCGAAAAGGACGCCAAAGAGGAAGTAAAGCTCTTCTTGGGTAATGCTGGAACTGCAATGCGGCCATTGACGGCAGCTGTAGTTGCTGCTGGTGGAAATGCAACGTATGTTTTCTTTATCCTAGT-GAAATAAGTATGAGATCCATGGGTATGTTTGGAGACTGATCATGTCTTTTATTTAAAAAAAAAACTTCATTTATGTGTTTGATGG	FALSE	TRUE	FALSE	0	0	0	4	0.00374178
GTGGAAGCAGATAAAGTTGCAAAAAGAGCTGTGGTTGTTGGCTGTGGCGGCAGGTTCCCGGTCGAAAAGGACGCCAAAGAGGAAGTAAAGCTCTTCTTGGGTAATGCTGGAACTGCAATGCGGCCATTGACGGCAGCTGTAGTTGCTGCTGGTGGAAATGCAACGTATGTTTTCTTTATCCTAGT-GAAATAAGTATGAGATCCATGGGTATGTTCGGAGACTGATCGTGTCTTTTATTAAAAAAAAAACTTCAGTTATGTGCTTGATGG	FALSE	TRUE	FALSE	0	0	0	4	0.00374178
GTGGAAGCAGATAAAGTTGCAAAAAGAGCTGTGGTTGTTGGCTGTGGCGGCAGGTTCCCAGTCGAAAAGGACGCCAAAGAGGAAGTAAAGCTCTTCTTGGGTAATGCTGGAACTGCAATGCGGCCACTGACGGCAGCTGTAGTAGCTGCTGGTGGAAATGCAACGTATGTTTTCTTTATCCTAGTGGAAATAAGTATGAGATCCATGGGTATGTTTGGAGACTGATCGTTTCTTTTATTAAAAAAAAACTTCAGTTATGTGCTTGAGG-	FALSE	TRUE	FALSE	0	0	0	4	0.00374178
GTGGAAGCAGATAAAGTTGCAAAAAGAGCTGTGGTTGTTGGCTGTGGCGGCAGGTTCCCGGTCGAAAAGGACGCCAAAGAGGAAGTAAAGCTCTTCTTGGGTAATGCTGGAACTGCAATGCGTCCATTGACGGCAGCTGTAGTAGCTGCTGGTGGAAATGCAACGTATGTTTTCTTTATCCTAGTTGAAATAAGTATGAGATCCATGGGTATGTTTGGAGACTGATCGTGTCTTTTGTTAAAAAAAAAACTTCAGTTATGTGCTTGATGG	FALSE	TRUE	FALSE	0	0	0	4	0.00374178
GTGGAAGCAGATAAAGTTGCAAAAAGAGCTGTGGTTGTTGGCTGTGGCGGCAGGTTCCCAGTCGAAAAGGACGCCAAAGAGGAAGTAAAGCTCTTCTTGGGTAATGCTGGAACTGCAATGCGGCCACTGACGGCAGCTGTAGTAGCTGCTGGTGGAAATGCAACGTATGATTTCTTTATCCTAGTGGAAATAAGTATGAGATCCATGGGTATGTTTGGAGACTGATCGTTTCTTTTATTAAAAAAAAACTTCAGTTATGTGCTTGATGG	FALSE	TRUE	FALSE	0	0	0	4	0.00374178
GTGGAAGCAGATAAAGTTGCAAAAAGAGCTGTGGTTGTTGGCTGTGGCGGCAGGTTCCCAGTCGAAAAGGACGCCAAAGAGGAAGTAAAGCTCTTCTTGGGTAATGCTGGAACTGCAATGCGTCCATTGACGGCAGCTGTAGTAGCTGCTGGTGGAAATGCAACGTATGTTTTCTTTATCCTAGTTGAAATAAGTATGAGATCCATGGGTATGTTTGGAGACTGATCGTGTCTTTTATTAAAAAAAAAACTTCAGTTATGTGCTTGATTG	FALSE	TRUE	FALSE	0	0	0	4	0.00374178
GTGGAAGCAGATAAAGTTGCAAAAAGAGCTGTGGTTGTTGGCTGTGGCGGCAGGTTCCCAGTCGAAAAGGACGCCAAAGAGGAAGTAAAGCTCTTCTTGGGTAATGCTGGAACTGCAATGCGGCCACTGACGGCAGCTGTAGTAGCTGCTGGTGGAAATACAACGTATGTTTTCTTTATCCTAGTGGAAATAAGTATGAGATCCATGGGTATGTTTGGAGACTGATCGTTTCTTTTATTAAAAAAAAACTTCAGTTATGTGCTTGATGG	FALSE	TRUE	FALSE	0	0	0	4	0.00374178
GTAGAAGCAGATAAAGTTGCAAAAAGAGCTGTGGTTGTTGGCTGTGGCGGCAGGTTCCCGGTCGAAAAGGACGCCAAAGAGGAAGTAAAGCTCTTCTTGGGTAATGCTGGAACTGCAATGCGGCCATTGACGGCAGCTGTAGTTGCTGCTGGTGGAAATGCAACGTATGTTTTCTTTATCCTAGT-GAAATAAGTATGAGATCCATGGGTATGTTTGGAGACTGATCATGTCTTTTATTTAAAAAAAAAACTTCAGTTATGTGCTTGATGG	FALSE	TRUE	FALSE	0	0	0	4	0.00374178
GTGGAAGCAGATAAAGTTGCAAAAAGAGCTGTGGTTGTTGGCTGTGGCGGCAGGTTCCCGGTCGAAAAGGACGCCAAAGAGGAAGTAAAGCTCTTCTTGGGTAATGCTGGAACTGCAATGCGGCCATTGACGGCAGCTGTAGTTGCTGCTGGTGGAAATGCAACGTATGTTTTCTTTATCCTAGT-GAAATAAGTATGAGATCCATGGGTATGTTTGGAGACTGATCGTTTCTTTTATT-AAAAAAAACTTCAGTTATGTGCTTGATGG	FALSE	TRUE	FALSE	0	0	0	4	0.00374178
GTGGAAGCAGATAAAGTTGCAAAAAGAGCTGTGGTTGTTGGCTGTGGCGGCAGGTTCCCAGTCGAAAAGGACGCCAAAGAGGAAGTAAAGCTCTTCTTGGGTAATGCTGGAACTGCAATGCGGCCACTGACGGCAGCTGTAGTAGCTGCTGGTGGAAATGCAACGTATGTTTTCTTTATCCTAGT-GAAATAAGTATGAGATCCATGGGTATGTTTGGAGACTGATCATGTCTTTTATTTAAAAAAAAAAACTTCAGTTATGTGCTTGATGG	FALSE	TRUE	FALSE	0	0	0	4	0.00374178
GTGGAAGCAGATAAAGTTGCAAAAAGAGCTGTGGTTGTTGGCTGTGGCGGCAGGTTCCCAGTCGAAAAGGACGCCAAAGAGGAAGTAAAGCTCTTCTTGGGTAATGCTGGAACTGCAATGCGGCCACTGACGGCAGCTGTAGTAGCTGCTGGTGGAAATGCAACGTATGTTTTCTTTATCCTAGT-GAAATAAGTATGAGATCCATGGTTATGTTTGGAGACTGATCATGTCTTTTATTTAAAAAAAAAACTTCAGTTATGTGCTTGATGG	FALSE	TRUE	FALSE	0	0	0	4	0.00374178
GTGGAAGCAGATAAAGTTGCAAAAAGAGCTGTGGTTGTTGGCTGTGGCGGCAGGTTCCCAGTCGAAAAGGACGCCAAAGAGGAGGTAAAGCTCTTCTTGGGTAATGCTGGAACTGCAATGCGGCCACTGACGGCAGCTGTAGTAGCTGCTGGTGGAAATGCAACGTATGTTTTCTTTATCCTAGTGGAAATAAGTATGAGATCCATGGGTATGTTTGGAGACTGATCGTTTCTTTTATTAAAAAAAAACTTCAGTTATGTGCTTGATGG	FALSE	TRUE	FALSE	0	0	0	4	0.00374178
GTGGAAGCAGATAAAGTTGCAAAAAGAGCTGTGGTTGTTGGCTGTGGCGGCAGGTTCCCAGTCGAAAAGGACGCCAAAGAGGAAGTAAAGCTCTTCTTGGGTAATGCTGGAATTGCTATGCGCCGTCTGACGGCTGCTGTAGTAGCTGCTGGTGGAAATGCAACGTATGTTTTCTTTATCCTAGTGGAAATAAGTATGAGATCCATGGGTATGTTTGGAGACTGATCGTTTCTTTTATTAAAAAAAAACTTCAGTTATGTTCTTGATGG	FALSE	TRUE	FALSE	0	0	0	4	0.00374178
GTGGAAGCAGATAAAGTTGCAAAAAGAGCTGTGGTTGTTGGCTGTGGCGGCAGGTTCCCAGTCGAAAAGGACGCCAAAGAGGAAGTAAAGCTCTTCTTGGGTAATGCTGGAACTGCAATGCGGCCACTGACGGCAGCTGTAGTAGCTGCTGGTGGAAATGCAACGTATGTTTTCTTTTTCCTAGTGGAAATAAGTATGAGATCCATGGGTATGTTTGGAGACTGATCGTTTCTTTTATTAAAAAAAAACTTCAGTTATGTGCTTGATGG	FALSE	TRUE	FALSE	0	0	0	4	0.00374178
GTGGAAGCAGATAAAGTTGCAAAAAGAGCTGTGGTTGTTGGTTGTGGCGGCAGGTTCCCAGTCGAAAAGGACGCCAAAGAGGAAGTAAAGCTCTTCTTGGGTAATGCTGGAACTGCAATGCGGCCACTGACGGCAGCTGTAGTAGCTGCTGGTGGAAATGCAACGTATGTTTTCTTTATCCTAGTGGAAATAAGTATGAGATCCATGGGTATGTTTGGAGACTGATCGTTTCTTTTATTAAAAAAAAACTTCAGTTATGTGCTTGATGG	FALSE	TRUE	FALSE	0	0	0	4	0.00374178
GTGGAAGCAGATAAAGTTGCAAAAAGAGCTGTGGTTGTTGGCTGTGGCGGCAGGTTCCCGGTCGAAAAGGACGCCAAAGAGGAAGTAAAGCTCTTCTTGGGTAATGCTGGAACTGCAATGCGTCCATTGACGGCAGCTGTAGTAGCTGCTGGTGGAAATGCAACGTATGTTTTCTTTATCCTAGTTGAAATAAGTATGAGATCCATGGGTATGTTTGGAGACTGATCGTGTCTTTTATTAAAAAAAAAACTTCAGTTATG-GCTTGATGG	FALSE	TRUE	FALSE	0	0	0	4	0.00374178
-TGGAAGCAGATAAAGTTGCAAAAAGAGCTGTGGTTGTTGGCTGTGGCGGCAGGTTCCCGGTCGAAAAGGACGCCAAAGAGGAAGTAAAGCTCTTCTTGGGTAATGCTGGAACTGCAATGCGGCCACTGACGGCAGCTGTAGTAGCTGCTGGTGGAAATGCAACGTATGTTTTCTTTATCCTAGTGGAAATAAGTATGAGATCCATGGGTATGTTTGGAGACTGATCGTTTCTTTTATTAAAAAAAAACTTCAGT	FALSE	TRUE	FALSE	0	0	0	4	0.00374178
GTGGAAGCAGATAAAGTTGCAAAAAGAGCTGTGGTTGTTGGCTGTGGCGGCAGGTTCCCAGTCGAAAAGGACGCCAAAGAGGAAGTAAAGCTCTTCTTGGGTAATGCTGGAACTGCAATGCGGCCACTGACGGCAGCTGTAGTAGCTGCTGGTGGAAATGCAACGTATGTTTTCTTTATCCTAGT-GAAATAAGTATGAGATCCATGGGTATGTTTGGAGACTGATCATGTCTTTTATTTAAAAAAAAAAATTCAGTTATGTGCTTGATGG	FALSE	TRUE	FALSE	0	0	0	4	0.00374178
GTGGAAGCAGATAAAGTTGCAAAAAGAGCTGTGGTTGTTGGCTGTGGCGGCAGGTTCCCGGTCGAAAAGGACGCCAAAGAGGAAGTAAAGCTCTTCTTGGGTAATGCTGGAACTGCAATGCGGCCATTGACGGCAGCTGTAGTTGCTGCTGGTGGAAATGCAACGTATGTTTTCTTTATCCTAGT-GAAATAAGTATGAGATCCATGGGTATGTTTGGAGACTGATCATTTCTTTTATTAAAAAAAAAACTTCAGTTATGTGCTTGATGG	FALSE	TRUE	FALSE	0	0	0	4	0.00374178
GTGGAAGCAGATAAAGTTGCAAAAAGAGCTGTGGTTGTTGGCTGTGGTGGCAGGTTCCCGGTCGAAAAGGACGCCAAAGAGGAAGTAAAGCTCTTCTTGGGTAATGCTGGAACTGCAATGCGTCCATTGACGGCAGCTGTAGTAGCTGCTGGTGGAAATGCAACGTATGTTTTCTTTATCCTAGTTGAAATAAGTATGAGATCCATGGGTATGTTTGGAGACTGATCGTGTCTTTTATTAAAAAAAAAACTTCAGTTATGTGCTTGATGG	FALSE	TRUE	FALSE	0	0	0	4	0.00374178
GTGGAAGCAGATAAAGTTGCAAAAAGAGCTGTGGTTGTTGGCTGTGGCGGCAGGTTCCCAGTCGAAAAGGACGCCAAAGAGGAAGTAAAGCTCTTCTTGGGTAATGCTGGAACTGCAATGCGGCCACTGACGGCAGCTGTAGTTGCTGCTGGTGGAAATGCAACGTATGTTTTCTTTATCCTAGT-GAAATAAGTATGAGATCCATGGGTATGTTTGGAGACTGATCATGTCTTTTATTTAAAAAAAAACTTCAGTTATGTGCTTGATGG	FALSE	TRUE	FALSE	0	0	0	4	0.00374178
GTGGAAGCAGATAAAGTTGCAAAAAGAGCTGTGGTTGTTGGCTGTGGCGGCAGGTTCCCAGTCGAAAAGGACGCCAAAGAGGAAGTAAAGCTCTTCTTGGGTAATGCTGGAACTGCAATGCGGCCACTGACGGCAGCTGTAGAAGCTGCTGGTGGAAATGCAACGTATGTTTTCTTTATCCTAGTGGAAATAAGTATGAGATCCATGGGTATGTTTGGAGACTGATCGTTTCTTTTATTAAAAAAAAACTTCAGTTATGTGCTTGATGG	FALSE	TRUE	FALSE	0	0	0	4	0.00374178
GTGGAAGCAGATAAAGTTGCAAAAAGAGCTGTGGTTGTTGGCTGTGGCGGTAGGTTCCCGGTCGAAAAGGACGCCAAAGAGGAAGTAAAGCTCTTCTTGGGTAATGCTGGAACTGCAATGCGTCCATTGACGGCAGCTGTAGTAGCTGCTGGTGGAAATGCAACGTATGTTTTCTTTATCCTAGTTGAAATAAGTATGAGATCCATGGGTATGTTTGGAGACTGATCGTGTCTTTTATTAAAAAAAAAACTTCAGTTATGTGCTTGATGG	FALSE	TRUE	FALSE	0	0	0	4	0.00374178
GTGGAAGCAGATAAAGTTGCAAAAAGAGTTGTGGTTGTTGGCTGTGGCGGCAGGTTCCCGGTCGAAAAGGACGCCAAAGAGGAAGTAAAGCTCTTCTTGGGTAATGCTGGAACTGCAATGCGGCCATTGACGGCAGCTGTAGTTGCTGCTGGTGGAAATGCAACGTATGTTTTCTTTATCCTAGTGGAAATAAGTATGAGATCCATGGGTATGTTTGGAGACTGATCGTTTCTTTTATTAAAAAAAAAACTTCAGTTATGTGCTTGATGG	FALSE	TRUE	FALSE	0	0	0	4	0.00374178
GTGGAAGCAGATAAAGTTGCAAAAAGAGCTATGGTTGTTGGCTGTGGCGGCAGGTTCCCAGTCGAAAAGGACGCCAAAGAGGAAGTAAAGCTCTTCTTGGGTAATGCTGGAACTGCAATGCGGCCACTGACGGCAGCTGTAGTAGCTGCTGGTGGAAATGCAACGTATGTTTTCTTTATCCTAGTGGAAATAAGTATGAGATCCATGGGTATGTTTGGAGACTGATCGTTTCTTTTATTAAAAAAAAACTTCAGTTATGTGCTTGATGG	FALSE	TRUE	FALSE	0	0	0	4	0.00374178
GTGGAAGCAGATAAAGTTGCAAAAAGAGCTGTGGTTGTTGGCTGTGGCGGCAGGTTCCCGGTCGAAAAGGACGCCAAAGAGGAAGTAAAGCTCTTCTTGGGTAATGCTGGAACTGCAATGCGGACATTGACGGCAGCTGTAGTTGCTGCTGGTGGAAATGCAACGTATGTTTTCTTTATCCTAGT-GAAATAAGTATGAGATCCATGGGTATGTTTGGAGACTGATCATGTCTTTTATTTAAAAAAAAAACTTCAGTTATGTGCTTGATGG	FALSE	TRUE	FALSE	0	0	0	4	0.00374178
#NAME?	FALSE	TRUE	FALSE	0	0	0	4	0.00374178
GTGGAAGCAGATAAAGTTGCAAAAAGAGCTGTGGTTGTTGGCTGTGGCGGCAGGTTCCCAGACGAAAAGGACGCCAAAGAGGAAGTAAAGCTCTTCTTGGGTAATGCTGGAACTGCAATGCGGCCACTGACGGCAGCTGTAGTAGCTGCTGGTGGAAATGCAACGTATGTTTTCTTTATCCTAGTGGAAATAAGTATGAGATCCATGGGTATGTTTGGAGACTGATCGTTTCTTTTATTAAAAAAAAACTTCAGTTATGTGCTTGATGG	FALSE	TRUE	FALSE	0	0	0	4	0.00374178
GTGGAAGCAGATAAAGTTGCAAAAAGAGCTGTGGTTGTTGGCTGTGGCGGCAGGTTCCCAGTCGAAAAGGACGCCAAAGAGGAAGTAAAGCTCTTCTTGGGTAAAGCTGGAACTGCAATGCGGCCACTGACGGCAGCTGTAGTAGCTGCTGGTGGAAATGCAACGTATGTTTTCTTTATCCTAGTGGAAATAAGTATGAGATCCATGGGTATGTTTGGAGACTGATCGTTTCTTTTATTAAAAAAAAACTTCAGTTATGTGCTTGATGG	FALSE	TRUE	FALSE	0	0	0	4	0.00374178
GTGGAAGCAGATAAAGTTGCAAAAAGAGCTGTGGTTGTTGGCTGTGGCGGCAGGTTCCCAGTCGAAAAGGACGCCAAAGAGGAAGTAAAGCTCTTCTTGGGTAATGCTGGAACTGCAATGCGGCCACTGACGGCAGCTGTAGTAGCTGCTGGTGGAAATGCAACGTATGTCTTCTTTATCCTAGTGGAAATAAGTATGAGATCCATGGGTATGTTTGGAGACTGATCGTTTCTTTTATTAAAAAAAAACTTCAGTTATGTGCTTGATGG	FALSE	TRUE	FALSE	0	0	0	4	0.00374178
GTGGAAGCAGATAAAGTTGCAAAAAGAGCTGTGGTTGTTGGCTGTGGCGGCAGGTTCCCAGTCGAAAAGGACGCCAAAGAGGAAGTAAAGCTCTTCTTGGGTAATGCTGGAACTGCTATGCG--CAGGCTGACGGCTGCTGTAGTAGCTGCTGGTGGAAATGCAACGTATGTTTTCTTTATCCTAGTGGAAATAAGTATGAGATCCATGGGTATGTTTGGAGACTGATCGTTTCTTTTATTAAAAAAAAACTTCAGTTATGTGCTTGATGG	FALSE	TRUE	FALSE	0	0	0	4	0.00374178
GTGGAAGCAGATAAAGTTGCAAAAAGAGCTGTGGTTGTTGGCTGTGGCGGCAGGTTCCCGGTCGAAAAGGACGCCAAAGAGGAAGTAAAGCTCTTCTTGGGTAATGCTGGAACTGCAATGCGTCCATTGACGGCAGCTGTAGTAGCTGCTGGTGGAAATGCAACGTATGTTTTCTTTATCCTAGTTGACATAAGTATGAGATCCATGGGTATGTTTGGAGACTGATCGTGTCTTTTATTAAAAAAAAAACTTCAGTTATGTGCTTGATGG	FALSE	TRUE	FALSE	0	0	0	4	0.00374178
GTGGAAGCAGATAAAGTTGCAAAAAGAGCTGTGGTTGTTGGCTGTGGCGGCAGGTTCCCAGTCGAAAAGGACGCCAAAGAGGAAGTAAAGCTCTTCTTGGGTAATGCTGGAACTGCAATGCGGCCACTGACGGCAGCTGTAGTAGCTGCTGGTGGAAATGCAACGTATGTTTTCTTTATCCTAGTGGAAATAAGTATGAGATCCATGGGTATGTTTGGAGACTGCTCGTTTCTTTTATTAAAAAAAAAACTTCAGTTATGTGCTTGATGG	FALSE	TRUE	FALSE	0	0	0	4	0.00374178
GTGGAAGCAGATAAAGTTGCAAAAAGAGCTGTGGTTGTTGGCTGTGGCGGCAGGTTCCCGGTCGAAAAGGACGCCAAAGAGGAAGTAAAGCTCTTCTTGGGTAATGCTGGAACTGCAATGCGGCCATTGACGGCAGCTGTAGTTGCTGCTGGTGGAAATGCAACGTATGTTTTCTTTATCCTAGTGGAAATAAGTATGAGATCCATGGGTATGTTTGGAGACTGATCGTTTCTTTTATTAAAAAAAAACTTCAGTTAGGTGCTTGATGG	FALSE	TRUE	FALSE	0	0	0	4	0.00374178
GTGGAAGCAGATAAAGTTGCAAAAAGAGTTGTGGTTGTTGGCTGTGGCGGCAGGTTCCCAGTCGAAAAGGACGCCAAAGAGGAAGTAAAGCTCTTCTTGGGTAATGCTGGAACTGCAATGCGTCCATTGACGGCAGCTGTAGTAGCTGCTGGTGGAAATGCAACGTATGTTTTCTTTATCCTAGT-GAAATAAGTATGAGATCCATGGGTATGTTTGGAGACTGATCATGTCTTTTATTTAAAAAAAAAACTTCAGTTATGTGCTTGATGG	FALSE	TRUE	FALSE	0	0	0	4	0.00374178
GTGGAAGCAGATAAAGTTGCAAAAAGAGCTGTGGTTGTTGGCTGTGGCGGCAGGTTCCCGGTCGAAAAGGACGCCAAAGAGGAAGTAAAGCTCTTCTTGGGTAATGCTGGAACTGCAATGCGTCCATTGACGGCAGCTGTAGTAGCTGCTGGTGGAAATGCAACGTATGTTTTCTTTATCCTAGTGTAAATAAGTATGAGATCCATGGGTATGTTTGGAGACTGATCGTTTCTTTTATTAAAAAAAAACTTCAGTTATGTGCTTGATGG	FALSE	TRUE	FALSE	0	0	0	4	0.00374178
GTGGAAGCAGATAAAGTTGCAAAAAGAGCTGTGGTTGTTGGCTGTGGCGGCAGGTTCCCAGTCGAAAAGGACGCCAAAGAGGAAGTAAAGCTCTTCTTGGGTAATGCTGGAACTGCAATGCGGCCACTGACGGCAGCTGTAGTAGCCGCTGGTGGAAATGCAACGTATGTTTTCTTTATCCTAGTGGAAATAAGTATGAGATCCATGGGTATGTTTGGAGACTGATCGTTTCTTTTATTAAAAAAAAACTTCAGTTATGTGCTTGATGG	FALSE	TRUE	FALSE	0	0	0	4	0.00374178
#NAME?	FALSE	TRUE	FALSE	0	0	0	4	0.00374178
GTGGAAGCAGATAAAGTTGCAAAAAGAGCTGTGGTTGTTGGCTGTGGCGGCAGGTTCCCAGTCGAAAAGGACGCCAAAGAGGAAGTAAAGCTCTTCTTGGGTAATGCTGGAACTGCAATGCGGCCACTGACGGCAGCTGTAGTAGCTGCTGGTGGAAATGCAACGTATGTTTTCTTTATCCTAGTGGAAATAAGTATGAGATCCATGGGTATGTTTGGAGACTGATCGTTTCTTTTATTAAAAAAAAACTTCAGTGATGTGCTTGATGG	FALSE	TRUE	FALSE	0	0	0	4	0.00374178
GTGGAAGCAGATAAAGTTGCAAAAAGAGCTGTGGTTGTTGGCTGTGGCGGCAGGTTCCCGGTCGAAAAGGACGCCAAAGAGGAAGTAAAGCTCTTCTTGGGTAATGCTGGAACTGCAATGCGTCCATTGACGGCAGCTGTAGTAGCTGCTGGTGGAAATGCAACGTATGTTTTCTTTATCCTAGTTGAAATAAGTATGAGATCCATGGGTATGTTTGGAGACTGATCGTTTCTTTTATT-AAAAAAAACTTCAGTTATGTGCTTGATGG	FALSE	TRUE	FALSE	0	0	0	4	0.00374178
GTGGAAGCAGATAAAGTTGCAAAAAGAGCTGTGGTTGTTGGCTGTGGCGGCAGGTTCCCGGTCGAAAAGGACGCCAAAGAGGAAGTAAAGCTCTTCTTGGGTAATGCTGGAACTGCAATGCGTCCATTGACGGCAGCTGTAGTAGCTGCTGGTGGAAATGCAACGTATGTTTTCTTTATCCTAGTTGAAATACGTATGAGATCCATGGGTATGTTTGGAGACTGATCGTGTCTTTTATTAAAAAAAAAACTTCAGTTATGTGCTTGATGG	FALSE	TRUE	FALSE	0	0	0	4	0.00374178
GTGGAAGCAGATAAAGTTGCAAAAAGAGCTGTGGTTGTTGGCTGTGGCGGCAGGTTCCCGGTCGAAAAGGACGCCAAAGAGGAAGTAAAGCTCTTCTTGGGTAATGCTGGAACTGCAATGCGGCCATTGACGGCAGCTGTAGTTGCTGCTGGTGGAAATGCAACGTATGTTTTCTTTATCCTAGT-GAAATAAGTATGAGATCCATGGGTATGTTTGGAGACTGATCATGTCTTTTATTTAAAAAAAAAACTTCAGTTTTGTGCTTGATGG	FALSE	TRUE	FALSE	0	0	0	4	0.00374178
GTGGAAGCAGATAAAGTTGCAAAAAGAGCTGTGGTTGTTGGCTGTGGCGGCAGGTTCCCAGTCGAAAAGGACGCCAAAGAGGAAGTAAAGCTCTTCTTGGGTAATGCTGGAACTGCAATGCGGCCACTGACGGCAGCTGTAGTAGCTGCTGGTGGAAATGCAACGTATGTTTTCTTTATCCTAGTGGAAATAAGCATGAGATCCATGGGTATGTTTGGAGACTGATCGTTTCTTTTATTAAAAAAAAACTTCAGTTATGTGCTTGATGG	FALSE	TRUE	FALSE	0	0	0	4	0.00374178
GTGGAAGCAGATAAAGTTGCAAAAAGAGCTGTGGTTGTTGGCTGTGGCGGCAGGTTCCCAGTCGAAAAGGACGCCAAAGAGGAAGTAAAGCTCTTCTTGGGTAATACTGGAACTGCAATGCGGCCACTGACGGCAGCTGTAGTAGCTGCTGGTGGAAATGCAACGTATGTTTTCTTTATCCTAGTGGAAATAAGTATGAGATCCATGGGTATGTTTGGAGACTGATCGTTTCTTTTATTAAAAAAAAACTTCAGTTATGTGCTTGATGG	FALSE	TRUE	FALSE	0	0	0	4	0.00374178
GTGGAAGCAGATAAAGTTGCAAAAAGAGCTGTGGTTGTTGGCTGTGGCGGCAGGTTCCCAGTCGAAAAGGACGCCAAAGAGGAAGTAAAGCTCTTCTTGGGTAATGCTGGAACTGCAATGCGGCCACTGACGGCAGCTGTAGTAGCTGCTGGTGGAAATGCAACGTATGTTTTCTTTATCCTAGTGGAAATAAGTATGAGATCCATGGGTATGTTTGGAGACTGATCGTTTCTTTTATTAAAAAAAAACTTCAGTTATGTGCTTCATGG	FALSE	TRUE	FALSE	0	0	0	4	0.00374178
GTGGAAGCAGATAAAGTTGCAAAAAGAGCTGTGGTTGTTGGCTGTGGCGGCAGGTTCCCGGTCGAAAAGGACGCCAAAGAGGAAGTAAAGCTCTTCTTGGGTAATGCTGGAACTGCAATGCGGCCATTGACGGCAGCTGTAGTTGCTGCTGGTGGAAATGCAACGTATGTTTTCTTTATCCTAGT-GAAATAAGTATGAGATCCATGGGTATGTTTGGAGACTGATCATGTCTTTTATTTAAAAAAAAAACTTCAG-TATGTGCTTGATGG	FALSE	TRUE	FALSE	0	0	0	4	0.00374178
GTGGAAGCAGATAAAGTTGCAAAAAGAGCTGTGGTTGTTGGCTGTGGCGGCAGGTTCCCAGTCGAAAAGGACGCCAAAGTGGAAGTAAAGCTCTTCTTGGGTAATGCTGGAACTGCAATGCGGCCACTGACGGCAGCTGTAGTAGCTGCTGGTGGAAATGCAACGTATGTTTTCTTTATCCTAGTGGAAATAAGTATGAGATCCATGGGTATGTTTGGAGACTGATCGTTTCTTTTATTAAAAAAAAACTTCAGTTATGTGCTTGATGG	FALSE	TRUE	FALSE	0	0	0	4	0.00374178
GTGGAAGCAGATAAAGTTGCAAAAAGAGCTGTGGTTGTTGGCTGTGGCGGCAGGTTCCCGGTCGAAAAGGACGCCAAAGAGGAAGTAAAGCTCTTCTTGGGTAATGCTGGAACTGCAATGCGTCCATTGACGGCAGCTGTAGTAGCTGCTGGTGGAAATGCAACGTATGTTTTCTTTATCCTAGTTGAAATAAGTATGAGATCCATGGGTATGTTTGGAGACTGATCGTGTCCTTTATTAAAAAAAAAACTTCAGTTATGTGCTTGATGG	FALSE	TRUE	FALSE	0	0	0	4	0.00374178
GTGGAAGCAGATAAAGTTGCAAAAAGAGCTGTGGTTGTTGGCTGTGGCGGCAGGTTCCCAGTCGAAAAGGACGCCAACGAGGAAGTAAAGCTCTTCTTGGGTAATGCTGGAACTGCAATGCGGCCACTGACGGCAGCTGTAGTAGCTGCTGGTGGAAATGCAACGTATGTTTTCTTTATCCTAGTGGAAATAAGTATGAGATCCATGGGTATGTTTGGAGACTGATCGTTTCTTTTATTAAAAAAAAACTTCAGTTATGTGCTTGATGG	FALSE	TRUE	FALSE	0	0	0	4	0.00374178
GTGGAAGCAGATAAAGTTGCAAAAAGAGCTGTGGTTGTTGGCTGTGGCGGCAGGTTCCCGGTCGAAAAGGACGCCAAAGAGGAAGTAAAGCTCTTCTTGGGTAATGCTGGAACTGCAATGCGGCCACTGACGGCAGCTGTAGTAGCTGCTGGTGGAAATGCAACGTATGTTTTCTTTATCCTAGTGGAAATAAGTATGAGATCCATGGGTATGTTTGGAGACTGATCATGTCTTTTATTAAAAAAAAACTTCAGTTATGTGCTTGATGG	FALSE	TRUE	FALSE	0	0	0	4	0.00374178
GTGGAAGCAGATAAAGTTGCAAAAAGAGCTGTGGTTGTTGGCTGTGGCGGCAGGTTCCCAGTCGAAAAGGACGCCAAAGAGGAAGTAAAGCTCTTCTTGGGTAATGCTGGAACTGCAATGCGGCCACTGACGGCAGCTGTAGTAGCTGCTGGTGGAAATGCAACGTATGTTTTCTTTATCCTAGTTGAAATAAGTATGAGATCCATGGGTATGTTTGGAGACTGATCGTGTCTTTTATTAAAAAAAAAACTTAAGTTATGTGCTTGATGG	FALSE	TRUE	FALSE	0	0	0	4	0.00374178
GTGGAAGCAGATAAAGTTGCAAAAAGAGCTGTGGTTGTTGGCTGTGGCGGCAGGTTCCCAGTCGAAAAGGACGCCAAAGAGGAAGTAAAGCTCTTCTTGGGTAATGCTGGAACTGCAATGCGGCCACTGACGGCAGCTGTAGTAGCTGCTGGTGGAAATGCAACGTATGTTTTCTTTATCCTAGTGGAAATAAGTATGAGATCCATGGGTATGTTTGGAGACTGATCATGTCTTTTATTTAAAAAAAAAACTTCAGTTATGTGCTTGATAG	FALSE	TRUE	FALSE	0	0	0	4	0.00374178
GTGGAAGCAGATAAAGTTGCAAAAAGAGCTGTGGTTGTTGGCTGTGGCGGCAGGTTCCCGGTCGAAAAGGACGCCAAAGAGGAAGTAAAGCTCTTCTTGGGTAATGCTGGAACTGCAATGCGGCCACTGACGGCAGCTGTAGTAGCTGCTGGTGGAAATGTAACGTATGTTTTCTTTATCCTAGTGGAAATAAGTATGAGATCCATGGGTATGTTTGGAGACTGATCGTTTCTTTTATTAAAAAAAAACTTCAGTTATGTGCTTGATGG	FALSE	TRUE	FALSE	0	0	0	4	0.00374178
GTGGAAGCAGATAAAGTTGCAAAAAGAGCTGTGGTTGTTGGCTGTGGCGGCAGGTTCCCAGTCGAAAAGGACGCCAAAGCGGAAGTAAAGCTCTTCTTGGGTAATGCTGGAACTGCAATGCGGCCACTGACGGCAGCTGTAGTAGCTGCTGGTGGAAATGCAACGTATGTTTTCTTTATCCTAGTGGAAATAAGTATGAGATCCATGGGTATGTTTGGAGACTGATCGTTTCTTTTATTAAAAAAAAACTTCAGTTATGTGCTTGATGG	FALSE	TRUE	FALSE	0	0	0	4	0.00374178
GTGGAAGCAGATAAAGTTGCAAAAAGAGCTGTGGTTGTTGGCTGTGGCGGCAGGTTCCCGGTCGAAAAGGACGCCAAAGAGGAAGTAAAGCTCTTCTTGGGTAATGCTGGAACTGCAATGCGGCCATTGACGGCAGCTGTAGTTGCTGCTGGTGGAAATGCAACGTATGTTTTCTTTATCCCAGT-GAAATAAGTATGAGATCCATGGGTATGTTTGGAGACTGATCATGTCTTTTATTTAAAAAAAAAACTTCAGTTATGTGCTTGATGG	FALSE	TRUE	FALSE	0	0	0	4	0.00374178
GTGGAAGCAGATAAAGTTGCAAAAAGAGCTGTGGTTGTTGGCTGTGGCGGCAGGTTCCCGGTCGAAAAGGACGCCAAAGAGGAAGTAAAGCTCTTCTTGGGTAATGCTGGAACTGCAATGCGGCCATTGACGGCAGCTGTAGTTGCTGCTGGTGGAAATGCAACGTATGTTTTCTTTATCCTAGT-GAAATAAGTATGAGATCCATGGGTATGTTCGGAGACTGATCATGTCTTTTATTAAAAAAAAAACTTCAGTTATGTGCTTGATGG	FALSE	TRUE	FALSE	0	0	0	4	0.00374178
GTGGAAGCAGATAAAGTTGCAAAAAGAGCTGTGGTTGTTGGCTGTGGCGGCAGGTTCCCGGTCGAAAAGGACGCCAAAGAGGAAGTAAAGCTCTTCTTGGGTAATGCTGGAACTGCAATGCGGCCATTGACGGCAGCTGTAGTTGCTGCTGGTGGAAATGCAACGTATGTTTTCTTTATCCTAGTGGAAATAAGTATGAGATCCATGGGTATGTTTGGAGACTGATCGTTTCTTTTATTAAAAAAAAACTTCAGTTATGTGCTTGAT--	FALSE	TRUE	FALSE	0	0	0	4	0.00374178
GTGGAAGCAGATAAAGTTGCAAAAAGAGCTGTGGTTGTTGGCTGTGGCGGCAGGTTCCCAGTCGAAAAGGACGCCAAAGAGGAAGTAAAGCTCTTCTTGGGTAATGCTGGAACTGCAATGCGGCCACTGACGGCAGCTGTAGTAGCTGCTGGTGGAAATGCAACGTATGTTTTCTTTATCCTAGTGGAAATAAGTACGAGATCCATGGGTATGTTTGGAGACTGATCGTTTCTTTTATTAAAAAAAAACTTCAGTTATGTGCTTGATGG	FALSE	TRUE	FALSE	0	0	0	4	0.00374178
GTGGAAGCAGATAAAGTTGCAAAAAGAGCTGTGGTTGTTGGCTGTGGCGGCAGGTTCCCGGTCGAAAAGGACGCCAAAGAGGAAGTAAAGCTCTTCTTGGGTAATGCTGGAACTGCAATGCGTCCATTGACGGCAGCTGTAGTAGCTGCTGGTGGAAATGCAACGTATGTTTTCTTTATCCTAGT-GAAATAAGTATGAGATCCATGGGTATGTTTGGAGACTGATCATGTCTTTTATTTAAAAAAAAAACTTCAGTTATGTGCTTGAGGG	FALSE	TRUE	FALSE	0	0	0	4	0.00374178
GTGGAAGCAGATAAAGTTGCAAAAAGAGCTGTGGTTGTTGGCTGTGGCGGCAGGTTCCCGGTCGAAAAGGACGCCAAAGATGAAGTAAAGCTCTTCTTGGGTAATGCTGGAACTGCAATGCGGCCATTGACGGCAGCTGTAGTTGCTGCTGGTGGAAATGCAACGTATGTTTTCTTTATCCTAGT-GAAATAAGTATGAGATCCATGGGTATGTTTGGAGACTGATCATGTCTTTTATTTAAAAAAAAAACTTCAGTTATGTGCTTGATGG	FALSE	TRUE	FALSE	0	0	0	4	0.00374178
GTGGAAGCAGATAAAGTTGCAAAAAGAGCTGTGGTTGTTGGCTGTGGCGGCAGGTTCCCAGTCGAAAAGGACGCCAAAGAGGAAGTAAAGCTCTTCTTGGGTAATGCTGGAACTGCAATGCGGCCACTGACGGCAGCTGTAGTAGCTGCTGGTGGAAATGCAACGTATGTTTTCTTTATCCTAGTGGAAATAAGTATGAGATCCATGGGTATGTTTGGAGACTGATCGTTTCTTTTATTAAAAAAAAACTTCAGTTATGTGCTTGACGG	FALSE	TRUE	FALSE	0	0	0	4	0.00374178
GTGGAAGCAGATAAAGTTGCAAAAAGAGCTGTGGTTGTTGGCTGTGGCGGCAGGTTCCCGGTCGAAAAGGACGCCAAAGAGGAAGTAAAGCTCTTCTTGGGTAATGCTGGAACTGCAATGCGGCCATTGACGGCAGCTGTAGTTGCTGCTGGTGGGAATGCAACGTATGTTTTCTTTATCCTAGT-GAAATAAGTATGAGATCCATGGGTATGTTTGGAGACTGATCATGTCTTTTATTTAAAAAAAAAACTTCAGTTATGTGCTTGATGG	FALSE	TRUE	FALSE	0	0	0	4	0.00374178
GTGGAAGCAGATAAAGTTGCAAAAAGAGCTGTGGTTGTTGGCTGTGGCGGCAGGTTCCCAGTCGAAAAGGACGCCAAAGAGGAAGTAAAGCTCTTCTTGGGTAATGCTGGAACTGCAATGCGGCCACTGACGGCAGCTGTAGTAGCTGCTGGTAGAAATGCAACGTATGTTTTCTTTATCCTAGTGGAAATAAGTATGAGATCCATGGGTATGTTTGGAGACTGATCGTTTCTTTTATTAAAAAAAAACTTCAGTTATGTGCTTGATGG	FALSE	TRUE	FALSE	0	0	0	4	0.00374178
GTGGAAGCAGATAAAGTTGCAAAAAGAGCTGTGGTTGTTGGCTGTGGCGGCAGGTTCCCGGTCGAAAAGGACGCCAAAGAGGAAGTAAAGCTCTTCTTGGGTAATGCTGTAACTGCAATGCGTCCATTGACGGCAGCTGTAGTAGCTGCTGGTGGAAATGCAACGTATGTTTTCTTTATCCTAGTTGAAATAAGTATGAGATCCATGGGTATGTTTGGAGACTGATCGTGTCTTTTATTAAAAAAAAAACTTCAGTTATGTGCTTGATGG	FALSE	TRUE	FALSE	0	0	0	4	0.00374178
GTGGAAGCAGATAAAGTTGCAAAAAGAGCTGTGGTTGTTGGCTGTGGCGGCAGGTTCCCGGTCGAAAAGGACGCCAAAGAGGAAGTAAAGCTCTTCTTGGGTAATGCTGGAACTGCAATGCGTCCATTGACGGCAGCTGTAGTAGCTGCTGGTGGAAATGCAACGTATGTTTTCTTTATCCTAGTTGAAATAAGTATGAGATCCATGGGTATGTTTGGAGACTGATCGTGTCTTTTATTAAAAAAAAAAACTTAAGTTATGTGCTTGATGG	FALSE	TRUE	FALSE	0	0	0	4	0.00374178
GTGGAAGCAGATAAAGTTGCAAAAAGAGCTGTGGTTGTTGGCTGTGGCGGCAGGTTCCCAGTCGAAAAGGACGCCAAAGAGGAAGTAAAGCTCTTCTTGGGTAATGCTGGAATTGCTATGCGCCGACTGACGGCTGCTGTAGTAGCTGCTGGTGGAAATGCAACGTATGTTTTCTTTATCCTAGTGGAAATAAGTATGAGATCCATGGGTATGTTTGGAGACTGATCGTTTCTTTTATTAAAAAAAAACTTCAGTTATGTGCTTGATGG	FALSE	TRUE	FALSE	0	0	0	4	0.00374178
GTGGAAGCAGATAAAGTTGCAAAAAGAGCTGTGGTTGTTGGCTGTGGCGGCAGGTTCCCGGTCGAAAAGGACGCCAAAGAGGAAGTAAAGCTCTTCTTGGGTAATGCTGGAACTGCAATGCGGCCACTGACGGCAGCTGTAGTAGCTGCTGGTGGAAATGCAACGTATGTTTTCTTTATCCTAGTGGAAATAAGTATGAGATCCATGGGTATGTTTGGAGACTGATCGTTTCTTTTATTAAAAAAAAACTTCAGTTATGGGCTTGATGG	FALSE	TRUE	FALSE	0	0	0	4	0.00374178
GTGGAAGCAGATAAAGTTGCAAAAAGAGCTGTGGTTGTTGGCTGTGGCGGCAGGTTCCCAGTCGAAAAGGACGCCAAAGAGGAAGTAAAGCTCTTCTTGGGTAATGCTGGAACTGCAATGCGGCCACTGACGGCAGCTGTAGTAGCTGCTGGTGGAAATGCAACGTATGTTTTCTTTATCCTAGT-GAAATAAGTATGAGATCCATGGGTATGTTTGGAGACTGATCATGTCTTTTATTTAAAAAAAAAACTTCAGTTATGTGTTTGATGG	FALSE	TRUE	FALSE	0	0	0	4	0.00374178
-TGGAAGCAGATAAAGTTGCAAAAAGAGCTGTGGTTGTTGGCTGTGGCGGCAGGTTCCCGGTCGAAAAGGACGCCAAAGAGGAAGTAAAGCTCTTCTTGGGTAATGCTGGAACTGCAATGCGTCCATTGACGGCAGCTGTAGTAGCTGCTGGTGGAAATGCAACGTATGTTTTCTTTATCCTAGTTGAAATAAGTATGAGATCCATGGGTATGTTTGGAGACTGATCGTGTCTTTTATTAAAAAAAAACTTCAGT	FALSE	TRUE	FALSE	0	0	0	4	0.00374178
GTGGAAGCAGATAAAGTTGCAAAAAGAGCTGTGGTTGTTGGCTGTGGCGGCAGGTTCCCGGTCGAAAAGGACGCCAAAGAGGAAGTAAAGCTCTTCTTGGGTAATGCTGGAACTGCAATGCGTCCATTGACGGCAGCTGTAGTAGCTGCTGGTGGAAATGCAACGTATGTTTTCTTTATCCTAGT-GCAATAAGTATGAGATCCATGGGTATGTTTGGAGACTGATCATGTCTTTTATTTAAAAAAAAAACTTCAGTTATGTGCTTGATGG	FALSE	TRUE	FALSE	0	0	0	4	0.00374178
GTGGAAGCAGATAAAGTTGCAAAAAGAGCTGTGGTTGTTGGCTGTGGCGGCAGGTTCCCGGTCGAAAAGGACGCCAAAGAGGAAGTAAAGCTCTTCTTGGGTAATGCTGGAACTGCAATGCGGCCATTGACGGCAGCTGTAGTTGCTGCTGGTGGAAATGCAACGTATGTTTTCTTTATCCTAGT-GAAATAAGTATGAGATCCATGGGTATGTTAGGAGACTGATCGTTTCTTTTATTAAAAAAAAACTTCAGTTATGTGCTTGATGG	FALSE	TRUE	FALSE	0	0	0	4	0.00374178
GTGGAAGCAGATAAAGTTGCAAAAAGAGCTGTGGTTGTTGGCTGTGGCGGCAGGTTCCCGGTCGAAAAGGACGCCAAAGAGGAAGTAAAGCTCTTCTTGGGTAATGCTGGAACTGCAATGCGTCCATTGACGGCAGCTGTAGTAGCTGCTGGTGGAAATGCAACGTATGTTTTCTTTATCCTAGTTGAAATAAGTATGAGATCCATGGGTATGTTTGGAGACTGATCGTGTCTTTTATTAAAAAAAAACTTCAGTTAGGTGCTTGATGG	FALSE	TRUE	FALSE	0	0	0	4	0.00374178
GTGGAAGCAGATAAAGTTGCAAAAAGAGCTGTGGTTGTTGGCTGTGGCGGCAGGTTCCCAGTCGAAAAGGACGCCAAAGAGGAAGTAAAGCTCTTCTTGGGTAATGCTGGAACTGCAATGCGGCCACTGACGGCAGCTGTAGTAGCTGCTGGTGGAAATGCAACGTATGTTTTCTTTATCCTAGTGGAAATAAGTATGAGATCCATGGGTATGTTTGGAGACTGATCGTTTCTTTTATTAAAAAAAAAGTTCAGTTATGTGCTTGATGG	FALSE	TRUE	FALSE	0	0	0	4	0.00374178
GTGGAAGCAGATAAAGTTGCAAAAAGAGCTGTGGTTGTTGGCTGTGGCGGCAGGTTCCCGGTCGAAAAGGACGCCAAAGAGGAAGTAAAGCTCTTCTTGGGTAATGCTGGAACTGCAATGCGGCCATTGACGGCAGCTGTAGTTGCTGCTGGTGGAAATGCAACGTATGTTTTCTTTATCCTAGT-GAAATAAGTATGAGATCCATGGGTATGTTAGGAGACTGATCATGTCTTTTATTTAAAAAAAAAACTTCAGTTATGTTCTTGATGG	FALSE	TRUE	FALSE	0	0	0	4	0.00374178
GTGGAAGCAGATAAAGTTACAAAAAGAGCTGTGGTTGTTGGCTGTGGCGGCAGGTTCCCGGTCGAAAAGGACGCCAAAGAGGAAGTAAAGCTCTTCTTGGGTAATGCTGGAACTGCAATGCGTCCATTGACGGCAGCTGTAGTAGCTGCTGGTGGAAATGCAACGTATGTTTTCTTTATCCTAGTTGAAATAAGTATGAGATCCATGGGTATGTTTGGAGACTGATCGTGTCTTTTATTAAAAAAAAAACTTCAGTTATGTGCTTGATGG	FALSE	TRUE	FALSE	0	0	0	4	0.00374178
GTGGAAGCAGATAAAGTTGCAAAAAGAGCTGTGGTTGTTGGCTGTGGCGGCAGGTTCCCGGTCGAAAAGGACGCCAAAGAGGAAGTAAAGCTCTTCTTGGGTAATGCTGGAACTGCAATGCGTCCATTGACGGCAGCTGTAGTAGCTGCTGGTGGAAATGCAACGTATGTTTTCTTTATCCTAGTTGAAATAAGTATGAGATCCATGGGTATGTTTGGAGACTGATCGTGTCTTTTATTAAAAAAAAACTTCAGTTAAGTGCTTGATGG	FALSE	TRUE	FALSE	0	0	0	4	0.00374178
GTGGAAGCAGATAAAGTTGCAAAAAGAGCTGTGGTTGTTGGCTGTGGCGGCAGGTTCCCAGTCGAAAAGGACGCCAAAGAGGAAGTAAAGCTCTTCTTGGGTAATGCTGGAACTGCAATGCGGCCACTGACGGCAGCTGTAGTAGCTGCTGGTGGAAATGCAACGTATGTTTTCTTTATCCTAGTGGAAATAAGTATGAGATCCATGGGTATGTTTGGAGACTGATCGTTTCTTTTATTAAAAAAAAACTCCAGTTATGTGCTTGATGG	FALSE	TRUE	FALSE	0	0	0	4	0.00374178
GTGGAAGCAGATAAAGTTGCAAAAAGAGCTGTGGTTGTTGGCTGTGGCGGCAGGTTCCCGGTCGAAAAGGACGCCAAAGAGGAAGTAAAGCTCTTCTTGGGTAATGCTGGAACTGCAATGCGGCCATTGACGGCAGCTGTAGTTGCTGCTGGTGGAAATGCAACGTATGTTTTCTTTATCCTAGT-GAAATAAGTATGAGATCCATGGGTATGTTTGTAGACTGATCGTTTCTTTTATTAAAAAAAAACTTCAGTTATGTGCTTGATGG	FALSE	TRUE	FALSE	0	0	0	4	0.00374178
GTGGAAGCAGATAAAGTTGCAAAAAGAGTTGTGGTTGTTGGCTGTGGCGGCAGGTTCCCGGTCGAAAAGGACGCCAAAGAGGAAGTAAAGCTCTTCTTGGGTAATGCTGGAACTGCAATGCGTCCATTGACGGCAGCTGTAGTAGCTGCTGGTGGAAATGCAACGTATGTTTTCTTTATCCTAGTGGAAATAAGTATGAGATCCATGGGTATGTTTGGAGACTGATCGTTTCTTTTATTAAAAAAAAAACTTCAGTTATGTGCTTGATGG	FALSE	TRUE	FALSE	0	0	0	4	0.00374178
GTGGAAGCAGATAAAGTTGCAAAAAGAGCTGTGGTTGTTGGCTGTGGCGGCAGGTTCCCAGTCGAAAAGGACGCCAAAGAGGAAGTAAAGCTCTTCTTGGGTAATGCTGGAACTGCAATGCGGCCACTGACGGCAGCTGTAGTAGCTGCTGGTGGAAATGCAACGTATGTTTTCTTTATCCTAGTGGAAATAAGTATGAGATCCATGGGTATGTTTGGAGACTGATCGTTTCTTTTATTAAAAAGAAAACTTCAGTTATGTGCTTGATGG	FALSE	TRUE	FALSE	0	0	0	4	0.00374178
GTGGAAGCAGATAAAGTTGCAAAAAGAGCTGTGGTTGTTGGCTGTGGCGGCAGGTTCCCGGTCGAAAAGGACGCCAAAGAGGAAGTAAAGCTCTTCTTGGGTAATGCTGGAACTGCAATGCGGCCACTGACGGCAGCTGTAGTAGCTGCTGGTGGAAATGCAACGTATGTTTTCTTTATCCTAGTGGAAATAAGTATGAGATCCATGGGTATGTTTGGAGACTGATCGTTTCTTTTATTAAAAAAAAACTTCAGTTATGTGCCTGATGG	FALSE	TRUE	FALSE	0	0	0	4	0.00374178
GTGGAAGCAGATAAAGTTGCAAAAAGAGCTGTGGTTGTTGGCTGTGGCGGCAGGTTCCCAGTCGAAAAGGACGCCAAAGAGGAAGTAAAGCTCTTCTTGGGTAATGCTGGAACTGCAATGCGGCCACTGACGGCAGCGGTAGTAGCTGCTGGTGGAAATGCAACGTATGTTTTCTTTATCCTAGTGGAAATAAGTATGAGATCCATGGGTATGTTTGGAGACTGATCGTTTCTTTTATTAAAAAAAAACTTCAGTTATGTGCTTGATGG	FALSE	TRUE	FALSE	0	0	0	4	0.00374178
GTGGAAGCAGATAAAGTTGCAAAAAGAGCTGTGGTTGTTGGCTGTGGCGGCAGGTTCCCGGTCGAAAAGGACGCCAAAGAGGAAGTAAAGCTCTTCTTGGGTAATGCTGGAACTGCAATGCGGCCATTGACGGCAGCTGTAGTTGCTGCTGGTGGAAATGCAACGTATGTTTTCTTTATCCTAGT-GAAATAAGTATGAGATCCATGGGTATGTTTGGTGACTGATCATGTCTTTTATTAAAAAAAAACTTCAGTTATGTGCTTGATGG	FALSE	TRUE	FALSE	0	0	0	4	0.00374178
GTGGAAGCAGATAAAGTTGCAAAAAGAGCTGTGGTTGTTGGCTGTGGCGGCAGGTTCCCGGTCGAAAAGGACGCCAAAGAGGAAGTAAAGCTCTTCTTGGGTAATGCTGGAACTGCAATGCGTCCATTGACGGCAGCTGTAGTAGCTGCTGGTGGAAATGCAACGTATGTTTTCTTTATCCTAGTTGAAATAAGTATGAGATCCATGGGTATGTTTGGAGACTGATCGTGTCTTTTATTAAAAAAAAAACTTCATTTATGTGTTTGATGG	FALSE	TRUE	FALSE	0	0	0	4	0.00374178
GTGGAAGCAGATAAAGTTGCAAAAAGAGCTGTGGTTGTTGGCTGTGGCGGCAGGTTCCCAGTCGAAAAGGACGCCAAAGAGGAAGTAAAGCTCTTCTTGGGTAATGCTGGAACTGCAATGCGGCCACTGACGGCAGCTGTAGTAGCTGCTGGTGGAAATGCAACGTATGTTTTCTTCATCCTAGTGGAAATAAGTATGAGATCCATGGGTATGTTTGGAGACTGATCGTTTCTTTTATTAAAAAAAAACTTCAGTTATGTGCTTGATGG	FALSE	TRUE	FALSE	0	0	0	4	0.00374178
GTGGAAGCAGATAAAGTTGCAAAAAGAGCTGTGGTTGTTGGCTGTGGCGGCAGGTTCCCAGTCGAAAAGGACGCCAAAGAGGAAGTAAAGCTCTTCTTGGGTAATGCTGGAACTGCAATGCGGCCATTGACGGCAGCTGTAGTTGCTGCTGGTGGAAATGCAACGTATGTTTTCTTTATCCTAGT-GAAATAAGTATGAGATCCATGGGTATGTTCGGAGACTGATCATGTCTTTTATTTAAAAAAAAAACTTCAGTTATGTGCTTGATGG	FALSE	TRUE	FALSE	0	0	0	4	0.00374178
GTGGAAGCAGATAAAGTTGCAAAAAGAGCTGTGGTTGTTGGCTGTGGCGGCAGGTTCCCAGTCGAAAAGGACGCCAAAGAGGAAGTAAAGCTCTTCTTGGGTAATGCTGGAACTGCAATGCGGCCACTGACGGCAGCTGTAGTAGCTGCTGGTGGAAATGCAACGTATGTTTTCTTTATCCTAGT-GAAATAAGTATGAGATCCATGGGTATGTTTGGAGACTGATCATGTCTTTTATTTAAAAAAAAAACTTCAGTTATGTGCTTGATTG	FALSE	TRUE	FALSE	0	0	0	4	0.00374178
GTGGAAGCAGATAAAGTTGCAAAAAGAGCTGTGGTTGTTGGCTGTGGCGGCAGGTTCCCAGTCGAAAAGGACGCCAAAGAGGAAGTAAAGCTCTTCTTGGGTAATGCTGGAACTGCAATGCGGCCACTGACGGCAGCTGTAGTAGCTGCTGGTGGAAATGCAACGTATGTTTTCTTTATCCTAGTGGAAATAAGTATGAGATCCATGGGTATGTTTGGAGACTGATCGTTTCTTTTATTAAAAAAAAACTTCCGTTATGTTCTTGATGG	FALSE	TRUE	FALSE	0	0	0	4	0.00374178
GTGGAAGCAGATAAAGTTGCAAAAAGAGCTGTGGTTGTTGGCTGTGGCGGCAGGTTCCCGGTCGAAAAGGACGCCAAAGAGGAAGTAAAGCTCTTCTTGGGTAATGCTGGAACTGCAATGCGGCCATTGACGGCAGCTGTAGTTGCTGCTGGTGGAAATGCAACGTATGTTTTCTTTATCCTAGT-GAAATAAGTATGAGATCCATGGGTATGTTAGGAGACTGATCGTGTCTTTTATTAAAAAAAAAACTTCAGTTATGTGCTTGATGG	FALSE	TRUE	FALSE	0	0	0	4	0.00374178
GTGGAAGCAGATAAAGTTGCAAAAAGAGCTGTGGTTGTTGGCTGTGGCGGCAGGTTCCCGGTCGAAAAGGACGCCAAAGAGGAAGTAAAGCTCTTCTTGGGTAATGCTGGAACTGCAATGCGGCCATTGACGGCAGCTGTAGTTGCTGCTGGTGGAAATGCAACGTATGTTTTCTTTATCCTAGT-GAAATAAGTATGAGATCCATGGGTATGTTTGGAGACTGATCGTGTCTTTTATTTAAAAAAAAACTTCAGTTATGTGCTTGATGG	FALSE	TRUE	FALSE	0	0	0	4	0.00374178
GTGGAAGCAGATAAAGTTGCAAAAAGAGCTGTGGTTGTTGGCTGTGGCGGCAGGTTCCCGGTCGAAAAGGACGCCAAAGAGGAAGTAAAGCTCTTCTTGGGTAATGCTGGAACTGCAATGCGTCCACTGACGGCAGCTGTAGTAGCTGCTGGTGGAAATGCAACGTATGTTTTCTTTATCCTAGTTGAAATAAGTATGAGATCCATGGGTATGTTTGGAGACTGATCGTGTCTTTTATTAAAAAAAAAACTTCAGTTATGTGCTTGATGG	FALSE	TRUE	FALSE	0	0	0	4	0.00374178
GTGGAAGCAGATAAAGTTGCAAAAAGAGCTGTGGTTGTTGGCTGTGGCGGCAGGTTCCCGGTCGAAAAGGACGCCAAAGAGGAAGTAAAGCTCTTCTTGGGTAATGCTGGAACTGCAATGCGGCCATTGACGGCAGCTGTAGTTGCTGCTGGTGGAAATGCAACGTATGTTTTCTTTATCCTAGT-GAAATAAGTATGAGATCCGTGGGTATGTTTGGAGACTGATCATGTCTTTTATTTAAAAAAAAAACTTCAGTTATGTGCTTGATGG	FALSE	TRUE	FALSE	0	0	0	4	0.00374178
GTGGAAGCAGATAAAGTTGCAAAAAGAGCTGTGGTTGTTGGCTGTGGCGGCAGGTTCCCAGTCGAAAAGGACGCCAAAGAGGAAGTAAAGCTCTTCTTGGGTAATGCTGGAATTGCAATGCGCCGTCTGACGGCTGCTGTAGTAGCTGCTGGTGGAAATGCAACGTATGTTTTCTTTATCCTAGTGGAAATAAGTATGAGATCCATGGGTATGTTTGGAGACTGATCGTTTCTTTTATTAAAAAAAAACTTCAGTTATGTGCTTGATGG	FALSE	TRUE	FALSE	0	0	0	4	0.00374178
GTGGAAGCAGATAAAGTTGCAAAAAGAGCTGTGGTTGTTGGCTGTGGCGGCAGGTTCCCGGTCGAAAAGGACGCCAAAGAGGAAGTAAAGCTCTTCTTGGGTAATGCTGGAACTGCAATGCGGCCATTGACGGCAGCTGTAGTTGCTGCTGGTGGAAATGCAACGTATGTTTTCTTTATCCTAGT-TAAATAAGTATGAGATCCATGGGTATGTTTGGAGACTGATCATGTCTTTTATTTAAAAAAAAAACTTCAGTTATGTGCTTGATGG	FALSE	TRUE	FALSE	0	0	0	4	0.00374178
GTGGAAGCAGATAAAGTTGCAAAAAGAGCTGTGGTTGTTGGCTGTGGCGGCAGGTTCCCAGTCGAAAAGGACGCCAAAGAGGAAGTAAAGCTCTTCTTGGGTAATGCTGGAACTGCAATGCGGCCACTGACGGCAGCTGTAGTAGCTGCTGGTGGAAATGCAACGTATGTTTTCTTTATCCTAGTGGAAATAGGTATGAGATCCATGGGTATGTTTGGAGACTGATCGTTTCTTTTATTAAAAAAAAACTTCAGTTATGTGCTTGATGG	FALSE	TRUE	FALSE	0	0	0	4	0.00374178
GTGGAAGCAGATAAAGTTGCAAAAAGAGCTGTGGTTGTTGGCTGTGGCGGCAGGTTCCCGGTCGAAAAGGACGCCAAAGAGGAAGTAAAGCTCTTCTTGGGTAATGCTGGAACTGCAATGCGTCCATTGACGGCAGCTGTAGTAGCTGCTGGTGGAAATGCAACGTATGTTTTCTTTATCCTAGTTGAAATAAGTATGAGATCCATGGGTATGTTTGGAGACTGATCGTGTCTTTTATTAAAAAAAAAACTTCAGTTATGTGCTTGATGGCTGTCTCTTATACAACTCTCCGAGCCCACGA	FALSE	TRUE	FALSE	0	0	0	4	0.00374178
GTGGAAGCAGATAAAGTTGCAAAAAGAGCTGTGGTTGTTGGCTGTGGCGGCAGGTTCCCGGTCGAAAAGGACGCCAAAGAGGAAGTAAAGCTCTTCTTGGGTAATGCTGGAACTGCAATGCGTCCATTGACGGCAGCTGTAGTAGCTGCTGGTGGAAATGCAAAGTATGTTTTCTTTATCCTAGTTGAAATAAGTATGAGATCCATGGGTATGTTTGGAGACTGATCGTGTCTTTTATTAAAAAAAAAACTTCAGTTATGTGCTTGATGG	FALSE	TRUE	FALSE	0	0	0	4	0.00374178
GTGGAAGCAGATAAAGTTGCAAAAAGAGCTGTGGTTGTTGGCTGTGGCGGCAGGTTCCCGGTCGAAAAGGACGCCAAAGAGGAAGTAAAGCTCTTCTTGGGTAATGCTGGAACTGCAATGCGTCCATTGACGGCAGCTGTAGTAGCTGCTGGTGGAAATGCAACGTATGTTTTCTTTATCCTAGTTGAAATAAGTATGAGATCCATGGGTATGTTTGGAGACTGATCGTGTCTTTTATTAAAAAAAAAACTTCATTTATGTTCTTGATGG	FALSE	TRUE	FALSE	0	0	0	4	0.00374178
GTGGAAGCAGATAAAGTTGCAAAAAGAGCTGTGGTTGTTGGCTGTGGCGGCAGGTTCCCGGTCGAAAAGGACGCCAAAGAGGAAGTAAAGCTCTTCTTGGGTAATGCTGGAACTGCAATGCGGCCATTGACGGCAGCTGTAGTTGCTGCTGGTGGAAATGCAACGTATGTTTTCTTTATCCTAGTGGAAATAAGTATGAGATCCATGGGTATGTTTGGAGACTGATCGTTTCTTTTATTTAAAAAAAAACTTCAGTTATGTGCTTGATGG	FALSE	TRUE	FALSE	0	0	0	4	0.00374178
GTGGAAGCAGATAAAGTTGC-AAAAGAGCTGTGGTTGTTGGCTGTGGCGGCAGGTTCCCGGTCGAAAAGGACGCCAAAGAGGAAGTAAAGCTCTTCTTGGGTAATGCTGGAACTGCAATGCGTCCATTGACGGCAGCTGTAGTAGCTGCTGGTGGAAATGCAACGTATGTTTTCTTTATCCTAGTTGAAATAAGTATGAGATCCATGGGTATGTTTGGAGACTGATCGTGTCTTTTATTAAAAAAAAAACTTCAGTTATGTGCTTGATGG	FALSE	TRUE	FALSE	0	0	0	4	0.00374178
GTGGAAGCAGATAAAGTTGCAAAAAGAGCTGTGGTTGTTGGCTGTGGCGGCAGGTTCCCAGTCGAAAAGGACGCCAAAGAGGAAGTAAAGCTCTTCTTGGGTAATGCTGGAACTGCAATGCGGCCACTGACGGCAGCTGTAGTAGCTGCTGGTGGAAATGCAACGTATGTTTTCTTTATCCTAGTTGAAATAAGTATGAGATCCATGGGTATGTTTGGAGACTGATCGTGTCTTTTATTAAAAAAAAAACTTCAGTTATGTGCTTGATGGC	FALSE	TRUE	FALSE	0	0	0	4	0.00374178
GTGGAAGCAGATAAAGTTGCAAAAAGAGTTGTGGTTGTTGGCTGTGGCGGCAGGTTCCCGGTCGAAAAGGACGCCAAAGAGGAAGTAAAGCTCTTCTTGGGTAATGCTGGAACTGCAATGCGGCCATTGACGGCAGCTGTAGTTGCTGCTGGTGGAAATGCAACGTATGTTTTCTTTATCCTAGT-GAAATAAGTATGAGATCCATGGGTATGTTTGGAGACTGATCATGTCTTTTATTTAAAAAAAAAACTTCAGTTATGTGCTTGATG-	FALSE	TRUE	FALSE	0	0	0	4	0.00374178
GTAGAAGCAGATAAAGTTGCAAAAAGAGCTGTGGTTGTTGGCTGTGGCGGCAGGTTCCCGGTCGAAAAGGACGCCAAAGAGGAAGTAAAGCTCTTCTTGGGTAATGCTGGAACTGCAATGCGTCCATTGACGGCAGCTGTAGTAGCTGCTGGTGGAAATGCAACGTATGTTTTCTTTATCCTAGTTGAAATAAGTATGAGATCCATGGGTATGTTTGGAGACTGATCGTGTCTTTTATTAAAAAAAAAACTTCAGTTATGTGCTTGATGG	FALSE	TRUE	FALSE	0	0	0	4	0.00374178
GTGGAAGCAGATAAAGTTGCAAAAAGAGCTGTGGTTGTTGGCTGTGGCGGCAGGTTCCCAGTCGAAAAGGACGCCAAAGAGGAAGTAAAGCTCTTCTTGGGTAATGCTGGAACTGCAATGCGGCCACTGACGGCAGCTGTAGTAGCTGCTGGTGGAAATGCAACGTATGTTTTCTTTATCCTAGTTGAAATAAGTATGAGATCCATGGGTATGTTTGGAGACTGATCGTGTCTTTTATTAAAAAAAAAACTTCAGTTATGTGATTGATGG	FALSE	TRUE	FALSE	0	0	0	4	0.00374178
GTGGAAGCAGATAAAGTTGCAAAAAGAGCTGTGGTTGTTGGCTGTGGCGGCAGGTTCCCAGTCGAAAAGGACGCCAATGAGGAAGTAAAGCTCTTCTTGGGTAATGCTGGAACTGCAATGCGGCCACTGACGGCAGCTGTAGTAGCTGCTGGTGGAAATGCAACGTATGTTTTCTTTATCCTAGTGGAAATAAGTATGAGATCCATGGGTATGTTTGGAGACTGATCGTTTCTTTTATTAAAAAAAAACTTCAGTTATGTGCTTGATGG	FALSE	TRUE	FALSE	0	0	0	4	0.00374178
GTGGAAGCAGATAAAGTTGCAAAAAGAGCTGTGGTTGTTGGCTGTGGCGGCAGGTTCCCAGTCGAAAAGGACGCCAAAGAGGAAGTAAAGCTCTTCTTGGGTAATGCTGGAACTGCAATGCGGCCACTGACGGCAGCTGTAGTAGCTGCTGGTGGAAATGCAACGTATGTTTTCTTTATCCTAGTGGAAATAAGTATGAGATCCATGGGTATGTTTGGAGACTGATTGTTTCTTTTATTAAAAAAAAACTTCAGTTATGTGCTTGATGG	FALSE	TRUE	FALSE	0	0	0	4	0.00374178
GTGGAAGCAGATAAAGTTGCAAAAAGAGCTGTGGTTGTTGGCTGTGGCGGCAGGTTCCCAGTCGAAAAGGACGCCAAAGAGGAAGTAAAGCTCTTCTTGGGTAATGCTGGAACTGCAATGCGGCCACTGACGGCAGCTGTAGTAGCTGCTGGTGGAAATGCAACGTATGTTTTCTTTATCCTAGTGGAAATAAGTATGAGATCCATGGGTATGTTTGGAGACTGATCGTTTCTTTTATTAAAAAAAAACTTCAGTTATGTGCTTGCTGT	FALSE	TRUE	FALSE	0	0	0	4	0.00374178
GTGGAAGCAGATAAAGTTGCAAAAAGAGCTGTGGTTGTTGGCTGTGGCGGCAGGTTCCCGGTCGAAAAGGACGCCAAAGAGGAAGTAAAGCTCTTCTTGGGTAATGCTGGAACTGCAATGCGGCCATTGACGGCAGCTGTAGTTGCTGCTGGTGGAAATGCAACGTATGTTTTCTTTATCCTAGT-GAAATAAGTATGAGATCCATGGGTATGTTTGGAGACTGATCATGTCTTTTATTTAAAAAAAAAACTGCAGTTATGTGCTTGATGG	FALSE	TRUE	FALSE	0	0	0	4	0.00374178
GTGGAAGCAGATAAAGTTGCAAAAAGAGCTGTGGTTGTTGGCTGTGGCGGCAGGTTCCCGGTCGAAAAGGACGCAAAAGAGGAAGTAAAGCTCTTCTTGGGTAATGCTGGAACTGCAATGCGTCCATTGACGGCAGCTGTAGTAGCTGCTGGTGGAAATGCAACGTATGTTTTCTTTATCCTAGTTGAAATAAGTATGAGATCCATGGGTATGTTTGGAGACTGATCGTGTCTTTTATTAAAAAAAAAACTTCAGTTATGTGCTTGATGG	FALSE	TRUE	FALSE	0	0	0	4	0.00374178
GTGGAAG-AGATAAAGTTGCAAAAAGAGCTGTGGTTGTTGGCTGTGGCGGCAGGTTCCCAGTCGAAAAGGACGCCAAAGAGGAAGTAAAGCTCTTCTTGGGTAATGCTGGAACTGCAATGCGGCCACTGACGGCAGCTGTAGTAGCTGCTGGTGGAAATGCAACGTATGTTTTCTTTATCCTAGTGGAAATAAGTATGAGATCCATGGGTATGTTTGGAGACTGATCGTTTCTTTTATTAAAAAAAAACTTCAGTTATGTGCTTGATGG	FALSE	TRUE	FALSE	0	0	0	4	0.00374178
GTGGAAGCAGATAAAGTTGCAAAAAGAGCTGTGGTTGTTGGCTGTGGCGGCAGGTTCCCGGTCGAAAAGGACGCCAAAGAGGAAGTAAAGCTCTTCTTGGGTAATGCTGGAACTGCAATGCGGCCATTGACGGCAGCTGTAGTTGCTGCTGGTGGAAATGCAACGTATGTTTTCTTTATCCTAGT-GAAATAAGTATGAGATCCATGGGTATGTTTGGAGACTGATCATGTCTTTTATTTAAAAGAAAAACTTCAGTTATGTGCTTGATGG	FALSE	TRUE	FALSE	0	0	0	3	0.00280633
GTGGAAGCAGATAAAGTTGCAAAAAGAGCTGTGGTTGTTGGCTGTGGCGGCAGGTTCCCGGTCGAAAAGGACGCCAAAGAGGAAGTAAAGCTCTTCTTGGGTAATGCTGGAACTGCAATGCGGCCATTGACGGCAGCTGTAGTTGCTGCTGGTGGAAATGCAACGTATGTTTTCTTTATCCTAGT-GAAATAAGTATGAGATCCATGGGTATGTTTGGAGACTGATCGTTTCTTTTATTAACAAAAAACTTCAGTTATGTGCTTGATGG	FALSE	TRUE	FALSE	0	0	0	3	0.00280633
GTGGAAGCAGATAAAGTTGCAAAAAGAGCTGTGGTTGTTGGCTGTGGCGGCAGGTTCCCAGTCGAAAAGGACGCCAAAGAGGAAGTAAAGCTCTTCTTGAGTAATGCTGGAACTGCAATGCGGCCACTGACGGCAGCTGTAGTAGCTGCTGGTGGAAATGCAACGTATGTTTTCTTTATCCTAGTGGAAATAAGTATGAGATCCATGGGTATGTTTGGAGACTGATCGTTTCTTTTATTAAAAAAAAACTTCAGTTATGTGCTTGATGG	FALSE	TRUE	FALSE	0	0	0	3	0.00280633
GTGGAAGCAGATAAAGTTGCAAAAAGAGCTGTGGTTGTTGGCTGTGGCGGCAGGTTCCCAGTCGAAAAGGACGCCAAAGAGGAAGTAAAGCTCTTCTTGGGTAATGCTGCAACTGCTATGCGCTTACTGACGGCTGCTGTAGTAGCTGCTGGTGGAAATGCAACGTATGTTTTCTTTATCCTAGTGGAAATAAGTATGAGATCCATGGGTATGTTTGGAGACTGATCGTTTCTTTTATTAAAAAAAAACTTCAGTTATGTTCTTGATGG	FALSE	TRUE	FALSE	0	0	0	3	0.00280633
GTGGAAGCAGATAAAGTTGCAAAAAGAGCTGTGGTTGTTGGCTGTGGCGGCAGGTTCCCAGTCGAAAAGGACGCCAAAGAGGAAGTAAAGCTCTTCTTGGGTAATGCTGGAACTGCAATGCGGCCACTGACGGCAGCTGTAGTAGCTGCTGGTGGAAATGCAACGTATGTTTTCTTTATCCTAGTGGAAATAAGTATGAGATCCATGGGTATGTTTGGAGACTGATCGTGTCTTTTATTAAAAAAAAAACTTCAGTTATGTACTTGATGG	FALSE	TRUE	FALSE	0	0	0	3	0.00280633
GTGGAAGCAGATAAAGTTGCAAAAAGAGCTGTGGTTGTTGGCTGTGGCGGCAGGTTCCCGGTCGAAAAGGACGCCAAAGAGGAAGTAAAGCTCTTCTTGGGTAATGCTGGAACTGCAATGCGGCCATTGACGGCAGCTGTAGTTGCTGCTGGTGGAAATGCAACGTATGTTTTCTTTATCCTAGTGGAAATAAGTATGAGATCCATGGGTATGTTTGGAGACTGATCGTTTCTTTTATTAAAAAAAACCTTCAGTTATGTGCTTGATGG	FALSE	TRUE	FALSE	0	0	0	3	0.00280633
GTGGAAGCAGATAAAGTTGCAAAAAGAGCTGTGGTTGTTGGCTGTGGCGGCAGGTTCCCGGTCGAAAAGGACGCCAAAGAGGAAGTAAAGCTCTTCTTGGGCAATGCTGGAACTGCAATGCGTCCATTGACGGCAGCTGTAGTAGCTGCTGGTGGAAATGCAACGTATGTTTTCTTTATCCTAGTTGAAATAAGTATGAGATCCATGGGTATGTTTGGAGACTGATCGTGTCTTTTATTAAAAAAAAAACTTCAGTTATGTGCTTGATGG	FALSE	TRUE	FALSE	0	0	0	3	0.00280633
GTGGAAGCAGATAAAGTTGCAAAAAGAGCTGTGGTTGTTGGCTGTGGCGGCAGGTTCCCAGTCAAAAAGGACGCCAAAGAGGAAGTAAAGCTCTTCTTGGGTAATGCTGGAACTGCAATGCGGCCACTGACGGCAGCTGTAGTAGCTGCTGGTGGAAATGCAACGTATGTTTTCTTTATCCTAGTGGAAATAAGTATGAGATCCATGGGTATGTTTGGAGACTGATCGTTTCTTTTATTAAAAAAAAACTTCAGTTATGTGCTTGATGG	FALSE	TRUE	FALSE	0	0	0	3	0.00280633
GTGGAAGCAGATAAAGTTGCAAAAAGAGCTGTGGTTGTTGGCTGTGGCGGCAGGTTCCCAGTAGAAAAGGACGCCAAAGAGGAAGTAAAGCTCTTCTTGGGTAATGCTGGAACTGCAATGCGGCCACTGACGGCAGCTGTAGTAGCTGCTGGTGGAAATGCAACGTATGTTTTCTTTATCCTAGTGGAAATAAGTATGAGATCCATGGGTATGTTTGGAGACTGATCGTTTCTTTTATTAAAAAAAAACTTCAGTTATGTGCTTGATGG	FALSE	TRUE	FALSE	0	0	0	3	0.00280633
GTGGAAGCAGATAAAGTTGCAAAAAGAGCTGTGGTTGTTGGCTGTGGCGGCAGGTTCCCGGTCGAAAAGGACGCCAAAGAGGAAGTAAAGCTCTTCTTGGGTAATGCTGGAACTGCAATGCGGCCATTGACGGCAGCTGTAGTTGCTGCTGGTGGAAATGCAACGTATGTCTTCTTTATCCTAGT-GAAATAAGTATGAGATCCATGGGTATGTTTGGAGACTGATCATGTCTTTTATTTAAAAAAAAAACTTCAGTTATGTGCTTGATGG	FALSE	TRUE	FALSE	0	0	0	3	0.00280633
GTGGAAGCAGATAAAGTTGCAAAAAGAGCTGTGGTTGTTGGCTGTGGCGGCAGGTTCCCAGTCGAAAAGGACGCCAAAGAGGAAGTAAAGCTCTTCTTGGGTAATGCTGGAACTGCAATGCGGCCACTGACGGCAGCTGTAGTAGCTGCTGGTGGAAATGCAACGTATGTTTTCTTTATCCTAGTGGAAATAATTATGAGATCCATGGGTATGTTTGGAGACTGATCGTTTCTTTTATTAAAAAAAAAACTTCAGTTATGTGCTTGATGG	FALSE	TRUE	FALSE	0	0	0	3	0.00280633
GTGGAAGCAGATAAAGTTGCAAAAAGAGCTGTGGTTGTTGGCTGTGGCGGCAGGTTCCCGGTCGAAAAGGACGCCAAAGAGGAAGTAAAGCTCTTCTTGGGTAATGCTGGAACTGCAATGCGTCCATTGACGGCAGCTGTAGTAGCTGCTGGTGGAAATGCAACGTATGTTTTCTTTATCCTAGTTGAAATAAGTATGAGATCCATGGGTATGTTTGGAGACTGATCGTGTCTTTTATTTAAAAAAAAAACTTCAGTTATGAGCTTGATGG	FALSE	TRUE	FALSE	0	0	0	3	0.00280633
GTGGAAGCAGATAAAGTTGCAAAAAAAGCTGTGGTTGTTGGCTGTGGCGGCAGGTTCCCAGTCGAAAAGGACGCCAAAGAGGAAGTAAAGCTCTTCTTGGGTAATGCTGGAACTGCAATGCGGCCACTGACGGCAGCTGTAGTAGCTGCTGGTGGAAATGCAACGTATGTTTTCTTTATCCTAGTGGAAATAAGTATGAGATCCATGGGTATGTTTGGAGACTGATCGTTTCTTTTATTAAAAAAAAACTTCAGTTATGTGCTTGATGG	FALSE	TRUE	FALSE	0	0	0	3	0.00280633
GTGGAAGCAGATAAAATTGCAAAAAGAGCTGTGGTTGTTGGCTGTGGCGGCAGGTTCCCAGTCGAAAAGGACGCCAAAGAGGAAGTAAAGCTCTTCTTGGGTAATGCTGGAACTGCAATGCGGCCACTGACGGCAGCTGTAGTAGCTGCTGGTGGAAATGCAACGTATGTTTTCTTTATCCTAGTGGAAATAAGTATGAGATCCATGGGTATGTTTGGAGACTGATCGTTTCTTTTATTAAAAAAAAACTTCAGTTATGTGCTTGATGG	FALSE	TRUE	FALSE	0	0	0	3	0.00280633
GTGGAAGCAGATAAAGTTGCAAAAAGAGCTGTGGTTGTTGGCTGTGGCGGCAGGTTCCCGGTCGAAAAGGACGCCAAAGAGGAAGTAAAGCTCTTCTTGGGTAATGCTGGAACTGCAATGCGGTCATTGACGGCAGCTGTAGTTGCTGCTGGTGGAAATGCAACGTATGTTTTCTTTATCCTAGT-GAAATAAGTATGAGATCCATGGGTATGTTTGGAGACTGATCATGTCTTTTATTTAAAAAAAAAACTTCAGTTATGTGCTTGATGG	FALSE	TRUE	FALSE	0	0	0	3	0.00280633
GTGGAAGCAGATAAAGTTGCAAAAAGAGCTGTGGTTGTTGGCTGTGGCGGCAGGTTCCCGGTCGAAAAGGACGCCAAAGAGGAAGTAAAGCTCTTCTTGGGTAATGCTGGAACTGCAATGCGTCCATTGACGGCAGCTGTAGTAGCTGCTGGTGGAAATGCAACGTATGTTTTCTTTATCCTAGTGGAAATAAGTATGAGATCCATGGGTATGTTTGGAGACTGATCGTTTCTTTTATTAAAAAAAAACTTAAGTTATGTGCTTGATGG	FALSE	TRUE	FALSE	0	0	0	3	0.00280633
GTGGAAGCAGATAAAGTTGCAAAAAGAGCTGTGGTTGTTGGCTGTGGCGGCAGGTTCCCGGTCGAAAAGGACGCCAAAGAGGAAGTAAAGCTCTTCTTGGGTAATGCTGGAACTGCAATGCGGCCATTGACGGCAGCTGTAGTTGCTGCTGGTGGAAATGCAACGTATGTTTTCTTTATCCTAGT-GAAATAAGTATGAGATCCATGGGTATGTTTGTAGACTGATCATGTCTTTTATTTAAAAAAAAACTTCAGTTATGTGCTTGATGG	FALSE	TRUE	FALSE	0	0	0	3	0.00280633
GTGGAAGCAGATAAAGTTGCAAAAAGAGCTGTGGTTGTTGGCTGTGGCGGCAGGTTCCCAGTCGAAAAGGACGCCAAAGAGGAAGTAAAGCTCTTCTTGGGTAATGCTGGAACTGCAATGCGGCCATTGACGGCAGCTGTAGTTGCTGCTGGTGGAAATGCAACGTATGTTTTCTTTATCCTAGT-GAAATAAGTATGAGATCCATGGGTATGTTTGGAGACTGATCATGTCTTTTATTTAAAAAAAAAACTTCAGTTATGGGCTTGATGG	FALSE	TRUE	FALSE	0	0	0	3	0.00280633
GTGGAAGCAGATAAAGTTGCAAAAAGAGCTGTGGTTGTTGGCTGTGGCGGCAGGTTCCCAGTCGAAAAGGACGCCAAAGAGGAAGTAAAGCTCTTCTTGGGTAATGCTGCAACTGCTATGCGCTTACTGACGGCTGCTGTAGTAGCTGCTGGTGGAAATGCAACGTATGTTTTCTTTATCCTAGTGGACATAAGTATGAGATCCATGGGTATGTTTGGAGACTGATCGTTTCTTTTATTAAAAAAAAACTTCAGTTATGTGCTTGATGG	FALSE	TRUE	FALSE	0	0	0	3	0.00280633
GTGGAAGCAGATAAAGTTGCAAAAAGAGCTGTGGTTGTTGGCTGTGGCGGCAGGTTCCCGGTCGAAAAGGACGCCAAAGAGGAAGTAAAGCTCTTCTTGGGTAATGCTGGAACTGCAATGCGTCCATTGACGGCAGCTGTAGTAGCTGCTGGTGGAAATGCAACGTATGTTTTCTTTATCCTAGTGGAAATAAGTATGAGATCCATGGGTATGTTTGGAGACTGATCGTTTCTTTTATTAAAAAAAAACTTCAGTTATGTGCTTGTTGG	FALSE	TRUE	FALSE	0	0	0	3	0.00280633
GTGGAAGCAGATAAAGTTGAAAAAAGAGCTGTGGTTGTTGGCTGTGGCGGCAGGTTCCCGGTCGAAAAGGACGCCAAAGAGGAAGTAAAGCTCTTCTTGGGTAATGCTGGAACTGCAATGCGTCCATTGACGGCAGCTGTAGTAGCTGCTGGTGGAAATGCAACGTATGTTTTCTTTATCCTAGTTGAAATAAGTATGAGATCCATGGGTATGTTTGGAGACTGATCGTTTCTTTTATTAAAAAAAAACTTCAGTTATGTGCTTGATGG	FALSE	TRUE	FALSE	0	0	0	3	0.00280633
GTGGAAGCAGATAAAGTTGCAAAAAGAGCTGTGGTTGTTGGCTGTGGCGGCAGGTTCCCGGTCGAAAAGGACGCCAAAGAGGAAGTAAAGCTCTTCTTGGGTAATGCTGGAACTGCAATGCGGCCATTGACGGCAGCTGTAGTTGCTGCTGGTGGAAATGCAACGTATGTTTTCTTTATCCTAGTGGAAATAAGTATGAGATCCATGGGTATGTTTGGAGACTGATCGTTTCTTTTATTAAAAAAAAACTTCAGTTATGTGTTTGATGG	FALSE	TRUE	FALSE	0	0	0	3	0.00280633
GTGGAAGCAGATAAAGTTGCAAAAAGAGCTGTGGTTGTTGGCTGTGGCGGCAGGTTCCCGGTCGAAAAGGACGCCAAAGAGGAAGTAAAGCTCTTCTTGGGTAATGCTGGAACTGCAATGCGTCCATTGACGGCAGCTGTAGTAGCTGCTGGTGGAAATGCAACGTATGTTTTCTTTATCCTAGTTGAAATAAGTATGAGATCTATGGGTATGTTTGGAGACTGATCGTGTCTTTTATTAAAAAAAAACTTCAGTTATGTGCTTGATGG	FALSE	TRUE	FALSE	0	0	0	3	0.00280633
GTGGAAGCAGATAAAGTTGCAAAAAGAGCTGTGGTTGTTGGCTGTGGCGGCAGGTTCCCGGTCGAAAAGGACGCCAAAGAGGAAGTAAAGCTCTTCTTGGGTAATGCTGGAACTGCAATGCGGCCATTGACGGCAGCTGTAGTTGCTGCTGGTGGAAATGCAACGTATGTTTTCTTTATCCTAGT-GAAATAAGTATGAGATCCATGGGTATGTTTGGAGACTGATCGTTTCTTTTCTTAAAAAAAAACTTCAGTTATGTGCTTGATGG	FALSE	TRUE	FALSE	0	0	0	3	0.00280633
GTGGAAGCAGATAAAAGTTGCAAAAAGAGCTGTGGTTGTTGGCTGTGGCGGCAGGTTCCCAGTCGAAAAGGACGCCAAAGAGGAAGTAAAGCTCTTCTTGGGTAATGCTGGAACTGCAATGCGGCCACTGACGGCAGCTGTAGTAGCTGCTGGTGGAAATGCAACGTATGTTTTCTTTATCCTAGTGGAAATAAGTATGAGATCCATGGGTATGTTTGGAGACTGATCGTTTCTTTTATTAAAAAAAAAACTTCAGTTATGTGCTTGATGG	FALSE	TRUE	FALSE	0	0	0	3	0.00280633
GTGGAAGCAGATAAAGTTGCAAAAAGAGCTGTGGTTGTTGGCTGTGGCGGCAGGTTCCCGGTCGAAAAGGACGCCAAAGAGGAAGTAAAGCTCTTCTTGGGTAATGCTGGAACTGCAATGCGGCCATTGACGGCAGCTGTAGTTGCTGCTGGTGGAAATGCAACGTATGTTTTCTTTATCCTAGT-GAAATAAGTATGAGATCCATGGGTATGTTTGGAGACTGATCGTTTCTTTTATTTAAAAAAAAAACTTCAGTTATGTGCTTGATGG	FALSE	TRUE	FALSE	0	0	0	3	0.00280633
GTGGAAGCAGATAAAGTTGCAAAAAGAGCTGTGGTTGTTGGCTGTGGCGGCAGGTTCCCGGTCGAAAAGGACGCCAAAGAGGAAGTAAAGCTCTTCTTGGGTAATGCTGGAACTGCAATGCGTCCATTGACGGCAGCTGTAGTAGCTGCTGGTGGAAATGCAACGTATGTTTTCTTTATCCTAGTGGAAATAAGTATGAGATCCATGGGTATGTTTGGAGACTGATCGTTTCTTTTATTAAAAAAAAACTTCAGTTATGTGCTTGAT--	FALSE	TRUE	FALSE	0	0	0	3	0.00280633
GTGGAAGCAGATAAAGTTGCAAAAAGAGCTGTGGTTGTTGGCTGTGGCGGCAGGTTCCCGGTCGAAAAGGACGCCAAAGAGGAAGTAAAGCTCTTCTTGGGTAATGCTGGAACTGCAATGCGTCCATTGACGGCAGCTGTAGTAGCTGCTGGTGGAAATGCAACGTATGTTTTCTTTATCCTAGTTGAAATAAGTATGAGATCCATGGGTATGTTTGGAGACTGATCGTGTCTTTTATTAATAAAAAACTTCAGTTATGTGCTTGATGG	FALSE	TRUE	FALSE	0	0	0	3	0.00280633
GTGGAAGCAGATAAAGTTGCAAAAAGAGCTGTGGTTGTTGGCTGTGGCGGCAGGTTCCCAGTCGAAAAGGACGCCAAAGAGGAAGTAAAGCTCTTCTTGGGTAATGCTGGAACTGCAATGCGGCCATTGACGGCAGCTGTAGTTGCTGCTGGTGGAAATGCAACGTATGTTTTCTTTATCCTAGT-GAAATAAGTATGAGATCCATGGGTATGTTTGGAGACTGATCATGTCTTTTATTTAAAAAGAAAACTTCAGTTATGTGCTTGATGG	FALSE	TRUE	FALSE	0	0	0	3	0.00280633
GTGGAAGCAGATAAAGTTGCAAAAAGAGCTGTGGTTGTTGGCTGTGGCGGCAGGTTCCCGGTCGAAAAGGACGCCAAAGAGGAAGTAAAGCTCTTCTTGGGTAATGCTGGAACTGCAATGCGTCCATTGACGGCAGCTGTAGTAGCTGCTGGTGGAAATGCAACGTATGTTTTCTTTATCCTAGTGGAAATAAGTATGAGATCCATGGTTATGTTTGGAGACTGATCGTTTCTTTTATTAAAAAAAAACTTCAGTTATGTGCTTGATGG	FALSE	TRUE	FALSE	0	0	0	3	0.00280633
GTGGAAGCAGATAAAGTTGCAAAAAGAGCTGTGGTTGTTGGCTGTGGCGGCAGGTTCCCAGTCGAAAAGGACGCCAAAGAGGAAGTAAAGCTCTTCGTGGGTAATGCTGGAACTGCAATGCGGCCACTGACGGCAGCTGTAGTAGCTGCTGGTGGAAATGCAACGTATGTTTTCTTTATCCTAGTGGAAATAAGTATGAGATCCATGGGTATGTTTGGAGACTGATCGTTTCTTTTATTAAAAAAAAACTTCAGTTATGTGCTTGATGG	FALSE	TRUE	FALSE	0	0	0	3	0.00280633
GTGGAAGCAGATAAAGTTGCAAAAAGAGCTGTGGTTGTTGGCTGTGGCGGCAGGTTCCCAGTCGAAAAGGACGCC-AAGAGGAAGTAAAGCTCTTCTTGGGTAATGCTGGAACTGCAATGCGGCCACTGACGGCAGCTGTAGTAGCTGCTGGTGGAAATGCAACGTATGTTTTCTTTATCCTAGTGGAAATAAGTATGAGATCCATGGGTATGTTTGGAGACTGATCGTTTCTTTTATTAAAAAAAAACTTCAGTTATGTGCTTGATGG	TRUE	FALSE	FALSE	1	0	0	3	0.00280633
GTGGAAGCAGATAAAGTTGCAAAAAGAGCTGTGGTTGTTGGCTGTGGCGGCAGGTTCCCGGTCGAAAAGGACGCCAAAGAGGAAGTAAAGCTCTTCTTGGGTAATGCTGGAACTGCAATGCGTCCATTGACGGCAGCTGTAGTAGCTGCTGGTGGAAATGCAACGTATGTTTTCTTTATCCTAGTTGAATTAAGTATGAGATCCATGGGTATGTTTGGAGACTGATCGTGTCTTTTATTAAAAAAAAAACTTCAGTTATGTGCTTGATGG	FALSE	TRUE	FALSE	0	0	0	3	0.00280633
GTGGAAGCAGATAAAGTTGCAAAAAGAGCTGTGGTTGTTGGCTGTGGCGGCAGGTTCCCGGTCGAAAAGGACGCCAAAGAGGAAGTAAAGCTATTCTTGGGTAATGCTGGAACTGCAATGCGGCCACTGACGGCAGCTGTAGTAGCTGCTGGTGGAAATGCAACGTATGTTTTCTTTATCCTAGTGGAAATAAGTATGAGATCCATGGGTATGTTTGGAGACTGATCGTTTCTTTTATTAAAAAAAAACTTCAGTTATGTGCTTGATGG	FALSE	TRUE	FALSE	0	0	0	3	0.00280633
GTGGAAGCAGATAAAGTTGCAAAAAGAGCTGTGGTTGTTGGCTGTGGCGGCAGGTTCCCAGTCGAAAAGGACGCCAAAGAGGAAGTAAAGCTCTTCTTGGGTAATGCTGGAACTGCAATGCGGCCACTGACGGCAGCTGTAGTAGCTGCTGGTGGAAATGCAACGTATGTTTTCTTTATCCTAGTGGAAATAAGTATGAGATCCATGGGTATGTTTGGATACTGATCGTTTCTTTTATTAAAACAAAACTTCAGTTATGTGCTTGATGG	FALSE	TRUE	FALSE	0	0	0	3	0.00280633
GTGGAAGCAGATAAAGTTGCAAAAAGAGCTGTGGTTGTTGGCTGTGGCGGCAGGTTCCCGGTCGAAAAGGACGCCAAAGAGGAAGTAAAGCTCTTCTTGGGTAATGCTGGAACTGCAATGCGGCCATTGACGGCAGCTGTAGTTGCTGCTGGTGGAAATGCAACGTATGTTTTCTTTATCCTAGT-GAAATAAGTACGAGATCCATGGGTATGTTTGGAGACTGATCATGTCTTTTATTTAAAAAAAAAACTTCAGTTATGTGCTTGATGG	FALSE	TRUE	FALSE	0	0	0	3	0.00280633
GTGGAAGCAGATAAAGTTGCAAAAAGAGCTGTGGTTGTTGGCTGTGGCGGCAGGTTCCCGGTCGAAAAGGACGCCAAAGAGGAAGTAAAGCTCCTCTTGGGTAATGCTGGAACTGCAATGCGTCCATTGACGGCAGCTGTAGTAGCTGCTGGTGGAAATGCAACGTATGTTTTCTTTATCCTAGTTGAAATAAGTATGAGATCCATGGGTATGTTTGGAGACTGATCGTGTCTTTTATTAAAAAAAAACTTCAGTTATGTGCTTGATGG	FALSE	TRUE	FALSE	0	0	0	3	0.00280633
GTGGAAGCAGATAAAGTTGCAAAAAGAGCTGTGGTTGTTGGCTGTGGCGGCAGGTTCCCAGTCGAAAAGGACGCCAAAGAGGAAGTAAAGCTCTTCTTGGGTAATGCTGGAACTGCAATGCGGCCACTGACGGCAGCTGTAGTAGCTGCTGGTGGAAATGCAACGTATGTTTTCTTTATCCTAGTGGAAATAAGTTTGAGATCCATGGGTATGTTTGGAGACTGATCGTTTCTTTTATTAAAAAAAAACTTCAGTTATGTGCTTGATGG	FALSE	TRUE	FALSE	0	0	0	3	0.00280633
GTGGAAGCAGATAAAGTTGCAAAAAGAGCTGTGGTTGTTGGCTGTGGCGGCAGGTTCCCGGTCGAAAAGGACGCCAAAGAGGAAGTAAAGCTCTTCTTGGGTAATGCTGGAACTGCAATGCGTCCATTGACGGCAGCTGTAGTAGCTGCTGGTGGAAATGCCACGTATGTTTTCTTTATCCTAGTTGAAATAAGTATGAGATCCATGGGTATGTTTGGAGACTGATCGTGTCTTTTATTAAAAAAAAACTTCAGTTATGTGCTTGATGG	FALSE	TRUE	FALSE	0	0	0	3	0.00280633
GTGGAAGCAGATAAAGTTGCAAAAAGAGTTGTGGTTGTTGGCTGTGGCGGCAGGTTCCCAGTCGAAAAGGACGCCAAAGAGGAAGTAAAGCTCTTCTTGGGTAATGCTGGAACTGCAATGCGGCCACTGACGGCAGCTGTAGTAGCTGCTGGTGGAAATGCAACGTATGTTTTCTTTATCCTAGTGGAAATAAGTATGAGATCCATGGGTATGTTTGGAGACTGATCGTTTCTTTTATTAAAAAAAAACTTCAGTTATGTGCTTGTTGG	FALSE	TRUE	FALSE	0	0	0	3	0.00280633
GTGGAAGCAGATAAAGTTGCAAAAAGAGCTGTGGTTGTTGGCTGTGGCGGCAGGTTCCCGGTCGAAAAGGACGCCAAAGAGGAAGTAAAGCTCTTCTTGGGTAATGCTGGAACTGCAATGCGGCCATTGACGGCAGCTGTAGTAGCTGCTGGTGGAAATGCAACGTATGTTTTCTTTATCCTAGTGGAAATAAGTATGAGATCCATGGGTATGTTTGGAGACTGATCGTTTCTTTTATTAAAAAAAAACTTCAGTTATGTGATTGATGG	FALSE	TRUE	FALSE	0	0	0	3	0.00280633
GTGGAAGCAGATAAAGTTGCAAAAAGAGCTGTGGTTGTTGGCTGTGGCGGCAGGTTCCCGGTCGAAAAGGACGCCAAAGAGGAAGTAAAGCTCTTCTTGGGTAATGCTGGAACTGCAATGCGTCCATTGACGGCAGCTGTAGTAGCTGCTGGTGGAAATGCAACGTATGTTTTCTTTATCCTAGTTGAAATAAGTATGAGATCCATGGGTATGTTTGGAGACTGATCGTGTCTTTTATTAAAAAAAAAACTTCAGTTATGTTCTTGATTG	FALSE	TRUE	FALSE	0	0	0	3	0.00280633
GTGGAAGCAGATAAAGTTGCAAAAAGAGTTGTGGTTGTTGGCTGTGGCGGCAGGTTCCCGGTCGAAAAGGACGCCAAAGAGGAAGTAAAGCTCTTCTTGGGTAATGCTGGAACTGCAATGCGTCCATTGACGGCAGCTGTAGTAGCTGCTGGTGGAAATGCAACGTATGTTTTCTTTATCCTAGTTGAAATAAGTATGAGATCCATGTGTATGTTTGGAGACTGATCGTGTCTTTTATTAAAAAAAAAACTTCAGTTATGTGCTTGATGG	FALSE	TRUE	FALSE	0	0	0	3	0.00280633
GTGGAAGCAGATAAAGTTGCAAAAAGAGCTGTGGTTGTTGGCTGTGGCGGCAGGTCCCCAGTCGAAAAGGACGCCAAAGAGGAAGTAAAGCTCTTCTTGGGTAATGCTGGAACTGCAATGCGGCCACTGACGGCAGCTGTAGTAGCTGCTGGTGGAAATGCAACGTATGTTTTCTTTATCCTAGTGGAAATAAGTATGAGATCCATGGGTATGTTTGGAGACTGATCGTTTCTTTTATTAAAAAAAAACTTCAGTTATGTGCTTGATGG	FALSE	TRUE	FALSE	0	0	0	3	0.00280633
GTGGAAGCAGATAAAGTTGCAAAAAGAGTTGTGGTTGTTGGCTGTGGCGGCAGGTTCCCGGTCGAAAAGGACGCCAAAGAGGAAGTAAAGCTCTTCTTGGGTAATGCTGGAACTGCAATGCGGCCACTGACGGCAGCTGTAGTAGCTGCTGGTGGAAATGCAACGTATGTTTTCTTTATCCTAGTGGAAATAAGTATGAGATCCATGGGTATGTTTGGAGACTGATCATGTCTTTTATTTAAAAAAAAAACTTCAGTTATGTGCTTGATGG	FALSE	TRUE	FALSE	0	0	0	3	0.00280633
GTGGAAGCAGATAAAGTTGCAAAAAGAGCTGTGGTTGTTGGCTGTGGCGGCAGGTTCCCAGTCGAAAAGGACGCCAAAGAGGAAGTAAAGCTCTTCTTGGGTAATGCTGGAACTGCAATGCGGCCACTGATGGCAGCTGTAGTAGCTGCTGGTGGAAATGCAACGTATGTTTTCTTTATCCTAGTGGAAATAAGTATGAGATCCATGGGTATGTTTGGAGACTGATCGTTTCTTTTATTAAAAAAAAACTTCAGTTATGTGCTTGATGG	FALSE	TRUE	FALSE	0	0	0	3	0.00280633
GTGGAAGCAGATAAAGTTGCAAAAAGAGCTGTGGTTGTTGGCTGTGGCGGCAGGTTCCCGGTCGAAAAGGACGCCAAAGAGGAAGTAAAGCTCTTCTTGGGTAATGCTGGAACTGCAATGCGGCCATTGACGGCAGCTGTAGTTGCTGCTGGTGGAAATGCAACGTATGTTTTCTTTATCCTAGT-GAAATAAGTATGAGATCCATGGGTATGTTTGGAGACTGATCATTTCTTTTATTTAAAAAAAAAACTTCAGTTATGTTCTTGATGG	FALSE	TRUE	FALSE	0	0	0	3	0.00280633
[truncated: 35,730 more rows]
