# Supplementary material for: gRNA validation for wheat genome editing with the CRISPR-Cas9 system
Source: BMC Biotechnol. 2019 Oct 30;19:71. doi: 10.1186/s12896-019-0565-z (PMC6829922; doi:10.1186/s12896-019-0565-z)
Supplement: Supplementary file 15 — Additional file 15. CRISPResso allele frequency tables used for analysis of large insertions (≥20 bp) induced by gRNA2 and gRNA5 in replicate 3. [file 12896_2019_565_MOESM15_ESM.zip › CRISPResso_gRNA2-rep3-LargeIns-Alleles_frequency_table.xls]

## Sheet: Alleles_frequency_table
Aligned_Sequence	NHEJ	UNMODIFIED	HDR	n_deleted	n_inserted	n_mutated	#Reads	%Reads
GTGGAAGCAGATAAAGTTGCAAAAAGAGCTGTGGTTGTTGGCTGTGGCGGCAGGTTCCCAGTCGAAAAGGACGCCAAAGAGGAAGTAAAGCTCTTCTTGGGTAATGCTGGAACTGCAATGCGGCCACTGAAAGGTGGAGAAGGGAAAGTCAAAGAAGCTCAAGTCTGTCAAGGAGCTCCTGGGTATCACACGGCAGCTGTAGTAGCTGCTGGTGGAAATGCAACGTATGTTTTCTTTATCCTAGTGGAAATAAGTATGAGATCCATGGGTATGTTTGGAGACTGATCGTTTCTTTTATTAA----------------------------	TRUE	FALSE	FALSE	0	60	0	36	0.0509482
GTGGAAGCAGATAAAGTTGCAAAAAGAGCTGTGGTTGTTGGCTGTGGCGGCAGGTTCCCGGTCGAAAAGGACGCCAAAGAGGAAGTAAAGCTCTTCTTGGGTAATGCTGGAACTGCAATGCGGCCACTGAAAGGTGGAGAAGGGAAAGTCAAAGAAGCTCAAGTCTGTCAAGGAGCTCCTGGGTATCACACGGCAGCTGTAGTAGCTGCTGGTGGAAATGCAACGTATGTTTTCTTTATCCTAGTGGAAATAAGTATGAGATCCATGGGTATGTTTGGAGACTGATCGTTTCTTTTATTAA----------------------------	TRUE	FALSE	FALSE	0	60	0	5	0.00707614
GTGGAAGCAGATAAAGTTGCAAAAAGAGCTGTGGTTGTTGGCTGTGGCGGCAGGTTCCCAGTCGAAAAGGACGCCAAAGAGGAAGTAAAGCTCTTCTTGGGTAATGCTGGAACTGCAATGCGGCCACTGAAAGGTGGAGAAGGGAAAGTCAAAGAAGCTCAAGTCTGTCAAGGAGCTCCTGGGTATCACACGGCAGCTGTAGTAGCTGCTGGTGGAAATGCAACGTATGTTTTCTTTATCCTAGTTGAAATAAGTATGAGATCCATGGGTATGTTTGGAGACTGATCGTGTCTTTTATTAA----------------------------	TRUE	FALSE	FALSE	0	60	0	5	0.00707614
GTGGAAGCAGATAAAGTTGCAAAAAGAGTTGTGGTTGTTGGCTGTGGCGGCAGGTTCCCAGTCGAAAAGGACGCCAAAGAGGAAGTAAAGCTCTTCTTGGGTAATGCTGGAACTGCAATGCGGCCACTGAAAGGTGGAGAAGGGAAAGTCAAAGAAGCTCAAGTCTGTCAAGGAGCTCCTGGGTATCACACGGCAGCTGTAGTAGCTGCTGGTGGAAATGCAACGTATGTTTTCTTTATCCTAGTGGAAATAAGTATGAGATCCATGGGTATGTTTGGAGACTGATCGTTTCTTTTATTAA----------------------------	TRUE	FALSE	FALSE	0	60	0	3	0.00424568
GTGGAAGCAGATAAAGTTGCAAAAAGAGCTGTGGTTGTTGGCTGTGGCGGCAGGTTCCCAGTCGAAAAGGACGCCAAAGAGGAAGTAAAGCTCTTCTTGGGTAATGCTGGAACTGCAATGCGGCCACTGAAAGGTGGAGAAGGGAAAGTCAAAGAAGCTCAAGTCTGTCAAGGAGCTCCTGGGTATCACACGGCAGCTGTAGTAGCTGCTGGTGGAAATGCAACGTATGTTTTCTTTATCCTAGT-GAAATAAGTATGAGATCCATGGGTATGTTTGGAGACTGATCATGTCTTTTATTTAA---------------------------	TRUE	FALSE	FALSE	0	60	0	2	0.00283046
GTGGAAGCAGATAAAGTTGCAAAAAGAGCTGTGGTTGTTGGCTGTGGCGGCAGGTTCCCAGTCGAAAAGGACGCCAAAGAGGAAGTAAAGCTCTTCTTGGGTAATGCTGGAACTGCAATGCGGCCACTGAAAGGTGGAGAAGGGAAAGTCAAAGAAGCTCAAGTCTGTCAAGGAGCTCCTGGGTATCACACGGCAGCTGTAGTAGCTGCTGGTGGAAATGCAACGTATGTTTTCTTTATCCTAGTGGAAATAAGTATGAGATCCATGGGTATGTTTGGAGACTGATCGTGTCTTTTATTAA----------------------------	TRUE	FALSE	FALSE	0	60	0	2	0.00283046
GTGGAAGCAGATAAAGTTGCAAAAAGAGCTGTGGTTGTTGGCTGTGGCGGCAGGTTCCCAGTCGAAAAGGACGCCAAAGAGGAAGTAAAGCTCTTCTTGGGTAATGCTGGAACTGCAATGCGGCCACTGAAAGGTGGAGAAGGGAAAGTCAAAGAAGCTCAAGTCTGTCAAGGAGCTCCTGGGTATCACACGGCAGCTGTAGTAGCTGCTGGTGGAAATGCAACGTATGTTTTCTTTATCCTAGTGGAAATAAGTATGAGATCCATGGGTATGTTTGGAGACTGATCGTTTCTTTTATTTA----------------------------	TRUE	FALSE	FALSE	0	60	0	2	0.00283046
GTGGAAGCAGATAAAGTTGCAAAAAGAGCTGTGGTTGTTGGCTGTGGCGGCAGGTTCCCAGTCGAAAAGGACGCCAAAGAGGAAGTAAAGCTCTTCTTGGGTAATGCTGGAACTGCAATGCGGCCACTGAAAGGTGGAGAAGGGAAAGTCAAAGAAGCTCAAGTCTGTCAAGGAGCTCCTGGGTATCACACGGCAGCTGTAGTAGCTGCTGGTGGAAATGCAACGTATGTTTTCTTTATCCTAGTGGAAATAAGTATGAGATCCATGGGTATGTTTGGAGACTGATCATGTCTTTTATTTA----------------------------	TRUE	FALSE	FALSE	0	60	0	2	0.00283046
GTGGAAGCAGATAAAGTTGCAAAAAGAGTTGTGGTTGTTGGCTGTGGCGGCAGGTTCCCGGTCGAAAAGGACGCCAAAGAGGAAGTAAAGCTCTTCTTGGGTAATGCTGGAACTGCAATGCGGCCACTGAAAGGTGGAGAAGGGAAAGTCAAAGAAGCTCAAGTCTGTCAAGGAGCTCCTGGGTATCACACGGCAGCTGTAGTAGCTGCTGGTGGAAATGCAACGTATGTTTTCTTTATCCTAGTGGAAATAAGTATGAGATCCATGGGTATGTTTGGAGACTGGGCGGGGCTTTTATTAA----------------------------	TRUE	FALSE	FALSE	0	60	0	1	0.00141523
GTGGAAGCAGA-AAAGTTGCAAAAAGAGCTGTGGTTGTTGGCTGTGGCGGCAGGTTCCCAGTCGAAAAGGACGCCAAAGAGGAAGTAAAGCTCTTCTTGGGTAATGCTGGAACTGCAATGCGGCCACTGAAAGGTGGAGAAGGGAAAGTCAAAGAAGCTCAAGTCTGTCAAGGAGCTCCTGGGTATCACACGGCAGCTGTAGTAGCTGCTGGTGGAAATGCAACGTATGTTTTCTTTATCCTAGTGGAAATAAGTATGAGATCCATGGGTATGTTTGGAGACTGATCGTGTCTTTTATTAAA---------------------------	TRUE	FALSE	FALSE	0	60	0	1	0.00141523
GTGGAAGCAGATAAAGTTGCAAAAAGAGCTGTGGTTGTTGGCTGTGGCGGCAGGTTCCCAGTCGAAAAGGACGCCAAAGAGGAAGTAAAGCTCTTCTTGGGTAATGCTGGAACTGCAATGCGGCCACTGAAAGGTGGAGAAGGGAAAGTCAAAGAAGCTCAAGTCTGTCAAGGCGCTCCTGGGTATCACACGGCAGCTGTAGTAGCTGCTGGTGGAAATGCAACGTATGTTTTTTTTATCCTAGTGGAAATAAGTATGAGATCCATGGGTATGTTTGGAGACTGATCGTTTCTTTTATT----------TT------------------	TRUE	FALSE	FALSE	0	60	0	1	0.00141523
GTGGAAGCAGATAAAGTTGCAAAAAGAGCTGTGGTTGTTGGCTGTGGCGGCAGGTTCCCAGTCGAAAAGGACGCCAAAGAGGAAGTAAAGCTCTTCTTGGGTAATGCTGGAACTGCAATGCGGCCACTGAAAGGTGGAGAAGGGAAAGTCAAAGAAGCTCAAGTCTGTCAAGGAGCTCCTGTGTATCACACGGCAGCTGTAGTAGCTGCTGGTGGTATTGCAACGTATGTTTTCTTTATCCTAGAGGAAATAAGTATGAGATCCATGGGTATGTTTGTAGACTGATCGTTTCTTTTATTAA----------------------------	TRUE	FALSE	FALSE	0	60	0	1	0.00141523
GTGGAAGCAGATAAAGTTGCAAAAAGAGCTGTGGTTGTTGGCTGTGGCGGCAGGTTCCCAGTCGAAAAGGACGCCAAAGAGGAAGTAAAGCTCTTCTTGGGTAATGCTGGAACTGCAATGCGGCCACTGAAAGGTGGAGAAGGGAAAGTCAAAGAAGCTCAAGTCTGTCAAGGAGCTCCTGGTTATCACACGGCAGCTGTAGTAGCTGCTGGTGGAAATGCAACGTATGTTTTCTTTATCCTAGT-GAAATAAGTATGAGATCCATGGTTATGTTTGGAGACTGATCATGTCTTTTATTTAA---------------------------	TRUE	FALSE	FALSE	0	60	0	1	0.00141523
GTGGAAGCAGATAAAGTTGCAAAAAGAGCTGTGGTTGTTGGCTGTGGCGGCAGGTTCCCAGTCGAAAAGGACGCCAAAGAGGAAGTAAAGCTCTTCTTGGGTAATGCTGGAACTGCAATGCGGCCACTGAAAGGTGGAGAAGGGAAAGTCAAAGAAGCTCAAGTCTGTCAAGGAGCTCCTGGGTATCACACGGCAGCTGTAGTAGCTGCTGGTGTAAATGCAACGTATGTTTTCTTTATCCTAGT-GAAATAAGTATGAGATCCATGGGTATGTTTGGAGACTGATCATGTCTTTTATTTAA---------------------------	TRUE	FALSE	FALSE	0	60	0	1	0.00141523
GTGGAAGCAGATAAAGTTGCAAAAAGAGCTGTGGTTGTTGGCTGTGGCGGCAGGTTCCCAGTCGAAAAGGACGCCAAAGAGGAAGTAAAGCTCTTCTTGGGTAATGCTGGAACTGCAATGCGGCCACTGAAAGGTGGAGAAGGGAAAGTCAAAGAAGCTCAAGTCTGTCAAGGAGCTCCTGGGTATCACACGGCAGCTGTAGTAGCTGCTGGTGGCAATGCAACGTATGTTTTCTTTATCCTAGTGGAAATAAGTATGAGATCAATGGGTATGTTTGGAGACTGATCGTTTCTTTTATTAA----------------------------	TRUE	FALSE	FALSE	0	60	0	1	0.00141523
GTGGAAGCAGATAAAGTTGCAAAAAGAGCTGTGGTTGTTGGCTGTGGCGGCAGGTTCCCAGTCGAAAAGGACGCCAAAGAGGAAGTAAAGCTCTTCTTGGGTAATGCTGGAACTGCAATGCGGCCACTGAAAGGTGGAGAAGGGAAAGTCAAAGAAGCTCAAGTCTGTCAAGGAGCTCCTGGGTATCACACGGCAGCTGTAGTAGCTGCTGGTGGAAATGCAACGTCTGTTTTTTTTTTCCTAGTGGAAATAAGTATGAGATCCATGGGTATGTTTGGAGACTGATCTTGTCTTTTATTAA----------------------------	TRUE	FALSE	FALSE	0	60	0	1	0.00141523
GTGGAAGCAGATAAAGTTGCAAAAAGAGCTGTGGTTGTTGGCTGTGGCGGCAGGTTCCCAGTCGAAAAGGACGCCAAAGAGGAAGTAAAGCTCTTCTTGGGTAATGCTGGAACTGCAATGCGGCCACTGAAAGGTGGAGAAGGGAAAGTCAAAGAAGCTCAAGTCTGTCAAGGAGCTCCTGGGTATCACACGGCAGCTGTAGTAGCTGCTGGTGGAAATGCAACGTATGTTTTTTTTATCCTAGTGGAAATTAGTATGAGATCCATGGGTATGTTTGGAGACTGATCGTTTCTTTTATTAA----------------------------	TRUE	FALSE	FALSE	0	60	0	1	0.00141523
GTGGAAGCAGATAAAGTTGCAAAAAGAGCTGTGGTTGTTGGCTGTGGCGGCAGGTTCCCAGTCGAAAAGGACGCCAAAGAGGAAGTAAAGCTCTTCTTGGGTAATGCTGGAACTGCAATGCGGCCACTGAAAGGTGGAGAAGGGAAAGTCAAAGAAGCTCAAGTCTGTCAAGGAGCTCCTGGGTATCACACGGCAGCTGTAGTAGCTGCTGGTGGAAATGCAACGTATGTTTTTTTTATCCTAGTGGAAATAAGTATGAGATCCATGGGTATGTTTGGCGCCTGATCGTTTCTTTTATTAA----------------------------	TRUE	FALSE	FALSE	0	60	0	1	0.00141523
GTGGAAGCAGATAAAGTTGCAAAAAGAGCTGTGGTTGTTGGCTGTGGCGGCAGGTTCCCAGTCGAAAAGGACGCCAAAGAGGAAGTAAAGCTCTTCTTGGGTAATGCTGGAACTGCAATGCGGCCACTGAAAGGTGGAGAAGGGAAAGTCAAAGAAGCTCAAGTCTGTCAAGGAGCTCCTGGGTATCACACGGCAGCTGTAGTAGCTGCTGGTGGAAATGCAACGTATGTTTTCTTTATCCTTGTGGAAATAAGTATGAGATCCATGGTTTTGTTTGGAGACTGATCGTTTCTTTTATTAA----------------------------	TRUE	FALSE	FALSE	0	60	0	1	0.00141523
GTGGAAGCAGATAAAGTTGCAAAAAGAGCTGTGGTTGTTGGCTGTGGCGGCAGGTTCCCAGTCGAAAAGGACGCCAAAGAGGAAGTAAAGCTCTTCTTGGGTAATGCTGGAACTGCAATGCGGCCACTGAAAGGTGGAGAAGGGAAAGTCAAAGAAGCTCAAGTCTGTCAAGGAGCTCCTGGGTATCACACGGCAGCTGTAGTAGCTGCTGGTGGAAATGCAACGTATGTTTTCTTTATCCTAGTTGAAATAAGTATGAGCTCCATGGGTATGTTTGGAGACTGATCGTGTCTTTTATTAA----------------------------	TRUE	FALSE	FALSE	0	60	0	1	0.00141523
GTGGAAGCAGATAAAGTTGCAAAAAGAGCTGTGGTTGTTGGCTGTGGCGGCAGGTTCCCAGTCGAAAAGGACGCCAAAGAGGAAGTAAAGCTCTTCTTGGGTAATGCTGGAACTGCAATGCGGCCACTGAAAGGTGGAGAAGGGAAAGTCAAAGAAGCTCAAGTCTGTCAAGGAGCTCCTGGGTATCACACGGCAGCTGTAGTAGCTGCTGGTGGAAATGCAACGTATGTTTTCTTTATCCTAGTTGAAATAAGTATGAGATCCATGGGTATGTTTGGTGACTGATCGTGTCTTTTATTAA----------------------------	TRUE	FALSE	FALSE	0	60	0	1	0.00141523
GTGGAAGCAGATAAAGTTGCAAAAAGAGCTGTGGTTGTTGGCTGTGGCGGCAGGTTCCCAGTCGAAAAGGACGCCAAAGAGGAAGTAAAGCTCTTCTTGGGTAATGCTGGAACTGCAATGCGGCCACTGAAAGGTGGAGAAGGGAAAGTCAAAGAAGCTCAAGTCTGTCAAGGAGCTCCTGGGTATCACACGGCAGCTGTAGTAGCTGCTGGTGGAAATGCAACGTATGTTTTCTTTATCCTAGTTGAAATAAGTATGAGATCCATGGGTATGTTTGGAGATTGATCGTGTCTTTTATTAA----------------------------	TRUE	FALSE	FALSE	0	60	0	1	0.00141523
GTGGAAGCAGATAAAGTTGCAAAAAGAGCTGTGGTTGTTGGCTGTGGCGGCAGGTTCCCAGTCGAAAAGGACGCCAAAGAGGAAGTAAAGCTCTTCTTGGGTAATGCTGGAACTGCAATGCGGCCACTGAAAGGTGGAGAAGGGAAAGTCAAAGAAGCTCAAGTCTGTCAAGGAGCTCCTGGGTATCACACGGCAGCTGTAGTAGCTGCTGGTGGAAATGCAACGTATGTTTTCTTTATCCTAGTTGAAATAAGTATGAGATCCATGGGTATGTTTGGAGACTGATCGTGTCTTTTATTTA----------------------------	TRUE	FALSE	FALSE	0	60	0	1	0.00141523
GTGGAAGCAGATAAAGTTGCAAAAAGAGCTGTGGTTGTTGGCTGTGGCGGCAGGTTCCCAGTCGAAAAGGACGCCAAAGAGGAAGTAAAGCTCTTCTTGGGTAATGCTGGAACTGCAATGCGGCCACTGAAAGGTGGAGAAGGGAAAGTCAAAGAAGCTCAAGTCTGTCAAGGAGCTCCTGGGTATCACACGGCAGCTGTAGTAGCTGCTGGTGGAAATGCAACGTATGTTTTCTTTATCCTAGTGGCAATAAGTATGAGATCCATGGGTATGTTTGGAGACTGATCGTTTCTTTTATTAA----------------------------	TRUE	FALSE	FALSE	0	60	0	1	0.00141523
GTGGAAGCAGATAAAGTTGCAAAAAGAGCTGTGGTTGTTGGCTGTGGCGGCAGGTTCCCAGTCGAAAAGGACGCCAAAGAGGAAGTAAAGCTCTTCTTGGGTAATGCTGGAACTGCAATGCGGCCACTGAAAGGTGGAGAAGGGAAAGTCAAAGAAGCTCAAGTCTGTCAAGGAGCTCCTGGGTATCACACGGCAGCTGTAGTAGCTGCTGGTGGAAATGCAACGTATGTTTTCTTTATCCTAGTGGCAATAAGTATGAGATCCATGGGTATGTTTGGAGACTGATCGTTTCTTTGATTAA----------------------------	TRUE	FALSE	FALSE	0	60	0	1	0.00141523
GTGGAAGCAGATAAAGTTGCAAAAAGAGCTGTGGTTGTTGGCTGTGGCGGCAGGTTCCCAGTCGAAAAGGACGCCAAAGAGGAAGTAAAGCTCTTCTTGGGTAATGCTGGAACTGCAATGCGGCCACTGAAAGGTGGAGAAGGGAAAGTCAAAGAAGCTCAAGTCTGTCAAGGAGCTCCTGGGTATCACACGGCAGCTGTAGTAGCTGCTGGTGGAAATGCAACGTATGTTTTCTTTATCCTAGTGGAAATACGTATGAGATCCATGGGTATGTTTGGAGACTGATCATGTCTTTTATTTA----------------------------	TRUE	FALSE	FALSE	0	60	0	1	0.00141523
GTGGAAGCAGATAAAGTTGCAAAAAGAGCTGTGGTTGTTGGCTGTGGCGGCAGGTTCCCAGTCGAAAAGGACGCCAAAGAGGAAGTAAAGCTCTTCTTGGGTAATGCTGGAACTGCAATGCGGCCACTGAAAGGTGGAGAAGGGAAAGTCAAAGAAGCTCAAGTCTGTCAAGGAGCTCCTGGGTATCACACGGCAGCTGTAGTAGCTGCTGGTGGAAATGCAACGTATGTTTTCTTTATCCTAGTGGAAATAAGTATGAGATCCATTGGTATGTTTGGAGACTGATCGTTTCTTTTATTAA----------------------------	TRUE	FALSE	FALSE	0	60	0	1	0.00141523
GTGGAAGCAGATAAAGTTGCAAAAAGAGCTGTGGTTGTTGGCTGTGGCGGCAGGTTCCCAGTCGAAAAGGACGCCAAAGAGGAAGTAAAGCTCTTCTTGGGTAATGCTGGAACTGCAATGCGGCCACTGAAAGGTGGAGAAGGGAAAGTCAAAGAAGCTCAAGTCTGTCAAGGAGCTCCTGGGTATCACACGGCAGCTGTAGTAGCTGCTGGTGGAAATGCAACGTATGTTTTCTTTATCCTAGTGGAAATAAGTATGAGATCCATGGTTATGTTTGGAGACTGATCGTTTCTTTTATTAA----------------------------	TRUE	FALSE	FALSE	0	60	0	1	0.00141523
GTGGAAGCAGATAAAGTTGCAAAAAGAGCTGTGGTTGTTGGCTGTGGCGGCAGGTTCCCAGTCGAAAAGGACGCCAAAGAGGAAGTAAAGCTCTTCTTGGGTAATGCTGGAACTGCAATGCGGCCACTGAAAGGTGGAGAAGGGAAAGTCAAAGAAGCTCAAGTCTGTCAAGGAGCTCCTGGGTATCACACGGCAGCTGTAGTAGCTGCTGGTGGAAATGCAACGTATGTTTTCTTTATCCTAGTGGAAATAAGTATGAGATCCATGGGTCTGTTTGGAGACTGATCGTGTCTTTTATTAA----------------------------	TRUE	FALSE	FALSE	0	60	0	1	0.00141523
GTGGAAGCAGATAAAGTTGCAAAAAGAGCTGTGGTTGTTGGCTGTGGCGGCAGGTTCCCAGTCGAAAAGGACGCCAAAGAGGAAGTAAAGCTCTTCTTGGGTAATGCTGGAACTGCAATGCGGCCACTGAAAGGTGGAGAAGGGAAAGTCAAAGAAGCTCAAGTCTGTCAAGGAGCTCCTGGGTATCACACGGCAGCTGTAGTAGCTGCTGGTGGAAATGCAACGTATGTTTTCTTTATCCTAGTGGAAATAAGTATGAGATCCATGGGTATGTTTGGAGACTGATCGTTTCTTTTCTTAA----------------------------	TRUE	FALSE	FALSE	0	60	0	1	0.00141523
GTGGAAGCAGATAAAGTTGCAAAAAGAGCTGTGGTTGTTGGCTGTGGCGGCAGGTTCCCAGTCGAAAAGGACGCCAAAGAGGAAGTAAAGCTCTTCTTGGGTAATGCTGGAACTGCAATGCGGCCACTGAAAGGTGGAGAAGGGAAAGTCAAAGAAGCTCAAGTCTGTCAAGGAGCTCCTGGGTATCACACGGCAGCTGTAGTAGCTGCTGGTGGAAATGCAACGTATGTTTTCTTTATCCTAGTGGAAATAAGTATGAGATCCATGGGTATGTTTGGAGACTGATCGTTTCTGTTATTAA----------------------------	TRUE	FALSE	FALSE	0	60	0	1	0.00141523
GTGGAAGCAGATAAAGTTGCAAAAAGAGCTGTGGTTGTTGGCTGTGGCGGCAGGTTCCCAGTCGAAAAGGACGCCAAAGAGGAAGTAAAGCTCTTCTTGGGTAATGCTGGAACTGCAATGCGGCCACTGAAAGGTGGAGAAGGGAAAGTCAAAGAAGCTCAAGTCTGTCAATGAGCTCCTGGGTATCACACGGCAGCTGTAGTAGCTGCTGGTGGAAATGCAACGTATGTTTTCTTTATCCTAGTTGAAATAAGTATGAGATCCATGGGTATGTTTGGAGACTGATCGTGTCTTTTATTAA----------------------------	TRUE	FALSE	FALSE	0	60	0	1	0.00141523
GTGGAAGCAGATAAAGTTGCAAAAAGAGCTGTGGTTGTTGGCTGTGGCGGCAGGTTCCCAGTCGAAAAGGACGCCAAAGAGGAAGTAAAGCTCTTCTTGGGTAATGCTGGAACTGCAATGCGGCCACTGAAAGGTGGAGAAGGGAAAGTCAAAGAAGCTCAAGTCTGTCAATGAGCTCCTGGGTATCACACGGCAGCTGTAGTAGCTGCTGGTGGAAATGCAACGTATGTTTTTTTTATCTTAGTGGAAATAAGTATGAGATCCATGGGTATGTTTGGTGCCTGTTCGTTTCTTTTATTAA----------------------------	TRUE	FALSE	FALSE	0	60	0	1	0.00141523
GTGGAAGCAGATAAAGTTGCAAAAAGAGCTGTGGTTGTTGGCTGTGGCGGCAGGTTCCCAGTCGAAAAGGACGCCAAAGAGGAAGTAAAGCTCTTCTTGGGTAATGCTGGAACTGCAATGCGGCCACTGAAAGGTGGAGAAGGGAAAGTCAAAGAAGCTCAAGTCTGTCATGGATCTCCTGGGTATCACACGGCAGCTGTAGTAGCTGCTGGTGGAAATGCAACGTATGTTTTCTTTATCCTAGTGGAAATAAGTATGAGATCCATGGGTATGTTTGGAGACTGATCGTTTCTTTTATTAA----------------------------	TRUE	FALSE	FALSE	0	60	0	1	0.00141523
GTGGAAGCAGATAAAGTTGCAAAAAGAGCTGTGGTTGTTGGCTGTGGCGGCAGGTTCCCAGTCGAAAAGGACGCCAAAGAGGAAGTAAAGCTCTTCTTGGGTAATGCTGGAACTGCAATGCGGCCACTGAAAGGTGGAGAAGGGACAGTCAAAGAAGCTCAAGTCTGTCAAGGAGCTCCTGGGTATCACACGGCAGCTGTAGTAGCTGCTGGTGGAAATGCAACGTATGTTTTTTTTATCCTAGTTGAAATCAGTATGAGATCCATGGGTATGTTTGGAGACTGATCGTGTCTTTTATTAA----------------------------	TRUE	FALSE	FALSE	0	60	0	1	0.00141523
GTGGAAGCAGATAAAGTTGCAAAAAGAGCTGTGGTTGTTGGCTGTGGCGGCAGGTTCCCAGTCGAAAAGGACGCCAAAGAGGAAGTAAAGCTCTTCTTGGGTAATGCTGGAACTGCAATGCGGCCACTGAAAGGTGGCGAAGGGAAAGTCAAAGAAGCTCAAGTCTGTCACGGAGCTCCTGGGTATCACACGGCAGCTGTAGTAGCTGCTGGTGGAAATGCAACGTATGTTTTCTTTATCCTAGTGGCAATAAGTATGAGATCCATGGGTATGTTGTGAGACTGATAGTTTCTTTTATTAA----------------------------	TRUE	FALSE	FALSE	0	60	0	1	0.00141523
GTGGAAGCAGATAAAGTTGCAAAAAGAGCTGTGGTTGTTGGCTGTGGCGGCAGGTTCCCAGTCGAAAAGGACGCCAAAGAGGAAGTAAAGCTCTTCTTGGGTAATGCTGGAACTGCAATGCGGCCACTGAAAGGTGGAGAAGGGACAGTCAAAGAAGCTCAAGTCTGTCAAGGAGCTCCTGGGTATCACACGGCAGCTGTAGTAGCTGCTGGTGGTAATGCCACGTATGTTTTTTTTATCCTAGTGGAAATAAGTATGAGATCCATGGGTCTGTTTGGAGTCTGATCGTTTCTTTTATTAA----------------------------	TRUE	FALSE	FALSE	0	60	0	1	0.00141523
GTGGAAGCAGATAAAGTTGCAAAAAGAGCTGTGGTTGTTGGCTGTGGCGGCAGGTTCCCAGTCGAAAAGGACGCCAAAGAGGAAGTAAAGCTCTTCTTGGGTAATGCTGGAACTGCAATGCGGCCACTGAAAGGTGGAGAAGGGAAAGTCAAAGAAGCTCAAGTCTGTCAAGGAGCTCCTGGGTATCACACGGCAGCTGTAGTAGCTGCTGGTGGAAATGCAACGTATGTTTTCTTTATCCTAGTGGAAATAAGTATGAGATCCATGGGTATGTTTGGAGACTGATCGTTTATTTTATTAA----------------------------	TRUE	FALSE	FALSE	0	60	0	1	0.00141523
GTGGAAGCAGATAAAGTTGCAAAAAGAGCTGTGGTTGTTGGCTGTGGCGGCAGGTTCCCAGTCGAAAAGGACGCCAAAGAGGAAGTAAAGCTCTTCTTGGGTAATGCTGGAACTGCAATGCGGCCACTGAAAGGTGGAGAAGGGAAAGTCAAAGAAGCTCAAGTCTGTCAAGGAGCTCCTGGGTATCACACGGCAGCTGTAGTAGCTGCTGGTGGAAATGCAACGTATGTTTTCTTTATCCTAGTGGAAATAAGTATGAGATCCATGGGTATGTTTGGAGACTGATCGTTGCTTTTATTAA----------------------------	TRUE	FALSE	FALSE	0	60	0	1	0.00141523
GTGGAAGCAGATAAAGTTGCAAAAAGAGCTGTGGTTGTTGGCTGTGGCGGCAGGTTCCCAGTCGAAAAGGACGCCAAAGAGGAAGTAAAGCTCTTCTTGGGTAATGCTGGAACTGCAATGCGGCCACTGAAAGGTGGAGAAGGGAAAGTCAAAGAAGCTCAAGTCTGTCAAGGAGCTCCTGGGTATCACACGGCAGCTGTAGTAGCTGCTGGTGGAAATGCAACGTATGTTTTCTTTATCCTAGTGGAAATAAGTATGAGATCCATGGGTATGTTTGGAGACTGATCGGTTCTTTTATTAA----------------------------	TRUE	FALSE	FALSE	0	60	0	1	0.00141523
GTGGAAGCAGATAAAGTTGCAAAAAGAGCTGTGGTTGTTGGCTGTGGCGGCAGGTTCCCAGTCGAAAAGGACGCCAAAGAGGAAGTAAAGCTCTTCTTGGGTAATGCTGGAACTGCAATGCGGCCACTGAAAGGTGGAGAAGGGAAAGTCAAAGAAGCTCAAGTCTGTCAAGGAGCTCCTGGGTATCACACGGCAGCTGTAGTAGCTGCTGGTGGAAATGCAACGTATGTTTTCTTTATCCTAGTGGAAATAAGTATGAGATCCATGGGTATGTTTGGAGACTGAGCGGGTCTTTTATTAA----------------------------	TRUE	FALSE	FALSE	0	60	0	1	0.00141523
GTGGAAGCAGATAAAGTTGCAAAAAGAGCTGTGGTTGTTGGCTGTGGCGGCAGGTTCCCAGTCGAAAAGGACGCCAAAGAGGAAGTAAAGCTCTTCTTGGGTAATGCTGGAACTGCAATGCGGCCACTGAAAGGTGGAGAAGGGAAAGTCAAAGAAGCTCAAGTCTGTCAAGGAGCTCCTGGGTATCACACGGCAGCTGTAGTAGCTGCTGGTGGAAATGCAACGTATGTTTTCTTTATCCTAGTGGAAATAAGTATGAGATCCATGGGTATGTTGGGAGACTGATCGTGTCTTTTATTAA----------------------------	TRUE	FALSE	FALSE	0	60	0	1	0.00141523
GTGGAAGCAGATAAAGTTGCAAAAAGAGCTGTGGTTGTTGGCTGTGGCGGCAGGTTCCCAGTCGAAAAGGACGCCAAAGAGGAAGTAAAGCTCTTCTTGGGTAATGCTGGAACTGCAATGCGGCCACTGAAAGGTGGAGAAGGGAAAGTCAAAGAAGCTCAAGTCTGTCAAGGAGCTCCTGGGTATCACACGGCAGCTGTAGTAGCTGCTGGTGGAAATGCAACGTATGTTTTCTTTATCCTAGTGGAAATAAGTATGAGATCCATGGGGATGTTTGGTGACTGATCGTTTCTTTTATTAA----------------------------	TRUE	FALSE	FALSE	0	60	0	1	0.00141523
GTGGAAGCAGATAAAGTTGCAAAAAGAGCTGTGGTTGTTGGCTGTGGCGGCAGGTTCCCAGTCGAAAAGGACGCCAAAGAGGAAGTAAAGCTCTTCTTGGGTAATGCTGGAACTGCAATGCGGCCACTGAAAGGTGGAGAAGGGAAAGTCAAAGAAGCTCAAGTCTGTCAAGGAGCTCCTGGGTATCACACGGCAGCTGTAGTAGCTGCTGGTGGAAATGCAACGTATGTTTTCTTTATCCTAGATGAAATAAGTATGAGATCAATGGGTATGTTTGGAGACTGATCGTGTCTTTTATTAA----------------------------	TRUE	FALSE	FALSE	0	60	0	1	0.00141523
GTGGAAGCAGATAAAGTTGCAAAAAGAGCTGTGGTTGTTGGCTGTGGCGGCAGGTTCCCAGTCGAAAAGGACGCCAAAGAGGAAGTAAAGCTCTTCTTGGGTAATGCTGGAACTGCAATGCGGCCACTGAAAGGTGGAGAAGGGAAAGTCAAAGAAGCTCAAGTCTGTCAAGGAGCTCCTGGGTATCACACGGCAGCTGTAGTAGCTGCTGGTGGAAATGCAACGTATGTTGTCTTTATCCTAGGGGAAATAAGTATGAGATCCATGGGTATGTTTGGAGACTGATCGTTTCTGTTATTAA----------------------------	TRUE	FALSE	FALSE	0	60	0	1	0.00141523
GTGGAAGCAGATAAAGTTGCAAAAAGAGCTGTGGTTGTTGGCTGTGGCGGCAGGTTCCCAGTCGAAAAGGACGCCAAAGAGGAAGTAAAGCTCTTCTTGGGTAATGCTGGAACTGCAATGCGGCCACTGAAAGGTGGAGAAGGGAAAGTCAAAGAAGCTCAAGTCTGTCAAGGAGCTCCTGGGTATCACACGGCAGCTGTAGTAGCTGCTGGTGCAAATGCAACGTATGTTTTCTTTATCCTAGT-GAAATAAGTATGAGATCCATGGGTATGTTTGGAGACTGATCATGTCTTTTATTTAA---------------------------	TRUE	FALSE	FALSE	0	60	0	1	0.00141523
GTGGAAGCAGATAAAGTTGCAAAAAGAGCTGTGGTTGTTGGCTGTGGCGGCAGGTTCCCAGTCGAAAAGGACGCCAAAGAGGAAGTAAAGCTCTTCTTGGGTAATGCTGGAACTGCAATGCGGCCACTGAAAGGTGGAGAAGGGAAAGTCAAAGAAGCTCAAGTCTGTCAAGGAGCTCCTGGGTATCAAACGGCAGCTGTAGTAGCTGCTGGTGGAAATGCAACGTATGTTTTCTTTATCATAGTTGAAATAAGTATGAGATCCATGGGTATGTTTGGAGACTGATCGTGTCTTTTATTAA----------------------------	TRUE	FALSE	FALSE	0	60	0	1	0.00141523
GTGGAAGCAGATAAAGTTGCAAAAAGAGCTGTGGTTGTTGGCTGTGGCGGCAGGTTCCCAGTCGAAAAGGACGCCAAAGAGGAAGTAAAGCTCTTCTTGGGTAATGCTGGAACTGCAATGCGGCCACTGAAAGGTGGAGAAGGGAAAGTCAAAGAAGCTCAAGTCTGTCAAGGAGCTCCGGGGTATCACACGGCAGCTGTAGTAGCTGCTGGTGGAAATGCAACGTATGTTTTCTTTATCCTCTTGGAAATAAGTATGAGATCCATGGGTATGTTTGGAGACTGATCGTTTCTTTTATTAA----------------------------	TRUE	FALSE	FALSE	0	60	0	1	0.00141523
GTGGAAGCAGATAAAGTTGCAAAAAGAGCTGTGGTTGTTGGCTGTGGCGGCAGGTTCCCAGTCGAAAAGGACGCCAAAGAGGAAGTAAAGCTCTTCTTGGGTAATGCTGGAACTGCAATGCGGCCACTGAAAGGTGGAGAAGGGAAAGTCAAAGAAGCTCAAGTCTGTCAAGGAGCGCCTGGGTATCACACGGCAGCTGTAGTAGCTGCTGGTGGAAATGCAACGTATGTTTTTTTTATCCTATTTGAAATAAGTATGAGATCCATGGTTATGTTTGGAGACTGATCGTGTCTTTTATTAA----------------------------	TRUE	FALSE	FALSE	0	60	0	1	0.00141523
GTGGAAGCAGATAAAGTTGCAAAAAGAGCTGTGGTTGTTGGCTGTGGCGGCAGGTTCCCAGTCGAAAAGGACGCCAAAGAGGAAGTAAAGCTCTTCTTGGGTAATGCTGGAACCGCAATGCGGCCACTGAAAGGTGGAGAAGGGAAAGTCAAAGAAGCTCAAGTCTGTCAAGGAGCTCCTGGGTATCACACGGCAGCTGTAGTAGCTGCTGGTGGAAATGCAACGTATGTTTTCTTTATCCTAGT-GAAATAAGTATGAGATCCATGGGTATGTTTGGAGACTGATCATGTCTTTTATTTAA---------------------------	TRUE	FALSE	FALSE	0	60	0	1	0.00141523
GTGGAAGCAGATAAAGTTGCAAAAAGAGCTGTGGTTGTTGGCTGTGGCGGCAGGTTCCCAGTCGAAAAGGACGCCAAAGAGGAAGTAAAGCTCTTCTTGGGTAATGCTGGAACCGCAATGCGGCCACTGAAAGGTGGAGAAGGGAAAGTCAAAGAAGCTCAAGTCTGTCAAGGAGCTCCTGGGTATCACACGGCAGCTGTAGTAGCTGCTGGTGGAAATGCAACGTATGTTTTCTTTATCCTAGT-GAAATAAGTATGAGATCCATGAGTATGTTTGGCGACTGTTCATGTCTTTTATTTAA---------------------------	TRUE	FALSE	FALSE	0	60	0	1	0.00141523
GTGGAAGCAGATAAAGTTGCAAAAAGAGCTGTGGTTGTTGGCTGTGGCGGCAGGTTCCCGGTCGAAAAGGACGCCAAAGAGGAAGTAAAGCTCTTCTTGGGTAATGCTGGAACTGCAATGCGGCCACTGAAAGGTGGAGAAGGGCAAGTCAAAGAAGCTCAAGTCTGTCAAGGAGCTCCTGGGTATCACACGGCAGCTGTAGTAGCTGCTGGTGGAAATGCAACGTATGTTTTCTTTATCCTAGTGGAATTAAGTATGAGATCCATGGGTATGTTTTGAGACTGATCGTGTCTTTTATTAA----------------------------	TRUE	FALSE	FALSE	0	60	0	1	0.00141523
GTGGAAGCAGATAAAGTTGCAAAAAGAGCTGTGGTTGTTGGCTGTGGCGGCAGGTTCCCGGTCGAAAAGGACGCCAAAGAGGAAGTAAAGCTCTTCTTGGGTAATGCTGGAACTGCAATGCGGCCACTGAAAGGTGGAGAAGGGAAAGTCAAAGAAGCTCAAGTCTGTCAAGGAGCTCCTGGGTATCACACGGCAGCTGTAGTAGCTGCTGGTGGAAATGCAACGTATGTTTTCTTTATCCTAGTGGAAATAAGTATGAGATCCATGGGTATGTTTGGAGCCTGATCGTTTCTTTTATTAA----------------------------	TRUE	FALSE	FALSE	0	60	0	1	0.00141523
GTGGAAGCAGATAAAGTTGCAAAAAGAGCTGTGGTTGTTGGCTGTGGCGGCAGGTTCCCGGTCGAAAAGGACGCCAAAGAGGAAGTAAAGCTCTTCTTGGGTAATGCTGGAACTGCAATGCGGCCACTGAAAGGTGGAGAAGGGAAAGTCAAAGAAGCTCAAGTCTGTCAAGGAGCTCCTGGGTATCACACGGCAGCTGTAGTAGCTGCTGGTGGAAATGCAACGTATGTTTTCTTTATCCTAGTGGAAATAAGTATGAGATCCATGGGTATGTTTGGAGACTGATCGTGTCTTTTATTAA----------------------------	TRUE	FALSE	FALSE	0	60	0	1	0.00141523
GTGGAAGCAGATAAAGTTGCAAAAAGAGCTGTGGTTGTTGGCTGTGGCGGCAGGTTCCCGGTCGAAAAGGACGCCAAAGAGGAAGTAAAGCTCTTCTTGGGTAATGCTGGAACTGCAATGCGGCCACTGAAAGGTGGAGAAGGGAAAGTCAAAGAAGCTCAAGTCTGTCAAGGAGCTCCTGGGTATCACACGGCAGCTGTAGTAGCTGCTGGTGGAAATGCAACGTATGTTTTCTTTATCCTAGTGGAAATAAGTATGAGATCCATGGGTATGTTTGGAGACTGATCGGGTCTTTTATTAA----------------------------	TRUE	FALSE	FALSE	0	60	0	1	0.00141523
GTGGAAGCAGATAAAGTTGCAAAAAGAGCTGTGGTTGTTGGCTGTGGCGGCAGGTTCCCGGTCGAAAAGGACGCCAAAGAGGAAGTAAAGCTCTTCTTGGGTAATGCTGGAACTGCAATGCGGCCACTGAAAGGTGGAGAAGGGAAAGTCAAAGAAGCTCAAGTCTGTCAAGGAGCTCCTGGGTATCACACGGCAGCTGTAGTAGCTGCTGGTGGAAATGCAACGTATGTGTTTTTTATCCTAGTGGAAATAAGTATGAGATCCATGGGTATGTTTGGAGACTGATCGTTTCTTTTATTAA----------------------------	TRUE	FALSE	FALSE	0	60	0	1	0.00141523
GTGGAAGCAGATAAAGTTGCAAAAAGAGCTGTGGTTGTTGGCTGTGGCGGCAGGTTCCCGGTCGAAAAGGACGCCAAAGAGGAAGTAAAGCTCTTCTTGGGTAATGCTGGAACTGCAATGCGGCCACTGAAAGGTGGAGAAGGGAAAGGCAAAGAAGCTCAAGTCTGTCAAGGAGCTCCTGGGTATCACACGGCAGCTGTAGTAGCTGCTGGTGGAAATGCAACGTATGTTTTCTTTATCCTAGTGGAAATAAGTATGAGATCCATGGGTATGTTTGGAGACTGATCGTTTCTTTTATTAA----------------------------	TRUE	FALSE	FALSE	0	60	0	1	0.00141523
GTGGAAGCAGATAAAGTTGCAAAAAGAGCTGTGGTTGTTGGCTGTGGCGGCAGGTTCCCAGTCGAAAAGGACGCCAAAGAGGAAGTAAAGTTCTTCTTGGGTAATGCTGGAACTGCAATGCGGCCACTGAAAGGTGGAGAAGGGAAAGTCAAAGAAGCTCAAGTCTGTCAAGGAGCTCCTGGGTATCACACGGCAGCTGTAGTAGCTGCTGGTGGAAATGCAACGTATGTTTTCTTTATCCTAGTGGAAATAAGTATGAGTTCCATGGGTATGTTTGGAGACTGCTCGTTTCTTTTATTAA----------------------------	TRUE	FALSE	FALSE	0	60	0	1	0.00141523
GTGGAAGCAGATAAAGTTGCAAAAAGAGCTGTGGTTGTTGGCTGTGGCGGCAGGTTCCCAGTCGAAAAGGACGCCAAAGAGGAAGTAAGGCTCTTCTTGGGTAATGCTGGAACTGCAATGCGGCCACTGAAAGGTGGAGAAGGGAAAGTCAAAGAAGCTCAAGTCTGTCAAGGAGCTCCTGGGTATCACACGGCAGCTGTAGTAGCTGCTGGTGGAAATGCAACGTATGTTTTCTTTATCTTAGTGGAAATAAGTATGAGATCCATGTGTATGTTTGGTGACTGATCGTTTCTTTTATTAA----------------------------	TRUE	FALSE	FALSE	0	60	0	1	0.00141523
GTGGAAGCAGATAAAGTTGCAAAAAGAGCTGTGGTTGTTGGCTGTGGCGGCAGGTTCCCAGTCGAAAAGGACGCCAAAGAGGAAGTAAAGCTCTTCTTGGGTAATGCTGGAACTGCAATGCGGCCACTGAACAGGTCACTATCAGTCAAAATAAAATCATTATTTGGGGCCCGAGCTTAAGACTGGCACGGCAGCTGTAGTAGCTGCTGGTGGAAATGCAACGTATGTTTTCTTTATCCTAGTGGAAATAAGTATGAGATCCATGGGTATGTTTGGAGACTGATCGTTTCTTTTATTAAAA--------------------------	TRUE	FALSE	FALSE	0	58	0	4	0.00566091
GTGGAAGCAGATAAAGTTGCAAAAAGAGTTGTGGTTGTTGGCTGTGGCGGCAGGTTCCCAGTCGAAAAGGACGCCAAAGAGGAAGTAAAGCTCTTCTTGGGTAATGCTGGAACTGCAATGCGGCCACTGAACAGGTCACTATCAGTCAAAATAAAATCATTATTTGGGGCCCGAGCTTAAGACTGGCACGGCAGCTGTAGTAGCTGCTGGTGGAAATGCAACGTATGTTTTCTTTATCCTAGTTGAAATAAGTATGAGATCCATGGGTATGTTTGGAGACTGATCGTGTCTTTTATTAAAA--------------------------	TRUE	FALSE	FALSE	0	58	0	2	0.00283046
GTGGAAGCAGATAAAGGTTGCAAAAAGAGCTGTGGTTGTTGGCTGTGGCGGCAGGTTCCCAGTCGAAAAGGACGCCAAAGAGGAAGTAAAGCTCTTCTTGGGTAATGCTGGAACTGCAATGCGGCCACTGAACAGGTCACTATCAGTCAAAATAAAATCATTATTTGGGGCCCGAGCTTAAGACTGGCACGGCAGCTGTAGTAGCTGCTGGTGGAAATGCAACGTATGTTTTCTTTATCCTAGTGGAAATAAGTATGAGATCCATGGGTATGTTTGGAGACTGATCGTTTCTTTTATTAAA---------------------------	TRUE	FALSE	FALSE	0	58	0	1	0.00141523
-TGGAAGCAGATAAAGTTGCAAAAAGAGCTGTGGTTGTTGGCTGTGGCGGCAGGTTCCCAGTCGAAAAGGACGCCAAAGAGGAAGTAAAGCTCGTCTTGGGTAATGCTGGAACTGCAATGCGGCCACTGAACAGGTCACTATCAGTCAAAATAAAATCATTATTTGGGGCCCGAGCTTAAGACTGGCACGGCAGCTGTAGTAGCTGCTGGTGGAAATGCAACGTATGTTTTCTTTATCCTAGTGGAAATAAGTAT	TRUE	FALSE	FALSE	0	58	0	1	0.00141523
GTGGAAGCAGATAAAGTTGCAAAAAGAGCTGTGGTTGTTGGCTGTGGCGGCAGGTTCCCAGTCGAAAAGGACGCCAAAGAGGAAGTAAAGCTCTTCTTGGGTAATGCTGGAACTGCAATGCGGCCACTGAACAGGTCACTATCAGTCAAAATAAAATCATTATTTGGGGCCCGAGCTTAAGACTGGCACGGCAGCTGTAGTAGCTGCTGGTGGAAATGCAACGTATGTTTTCTTTATCCTCGTGGAAATAAGTATGAGATCCATGGGTATGTTTGGAGACTGTTCGTTTCTTTTATTAAAA--------------------------	TRUE	FALSE	FALSE	0	58	0	1	0.00141523
GTGGAAGCAGATAAAGTTGCAAAAAGAGCTGTGGTTGTTGGCTGTGGCGGCAGGTTCCCAGTCGAAAAGGACGCCAAAGAGGAAGTAAAGCTCTTCTTGGGTAATGCTGGAACTGCAATGCGGCCACTGAACAGGTCACTATCAGTCAAAATAAAATCATTATTTGGGGCCCGAGCTTAAGACTGGCACGGCAGCTGTAGTAGCTGCTGGTGGAAATGCACAGTATGTTTTCTTTATCCTAGTGGAAATAAGTATGAGATCCATGGGTATGTTTGGAGACTGATCGTTGCTTTTATTAAAA--------------------------	TRUE	FALSE	FALSE	0	58	0	1	0.00141523
GTGGAAGCAGATAAAGTTGCAAAAAGAGCTGTGGTTGTTGGCTGTGGCGGCAGGTTCCCAGTCGAAAAGGACGCCAAAGAGGAAGTAAAGCTCTTCTTGGGTAATGCTGGAACTGCAATGCGGCCACTGAACAGGTCACTATCAGTCAAAATAAAATCATTATTTGGGGCCCGAGCTTAAGACTGGCACGGCAGCTGTAGTAGCTGCTGGTGGAAATGCAACGTATGTTTTCTTTATCCTCGTGGAAATAAGTATGAGATCCATGGGTATGTTTGGAGCCTGATCGTTTCTTTTATTAAAA--------------------------	TRUE	FALSE	FALSE	0	58	0	1	0.00141523
GTGGAAGCAGATAAAGTTGCAAAAAGAGCTGTGGTTGTTGGCTGTGGCGGCAGGTTCCCAGTCGAAAAGGACGCCAAAGAGGAAGTAAAGCTCTTCTTGGGTAATGCTGGAACTGCAATGCGGCCACTGAACAGGTCACTATCAGTCAAAATAAAATCATTATTTGGGGCCCGAGCTTAAGACTGGCACGGCAGCTGTAGTAGCTGCTGGTGGAAATGCAACGTATGTTTTCTTTATCCTAGTTGAAATAAGTATGAGATCAATGTGTATGTTTGGAGACTGATCGTTTCTTTTATTAAAA--------------------------	TRUE	FALSE	FALSE	0	58	0	1	0.00141523
GTGGAAGCAGATAAAGTTGCAAAAAGAGCTGTGGTTGTTGGCTGTGGCGGCAGGTTCCCAGTCGAAAAGGACGCCAAAGAGGAAGTAAAGCTCTTCTTGGGTAATGCTGGAACTGCAATGCGGCCACTGAACAGGTCACTATCAGTCAAAATAAAATCATTATTTGGGGCCCGAGCTTAAGACTGGCACGGCAGCTGTAGTAGCTGCTGGTGGAAATGCAACGTATGTTTTCTTTATCCTAGTGGAACTAAGTATGAGATCTATGGGTATGTTTGGTGACTGATCGTGTCTTTTTTTAAAA--------------------------	TRUE	FALSE	FALSE	0	58	0	1	0.00141523
GTGGAAGCAGATAAAGTTGCAAAAAGAGCTGTGGTTGTTGGCTGTGGCGGCAGGTTCCCAGTCGAAAAGGACGCCAAAGAGGAAGTAAAGCTCTTCTTGGGTAATGCTGGAACTGCAATGCGGCCACTGAACAGGTCACTATCAGTCAAAATAAAATCATTATTTGGGGCCCGAGCTTAAGACTGGCACGGCAGCTGTAGTAGCTGCTGGTGGAAATGCAACGTATGTTTTCTTTATCCTAGTGGAAATAAGTATGAGATCCATGGGTATGTTTGGAGTCTGATCGTTTCTTTTATTAAAA--------------------------	TRUE	FALSE	FALSE	0	58	0	1	0.00141523
GTGGAAGCAGATAAAGTTGCAAAAAGAGCTGTGGTTGTTGGCTGTGGCGGCAGGTTCCCAGTCGAAAAGGACGCCAAAGAGGAAGTAAAGCTCTTCTTGGGTAATGCTGGAACTGCAATGCGGCCACTGAACAGGTCACTATCAGTCAAAATAAAATCATTATTTGGGGCCCGAGCTTAAGACTGGCACGGCAGCTGTAGTAGCTGCTGGTGGAAATGCAACGTATGTTTTCTTTATCCTAGTGGAAATAAGTATGAGATCCATGGGTATGTTTGGAGCCTGATCGTTTCTTTTATTAAAA--------------------------	TRUE	FALSE	FALSE	0	58	0	1	0.00141523
GTGGAAGCAGATAAAGTTGCAAAAAGAGCTGTGGTTGTTGGCTGTGGCGGCAGGTTCCCAGTCGAAAAGGACGCCAAAGAGGAAGTAAAGCTCTTCTTGGGTAATGCTGGAACTGCAATGCGGCCACTGAACAGGTCACTATCAGTCAAAATAAAATCATTATTTGGGGCCCGAGCTTAAGACTGGCACGGCAGCTGTAGTAGCTGCTGGTGGAAATGCAACGTATGTTTTCTTTATCCTAGTGGAAATAAGTATGAGATCCATGGGTATGTTTGGAGACTGTTCGTTGCTTTTATTAAAA--------------------------	TRUE	FALSE	FALSE	0	58	0	1	0.00141523
GTGGAAGCAGATAAAGTTGCAAAAAGAGCTGTGGTTGTTGGCTGTGGCGGCAGGTTCCCAGTCGAAAAGGACGCCAAAGAGGAAGTAAAGCTCTTCTTGGGTAATGCTGGAACTGCAATGCGGCCACTGAACAGGTCACTATCAGTCAAAATAAAATCATTATTTGGGGCCCGAGCTTAAGACTGGCACGGCAGCTGTAGTAGCTGCTGGTGGAAATGCAACGTATGTTTTCTTTATCCTAGTGGAAATAAGTATGAGATCCATGGGTATGTTTGGAGACTGATCGTGTCTTTTATTAAAA--------------------------	TRUE	FALSE	FALSE	0	58	0	1	0.00141523
GTGGAAGCAGATAAAGTTGCAAAAAGAGCTGTGGTTGTTGGCTGTGGCGGCAGGTTCCCAGTCGAAAAGGACGCCAAAGAGGAAGTAAAGCTCTTCTTGGGTAATGCTGGAACTGCAATGCGGCCACTGAACAGGTCACTATCAGTCAAAATAAAATCATTATTTGGGGCCCGAGCTTAAGACTGGCACGGCAGCTGTAGTAGCTGCTGGTGGAAATGCAACGTATGTTTTCTTTATCCTAGTGGAAATAAGTATGAGATCCATGGGTATGTTTGGAGACTGATCATGTCTTTTATTTAAA--------------------------	TRUE	FALSE	FALSE	0	58	0	1	0.00141523
GTGGAAGCAGATAAAGTTGCAAAAAGAGCTGTGGTTGTTGGCTGTGGCGGCAGGTTCCCAGTCGAAAAGGACGCCAAAGAGGAAGTAAAGCTCTTCTTGGGTAATGCTGGAACTGCAATGCGGCCACTGAACAGGTCACTATCAGTCAAAATAAAATCATTATTTGGGGCCCGAGCTTAAGACTGGCACGGCAGCTGTAGTAGCTGCTGGTGGAAATGCAACGTAGGTTTTCTTTATCCTAGTGGAAATAAGTATGCGATCCATGGGTATG-TTGGAGAATTGTTGGTTGTTTTTTTAAAAA-------------------------	TRUE	FALSE	FALSE	0	58	0	1	0.00141523
GTGGAAGCAGATAAAGTTGCAAAAAGAGCTGTGGTTGTTGGCTGTGGCGGCAGGTTCCCGGTCGAAAAGGACGCCAAAGAGGAAGTAAAGCTCTTCTTGGGTAATGCTGGAACTGCAATGCGGCCACTGAACAGGTCACTATCAGTCAAAATAAAATCATTATTTGGGGCCCGAGCTTAAGACTGGCACGGCAGCTGTAGTAGCTGCTGGTGGAAATGCAACGTATGTTTTCTTTATCCTAGTGGAAATAAGTATGAGATCCATGGGTATGTTTGGAGACTGATCGTTTCTTTTATTACAA--------------------------	TRUE	FALSE	FALSE	0	58	0	1	0.00141523
GTGGAAGCAGATAAAGTTGCAAAAAGAGCTGTGGTTGTTGGCTGTGGCGGCAGGTTCCCAGTCGAAAAGGACGCCAAAGAGGAAGTAAAGCTCTTCTTGGGTAATGCTGGAACTGCAATGCGGCCACTGTTAATGGTTTTTATAGACTAATTTTTTTAGTACATCTATTTTATTCTATTTTAGCGGCAGCTGTAGTAGCTGCTGGTGGAAATGCAACGTATGTTTTCTTTATCCTAGTTGAAATAAGTATGAGATCCATGGGTATGTTTGGAGACTGATCGTGTCTTTTATTAAAAAAAAA---------------------	TRUE	FALSE	FALSE	0	53	0	1	0.00141523
GTGGAAGCAGATAAAGTTGCAAAAAGAGCTGTGGTTGTTGGCTGTGGCGGCAGGTTCCCAGTCGAAAAGGACGCCAAAGAGGAAGTAAAGCTCTTCTTGGGTAATGCTGGAACTGCAATGCGGCCACTGTTAATGGTTTTTATAGACTAATTTTTTTAGTACATCTATTTTATTCTATTTTAGCGGCAGCTGTAGTAGCTGCTGGTGGAAATGCAACGTATGTTTTCTTTATCCTAGTGGAAATAAGTATGAGATCCATGGGTATGTTTGGAGACTGATCGTTTCTTTTATTAAAAAAAAA---------------------	TRUE	FALSE	FALSE	0	53	0	1	0.00141523
GTGGAAGCAGATAAAGTTGCAAAAAGAGCTGTGGTTGTTGGCTGTGGCGGCAGGTTCCCAGTCGAAAAGGACGCCAAAGAGGAAGTAAAGCTCTTCTTGGGTAATGCTGGAACTGCAATGCGGCCACTGCCATTCTCCAAATTGCAGTTCGCGCTTAGCTGGATAACGCCACGGAATGATACGGCAGCTGTAGTAGCTGCTGGTGGAAATGCAACGTATGTTTTCTTTATCCTAGTGGAAATAAGTATGAGATCCATGGGTATGTTTGGAGACTGATCGTTTCTTTTATTAAAAAAAAA---------------------	TRUE	FALSE	FALSE	0	51	0	12	0.0169827
GTGGAAGCAGATAAAGTTGCAAAAAGAGCTGTGGTTGTTGGCTGTGGCGGCAGGTTCCCGGTCGAAAAGGACGCCAAAGAGGAAGTAAAGCTCTTCTTGGGTAATGCTGGAACTGCAATGCGGCCACTGCCATTCTCCAAATTGCAGTTCGCGCTTAGCTGGATAACGCCACGGAATGATACGGCAGCTGTAGTAGCTGCTGGTGGAAATGCAACGTATGTTTTCTTTATCCTAGTGGAAATAAGTATGAGATCCATGGGTATGTTTGGAGACTGATCGTTTCTTTTATTAAAAAAAAA---------------------	TRUE	FALSE	FALSE	0	51	0	4	0.00566091
GTGGAAGCAGATAAAGTTGCGAAAAGAGCTGTGGTTGTTGGCTGTGGCGGCAGGTTCCCGGTCGAAAAGGACGCCAAAGAGGAAGTAAAGCTCTTCTTGGGTAATGCTGGAACTGCAATGCGGCCACTGCCATTCTCCAAATTGCAGTTCGCGCTTAGCTGGATAACGCCACGGAATGATACGGCAGCTGTAGTAGCTGCTGGTGGAAATGCAACGTATGTTTTCTTTATCCTAGTGGAAATAAGTATGAGATCCATGGGTATGTTTGGAGACTGATCGTTTCTTTTATTAAAAAAAAA---------------------	TRUE	FALSE	FALSE	0	51	0	1	0.00141523
GTGTAAGCAGATAAAGTTGCAAAAAGAGCTGTGGTTGTTGGCTGTGGCGGCAGGTTCCCAGTCGAAAAGGACGCCAAAGAGGAAGTAAAGCTCTTCTTGGGTAATGCTGGAACTGCAATGCGGCCACTGCCATTCTCCAAATTGCAGTTCGCGCTTAGCTGGATAACGCCACGGAATGATACGGCAGCTGTAGTAGCTGCTGGTGGAAATGCAACGTATGTTTGCTTTATCCTAGTGGAAATAAGTATGAGATCCATGGGTATGTTTGGAGACTGATCGTTTCTTTTATTAAAAACAAAA---------------------	TRUE	FALSE	FALSE	0	51	0	1	0.00141523
GTGGAAGCAGATAAAGTTGCAAAAAGAGCTGTGGTCGTTGGCTGTGGCGGCAGGTTCCCGGTCGAAAAGGACGCCAAAGAGGAAGTAAAGCTCTTCTTGGGTAATGCTGGAACTGCAATGCGGCCACTGCCATTCTCCAAATTGCAGTTCGCGCTTAGCTGGATAACGCCACGGAATGATACGGCAGCTGTAGTAGCTGCTGGTGGAAATGCAACGTATGTTTTCTTTATCCTAGTGGAAATAAGTATGAGATCCATGGGTATGTTTGGAGACTGATCGTTTCTTTTATTAAAAAAAAAAA-------------------	TRUE	FALSE	FALSE	0	51	0	1	0.00141523
-TGGAAGCAGATAAAGTTGCAAAAAGAGCTGTGGTTGTTGGCTGTGGCGGCAGGTTCCCAGTCGAAAAGGACGCCAAAGAGGAAGTAAAGCTCTTCTTGGGTAATGCTGGAACTGCAATGCGGCCACTGCCATTCTCCAAATTGCAGTTCGCGCTTAGCTGGATAACGCCACGGAATGATACGGCAGCTGTAGTAGCTGCTGGTGGAAATGCAACGTATGTTTTCTTTATCCTAGTTGAAATAAGTATGATATCC	TRUE	FALSE	FALSE	0	51	0	1	0.00141523
-TGGAAGCAGATAAAGTTGCAAAAAGAGCTGTGGTTGTTGGCTGTGGCGGCAGGTTCCCAGTCGAAAAGGACGCCAAAGAGGAAGTAAAGCTCTTCTTGGGTAATGCTGGAACTGCAATGCGGCCACTGCCATTCTCCAAATTGCAGTTCGCGCTTAGCTGGATAACGCCACGGAATGATACGGCAGCTGTAGTAGCTGCTGGTGGAAATGCAACGTATGTTTTCTTTATCCTAGTGGAACTAAGTATGAGATCC	TRUE	FALSE	FALSE	0	51	0	1	0.00141523
GTGGAAGCAGATAAAGTTGCAAAAAGAGCTGTGGTTGTTGGCTGTGGCGGCAGGTTCCCAGTCGAAAAGGACGCCAAAGAGGAAGTAAAGCTCTTCTTGGGTAATGCCGGAACTGCAATGCGGCCACTGCCATTCTCCAAATTGCAGTTCGCGCTTAGCTGGATAACGCCACGGAATGATACGGCAGCTGTAGTAGCTGCTGGTGGAAATGCAACGTATGTTTTCTTTATCCTAGTGGAAATAAGTATGAGATCCATGGGTATGTTTGGAGACTGATCGTTTCTTTTATTAAAAAAAAA---------------------	TRUE	FALSE	FALSE	0	51	0	1	0.00141523
GTGGAAGCAGATAAAGTTGCAAAAAGAGCTGTGGTTGTTGGCTGTGGCGGCAGGTTCCCGGTCGAAAAGGACGCCAAAGAGGAAGTAAAGCTCTTCTTGGGTAATGCTGGAACTGCAATGCGGCCACTGCCATTCTCCAAATTGCAGTTCGCGCTTAGCTGGATAACGCCACGTAATGATACGGCAGCTGTAGTAGCTGCTGGTGGAAATGCAACGTATGTTTTCTTTATCCTAGTTGAAATAAGTATGAGATCCATGGGTATGTTTGGAGACTGATCGTGTCTTTTATTAAAAAAAAAA--------------------	TRUE	FALSE	FALSE	0	51	0	1	0.00141523
GTGGAAGCAGATAAAGTTGCAAAAAGAGCTGTGGTTGTTGGCTGTGGCGGCAGGTTCCCAGTCGAAAAGGACGCCAAAGAGGAAGTAAAGCTCTTCTTGGGTAATGCTGGAACTGCAATGCGGCCACTGCCATTCTCCAAATTGCAGTTCGCGCTTAGCTGGATAACGCCACGGAATGATACGGCAGCTGTAGTAGCTGCTGGTGGAAATGCAACGTATGTTTTCTTTATCCTAGTGGAAATAAGTATGAGATCCATGGGTATGTTTGGAGACTGATCGTTTCTTTTATTAAAAAAAAAAT-------------------	TRUE	FALSE	FALSE	0	51	0	1	0.00141523
GTGGAAGCAGATAAAGTTGCAAAAAGAGCTGTGGTTGTTGGCTGTGGCGGCAGGTTCCCAGTCGAAAAGGACGCCAAAGAGGAAGTAAAGCTCTTCTTGGGTAATGCTGGAACTGCAATGCGGCCACTGCCATTCTCCAAATTGCGGTTCGCGCTTAGCTGGATAACGCCACGGAATGATACGGCAGCTGTAGTAGCTGCTGGTGGAAATGCAACGTATGTTTTCTTTATCCTAGTGGAAATAAGTATGAGATCCATGGGTATGTTTGGAGACTGATCGTTTCTTTTATTAAAAAAAAA---------------------	TRUE	FALSE	FALSE	0	51	0	1	0.00141523
GTGGAAGCAGATAAAGTTGCAAAAAGAGCTGTGGTTGTTGGCTGTGGCGGCAGGTTCCCAGTCGAAAAGGACGCCAAAGAGGAAGTAAAGCTCTTCTTGGGTAATGCTGGAACTGCAATGCGGCCACTGCCATTCTCCAAATTGCAGTTCGCGCTTAGCTGGATAACGCCACGGACTGATACGGCAGCTGTAGTAGCTGCTGGTGGAAATGCAACGTATGTTTTCTTTATCCTAGTGGAATTAAGTATGAGATCCATGGGTATGTTTGGAGACTGATCGTTTCTTTTATTAAAAAAAAA---------------------	TRUE	FALSE	FALSE	0	51	0	1	0.00141523
GTGGAAGCAGATAAAGTTGCAAAAAGAGCTGTGGTTGTTGGCTGTGGCGGCAGGTTCCCAGTCGAAAAGGACGCCAAAGAGGAAGTAAAGCTCTTCTTGGGTAATGCTGGAACTGCAATGCGGCCACTGCCATTCTCCAAATTGCAGTTCGCGCTTAGCTGGATAACGCCACGGACTGATACGGCAGCTGTAGTAGCTGCTGGTGGAAATGCAACGTATGTTTTCTTTATCCTAGCGGACATAAGTATGCGATCCATGGGTATGTTTGGAGACTGATCGTTTCTTTTATTAAAAAAAAA---------------------	TRUE	FALSE	FALSE	0	51	0	1	0.00141523
GTGGAAGCAGATAAAGTTGCAAAAAGAGCTGTGGTTGTTGGCTGTGGCGGCAGGTTCCCAGTCGAAAAGGACGCCAAAGAGGAAGTAAAGCTCTTCTTGGGTAATGCTGGAACTGCAATGCGGCCACTGCCATTCTCCAAATTGCAGTTCGCGCTTAGCTGGATAACGCCACGGAATGATACGGCAGCTGTAGTAGCTGCTGGTGGAAATGCAACGTATGTTTTCTTTTTCCTAGTTGAAATAAGTATGAGATCCATGGTTATGTTTGGAGACTGATCGTGTCTTTTATTCAAAAAAAA---------------------	TRUE	FALSE	FALSE	0	51	0	1	0.00141523
GTGGAAGCAGATAAAGTTGCAAAAAGAGCTGTGGTTGTTGGCTGTGGCGGCAGGTTCCCAGTCGAAAAGGACGCCAAAGAGGAAGTAAAGCTCTTCTTGGGTAATGCTGGAACTGCAATGCGGCCACTGCCATTCTCCAAATTGCAGTTCGCGCTTAGCTGGATAACGCCACGGAATGATACGGCAGCTGTAGTAGCTGCTGGTGGAAATGCAACGTATGTTTTCTTTATCCTAGTTGAAATAAGTATGAGATCCATGGGTATGTTTGGAGACTGATCGTTTCTTTTATTAAAAAAAAA---------------------	TRUE	FALSE	FALSE	0	51	0	1	0.00141523
GTGGAAGCAGATAAAGTTGCAAAAAGAGCTGTGGTTGTTGGCTGTGGCGGCAGGTTCCCAGTCGAAAAGGACGCCAAAGAGGAAGTAAAGCTCTTCTTGGGTAATGCTGGAACTGCAATGCGGCCACTGCCATTCTCCAAATTGCAGTTCGCGCTTAGCTGGATAACGCCACGGAATGATACGGCAGCTGTAGTAGCTGCTGGTGGAAATGCAACGTATGTTTTCTTTATCCTAGTTGAAATAAGTATGAGATCCATGGGTATGTTTGGAGACTGATCGTGTCTTTTATTTAAAAAAAAAA---------------------	TRUE	FALSE	FALSE	0	51	0	1	0.00141523
GTGGAAGCAGATAAAGTTGCAAAAAGAGCTGTGGTTGTTGGCTGTGGCGGCAGGTTCCCAGTCGAAAAGGACGCCAAAGAGGAAGTAAAGCTCTTCTTGGGTAATGCTGGAACTGCAATGCGGCCACTGCCATTCTCCAAATTGCAGTTCGCGCTTAGCTGGATAACGCCACGGAATGATACGGCAGCTGTAGTAGCTGCTGGTGGAAATGCAACGTATGTTTTCTTTATCCTAGTTGAAATAAGTATGAGATCCATGGGTATGTTTGGAGACTGATCGTGTCTTTTATTAAAAAAAAAAA-------------------	TRUE	FALSE	FALSE	0	51	0	1	0.00141523
GTGGAAGCAGATAAAGTTGCAAAAAGAGCTGTGGTTGTTGGCTGTGGCGGCAGGTTCCCAGTCGAAAAGGACGCCAAAGAGGAAGTAAAGCTCTTCTTGGGTAATGCTGGAACTGCAATGCGGCCACTGCCATTCTCCAAATTGCAGTTCGCGCTTAGCTGGATAACGCCACGGAATGATACGGCAGCTGTAGTAGCTGCTGGTGGAAATGCAACGTATGTTTTCTTTATCCTAGTGGAAATAAGTATGAGATCCATGGGTATGTTTGGAGACTGATCGTTTCTTTTATTCAAAAAAAA---------------------	TRUE	FALSE	FALSE	0	51	0	1	0.00141523
GTGGAAGCAGATAAAGTTGCAAAAAGAGCTGTGGTTGTTGGCTGTGGCGGCAGGTTCCCAGTCGAAAAGGACGCCAAAGAGGAAGTAAAGCTCTTCTTGGGTAATGCTGGAACTGCAATGCGGCCACTGCCATTCTCCAAATTGCAGTTCGCGCTTAGCTGGATAACGCCACGGAATGATACGGCAGCTGTAGTAGCTGCTGGTGGAAATGCAACGTATGTTTTCTTTATCCTAGTGGAAATAAGTATGAGATCCATGGGTATGTTTGGAGACTGATCATGTCTTTTATTTAAAAAAAAAA---------------------	TRUE	FALSE	FALSE	0	51	0	1	0.00141523
GTGGAAGCAGATAAAGTTGCAAAAAGAGCTGTGGTTGTTGGCTGTGGCGGCAGGTTCCCAGTCGAAAAGGACGCCAAAGAGGAAGTAAAGCTCTTCTTGGGTAATGCTGGAACTGCAATGCGGCCACTGCCATTCTCCAAATTGCAGTTCGCGCTTAGCTGGATAACGCCACGGAATGATACGGCAGCTGTAGTAGCTGCTGGTGGAAATGCAACGTATGTTTTCTTTATCCTAGTGGAAATAAGTATGAGATCCATGGGTAGGTTTGGAGACTGATCGTTTCTTTTATTAAAAAAAAA---------------------	TRUE	FALSE	FALSE	0	51	0	1	0.00141523
GTGGAAGCAGATAAAGTTGCAAAAAGAGCTGTGGTTGTTGGCTGTGGCGGCAGGTTCCCAGTCGAAAAGGACGCCAAAGAGGAAGTAAAGCTCTTCTTGGGTAATGCTGGAACTGCAATGCGGCCACTGCCATTCTCCAAATTGCAGTTCGCGCTTAGCTGGATAACGCCACGGAATGATACGGCAGCTGTAGTAGCTGCTGGTGGAAATGCAACGTATGTTTTCTTTATCCTAGTGGAAATAAGTATGAGATCCATGGGGATGTTTGGAGACTGATCGTTTCTTTTATTAAAAAAAAACA-------------------	TRUE	FALSE	FALSE	0	51	0	1	0.00141523
GTGGAAGCAGATAAAGTTGCAAAAAGAGCTGTGGTTGTTGGCTGTGGCGGCAGGTTCCCAGTCGAAAAGGACGCCAAAGAGGAAGTAAAGCTCTTCTTGGGTAATGCTGGAACTGCAATGCGGCCACTGCCATTCTCCAAATTGCAGTTCGCGCTTAGCTGGATAACGCCACGGAATGATACGGCAGCTGTAGTAGCTGCTGGTGGAAATGCAACGTATGTTTTCTTTATCCTAGTGGAAATAAGTATGAGATCAATGGGTATGTTTGGAGTCTGATCGTTTCTTTTATTAAAAAAAAA---------------------	TRUE	FALSE	FALSE	0	51	0	1	0.00141523
GTGGAAGCAGATAAAGTTGCAAAAAGAGCTGTGGTTGTTGGCTGTGGCGGCAGGTTCCCAGTCGAAAAGGACGCCAAAGAGGAAGTAAAGCTCTTCTTGGGTAATGCTGGAACTGCAATGCGGCCACTGCCATTCTCCAAATTGCAGTTCGCGCTTAGCTGGATAACGCCACGGAATGATACGGCAGCTGTAGTAGCTGCTGGTGGAAATGCAACGTATGTTTTCTTTATCCTAGT-GAATTAAGTATGAGATCCATGGGTATGTTTGGAGACTGATCATGTCTTTTATTTAAAAAAAAAA---------------------	TRUE	FALSE	FALSE	0	51	0	1	0.00141523
GTGGAAGCAGATAAAGTTGCAAAAAGAGCTGTGGTTGTTGGCTGTGGCGGCAGGTTCCCAGTCGAAAAGGACGCCAAAGAGGAAGTAAAGCTCTTCTTGGGTAATGCTGGAACTGCAATGCGGCCACTGCCATTCTCCAAATTGCAGTTCGCGCTTAGCTGGATAACGCCACGGAATGATACGGCAGCTGTAGTAGCTGCTGGTGGAAATGCAACGTATGTTTTCTTTATCCTAGT-GAAATAAGTATGAGATCCATGGGTATGTTTGGATACGGATCGTTTCTTTTATTAAAAAAAAACTT------------------	TRUE	FALSE	FALSE	0	51	0	1	0.00141523
GTGGAAGCAGATAAAGTTGCAAAAAGAGCTGTGGTTGTTGGCTGTGGCGGCAGGTTCCCAGTCGAAAAGGACGCCAAAGAGGAAGTAAAGCTCTTCTTGGGTAATGCTGGAACTGCAATGCGGCCACTGCCATTCTCCAAATTGCAGTTCGCGCTTAGCTGGATAACGCCACGGAATGATACGGCAGCTGTAGTAGCTGCTGGTGGAAATGCAACGTATGTTTTCTTTATCCTAGT-GAAATAAGTATGAGATCCATGGGTATGTTTGGAGACTGATCATGTCTTTTATTTAAAAAAAAAAA---------------------	TRUE	FALSE	FALSE	0	51	0	1	0.00141523
GTGGAAGCAGATAAAGTTGCAAAAAGAGCTGTGGTTGTTGGCTGTGGCGGCAGGTTCCCAGTCGAAAAGGACGCCAAAGAGGAAGTAAAGCTCTTCTTGGGTAATGCTGGAACTGCAATGCGGCCACTGCCATTCTCCAAATTGCAGTTCGCGCTTAGCTGGATAACGCCACGGAATGATACGGCAGCTGTAGTAGCTGCTGGTGGAAATGCAACGTATGTTTTCTTTATCCTAGT-GAAATAAGTATGAGATCCATGGGTATGTTTGGAGACTGATCATGTCTTTTATTTAAAAAAAAAA---------------------	TRUE	FALSE	FALSE	0	51	0	1	0.00141523
GTGGAAGCAGATAAAGTTGCAAAAAGAGCTGTGGTTGTTGGCTGTGGCGGCAGGTTCCCAGTCGAAAAGGACGCCAAAGAGGAAGTAAAGCTCTTCTTGGGTAATGCTGGAACTGCAATGCGGCCACTGCCATTCTCCAAATTGCAGTTCGCGCTTAGCTGGATAACGCCACGGAATGATACGGCAGCTGCAGTAGCTGCTGGTGGAAATGCAACGTATGTTTTCTTTATCCTCGTGGAAATAAGTATGAGATCCATGGGTATGTTTGGAGACTGATCCTGTCTTTTATTTAAAAAAAAAA---------------------	TRUE	FALSE	FALSE	0	51	0	1	0.00141523
GTGGAAGCAGATAAAGTTGCAAAAAGAGCTGTGGTTGTTGGCTGTGGCGGCAGGTTCCCAGTCGAAAAGGACGCCAAAGAGGAAGTAAAGCTCTTCTTGGGTAATGCTGGAACTGCAATGCGGCCACTGCCATTCTCCAAATTGCAGTTCGCGCTTAGCTGGATAACGCCACGGAACGATACGGCAGCTGTAGTAGCTGCTGGTGGAAATGCAACGTATGTTTTCTTTATCCTAGTGGAAATAAGTATGAGATCCATGGGTATGTTTGGAGACTGATCGTTTCTTTTATTAAATAAAAA---------------------	TRUE	FALSE	FALSE	0	51	0	1	0.00141523
GTGGAAGCAGATAAAGTTGCAAAAAGAGCTGTGGTTGTTGGCTGTGGCGGCAGGTTCCCAGTCGAAAAGGACGCCAAAGAGGAAGTAAAGCTCTTCTTGGGTAATGCTGGAACTGCAATGCGGCCACTGCCATTCTCCAAATTGCAGTTCGCGCTGAGCTGGATAACGCCACGGAATGATACGGCAGCTGTAGTAGCTGCTGGTGGAAATGCAACGTATGTTTTCTGTATCCTAGTGGAAATAAGGAGGAGATCCATGGGTATGTTTGGAGACTGATCGTTTCTTTTAGTAAAAAAAAACA-------------------	TRUE	FALSE	FALSE	0	51	0	1	0.00141523
GTGGAAGCAGATAAAGTTGCAAAAAGAGCTGTGGTTGTTGGCTGTGGCGGCAGGTTCCCAGTCGAAAAGGACGCCAAAGAGGAAGTAAAGCTCTTCTTGGTTAATGCTGGAACTGCAATGCGGCCACTGCCATTCTCCAAATTGCAGTTCGCGCTTAGCTGGATAACGCCACGGAATGATACGGCAGCTGTAGTAGCTGCTGGTGGAAATGCAACGTCTGTTTTCTTTATCCTAGTGGAAATAAGTTTGAGATCCATGGGTATGTTTGGATACTGATCGTTTCTTTTATTAAAATAAAA---------------------	TRUE	FALSE	FALSE	0	51	0	1	0.00141523
GTGGAAGCAGATAAAGTTGCAAAAAGAGCTGTGGTTGTTGGCTGTGGCGGCAGGTTCCCGGTCGAAAAGGACGCCAAAGAGGAAGTAAAGCTCTTCTTGGGTAATGCTGGAACTGCAATGCGTCCATTGATGCAGCTGGCACGACAGGTTTCCCGACTGGAAAGCGGGCAGTGAGCGCACAGCTGTAGTAGCTGCTGGTGGAAATGCAACGTATGTTTTCTTTATCCTAGTTGAAATAAGTATGAGATCCATGGGTATGTTTGGAGACTGATCGTGTCTTTTATTAAAAAAAAAACTTCAG---------------	TRUE	FALSE	FALSE	0	46	0	11	0.0155675
GTGGAAGCAGATAAAGTTGCAAAAAGAGTTGTGGTTGTTGGCTGTGGCGGCAGGTTCCCGGTCGAAAAGGACGCCAAAGAGGAAGTAAAGCTCTTCTTGGGTAATGCTGGAACTGCAATGCGTCCATTGATGCAGCTGGCACGACAGGTTTCCCGACTGGAAAGCGGGCAGTGAGCGCACAGCTGTAGTAGCTGCTGGTGGAAATGCAACGTATGTTTTCTTTATCCTAGTTGAAATAAGTATGAGATCCATGGGTATGTTTGGAGACTGATCGTGTCTTTTATTAAAAAAAAAACTTCAG---------------	TRUE	FALSE	FALSE	0	46	0	2	0.00283046
GTGGAAGCAGATAAAGTTGCAAAAAGAGCTGTGGTTGTTGGCTGTGGCGGCAGGTTCCCGGTCGAAAAGGACGCCAAAGAGGAAGTAAAGCTCTTCTTGGGTAATGCTGGAACTGCAATGCGTCCATTGATGCAGCTGGCACGACAGGTTTCCCGACTGGAAAGCGGGCAGTGAGCGCACAGCTGTAGTAGCTGCTGGTGGAAATGCAACGTATGTTTTCTTTATCCTAGTTGAAATAAGTATGAGATCCATGGGTATGTTTGGAGACTGATCGTGTCTTTTATTAAAAAAAAACTTCAGT--------------	TRUE	FALSE	FALSE	0	46	0	2	0.00283046
GTGGAAGCAGATAAAGTTGCAAAAAGAGCTGTGGTTGTTGGCTGTGGCGGCAGGTTCCCGGTCGAAAAGGACGCCAAAGAGGAAGTAAAGCTCTTCTTGGGTAATGCTGGCACTGCAATGCGTCCATTGATGCAGCTGGCACGACAGGTTTCCCGACTGGAAAGCGGGCAGTGAGCGCACAGCTGTAGTAGCTGCTGGTGGAAATGCAACGTATGTTTTCTTTATCCTAGTTGAAATAATTATGAGATCCATGGGTATGTTTGGAGACTGATCGTGTCTTTTATTAAATAAAAAACTTCAG---------------	TRUE	FALSE	FALSE	0	46	0	1	0.00141523
GTGGAAGCAGATAAAGTTGCAAAAAGAGCTGTGGTTGTTGGCTGTGGCGGCAGGTTCCCGGTCGAAAAGGACGCCAAAGAGGAAGTAAAGCTCTTCTTGGGTAATGCTGGAACTGCAATGCGTCCATTGATGCAGCTGGCACGACAGGTTTCCCGACTGGAAAGCGGGCAGTGAGCGCACAGCTGTAGTAGCTGCTGGTGGAAATGCAACGTATGTTTTCTTTATCCTAGTTGAAATAAGTATGAGATCCATGGGTATGTTTGGAGACTGATCGTGTCTTTCATTAAAAAAAAAACTTCAG---------------	TRUE	FALSE	FALSE	0	46	0	1	0.00141523
GTGGAAGCAGATAAAGTTGCAAAAAGAGCTGTGGTTGTTGGCTGTGGCGGCAGGTTCCCGGTCGAAAAGGACGCCAAAGAGGAAGTAAAGCTCTTCTTGGGTAATGCTGGAACTGCAATGCGTCCATTGATGCAGCTGGCACGACAGGTTTCCCGACTGGAAAGCGGGCAGTGAGTGCACAGCTGTAGTAGCTGCTGGTGGAAATGCAACGTATGTTTTCTTTATCCTAGTGGAAATAAGTATGAGATCCATGGGTATGTTTGGAGTCTGATCGTTTCTTTTATTAAAAAAAAACTTCAGT--------------	TRUE	FALSE	FALSE	0	46	0	1	0.00141523
GTGGAAGCAGATAAAGTTGCAAAAAGAGCTGTGGTTGTTGGCTGTGGCGGCAGGTTCCCGGTCGAAAAGGACGCCAAAGAGGAAGTAAAGCTCTTCTTGGGTAATGCTGGAACTGCAATGCGTCCATTGATGCAGCTGGCACGACAGGTTTCCCGACTGGAAAGCGGGCAGTGAGCGCACAGCTGTAGTAGCTGCTGGTTGAAATGCAACGTATGTTTTCTTTATCCTAGTGGAAATAAGTATGAGATCAAGGGGTATGTTTGGAGACTGATCGTTTCTTTGATTAAAAAAAAGAACTT------------------	TRUE	FALSE	FALSE	0	46	0	1	0.00141523
GTGGAAGCAGATAAAGTTGCAAAAAGAGCTGTGGTTGTTGGCTGTGGCGGCAGGTTCCCGGTCGAAAAGGACGCCAAAGAGGAAGTAAAGCTCTTCTTGGGTAATGCTGGAACTGCAATGCGTCCATTGATGCAGCTGGCACGACAGGTTTCCCGACTGGAAAGCGGGCAGTGAGCGCACAGCTGTAGTAGCTGCTGGTGGAACTGCAACGTATGTTTTCTTTATCCTAGTTGAAATAAGTATGAGATCCATGGGTATGTTTGGCTACTGATCGTGTCTTTTATTAAAAAAAAAACTTCAG---------------	TRUE	FALSE	FALSE	0	46	0	1	0.00141523
GTGGAAGCAGATAAAGTTGCAAAAAGAGCTGTGGTTGTTGGCTGTGGCGGCAGGTTCCCGGTCGAAAAGGACGCCAAAGAGGAAGTAAAGCTCTTCTTGGGTAATGCTGGAACTGCAATGCGTCCATTGATGCAGCTGGCACGACAGGTTTCCCGACTGGAAAGCGGGCAGTGAGCGCACAGCTGTAGTAGCTGCTGGTGGAAATGCAACGTATGTTTTCTTTATCCTAGTTGAAATAAGTATGAGATCCATGGGTATGTTTGGAGCCTGATCGTGTCTTTTATTAAAAAAAAAACTTCAG---------------	TRUE	FALSE	FALSE	0	46	0	1	0.00141523
GTGGAAGCAGATAAAGTTGCAAAAAGAGCTGTGGTTGTTGGCTGTGGCGGCAGGTTCCCGGTCGAAAAGGACGCCAAAGAGGAAGTAAAGCTCTTCTTGGGTAATGCTGGAACTGCAATGCGTCCATTGATGCAGCTGGCACGACAGGTTTCCCGACTGGAAAGCGGGCAGTGAGCGCACAGCTGTAGTAGCTGCTGGTGGAAATGCAACGTATGTTTTCTTTATCCTAGTTGAAATAAGTATGAGATCCATGGGTATGTTTGGAGACTGATCGTTTCTTTTATTAAAAAAAAACTTCAGT--------------	TRUE	FALSE	FALSE	0	46	0	1	0.00141523
GTGGAAGCAGATAAAGTTGCAAAAAGAGCTGTGGTTGTTGGCTGTGGCGGCAGGTTCCCGGTCGAAAAGGACGCCAAAGAGGAAGTAAAGCTCTTCTTGGGTAATGCTGGAACTGCAATGCGTCCATTGATGCAGCTGGCACGACAGGTTTCCCGACTGGAAAGCGGGCAGTGAGCGCACAGCTGTAGTAGCTGCTGGTGGAAATGCAACGTATGTTTTCTTTATCCTAGTTGAAATAAGTATGAGATCCATGGGTATGTTTGGAGACTGATCGTGTCTTTTATTAAAAACAAAACTTCAT---------------	TRUE	FALSE	FALSE	0	46	0	1	0.00141523
GTGGAAGCAGATAAAGTTGCAAAAAGAGCTGTGGTTGTTGGCTGTGGCGGCAGGTTCCCGGTCGAAAAGGACGCCAAAGAGGAAGTAAAGCTCTTCTTGGGTAATGCTGGAACTGCAATGCGTCCATTGATGCAGCTGGCACGACAGGTTTCCCGACTGGAAAGCGGGCAGTGAGCGCACAGCTGTAGTAGCTGCTGGTGGAAATGCAACGTATGTTTTCTTTATCCTAGTTGAAATAAGTATGAGATCCATGGGTATGTTTGGAGACTGATCATGTCTTTTATTTAAAAAAAAACTTCAG---------------	TRUE	FALSE	FALSE	0	46	0	1	0.00141523
GTGGAAGCAGATAAAGTTGCAAAAAGAGCTGTGGTTGTTGGCTGTGGCGGCAGGTTCCCGGTCGAAAAGGACGCCAAAGAGGAAGTAAAGCTCTTCTTGGGTAATGCTGGAACTGCAATGCGTCCATTGATGCAGCTGGCACGACAGGTTTCCCGACTGGAAAGCGGGCAGTGAGCGCACAGCTGTAGTAGCTGCTGGTGGAAATGCAACGTATGTTTTCTTTATCCTAGTGGAAATAAGTATGAGATCCATGGGTATGTTTGGAGACTGATCATGTCTTTTATTTAAAAAAAAAACTTCA----------------	TRUE	FALSE	FALSE	0	46	0	1	0.00141523
GTGGAAGCAGATAAAGTTGCAAAAAGAGCTGTGGTTGTTGGCTGTGGCGGCAGGTTCCCGGTCGAAAAGGACGCCAAAGAGGAAGTAAAGCTCTTCTTGGGTAATGCTGGAACTGCAATGCGTCCATTGATGCAGCTGGCACGACAGGTTTCCCGACTGGAAAGCGGGCAGTGAGCGCACAGCTGTAGTAGCTGCTGGTGGAAATGCAACGTATGTTTTCTTTATCCTAGT-GAAATAAGTATGAGATCCATGGGTATGTTTGGAGACTGATCATGTCTTTTATTTAAAAAAAAAACTTCAG---------------	TRUE	FALSE	FALSE	0	46	0	1	0.00141523
GTGGAAGCAGATAAAGTTGCAAAAAGAGCTGTGGTTGTTGGCTGTGGCGGCAGGTTCCCGGTCGAAAAGGACGCCAAAGAGGAAGTAAAGCTCTTCTTGGGTAATGCTGGAACTGCAATGCGTCCATTGATGCAGCTGGCACGACAGGTTTCCCGACTGGAAAGCGGGCAGTGAGCGCACAGCTGTAGTAGCTGCTGGTGGAAATGCAACGTATGTTTTCTTTATCATAGTTGAAATAAGTATGAGATCCATGGGTATGTTTGGAGACTGATCGTGTCTTTTATTAAAAAAAAAACTTCAG---------------	TRUE	FALSE	FALSE	0	46	0	1	0.00141523
GTGGAAG-AGATAAAGTTGCAAAAAGAGCTGTGGTTGTTGGCTGTGGCGGCAGGTTCCCGGTCGAAAAGGACGCCAAAGAGGAAGTAAAGCTCTTCTTGGGTAATGCTGGAACTGCAATGCGTCCATTGATGCAGCTGGCACGACAGGTTTCCCGACTGGAAAGCGGGCAGTGAGCGCACAGCTGTAGTAGCTGCTGGTGGAAATGCAACGTATGTTTTCTTTATCCTAGTGGAAATAAGTATGAGATCCATGGGTATGTTTGGAGACTGATCGTTTCTTTTATTAAAAAAAAACTTCAGTT-------------	TRUE	FALSE	FALSE	0	46	0	1	0.00141523
GTGGAA-CAGATAAAGTTGCAAAAAGAGCTGTGGTTGTTGGCTGTGGCGGCAGGTTCCCGGTCGAAAAGGACGCCAAAGAGGAAGTAAAGCTCTTCTTGGGTAATGCTGGAACTGCAATGCGTCCATTGATGCAGCTGGCACGACAGGTTTCCCGACTGGAAAGCGGGCAGTGAGCGCACAGCTGTAGTAGCTGCTGGTGGAAATGCAACGTATGTTTTCTTTATCCTAGTTGAAATAAGTATGAGATCCATGGGTATGTTTGGTGACTGATCGTGTCTTTTATTAAATAAAAAACTTCAGT--------------	TRUE	FALSE	FALSE	0	46	0	1	0.00141523
GTGGAAGCAGATAAAGTTGCAAAAAGAGCTGTGGTTGTTGGCTGTGGCGGCAGGTTCCCAGTCGAAAAGGACGCCAAAGAGGAAGTAAAGCTCTTCTTGGGTAATGCTGGAACTGCAATGCGTCCATTGATGCAGCTGGCACGACAGGTTTCCCGACTGGAAAGCGGGCAGTGAGCGCACAGCTGTAGTAGCTGCTGGTGGAAATGCAACGTATGTTTTCTTTATCCTAGTTGATATAAGTATGAGATCCATGGGTATGTTTGGAGACTGATCGTGTCTTTTATTTAAAACAAAAACTTCA----------------	TRUE	FALSE	FALSE	0	46	0	1	0.00141523
GTGGAAGCAGATAAAGTTGCAAAAAGAGCTGTGGTTGTTGGCTGTGGCGGCAGGTTCCCAGTCGAAAAGGACGCCAAAGAGGAAGTAAAGCTCTTCTTGGGTAATGCTGGAACTGCAATGCGTCCATTGATGCAGCTGGCACGACAGGTTTCCCGACTGGAAAGCGGGCAGTGAGCGCACAGCTGTAGTAGCTGCTGGTGGAAATGCAACGTATGTTTTCTTTATCCTAGTTGAAATAAGTATGTGATCCATGGGTATGTTTGGAGACTGATCGTGTCTTTTATTAAAAAAAAAAGTTCAG---------------	TRUE	FALSE	FALSE	0	46	0	1	0.00141523
GTGGAAGCAGATAAAGTTGCAAAAAGAGCTGTGGTTGTTGGCTGTGGCGGCAGGTTCCCAGTCGAAAAGGACGCCAAAGAGGAAGTAAAGCTCTTCTTGGGTAATGCTGGAACTGCAATGCGTCCATTGATGCAGCTGGCACGACAGGTTTCCCGACTGGAAAGCGGGCAGTGAGCGCACAGCTGTAGTAGCTGCTGGTGGAAATGCAACGTATGTTTTCTTTATCCTAGTTGAAATAAGTATGAGATCCATGGGTATGTTTGGAGACTGATCGTGTCTTTTATTAAAAAAAAACTTCAGT--------------	TRUE	FALSE	FALSE	0	46	0	1	0.00141523
GTGGAAGCAGATAAAGTTGCAAAAAGAGCTGTGGTTGTTGGCTGTGGCGGCAGGTTCCCAGTCGAAAAGGACGCCAAAGAGGAAGTAAAGCTCTTCTTGGGTAATGCTGGAACTGCAATGCGTCCATTGATGCAGCTGGCACGACAGGTTTCCCGACTGGAAAGCGGGCAGTGAGCGCACAGCTGTAGTAGCTGCTGGTGGAAATGCAACGTATGTTTTCTTTATCCTAGTTGAAATAAGTATGAGATCCATGGGTATGTTTGGAGACTGATCGTGTCTTTTATTAAAAAAAAAATTACGT--------------	TRUE	FALSE	FALSE	0	46	0	1	0.00141523
GTGGAAGCAGATAAAGTTGCAAAAAGAGCTGTGGTTGTTGGCTGTGGCGGCAGGTTCCCAGTCGAAAAGGACGCCAAAGAGGAAGTAAAGCTCTTCTTGGGTAATGCTGGAACTGCAATGCGTCCATTGATGCAGCTGGCACGACAGGTTTCCCGACTGGAAAGCGGGCAGTGAGCGCACAGCTGTAGTAGCTGCTGGTGGAAATGCAACGTATGTTTTCTTTATCCTAGT-GAAATAAGTATGAGATCCATGGGTATGTTTGGATACTGATCATGTCTTTTATTTACATAAACACTTCAGT--------------	TRUE	FALSE	FALSE	0	46	0	1	0.00141523
GTGGAAGCAGATAAAGTTGCAAAAAGAGCTGTGGTTGTTGGCTGTGGCGGCAGGTTCCCAGTCGAAAAGGACGCCAAAGAGGAAGTAAAGCTCTTCTTGGGTAATGCTGGAACTGCAATGCGTCCATTGATGCAGCTGGCACGACAGGTTTCCCGACTGGAAAGCGGGCAGTGAGCGCACAGCTGTAGTAGCTGCTGGTGGAAATGCAACGTATCTTTTCTTTATCCTAGTTGAAGTAAGTATGAGATCCATGGGTATGTTTGGAGACTGATCGTGTCTTTTATTAAAAAAAAAACTTCAG---------------	TRUE	FALSE	FALSE	0	46	0	1	0.00141523
GTGGAAGCAGATAAAGTTGCAAAAAGAGCTGTGGTTGTTGGCTGTGGCGGCAGGTTCCCAGTCGAAAAGGACGCCAAAGAGGAAGTAAAGCTCTTCTTGGGTAATGCTGGAACTGCAATGCGGCCACTGAGGGATATAAGGAAGTGAAGAAGGACCTGATCATTAAGCTTCCACGGCAGCTGTAGTAGCTGCTGGTGGAAATGCAACGTATGTTTTCTTTATCCTAGTGGAAATAAGTATGAGATCCATGGGTATGTTTGGAGACTGATCGTTTCTTTTATTAAAAAAAAACTTCAGTTAT-----------	TRUE	FALSE	FALSE	0	43	0	9	0.0127371
GTGGAAGCAGATAAAGTTGCAAAAATAGCTGTGGTTGTTGGCTGTGGCGGCAGGTTCCCAGTCGAAAAGGACGCCAAAGAGGAAGTAAAGCTCTTCTTGGGTAATGCTGGAACTGCAATGCGGCCACTGAGGGATATAAGGAAGTGAAGAAGGACCTGATCATTAAGCTTCCACGGCAGCTGTAGTAGCTGCTGGTGGAAATGCAACGTATGTTTTCTTTATCCTAGTGGAAATAAGTATGAGATCCATGGGTATGTTTGGAGACTGATCGTTTCTTTTATTAAAAAAAAACTTCAGTTAT-----------	TRUE	FALSE	FALSE	0	43	0	1	0.00141523
GTGGAAGCAGATAAAGTTGCAAAAAGAGTTGTGGTTGTTGGCTGTGGCGGCAGGTTCCCAGTCGAAAAGGACGCCAAAGAGGAAGTAAAGCTCTTCTTGGGTAATGCTGGAACTGCAATGCGGCCACTGAGGGATATAAGGAAGTGAAGAAGGACCTGATCATTAAGCTTCCACGGCAGCTGTAGTAGCTGCTGGTGGAAATGCAACGTATGTTTTCTTTATCCTAGTGGAAATAAGTATGAGATCCATGGGTATGTTTGGAGACTGATCGTTTCTTTTATTAAAAAAAAAACTTCAGTTA------------	TRUE	FALSE	FALSE	0	43	0	1	0.00141523
GTGGAAGCAGATAAAGTTGCAAAAAGAGCTGTGGTTGTTGGCTGTGGCGGCAGGTTCCCAGTCGAAAAGGACGCCAAAGAGGAAGTAAAGCTCTTCTTGGGTAATGCTGGAACTGCAATGCGGCCACTGAGGGATATAAGGAAGTGAAGAAGGACCTGATCATTAAGCTTCCACGGCAGCTGTAGTAGCTGCTGGTGGAAATGCAACGTATGTTTTCTTTATCCTAGTGGAAATAAGTATGAGATCCATGGGTATGTTTGGAGACTGATCGTGTCTTTTATTAAAAAAAAAACTTCAGTTA------------	TRUE	FALSE	FALSE	0	43	0	1	0.00141523
GTGGAAGCAGATAAAGTTGCAAAAAGAGCTGTGGTTGTTGGCTGTGGCGGCAGGTTCCCAGTCGAAAAGGACGCCAAAGAGGAAGTAAAGCTCTTCTTGGGTAATGCTGGAACTGCAATGCGGCCACTGAGGGATATAAGGAAGTGAAGAAGGACCTGATCATTAAGCTTCCACGGCAGCTGTAGTAGCTGCTGGTGGAAATGCAACGTATGTTTTCTTTATCCTAGTGGAAATAAGTATGAGATCCATGGGTATGTTTGGAGACTGATCGTCTCTTTTATTAAAAAAAAACTTCAGTTAT-----------	TRUE	FALSE	FALSE	0	43	0	1	0.00141523
GTGGAAGCAGATAAAGTTGCAAAAAGAGCTGTGGTTGTTGGCTGTGGCGGCAGGTTCCCAGTCGAAAAGGACGCCAAAGAGGAAGTAAAGCTCTTCTTGGGTAATGCTGGAACTGCAATGCGGCCACTGAGGGATATAAGGAAGTGAAGAAGGACCTGATCATTAAGCTTCCACGGCAGCTGTAGTAGCTGCTGGTGGAAATGCAACGTATGTTTTCTTTATCCTAGT-GAAATAAGTATGAGATCCATGGGTATGTTTGGAGACTGATCATGTCTTTTATTTAAAAAAAAAACTTCAGTTA------------	TRUE	FALSE	FALSE	0	43	0	1	0.00141523
GTGGAAGCAGATAAAGTTGCAAAAAGAGCTGTGGTTGTTGGCTGTGGCGGCAGGTTCCCAGTCGAAAAGGACGCCAAAGAGGAAGTAAAGCTCTTCTTGGGTAATGCTGGAACTGCAATGCGGCCACTGAGGGATATAAGGAAGTGAAGAAGGACCTGATCATTAAGCTTCCACGGCAGCTGTAGTAGCTGCTGGTGGAAATGCAACGTATGTTATCTTTATCCTAGTGGAAATAAGTATGAGATCCATGGGTATGTTTGGAGACTGATCATGTCTTTTATTTAAAAAAAAAACTTCAGTT-------------	TRUE	FALSE	FALSE	0	43	0	1	0.00141523
GTGGAAGCAGATAAAGTTGCAAAAAGAGCTGTGGTTGTTGGCTGTGGCGGCAGGTTCCCAGTCGAAAAGGACGCCAAAGAGGAAGTAAAGCTCTTCTTGGGTAATGCTGGAACTGCAATGCGGCCACTGAGGGATATAAGGAAGTGAAGAAGGACCTGATCATCAAGCTTCCACGGCAGCTGTAGTAGCTGCTGGTGGAAATGCAACGAATGGTTTCTTTATCCTAGTGGAAATAAGTATGAGATCAAGGGGTATGTTTGGAGACTGATCGTTTCTTTTATGAAAAAAAAACTTCAGTTAG-----------	TRUE	FALSE	FALSE	0	43	0	1	0.00141523
GTGGAAGCAGATAAAGTTGCAAAAAGAGCTGTGGTTGTTGGCTGTGGCGGCAGGTTCCCAGTCGAAAAGGACGCCAAAGAGGAAGTAAAGCTCTTCTTGGGTAATGCTGGAACTGCAATGCGGCCACTGAGGGATATAAGGAAGTGAAGAAGGACCTGATCATTAAGCTTCCACGGCAGCTGTAGTAGCTGCTGGTGGAAATGCAACGTATGTTTTCTTTATCCTAGTGGAAATAAGTATGAGATCCATGGGTATGTTTGGAGACTGATCGTTTCTTTTATTAAAAAAAAAACTTCAGTTA------------	TRUE	FALSE	FALSE	0	43	0	1	0.00141523
GTGGAAGCAGATAAAGTTGCAAAAAGAGCTGTGGTTGTTGGCTGTGGCGGCAGGTTCCCAGTCGAAAAGGACGCCAAAGAGGAAGTAAAGCTCTTCTTGGGTAATGCTGGAACTGCAATGCGGCCACTGAGGGATATAAGGAAGTGAAGAAGGACCTGATCATTAAGCTTCCACGGCAGCTGTAGTAGCTGCTGGTGGAAATGCAACGTATGTTTTCTTTATCCTAGTGGAAATAAGTATGAGATCCATGGGTATGTTTGGAGACTGATCGTTTCTTTTATTAAAAACAAACTCAAGTTAT-----------	TRUE	FALSE	FALSE	0	43	0	1	0.00141523
GTGGAAGCAGATAAAGTTGCAAAAAGAGCTGTGGTTGTTGGCTGTGGCGGCAGGTTCCCAGTCGAAAAGGACGCCAAAGAGGAAGTAAAGCTCTTCTTGGGTAATGCTGGAACTGCAATGCGGCCACTGAGGGATATAAGGAAGTGAAGAAGGACCTGATCATTAAGCTTCCACGGCAGCTGTAGTAGCTGCTGGTGGAAATGCAACGTATGTTTTCTTTATCCTAGTGGAAATAAGTATGAGATCCATGGGTATGTTTGGATACTGATCGTTTCTTTTATTAAAAAAAAAACTTCATTTT------------	TRUE	FALSE	FALSE	0	43	0	1	0.00141523
GTGGAAGCAGATAAAGTTGCAAAAAGAGCTGTGGTTGTTGGCTGTGGCGGCAGGTTCCCAGTCGAAAAGGACGCCAAAGAGGAAGTAAAGCTCTTCTTGGGTAATGCTGGAACTGCAATGCGGCCACTGAGGGATATAAGGAAGTGAAGAAGGACCTGATCATTAAGCTTCCACGGCAGCTGTAGTAGCTGCTGGTGGAAATGCAACGTATGTTTTCTTTATCCTAGTGGAAATAAGTATGTGATCCATGGGTCTGTTTGGAGACTGATCGTTTCTTTTATGAACAAAAAACTTCAGTTAT-----------	TRUE	FALSE	FALSE	0	43	0	1	0.00141523
GTGGAAGCAGATAAAGTTGCAAAAAGAGCTGTGGTTGTTGGCTGTGGCGGCAGGTTCCCAGTCGAAAAGGACGCCAAAGAGGAAGTAAAGCTCTTCTTGGGTAATGCTGGAACTGCAATGCGGCCACTGAGGGATCTAAGGAAGTGAAGAAGGACCTGATCATTAAGCCTCCACGGCAGCTGTAGTAGCTGCTGGTGGAAATGCAACGTATGTTTTCTTTATCCTAGTGGAAATAAGTATGAGATCCATGGGTATGTTTGGAGACTGATCGTTTCTTTTATTAAAAACAAACTTCAGTTAT-----------	TRUE	FALSE	FALSE	0	43	0	1	0.00141523
GTGGAAGCAGATAAAGTTGCAAAAAGAGCTGTGGTTGTTGGCTGTGGCGGCAGGTTCCCAGTCGAAAAGGACGCCAAAGAGGAAGTAAAGCTCTTCTTGGGTAATGCTGGAACTGCAATGCGGCCACTGAGGGATATAAGGAAGTGAAGAAGGACCTGATCATTACGCTTCCACGGCAGCTGTAGTAGCTGCTGGTGGAAATGCAACGTATGTTTTCTTTATCCTAGTGGAAATAAGTATGAGATCCATGGGTATGTTTGGAGTCTGATCGTTTCTTTTATTAAAAAAAAACTTCAGTTAT-----------	TRUE	FALSE	FALSE	0	43	0	1	0.00141523
GTGGAAGCAGATAAAGTTGCAAAAAGAGCTGTGGTTGTTGGCTGTGGCGGCAGGTTCCCAGTCGAAAAGGACGCCAAAGAGGAAGTAAAGCTCTTCTTGGGTAATGCTGGAACTGCAATGCGGCCACTGAGGGATATAAGGAAGTGAAGAAGGACCTGATCATTAAGCTTCCACGGCAGCTGTAGTAGCTGCTGGTGGAAGTGCAACGTATGTTTTCTTTATCCTAGTGGAAATAAGTATGAGATCCATGGGTATGTTTGGAGACTGATCGTTTCTTTTATTAGAAAAAAACTTCAGTTAT-----------	TRUE	FALSE	FALSE	0	43	0	1	0.00141523
GTGGAAGCAGATAAAGTTGCAAAAAGAGCTGTGGTTGTTGGCTGTGGCGGCAGGTTCCCAGTCGAAAAGGACGCCAAAGAGGAAGTAAAGCTCTTCTTGGGTAATGCTGGAACTGCAATGCGGCCACTGAGGGATATAAGGAAGTGAAGAAGGACCTGATCATTAAGCTTCCACGGCAGCTGTAGTAGCTGCTGGTGGAAATGCAACGTATGTTTTCTTTCTCCTAGTGGATATTAGTATGAGATCCATGGGTATGTTTGGAGTCTGTTGGTTTCTTTTATTTACACAAAAGACTTCAGTT-------------	TRUE	FALSE	FALSE	0	43	0	1	0.00141523
GTGGAAGCAGATAAAGTTGCAAAAAGAGCTGTGGTTGTTGGCTGTGGCGGCAGGTTCCCAGTCGAAAAGGACGCCAAAGAGGAAGTAAAGCTCTTCTTGGGTAATGCTGGAACTGCAATGCGGCCACTGAGGGATATAAGGAAGTGAAGAAGGACCTGATCATTAAGCTTCCACGGCAGCTGTAGTAGCTGCTGGTGGAAATGCAACGTATGTTTTCTTTATCCTAGTTGAAATAAGTATGAGATCCATGGGTATGTTTGGTGACTGTTCGTGTCTTTTATTAAAAAAAAAACTTCAGTTT------------	TRUE	FALSE	FALSE	0	43	0	1	0.00141523
GTGGAAGCAGATAAAGTTGCAAAAAGAGCTGTGGTTGTTGGCTGTGGCGGCAGGTTCCCAGTCGAAAAGGACGCCAAAGAGGAAGTAAAGCTCTTCTTGGGTAATGCTGGAACTGCAATGCGGCCACTGAGGGATATAAGGAAGTGAAGAAGGACCTGATCATTAAGCTTCCACGGCAGCTGTAGTAGCTGCTGGTGGAAATGCAACGTATGTTTTCTTTATCCTAGTTGAAATAAGTATGAGATCCATGGGTATGTTTGGAGACTGATCGTGTCTTTTATTAAAAAAAAACTTCAGTTAT-----------	TRUE	FALSE	FALSE	0	43	0	1	0.00141523
GTGGAAGCAGATAAAGTTGCAAAAAGAGCTGTGGTTGTTGGCTGTGGCGGCAGGTTCCCAGTCGAAAAGGACGCCAAAGAGGAAGTAAAGCTCTTCTTGGGTAATGCTGGAACTGCAATGCGGCCACTGAGGGATATAAGGAAGTGAAGAAGGACCTGATCATTAAGCTTCCACGGCAGCTGTAGTAGCTGCTGGTGGAAATGCAACGTATGTTTTCTTTATCCTAGTGTAAATAAGTATGAGATCCATGGGTATGTTTGGAGACTGATCGTTTCTTTTATTAAAAAAAAACTTCAGTTAT-----------	TRUE	FALSE	FALSE	0	43	0	1	0.00141523
GTGGAAGCAGATAAAGTTGCAAAAAGAGCTGTGGTTGTTGGCTGTGGCGGCAGGTTCCCGGTCGAAAAGGACGCCAAAGAGGAAGTAAAGCTCTTCTTGGGTAATGCTGGAACTGCAATGCGTCCATTGAAAAATCGACGCTCAAGTCAGAGGTGGCGAAACCCGGCAGCTGTAGTAGCTGCTGGTGGAAATGCAACGTATGTTTTCTTTATCCTAGTTGAAATAAGTATGAGATCCATGGGTATGTTTGGAGACTGATCGTGTCTTTTATTAAAAAAAAAACTTCAGTTATGTGCTTGAT--	TRUE	FALSE	FALSE	0	33	0	8	0.0113218
GTGGAAGCAGATAAAGTTGCAAAAAGAGCTGTGGTTGTTGGCTGTGGCGGCAGGTTCCCGGTCGAAAAGGACGCCAAAGAGGAAGTAAAGCTCTTCTTGGGTAATGCTGGAACTGCAATGCGTCCATTGAAAAATCGACGCTCAAGTCAGAGGTGGCGAAACCCGGCAGCTGTAGTAGCTGCTGGTGGAAATGCAACGTATGTTTTCTTTATCCTAGTGGAAATAAGTATGAGATCCATGGGTATGTTTGGAGACTGATCGTTTCTTTTATTAAAAAAAAACTTCAGTTATGTGCTTGATG-	TRUE	FALSE	FALSE	0	33	0	3	0.00424568
GTGGAAGCAGATAAAGTTGCAAAAAGAGCTGTGGTTGTTGGCTGTGGCGGCAGGTTCCCGGTCGAAAAGGACGCCAAAGAGGAAGTAAAGCTCTTCTTGGGTAATGCTGGAACTGCAATGCGTCCATTGAAAAATCGACGCTCAAGTCAGAGGTGGCGAAACCCGGCAGCTGTAGTAGCTGCTGGTGGAAATGCAACGTATGTTTTCTTTATCCTAGTTGAAATAAGTATGAGATCCATGGGTATGTTTGGAGACTGATCGTGTCTTTTATTAAAAAAAAAACGTCAGTTATGTGCTGGAG--	TRUE	FALSE	FALSE	0	33	0	1	0.00141523
GTGGAAGCAGATAAAGTTGCAAAAAGAGCTGTGGTTGTTGGCTGTGGCGGCAGGTTCCCGGTCGAAAAGGACGCCAAAGAGGAAGTAAAGCTCTTCTTGGGTAATGCTGGAACTGCAATGCGTCCATTGAAAAATCGACGCTCAAGTCAGAGGTGGCGAAACCCGGCAGCTGTAGTAGCTGCTGGTGGAAATGCAACGTATGTTTTCTTTATCCTAGTTGAAATAAGTATGAGATCCATGGGTATGTTTGGAGACTGATCGTGTCTTTTATTAAAAAAAAACTTTATGTATTGTTTTGT--TT-----	TRUE	FALSE	FALSE	0	33	0	1	0.00141523
GTGGAAGCAGATAAAGTTGCAAAAAGAGCTGTGGTTGTTGGCTGTGGCGGCAGGTTCCCGGTCGAAAAGGACGCCAAAGAGGAAGTAAAGCTCTTCTTGGGTAATGCTGGAACTGCAATGCGTCCATTGAAAAATCGACGCTCAAGTCAGAGGTGGCGAAACCCGGCAGCTGTAGTAGCTGCTGGTGGAAATGCAACGTATGTTTTCTTTATCCTAGTTGAAATAAGTATGAGATCCATGGGTATGTTTGGAGACTGATCGTGTCTTTTATTAAAAAAAAACTTCAGTTATGTGCTTGATG-	TRUE	FALSE	FALSE	0	33	0	1	0.00141523
GTGGAAGCAGATAAAGTTGCAAAAAGAGCTGTGGTTGTTGGCTGTGGCGGCAGGTTCCCGGTCGAAAAGGACGCCAAAGAGGAAGTAAAGCTCTTCTTGGGTAATGCTGGAACTGCAATGCGTCCATTGAAAAATCGACGCTCAAGTCAGAGGTGGCGAAACCCGGCAGCTGTAGTAGCTGCTGGTGGAAATGCAACGTATGTTTTCTTTATCCTAGTTGAAATAAGTATGAGATCCATGGGTATGTTTGGAGACTGATCGTGTCTTTTATTAAAAAAAAACCTTCAGTTATGTGCTTTAT--	TRUE	FALSE	FALSE	0	33	0	1	0.00141523
GTGGAAGCAGATAAAGTTGCAAAAAGAGCTGTGGTTGTTGGCTGTGGCGGCAGGTTCCCGGTCGAAAAGGACGCCAAAGAGGAAGTAAAGCTCTTCTTGGGTAATGCTGGAACTGCAATGCGTCCATTGAAAAATCGACGCTCAAGTCAGAGGTGGCGAAACCCGGCAGCTGTAGTAGCTGCTGGTGGAAATGCAACGTATGTTTTCTTTATCCTAGTTGAAATAAGTATGAGATCCATGGGTATGTTTGGAGACTGATCGTGTCTTTTATTAAAAAAAAACCTTCAGTTATGTGCTTGAT--	TRUE	FALSE	FALSE	0	33	0	1	0.00141523
GTGGAAGCAGATAAAGTTGCAAAAAGAGCTGTGGTTGTTGGCTGTGGCGGCAGGTTCCCGGTCGAAAAGGACGCCAAAGAGGAAGTAAAGCTCTTCTTGGGTAATGCTGGAACTGCAATGCGTCCATTGAAAAATCGACGCTCAAGTCAGAGGTGGCGAAACCCGGCAGCTGTAGTAGCTGCTGGTGGAAATGCAACGTATGTTTTCTTTATCCTAGTTGAAATAAGTATGAGATCCATGGGTATGTTTGGAGACTGATCGTGTCTTTTATTAAAAAAAAAACTTCAGTTATGTGTTTGAT--	TRUE	FALSE	FALSE	0	33	0	1	0.00141523
GTGGAAGCAGATAAAGTTGCAAAAAGAGCTGTGGTTGTTGGCTGTGGCGGCAGGTTCCCGGTCGAAAAGGACGCCAAAGAGGAAGTAAAGCTCTTCTTGGGTAATGCTGGAACTGCAATGCGTCCATTGAAAAATCGACGCTCAAGTCAGAGGTGGCGAAACCCGGCAGCTGTAGTAGCTGCTGGTGGAAATGCAACGTATGTTTTCTTTATCCTAGTTGAAATAAGTATGAGATCCATGGGTATGTTTGGAGACTGATCGTGTCTTTTATTAAAAAAAAAACTTCAGTTATGTGCTTGAG--	TRUE	FALSE	FALSE	0	33	0	1	0.00141523
GTGGAAGCAGATAAAGTTGCAAAAAGAGCTGTGGTTGTTGGCTGTGGCGGCAGGTTCCCGGTCGAAAAGGACGCCAAAGAGGAAGTAAAGCTCTTCTTGGGTAATGCTGGAACTGCAATGCGTCCATTGAAAAATCGACGCTCAAGTCAGAGGTGGCGAAACCCGGCAGCTGTAGTAGCTGCTGGTGGAAATGCAACGTATGTTTTCTTTATCCTAGTTGAAATAAGTATGAGATCCATGGGTATGTTTGGAGACTGATCGTGTCTTTTATTAAAAAAAAAACTTCACTTATGTGCTTGAT--	TRUE	FALSE	FALSE	0	33	0	1	0.00141523
GTGGAAGCAGATAAAGTTGCAAAAAGAGCTGTGGTTGTTGGCTGTGGCGGCAGGTTCCCGGTCGAAAAGGACGCCAAAGAGGAAGTAAAGCTCTTCTTGGGTAATGCTGGAACTGCAATGCGTCCATTGAAAAATCGACGCTCAAGTCAGAGGTGGCGAAACCCGGCAGCTGTAGTAGCTGCTGGTGGAAATGCAACGTATGTTTTCTTTATCCTAGTTGAAATAAGTATGAGATCCATGGGTATGTTTGGAGACTGATCGTGTCTTTTATTAAAAAAAAAACGTCAGTTATGTGCTTGAG--	TRUE	FALSE	FALSE	0	33	0	1	0.00141523
GTGGAAGCAGATAAAGTTGCAAAAAGAGCTGTGGTTGTTGGCTGTGGCGGCAGGTTCCCGGTCGAAAAGGACGCCAAAGAGGAAGTAAAGCTCTTCTTGGGTAATGCTGGAACTGCAATGCGTCCATTGAAAAATCGACGCTCAAGTCAGAGGTGGCGAAACCCGGCAGCTGTAGTAGCTGCTGGTGGAAATGCAACGTATGTTTTCTTTATCCTAGTTGAAATAAGTATGAGATCCATGGGTATGTTTGGAGACTGATCATGTCTTTTATTTAAAAAAAAAACTTCAGTTATGTGCTTGA---	TRUE	FALSE	FALSE	0	33	0	1	0.00141523
GTGGAAGCAGATAAAGTTGCAAAAAGAGCTGTGGTTGTTGGCTGTGGCGGCAGGTTCCCGGTCGAAAAGGACGCCAAAGAGGAAGTAAAGCTCTTCTTGGGTAATGCTGGAACTGCAATGCGTCCATTGAAAAATCGACGCTCAAGTCAGAGGTGGCGAAACCCGGCAGCTGTAGTAGCTGCTGGTGGAAATGCAACGTATGTTTTCTTTATCCTAGTTGAAATAAGTATGAGATCCATGGGTATGTTTGGAGACTGATCGTGTCTTTTATTAAAAAACAACTTTCAGTAATGTG-TTGATT-	TRUE	FALSE	FALSE	0	33	0	1	0.00141523
GTGGAAGCAGATAAAGTTGCAAAAAGAGCTGTGGTTGTTGGCTGTGGCGGCAGGTTCCCGGTCGAAAAGGACGCCAAAGAGGAAGTAAAGCTCTTCTTGGGTAATGCTGGAACTGCAATGCGTCCATTGAAAAATCGACGCTCAAGTCAGAGGTGGCGAAACCCGGCAGCTGTAGTAGCTGCTGGTGGAAATGCAACGTATGTTTTCTTTATCCTAGTTGAAATAAGTATGAGATCCATGGGTATGTTCGGAGACTGATCGTGTCTTTTCTTAAAAAAAAAACTTCAGATATGCGCTTGAG--	TRUE	FALSE	FALSE	0	33	0	1	0.00141523
GTGGAAGCAGATAAAGTTGCAAAAAGAGCTGTGGTTGTTGGCTGTGGCGGCAGGTTCCCGGTCGAAAAGGACGCCAAAGAGGAAGTAAAGCTCTTCTTGGGTAATGCTGGAACTGCAATGCGTCCATTGAAAAATCGACGCTCAAGTCAGAGGTGGCGAAACCCGGCAGCTGTAGTAGCTGCTGGTGGAAATGCAACGTATGTTTTCTTTATCCTAGTTGAAATAAGTATGAGATCCATGAGTATGTTTGGAGACTGATCGTGTCTTTTATTAAAAAACAAACTTCAGTTATGTGCTTGAT--	TRUE	FALSE	FALSE	0	33	0	1	0.00141523
GTGGAAGCAGATAAAGTTGCAAAAAGAGCTGTGGTTGTTGGCTGTGGCGGCAGGTTCCCGGTCGAAAAGGACGCCAAAGAGGAAGTAAAGCTCTTCTTGGGTAATGCTGGAACTGCAATGCGTCCATTGAAAAATCGACGCTCAAGTCAGAGGTGGCGAAACCCGGCAGCTGTAGTAGCTGCTGGTGGAAATGCAACGTATGTTTTCTTTATCCTAGTGGAAATAAGTATGATATCCATGGGTATGTTTGGTGACTGATCGTTTCTTTTATTATACAAAAACTTCAGTTATGTGCTTGATG-	TRUE	FALSE	FALSE	0	33	0	1	0.00141523
GTGGAAGCAGATAAAGTTGCAAAAAGAGCTGTGGTTGTTGGCTGTGGCGGCAGGTTCCCGGTCGAAAAGGACGCCAAAGAGGAAGTAAAGCTCTTCTTGGGTAATGCTGGAACTGCAATGCGTCCATTGAAAAATCGACGCTCAAGTCAGAGGTGGCGAAACCCGGCAGCTGTAGTAGCTGCTGGTGGAAATGCAACGTATGTTTTCTTTATCCTAGTGGAAATAAGTATGAGATCCATGGGTATGTTTGGAGACTGATCGTGTCTTTTATT-AAAAAAAACTTTAGTTATTTGGTTTATTG	TRUE	FALSE	FALSE	0	33	0	1	0.00141523
GTGGAAGCAGATAAAGTTGCAAAAAGAGCTGTGGTTGTTGGCTGTGGCGGCAGGTTCCCGGTCGAAAAGGACGCCAAAGAGGAAGTAAAGCTCTTCTTGGGTAATGCTGGAACTGCAATGCGTCCATTGAAAAATCGACGCTCAAGTCAGAGGTGGCGAAACCCGGCAGCTGTAGTAGCTGCTGGTGGAAATGCAACGTATGTTTTCTTTATCCTAGT-GAAATAAGTATGAGATCCATGGGTATGTTTGGAGACTGCTCATGTCTTTTATTAAAAAAAAAACTTACGTTATGTGCTTGATG-	TRUE	FALSE	FALSE	0	33	0	1	0.00141523
GTGGAAGCAGATAAAGTTGCAAAAAGAGCTGTGGTTGTTGGCTGTGGCGGCAGGTTCCCGGTCGAAAAGGACGCCAAAGAGGAAGTAAAGCTCTTCTTGGGTAATGCTGGAACTGCAATGCGTCCATTGAAAAATCGACGCTCAAGTCAGAGGTGGCGAAACCCGGCAGCTGTAGTAGCTGCTGGTGGAAATGCAACGTATGTTTTCTTTATCCTAG-GGAAATAAGAATGAGATCCATGGGTATGGTGGGAGACTGATAATGTCTGTTATTTAAAAAAAAACTTCAGTTATGGGGATGAAG-	TRUE	FALSE	FALSE	0	33	0	1	0.00141523
GTGGAAGCAGATAAAGTTGCAAAAAGAGCTGTGGTTGTTGGCTGTGGCGGCAGGTTCCCGGTCGAAAAGGACGCCAAAGAGGAAGTAAAGCTCTTCTTGGGTAATGCTGGAACTGCAATGCGTCCATTGAAAAATCGACGCTCAAGTCAGAGGTGGCGAAACCCGGCAGCTGTAGTAGCTGCTGGTGGAAATGCAACGTATGTTTTCTTTAACCTAGTTGAAATAAGTATGAGATCCATGGGTATGTTTGGAGACTGATCGTGTCTTTTATTAAAAAAAAAACTTCAGTTATGTGATTGAT--	TRUE	FALSE	FALSE	0	33	0	1	0.00141523
GTGGAAGCAGATAAAGTTGCAAAAAGAGCTGTGGTTGTTGGCTGTGGCGGCAGGTTCCCGGTCGAAAAGGACGCCAAAGAGGAAGTAAAGCTCTTCTTGGGTAATGCTGGAACTGCAATGCGTCCATTGAAAAATCGACGCTCAAGTCAGAGGTGGCGAAACCCGGCAGCTGTAGTAGCTGCTGGTGGAAATGCAACGTATGTTTTCTTTATCCTAGTTGAAATAAGTATGAGATCCATGGGTATGTTTGGAGACTGATCGTGTCTTTTATTAAAAAAATACTTCCGTTATGTGCTTGATG-	TRUE	FALSE	FALSE	0	33	0	1	0.00141523
GTGGAAGCAGATAAAGTTGCAAAAAGAGCTGTGGTTGTTGGCTGTGGCGGCAGGTTCCCGGTCGAAAAGGACGCCAAAGAGGAAGTAAAGCTCTTCTTGGGTAATGCTGGAACTGCAATGCGTCCATTGAAAAATCGACGCTCAAGTCAGAGGTGGCGAAACCCGGCAGCTGTAGTAGCTGCTGGTGGAAATGCAACGTATGTTTTCTTTATCCTAGTTGAAATAAGTATGAGATCCATGGGTATGTTTGGAGACTGATCGTTTCTTTTATTTAACAAAAACTTAAGTTATGTCCTTGATG-	TRUE	FALSE	FALSE	0	33	0	1	0.00141523
GTGGAAGCAGATAAAGTTGCAAAAAGAGCTGTGGTTGTTGGCTGTGGCGGCAGGTTCCCGGTCGAAAAGGACGCCAAAGAGGAAGTAAAGCTCTTCTTGGGTAATGCTGGAACTGCAATGCGTCCATTGAAAAATCGACGCTCAAGTCAGAGGTGGCGAAACCCGGCAGCTGTAGTAGCTGCTGGTGGAAATGCAACGTATGTTTTCTTTATCCTAGTTGAAATAAGTATGAGATCCATGGGTATGTTTGGAGACTGATCGTTTCTTTTATTTAACATAAACCTTTAGTTAAGTGCTTGAT--	TRUE	FALSE	FALSE	0	33	0	1	0.00141523
GTGGAAGCAGATAAAGTTGCAAAAAGAGCTGTGGTTGTTGGCTGTGGCGGCAGGTTCCCGGTCGAAAAGGACGCCAAAGAGGAAGTAAAGCTCTTCTTGGGTAATGCTGGAACTGCAATGCGTCCATTGAAAAATCGACGCTCAAGTCAGAGGTGGCGAAACCCGGCAGCTGTAGTAGCTGCTGGTGGAAATGCAACGTATGTTTTCTTTATCCTTGTTGAAATAAGTATGAGATCCATGGGTATGTTTTGAGACTGATCGTGTCTTTTATTAAAATAATACTTTCCTGTAGTTCT----TTGAG--	TRUE	FALSE	FALSE	0	33	0	1	0.00141523
GTGGAAGCAGATAAAGTTGCAAAAAGAGCTGTGGTTGTTGGCTGTGGCGGCAGGTTCCCGGTCGAAAAGGACGCCAAAGAGGAAGTAAAGCTCTTCTTGGGTAATGCTGGAACTGCAATGCGTCCATTGAAAAATCGACGCTCAAGTCAGAGGTGGCGAAACCCGGCAGCTGTAGTAGCTGCTGGTGGAAATGCAACGTATGTTTTCTTTATCCTAGTTGAACTAAGTATGAGGTCCATGGGTATGTTTGGAGACTGATCGTGTCTTTTATTAAAAAAAAAACTTCAGGTATGTTCTTGAT--	TRUE	FALSE	FALSE	0	33	0	1	0.00141523
GTGGAAGCAGATAAAGTTGCAAAAAGAGCTGTGGTTGTTGGCTGTGGCGGCAGGTTCCCGGTCGAAAAGGACGCCAAAGAGGAAGTAAAGCTCTTCTTGGGTAATGCTGGAACTGCAATGCGTCCATTGAAAAATCGACGCTCAAGTCAGAGGTGGCGAAACCCGGCAGCTGTAGTAGCTGCTGGTGGAAATGCAACGTATGTTTTCTTTATCCTAGTTGAAATAAGTATTAGATCCATGGGTATGTTTGGTGACTGATCGTGTCTTTTATTAAAAAAAAACTTCAGTTATGTGCTTGATG-	TRUE	FALSE	FALSE	0	33	0	1	0.00141523
GTGGAAGCAGATAAAGTTGCAAAAAGAGCTGTGGTTGTTGGCTGTGGCGGCAGGTTCCCGGTCGAAAAGGACGCCAAAGAGGAAGTAAAGCTCTTCTTGGGTAATGCTGGAACTGCAATGCGTCCATTGAAAAATCGACGCTCAAGTCAGAGGTGGCGAAACCCGGCAGCTGTAGTAGCTGCTGGTGGAAATGCAACGTATGTTTTCTTTATCCTAGTTGAAATAAGTATGAGATCCATGGGTATGTTTGGAGATTGATCGTGTCTTTTATTTAAAAAAAAAACTTCAGTTATGTGCTTGA---	TRUE	FALSE	FALSE	0	33	0	1	0.00141523
GTGGAAGCAGATAAAGTTGAAAAAAGAGCTGTGGTTGTTAGCTGTGGCGGCAGGTTCCCGGTCGAAAAGGACGCCAAAGAGGAAGTAAAGCTCTTCTTGGGTAATGCTGGAACTGCAATGCGTCCATTGAAAAATCGACGCTCAAGTCAGAGGTGGCGAAACCCGGCAGCTGTAGTAGCTGCTGGTGGAAATGCAACGTATGTTTTCTTTATCCTAGTGGAAATAAGTATGAGATCCATGGGTATGTTTGGAGACTGATCGTTTCTTTTATTAAAAAAAAACTTCAGTTATGTGCTTGATG-	TRUE	FALSE	FALSE	0	33	0	1	0.00141523
GTGGAAGCAGATAAAGTTGCAAAAAGAGCCGTGGTTGTTGGCTGTGGCGGCAGGTTCCCGGTCGAAAAGGACGCCAAAGAGGAAGTAAAGCTCTTCTTGGGTAATGCTGGAACTGCAATGCGTCCATTGAAAAATCGACGCTCAAGTCAGAGGTGGCGAAACCCGGCAGCTGTAGTAGCTGCTGGTGGAAATGCAACGTATGTTTTCTTTATCCTAGTTGAAATAAGTATGAGATCCATGGGTATGTTTGGAGACTGATCGTGTCTTTTATTAAAAAACAAACTTCGTTTATGTTTTTGAT--	TRUE	FALSE	FALSE	0	33	0	1	0.00141523
GT-GAAGCAGATAAAGTTGCAAAAAGAGCTGTGGTTGTTGGCTGTGGCGGCAGGTTCCCAGTCGAAAAGGACGCCAAAGAGGAAGTAAAGCTCTTCTTGGGTAATGCTGGAACTGCAATGCGTCCATTGAAAAATCGACGCTCAAGTCAGAGGTGGCGAAACCCGGCAGCTGTAGTAGCTGCTGGTGGAAATGCAACGTATGTTTTCTTTATCCTAGTTGAAATAAGTATGAGATCCATGGGTATGTTTGGAGACTGATCGTGTCTTTTATTTAAAAAAAAAACTTCAGTTATGTGCTTGAT--	TRUE	FALSE	FALSE	0	33	0	1	0.00141523
GTGGAAGCAGATAAAGTTGCAAAAAGAGCTGTGGTTGTTGGCTGTGGCGGCAGGTTCCCAGTCGAAAAGGACGCCAAAGAGGAAGTAAAGCTCTTCTTGGGTAATGCTGGAACTGCAATGCGTCCATTGAAAAATCGACGCTCAAGTCAGAGGTGGCGAAACCCGGCAGCTGTAGTAGCTGCTGGTGGAAATGCAACGTATGTTTTCTTTATCCTAGTTGAAACAAGTATGAGATCCATGGGTATGTTTGGAGACTGATCGTGTCTTTTATTAAAAAAAAAACTTCAGTTATGTGCTTGAT--	TRUE	FALSE	FALSE	0	33	0	1	0.00141523
GTGGAAGCAGATAAAGTTGCAAAAAGAGCTGTGGTTGTTGGCTGTGGCGGCAGGTTCCCAGTCGAAAAGGACGCCAAAGAGGAAGTAAAGCTCTTCTTGGGTAATGCTGGAACTGCAATGCGTCCATTGAAAAATCGACGCTCAAGTCAGAGGTGGCGAAACCCGGCAGCTGTAGTAGCTGCTGGTGGAAATGCAACGTATGTTTTCTTTATCCTAGT-GAAATAAGTATGAGATCCATGGGTATGTTTGGAGACTGATCATGTCTTTTATTTAAAAAAAAAACTTCAGTTATGTGCTTGAT--	TRUE	FALSE	FALSE	0	33	0	1	0.00141523
GTGGAAGCAGATAAAGTTGCAAAAAGAGCTGTGGTTGTTGGCTGTGGCGGCAGGTTCCCAGTCGAAAAGGACGCCAAAGAGGAAGTAAAGCTCTTCTTGGGTAATGCTGGAACTGCAATGCGTCCATTGAAAAATCGACGCACAAGTCAGAGGTGGCGAAACCCGGCAGCTGTAGTAGCTGCTGGTGGAAATGCAACGTATGTTTTCTTTATCCTAGTTGAAATAAGTATGAGATCCATGGGTATGTTTGGAGACTGATCGTGTCTTTTATTAAAAAAAAAACTTCAGTTATGTGCTTGAT--	TRUE	FALSE	FALSE	0	33	0	1	0.00141523
GTGGAAGCAGATAAAGTTGCAAAAAGAGCTGTGGTTGTTGGCTGTGGCGGCAGGTTCCCAGTCGAAAAGGACGCCAAAGAGGAAGTAAAGCTCTTCTTGGGTAATGCTGGAACTGCAATGCGGCCACTAACTGGTCCAGAACCTTGACCGAACGCAGCGGTGGTAACGGC----------GCAACGTATGTTTTCTTTATCCTAGTGGAAATAAGTATGAGATCCATGGGTATGTTTGGAGACTGATCGTTTCTTTTATTAAAAAAAAACTTCAGTTATGTGCTTGATGG	TRUE	FALSE	FALSE	0	21	0	35	0.049533
GTGGAAGCAGATAAAGTTGCAAAAAGAGCTGTGGTTGTTGGCTGTGGCGGCAGGTTCCCGGTCGAAAAGGACGCCAAAGAGGAAGTAAAGCTCTTCTTGGGTAATGCTGGAACTGCAATGCGGCCACTAACTGGTCCAGAACCTTGACCGAACGCAGCGGTGGTAACGGC----------GCAACGTATGTTTTCTTTATCCTAGTGGAAATAAGTATGAGATCCATGGGTATGTTTGGAGACTGATCGTTTCTTTTATTAAAAAAAAACTTCAGTTATGTGCTTGATGG	TRUE	FALSE	FALSE	0	21	0	6	0.00849137
GTGGAAGCAGATAAAGTTGCAAAAAGAGCTGTGGTTGTTGGCTGTGGCGGCAGGTTCCCAGTCGAAAAGGACGCCAAAGAGGAAGTAAAGCTCTTCTTGGGTAATGCTGGAACTGCAATGCGGCCACTAACTGGTCCAGAACCTTGACCGAACGCAGCGGTGGTAACGGC----------GCAACGTATGTTTTCTTTATCCTAGTGGAAATAAGTATGAGATCCATGGGTATGTTTGGAGACTGATCATGTCTTTTATTTAAAAAAAAAACTTCAGTTATGTGCTTGATGG	TRUE	FALSE	FALSE	0	21	0	4	0.00566091
GTGGAAGCAGATAAAGTTGCAAAAAGAGCTGTGGTTGTTGGCTGTGGCGGCAGGTTCCCAGTCGAAAAGGACGCCAAAGAGGAAGTAAAGCTCTTCTTGGGTAATGCTGGAACTGCAATGCGGCCACTAACTGGTCCAGAACCTTGACCGAACGCAGCGGTGGTAACGGC----------GCAACGTATGTTTTCTTTATCCTAGTGGAAATAAGTATGAGATCCATGGGTATGTTTGGAGACTGATCGTTTCTTTTATTAAAAAAAAAACTTCAGTTATGTGCTTGATGG	TRUE	FALSE	FALSE	0	21	0	3	0.00424568
GTGGAAGCAGATAAAGTTGCAAAAAGAGCTGTGGTTGTTGGCTGTGGCGGCAGGTTCCCAGTCGAAAAGGACGCCAAAGAGGAAGTAAAGCTCTTCTTGGGTAATGCTGGAACTGCAATGCGGCCACTAACTGGTCCAGAACCTTGACCGAACGCAGCGGTGGTAACGGC----------GCAACGTATGTTTTCTTTATCCTAGTGGAAATAAGTATGAGATCCATGGGTATGTTTGGAGACTGATCGTGTCTTTTATTAAAAAAAAAACTTCAGTTATGTGCTTGATGG	TRUE	FALSE	FALSE	0	21	0	2	0.00283046
GTGGAAGCAGATTAAGTTGCAAAAAGAGCTGTGGTTGTTGGCTGTGGCGGCAGGTTCCCAGTCGAAAAGGACGCCAAAGAGGAAGTAAAGCTCTTCTTGGGTAATGCTGGAACTGCAATGCGGCCACTAACTGGTCCAGAACCTTGACCGAACGCAGCGGTGGTAACGGC----------GCAACGTATGTTTTCTTTATCCTAGTGGAAATAAGTATGCGATCCATGGGTATGTTTGGAGACTGATCGTTTCTTTTATTAAAAAAAAACTTCAGTTATGTGCTTGATGG	TRUE	FALSE	FALSE	0	21	0	1	0.00141523
GTGGAAGCAGATAAAGTTGCAAAAAGAGTTGTGGTTGTTGGCTGTGGCGGCAGGTTCCCAGTCGAAAAGGACGCCATAGAGGAAGTAAAGCTCTTCTTGGGTAATGCTGGAACTGCAATGCGGCCACTAACTGGTCCAGAACCTTGACCGAACGCAGCGGTGGTAACGGC----------GCAACGTATGTTTTCTTTATCCTAGTGGAAATAAGTATGAGATCCATGGGTATGTTTGGAGACTGATCGTTTCTTTTATTAAAAAAAAACTTCAGTTATGTGCTTGATGG	TRUE	FALSE	FALSE	0	21	0	1	0.00141523
GTGGAAGCAGATAAAGTTGCAAAAAGAGTTGTGGTTGTTGGCTGTGGCGGCAGGTTCCCAGTCGAAAAGGACGCCAAAGAGGAAGTAAAGCTCTTCTTGGGTAATGCTGGAACTGCAATGCGGCCACTAACTGGTCCAGAACCTTGACCGAACGCAGCGGTGGTAACGGC----------GCAACGTATGTTTTCTTTATCCTAGTGGAAATAAGTATGAGATCCATGGGTATGTTTGGAGACTGATCGTTTCTTTTATTAAAAAAAAACTTCAGTTATGTGTTTGG---	TRUE	FALSE	FALSE	0	21	0	1	0.00141523
GTGGAAGCAGATAAAGTTGCAAAAAGAGTTGTGGTTGTTGGCTGTGGCGGCAGGTTCCCAGTCGAAAAGGACGCCAAAGAGGAAGTAAAGCTCTTCTTGGGTAATGCTGGAACTGCAATGCGGCCACTAACTGGTCCAGAACCTTGACCGAACGCAGCGGTGGTAACGGC----------GCAACGTATGTTTTCTTTATCCTAGTGGAAATAAGTATGAGATCCATGGGTATGTTTGGAGACTGATCGTTTCTTTTATTAAAAAAAAACTTCAGTTATGTGCTTGATGG	TRUE	FALSE	FALSE	0	21	0	1	0.00141523
GTGGAAGCAGATAAAGTTGCAAAAAGAGTTGTGGTTGTTGGCTGTGGCGGCAGGTTCCCAGTCGAAAAGGACGCCAAAGAGGAAGTAAAGCTCTTCTTGGGTAATGCTGGAACTGCAATGCGGCCACTAACTGGTCCAGAACCTTGACCGAACGCAGCGGTGGTAACGGC----------GCAACGTATGTTTTCTTTATCCTAGTGGAAATAAGTATGAGATCCATGGGTATGTTTGGAGACTGATCGTTTCTTTTATTAAAAAAAAAACTTCAGTTATGTGCTTGATGG	TRUE	FALSE	FALSE	0	21	0	1	0.00141523
CTGGAAGCAGATAAAGTTGCAAAAAGAGCTGTGGTTGTTGGCTGTGGCGGCAGGTTCCCAGTCGAAAAGGACGCCAAAGAGGAAGTAAAGCTCTTCTTGGGTAATGCTGGAACTGCAATGCGGCCACTAACTGGTCCAGAACCTTGACCGAACGCAGCGGTGGTAACGGC----------GCAACGTATGTTTTCTTTATCCTAGTGGAAATAAGTATGAGATCCATGGGTATGTTTGGAGACTGATCGTTTCTTTTATTAAAAAAAAACTTCAGTTATGTGCTTGATGG	TRUE	FALSE	FALSE	0	21	0	1	0.00141523
#NAME?	TRUE	FALSE	FALSE	0	21	0	1	0.00141523
GTGGAAGCAGATAAAGTTGCAAAAAGAGCTGTGGTTGTTGGCTGTGGCGGCAGGTTCCCAGTCGAAAAGGACGCCAAAGAGGAAGTAAAGCTCTTCTTGGGTAATGCTGGAACTGCAATGCGGCCACTAACTGGTCCAGAACCTTGACCGAACGCAGCGGTGGTAACGGC----------GCAACGTATGTTTTCTTTATCCTAGTGGAAATAAGTATGAGATCCATGGGTATGTTTGGAGACTGATCGTTTCTTTTATTAAAAAAAAACTTCAGTTATGGGCTTGATGG	TRUE	FALSE	FALSE	0	21	0	1	0.00141523
GTGGAAGCAGATAAAGTTGCAAAAAGAGCTGTGGTTGTTGGCTGTGGCGGCAGGTTCCCAGTCGAAAAGGACGCCAAAGAGGAAGTAAAGCTCTTCTTGGGTAATGCTGGAACTGCAATGCGGCCACTAACTGGTCCAGAACCTTGACCGAACGCAGCGGTGGTAACGGC----------GCAACGTATGTTTTCTTTATCCTAGTGGAAATAAGTATGAGATCCATGGGTCTGTTTGGAGACTGATCGTTTCTTTTATTTAAAAAAAACTTCAGTTATGTGCTTGATGT	TRUE	FALSE	FALSE	0	21	0	1	0.00141523
GTGGAAGCAGATAAAGTTGCAAAAAGAGCTGTGGTTGTTGGCTGTGGCGGCAGGTTCCCAGTCGAAAAGGACGCCAAAGAGGAAGTAAAGCTCTTCTTGGGTAATGCTGGAACTGCAATGCGGCCACTAACTGGTCCAGAACCTTGACCGAACGCAGCGGTGGTAACGGC----------GCAACGTATGTTTTCTTTATCCTAGTGGAAATAAGTATGAGATCCATGGGTCTGTTTGGAGACTGATCGTTTCTTTTATTAAAAAAAAACTTCAGTTATGTGCTTGATGG	TRUE	FALSE	FALSE	0	21	0	1	0.00141523
GTGGAAGCAGATAAAGTTGCAAAAAGAGCTGTGGTTGTTGGCTGTGGCGGCAGGTTCCCAGTCGAAAAGGACGCCAAAGAGGAAGTAAAGCTCTTCTTGGGTAATGCTGGAACTGCAATGCGGCCACTAACTGGTCCAGAACCTTGACCGAACGCAGCGGTGGTAACGGC----------GCAACGTATGTTTTCTTTATCCTAGTGGAAATAAGTATGAGATCCATGGGTATGTTTTGAGACTGATCGTTTCTTTTATTAAAAAAAAACTTCAGTTATGTGCTTGATGG	TRUE	FALSE	FALSE	0	21	0	1	0.00141523
GTGGAAGCAGATAAAGTTGCAAAAAGAGCTGTGGTTGTTGGCTGTGGCGGCAGGTTCCCAGTCGAAAAGGACGCCAAAGAGGAAGTAAAGCTCTTCTTGGGTAATGCTGGAACTGCAATGCGGCCACTAACTGGTCCAGAACCTTGACCGAACGCAGCGGTGGTAACGGC----------GCAACGTATGTTTTCTTTATCCTAGTGGAAATAAGTATGAGATCCATGGGTATGTTTGTATACTGATCGTTTCTTTTATTACAAAAAAAACTTCAGTTATGTGCTTGATGGCTGTCTCTTATGCTCATCT	TRUE	FALSE	FALSE	0	21	0	1	0.00141523
GTGGAAGCAGATAAAGTTGCAAAAAGAGCTGTGGTTGTTGGCTGTGGCGGCAGGTTCCCAGTCGAAAAGGACGCCAAAGAGGAAGTAAAGCTCTTCTTGGGTAATGCTGGAACTGCAATGCGGCCACTAACTGGTCCAGAACCTTGACCGAACGCAGCGGTGGTAACGGC----------GCAACGTATGTTTTCTTTATCCTAGTGGAAATAAGTATGAGATCCATGGGTATGTTTGTAGACTGATCGTTTCTATTATTAACAAAAAACTTCAGTTATGTGCTTGATGG	TRUE	FALSE	FALSE	0	21	0	1	0.00141523
GTGGAAGCAGATAAAGTTGCAAAAAGAGCTGTGGTTGTTGGCTGTGGCGGCAGGTTCCCAGTCGAAAAGGACGCCAAAGAGGAAGTAAAGCTCTTCTTGGGTAATGCTGGAACTGCAATGCGGCCACTAACTGGTCCAGAACCTTGACCGAACGCAGCGGTGGTAACGGC----------GCAACGTATGTTTTCTTTATCCTAGTGGAAATAAGTATGAGATCCATGGGTATGTTTGGAGACTGATTGTTTCTTATATTACAAAAAAACTTCAGTTATGTGCTTGATGG	TRUE	FALSE	FALSE	0	21	0	1	0.00141523
GTGGAAGCAGATAAAGTTGCAAAAAGAGCTGTGGTTGTTGGCTGTGGCGGCAGGTTCCCAGTCGAAAAGGACGCCAAAGAGGAAGTAAAGCTCTTCTTGGGTAATGCTGGAACTGCAATGCGGCCACTAACTGGTCCAGAACCTTGACCGAACGCAGCGGTGGTAACGGC----------GCAACGTATGTTTTCTTTATCCTAGTGGAAATAAGTATGAGATCCATGGGTATGTTTGGAGACTGATCGTTTCTTTTATTTAAAAAAAAAACTTCAGTTATGTGCTTGATGG	TRUE	FALSE	FALSE	0	21	0	1	0.00141523
GTGGAAGCAGATAAAGTTGCAAAAAGAGCTGTGGTTGTTGGCTGTGGCGGCAGGTTCCCAGTCGAAAAGGACGCCAAAGAGGAAGTAAAGCTCTTCTTGGGTAATGCTGGAACTGCAATGCGGCCACTAACTGGTCCAGAACCTTGACCGAACGCAGCGGTGGTAACGGC----------GCAACGTATGTTTTCTTTATCCTAGTGGAAATAAGTATGAGATCCATGGGTATGTTTGGAGACTGATCGTTTCTTTTATTCAAAAAAAACTTCAGTTATGTGCTTGATGG	TRUE	FALSE	FALSE	0	21	0	1	0.00141523
GTGGAAGCAGATAAAGTTGCAAAAAGAGCTGTGGTTGTTGGCTGTGGCGGCAGGTTCCCAGTCGAAAAGGACGCCAAAGAGGAAGTAAAGCTCTTCTTGGGTAATGCTGGAACTGCAATGCGGCCACTAACTGGTCCAGAACCTTGACCGAACGCAGCGGTGGTAACGGC----------GCAACGTATGTTTTCTTTATCCTAGTGGAAATAAGTATGAGATCCATGGGTATGTTTGGAGACTGATCGTTTCTTTTATTATAAAAAAACTTCAGTTATGTG-TTGATGG	TRUE	FALSE	FALSE	0	21	0	1	0.00141523
GTGGAAGCAGATAAAGTTGCAAAAAGAGCTGTGGTTGTTGGCTGTGGCGGCAGGTTCCCAGTCGAAAAGGACGCCAAAGAGGAAGTAAAGCTCTTCTTGGGTAATGCTGGAACTGCAATGCGGCCACTAACTGGTCCAGAACCTTGACCGAACGCAGCGGTGGTAACGGC----------GCAACGTATGTTTTCTTTATCCTAGTGGAAATAAGTATGAGATCCATGGGTATGTTTGGAGACTGATCGTTTCTTTTATTAGAAAAAAACTTCAGTTATGTGCTTGATGG	TRUE	FALSE	FALSE	0	21	0	1	0.00141523
GTGGAAGCAGATAAAGTTGCAAAAAGAGCTGTGGTTGTTGGCTGTGGCGGCAGGTTCCCAGTCGAAAAGGACGCCAAAGAGGAAGTAAAGCTCTTCTTGGGTAATGCTGGAACTGCAATGCGGCCACTAACTGGTCCAGAACCTTGACCGAACGCAGCGGTGGTAACGGC----------GCAACGTATGTTTTCTTTATCCTAGTGGAAATAAGTATGAGATCCATGGGTATGTTTGGAGACTGATCGTTTCTTTTATTACAAAAAAACTTCAGTTATGTGCTTGATGG	TRUE	FALSE	FALSE	0	21	0	1	0.00141523
GTGGAAGCAGATAAAGTTGCAAAAAGAGCTGTGGTTGTTGGCTGTGGCGGCAGGTTCCCAGTCGAAAAGGACGCCAAAGAGGAAGTAAAGCTCTTCTTGGGTAATGCTGGAACTGCAATGCGGCCACTAACTGGTCCAGAACCTTGACCGAACGCAGCGGTGGTAACGGC----------GCAACGTATGTTTTCTTTATCCTAGTGGAAATAAGTATGAGATCCATGGGTATGTTTGGAGACTGATCGTTTCTTTTATTAATAAAAAAATTCAGTTATGTGCTTGATGGCTGGCTCTTATTCACATTTC	TRUE	FALSE	FALSE	0	21	0	1	0.00141523
GTGGAAGCAGATAAAGTTGCAAAAAGAGCTGTGGTTGTTGGCTGTGGCGGCAGGTTCCCAGTCGAAAAGGACGCCAAAGAGGAAGTAAAGCTCTTCTTGGGTAATGCTGGAACTGCAATGCGGCCACTAACTGGTCCAGAACCTTGACCGAACGCAGCGGTGGTAACGGC----------GCAACGTATGTTTTCTTTATCCTAGTGGAAATAAGTATGAGATCCATGGGTATGTTTGGAGACTGATCGTTTCTTTTATTAACAAAAAACTTCAGTTATGTGCTTGATGG	TRUE	FALSE	FALSE	0	21	0	1	0.00141523
GTGGAAGCAGATAAAGTTGCAAAAAGAGCTGTGGTTGTTGGCTGTGGCGGCAGGTTCCCAGTCGAAAAGGACGCCAAAGAGGAAGTAAAGCTCTTCTTGGGTAATGCTGGAACTGCAATGCGGCCACTAACTGGTCCAGAACCTTGACCGAACGCAGCGGTGGTAACGGC----------GCAACGTATGTTTTCTTTATCCTAGTGGAAATAAGTATGAGATCCATGGGTATGTTTGGAGACTGATCGTTTCTTTTATTAAACAAAAACTTCAGTTATGTGCTTGATGG	TRUE	FALSE	FALSE	0	21	0	1	0.00141523
GTGGAAGCAGATAAAGTTGCAAAAAGAGCTGTGGTTGTTGGCTGTGGCGGCAGGTTCCCAGTCGAAAAGGACGCCAAAGAGGAAGTAAAGCTCTTCTTGGGTAATGCTGGAACTGCAATGCGGCCACTAACTGGTCCAGAACCTTGACCGAACGCAGCGGTGGTAACGGC----------GCAACGTATGTTTTCTTTATCCTAGTGGAAATAAGTATGAGATCCATGGGTATGTTTGGAGACTGATCGTTTCTTTTATTAAAAAAGAACTTCAGTTATGTGCTTGTTGGCTGTCTTTTATACTATTATC	TRUE	FALSE	FALSE	0	21	0	1	0.00141523
GTGGAAGCAGATAAAGTTGCAAAAAGAGCTGTGGTTGTTGGCTGTGGCGGCAGGTTCCCAGTCGAAAAGGACGCCAAAGAGGAAGTAAAGCTCTTCTTGGGTAATGCTGGAACTGCAATGCGGCCACTAACTGGTCCAGAACCTTGACCGAACGCAGCGGTGGTAACGGC----------GCAACGTATGTTTTCTTTATCCTAGTGGAAATAAGTATGAGATCCATGGGTATGTTTGGAGACTGATCGTTTCTTTTATTAAAAAAAACCTTCAGTTATGTGCTTGTTAG	TRUE	FALSE	FALSE	0	21	0	1	0.00141523
GTGGAAGCAGATAAAGTTGCAAAAAGAGCTGTGGTTGTTGGCTGTGGCGGCAGGTTCCCAGTCGAAAAGGACGCCAAAGAGGAAGTAAAGCTCTTCTTGGGTAATGCTGGAACTGCAATGCGGCCACTAACTGGTCCAGAACCTTGACCGAACGCAGCGGTGGTAACGGC----------GCAACGTATGTTTTCTTTATCCTAGTGGAAATAAGTATGAGATCCATGGGTATGTTTGGAGACTGATCGTTTCTTTTATTAAAAAAAACCTTCAGTTATGTGCTTGATGG	TRUE	FALSE	FALSE	0	21	0	1	0.00141523
GTGGAAGCAGATAAAGTTGCAAAAAGAGCTGTGGTTGTTGGCTGTGGCGGCAGGTTCCCAGTCGAAAAGGACGCCAAAGAGGAAGTAAAGCTCTTCTTGGGTAATGCTGGAACTGCAATGCGGCCACTAACTGGTCCAGAACCTTGACCGAACGCAGCGGTGGTAACGGC----------GCAACGTATGTTTTCTTTATCCTAGTGGAAATAAGTATGAGATCCATGGGTATGTTTGGAGACTGATCGTTTCTTTTATTAAAAAAAAATTTCAGTTATGTGCTTGTTGG	TRUE	FALSE	FALSE	0	21	0	1	0.00141523
GTGGAAGCAGATAAAGTTGCAAAAAGAGCTGTGGTTGTTGGCTGTGGCGGCAGGTTCCCAGTCGAAAAGGACGCCAAAGAGGAAGTAAAGCTCTTCTTGGGTAATGCTGGAACTGCAATGCGGCCACTAACTGGTCCAGAACCTTGACCGAACGCAGCGGTGGTAACGGC----------GCAACGTATGTTTTCTTTATCCTAGTGGAAATAAGTATGAGATCCATGGGTATGTTTGGAGACTGATCGTTTCTTTTATTAAAAAAAAACTTCCGTTCTGTGCTTGATGG	TRUE	FALSE	FALSE	0	21	0	1	0.00141523
GTGGAAGCAGATAAAGTTGCAAAAAGAGCTGTGGTTGTTGGCTGTGGCGGCAGGTTCCCAGTCGAAAAGGACGCCAAAGAGGAAGTAAAGCTCTTCTTGGGTAATGCTGGAACTGCAATGCGGCCACTAACTGGTCCAGAACCTTGACCGAACGCAGCGGTGGTAACGGC----------GCAACGTATGTTTTCTTTATCCTAGTGGAAATAAGTATGAGATCCATGGGTATGTTTGGAGACTGATCGTTTCTTTTATTAAAAAAAAACTTCAGTTATGTGCTTGTTGG	TRUE	FALSE	FALSE	0	21	0	1	0.00141523
GTGGAAGCAGATAAAGTTGCAAAAAGAGCTGTGGTTGTTGGCTGTGGCGGCAGGTTCCCAGTCGAAAAGGACGCCAAAGAGGAAGTAAAGCTCTTCTTGGGTAATGCTGGAACTGCAATGCGGCCACTAACTGGTCCAGAACCTTGACCGAACGCAGCGGTGGTAACGGC----------GCAACGTATGTTTTCTTTATCCTAGTGGAAATAAGTATGAGATCCATGGGTATGTTTGGAGACTGATCGTTTCTTTTATTAAAAAAAAACTTCAGTTATGTGCTTGATTG	TRUE	FALSE	FALSE	0	21	0	1	0.00141523
GTGGAAGCAGATAAAGTTGCAAAAAGAGCTGTGGTTGTTGGCTGTGGCGGCAGGTTCCCAGTCGAAAAGGACGCCAAAGAGGAAGTAAAGCTCTTCTTGGGTAATGCTGGAACTGCAATGCGGCCACTAACTGGTCCAGAACCTTGACCGAACGCAGCGGTGGTAACGGC----------GCAACGTATGTTTTCTTTATCCTAGTGGAAATAAGTATGAGATCCATGGTTATGTTTGGAGACTGATCGTTTCTTTTATTAAAAAAAAACTTCAGTTATGTGCTTGTTTG	TRUE	FALSE	FALSE	0	21	0	1	0.00141523
GTGGAAGCAGATAAAGTTGCAAAAAGAGCTGTGGTTGTTGGCTGTGGCGGCAGGTTCCCAGTCGAAAAGGACGCCAAAGAGGAAGTAAAGCTCTTCTTGGGTAATGCTGGAACTGCAATGCGGCCACTAACTGGTCCAGAACCTTGACCGAACGCAGCGGTGGTAACGGC----------GCAACGTATGTTTTCTTTATCCTAGTGGAAATAAGTATGAGATCCTTGGGTATGTTTGGAGACTGATCGTTTCTTTTATTAAAAAAAAATTTCAGTTATGTGCTTGATGG	TRUE	FALSE	FALSE	0	21	0	1	0.00141523
GTGGAAGCAGATAAAGTTGCAAAAAGAGCTGTGGTTGTTGGCTGTGGCGGCAGGTTCCCAGTCGAAAAGGACGCCAAAGAGGAAGTAAAGCTCTTCTTGGGTAATGCTGGAACTGCAATGCGGCCACTAACTGGTCCAGAACCTTGACCGAACGCAGCGGTGGTAACGGC----------GCAACGTATGTTTTCTTTATCCTAGTGGAAATAAGTATGAGCTCCATGGGTATGTTTGGAGACTGATCGTTTCTTTTATTAAAAAAAAAACTTCAGTTATGAGCTTGATGG	TRUE	FALSE	FALSE	0	21	0	1	0.00141523
GTGGAAGCAGATAAAGTTGCAAAAAGAGCTGTGGTTGTTGGCTGTGGCGGCAGGTTCCCAGTCGAAAAGGACGCCAAAGAGGAAGTAAAGCTCTTCTTGGGTAATGCTGGAACTGCAATGCGGCCACTAACTGGTCCAGAACCTTGACCGAACGCAGCGGTGGTAACGGC----------GCAACGTATGTTTTCTTTATCCTAGTGGAAATAAGTATGTGATCCATGGGTATGTTTGGAGACTGTTCATGTCTTTTATTTAAAAAAAAAACTTCAGTTATGTGCTTGATGG	TRUE	FALSE	FALSE	0	21	0	1	0.00141523
GTGGAAGCAGATAAAGTTGCAAAAAGAGCTGTGGTTGTTGGCTGTGGCGGCAGGTTCCCAGTCGAAAAGGACGCCAAAGAGGAAGTAAAGCTCTTCTTGGGTAATGCTGGAACTGCAATGCGGCCACTAACTGGTCCAGAACCTTGACCGACCGCAGCGGTGGTACCGGCT----------CAACGTATGTTTTCTTTATCCTAGTGTACATAAGTATGAGATCCATGTGTATGTTTGGAGACTGCTCGTTTCTTTTCTTAACAACAAACTTCAGTTATGTGCTTGATTG	TRUE	FALSE	FALSE	0	21	0	1	0.00141523
GTGGAAGCAGATAAAGTTGCAAAAAGAGCTGTGGTTGTTGGCTGTGGCGGCAGGTTCCCAGTCGAAAAGGACGCCAAAGAGGAAGTAAAGCTCTTCTTGGGTAATGCTGGAACTGCAATGCGGCCACTAACTGGTCCAGAACCTTGACCGAACGCAGCGGTGGTAACGGC----------GCTACGTATGTTTTCTTTATCCTAGTGGAAATAAGTATGAGATCCATGGGTATGTTTGGAGACTGATCATGTCTTTTATTTAAAAAAAAACTTCTGTTATGTGATTGATGG	TRUE	FALSE	FALSE	0	21	0	1	0.00141523
GTGGAAGCAGATAAAGTTGCAAAAAGAGCTGTGGTTGTTGGCTGTGGCGGCAGGTTCCCAGTCGAAAAGGACGCCAAAGAGGAAGTAAAGCTCTTCTTGGGTAATGCTGGAACTGCAATGCGGCCACTAACTGGTCCAGAACCTTGACCGAACGCAGCGGTGGTAACGGC----------GCAGCGTATGTTTTCTTTATCCTAGTGGAAATAAGTATGAGATCCATGGGTATGTTTGGAGACTGATCGTTTCTTTTATTAAAAAAAAACTTCAGTTATGTGCTTGATGG	TRUE	FALSE	FALSE	0	21	0	1	0.00141523
GTGGAAGCAGATAAAGTTGCAAAAAGAGCTGTGGTTGTTGGCTGTGGCGGCAGGTTCCCAGTCGAAAAGGACGCCAAAGAGGAAGTAAAGCTCTTCTTGGGTAATGCTGGAACTGCAATGCGGCCACTAACTGGTCCAGAACCTTGACCGAACGCAGCGGTGGTAACGGC----------GCACCGTATGTTTTCTTTATCCTAGTTGAAATACGTATGAGATCCATGGGTATGTTTGGAGACTGATCGTGTCTTTTATTAAAAAAAAAACTTCAGTTATGTGCTTGTTGGCTGTCTCTTATACACACAT	TRUE	FALSE	FALSE	0	21	0	1	0.00141523
GTGGAAGCAGATAAAGTTGCAAAAAGAGCTGTGGTTGTTGGCTGTGGCGGCAGGTTCCCAGTCGAAAAGGACGCCAAAGAGGAAGTAAAGCTCTTCTTGGGTAATGCTGGAACTGCAATGCGGCCACTAACTGGTCCAGAACCTTGACCGAACGCAGCGGTGGTAACGGC----------GCAACGTATGTTTTCTTTATCCTAGTTGAAATACGTATGAGATCCATGGGTATGTTTGGAGACTGATCATGTCTTTTATTTAAAAAAAAAACTTCAGCTATGTGCTTGATGG	TRUE	FALSE	FALSE	0	21	0	1	0.00141523
GTGGAAGCAGATAAAGTTGCAAAAAGAGCTGTGGTTGTTGGCTGTGGCGGCAGGTTCCCAGTCGAAAAGGACGCCAAAGAGGAAGTAAAGCTCTTCTTGGGTAATGCTGGAACTGCAATGCGGCCACTAACTGGTCCAGAACCTTGACCGAACGCAGCGGTGGTAACGGC----------GCAACGTATGTTTTCTTTATCCTAGTTGAAATAAGTATGAGATCCATGGGTATGTTTGGAGACTGATCGTTTCTTTTATTAAAAAAAAACTTCAGTTATGTGCTTGATGG	TRUE	FALSE	FALSE	0	21	0	1	0.00141523
GTGGAAGCAGATAAAGTTGCAAAAAGAGCTGTGGTTGTTGGCTGTGGCGGCAGGTTCCCAGTCGAAAAGGACGCCAAAGAGGAAGTAAAGCTCTTCTTGGGTAATGCTGGAACTGCAATGCGGCCACTAACTGGTCCAGAACCTTGACCGAACGCAGCGGTGGTAACGGC----------GCAACGTATGTTTTCTTTATCCTAGTTGAAATAAGTATGAGATCCATGGGTATGATTGGAGACTGATCGTATCTTTTAATAAAAAAAAACTTCAGTTATGTGGTTGATGG	TRUE	FALSE	FALSE	0	21	0	1	0.00141523
GTGGAAGCAGATAAAGTTGCAAAAAGAGCTGTGGTTGTTGGCTGTGGCGGCAGGTTCCCAGTCGAAAAGGACGCCAAAGAGGAAGTAAAGCTCTTCTTGGGTAATGCTGGAACTGCAATGCGGCCACTAACTGGTCCAGAACCTTGACCGAACGCAGCGGTGGTAACGGC----------GCAACGTATGTTTTCTTTATCCTAGTGGAAATACGTATGAGATCCATGGGTATGTTTGGAGACTGATCGTTTCTTTTATTAAAAAAAAACTTCAGTTATGTGCTTGATGG	TRUE	FALSE	FALSE	0	21	0	1	0.00141523
GTGGAAGCAGATAAAGTTGCAAAAAGAGCTGTGGTTGTTGGCTGTGGCGGCAGGTTCCCAGTCGAAAAGGACGCCAAAGAGGAAGTAAAGCTCTTCTTGGGTAATGCTGGAACTGCAATGCGGCCACTAACTGGTCCAGAACCTTGACCGAACGCAGCGGTGGTAACGGC----------GCAACGTATGTTTTCTTTATCCTAGTGGAAATAAGTATGAGATCCATGGGTATGTTTGGAGACTGATCGTTTCTTTTATTAAAAAAAAACTTCAGTTATGTGCATGATGG	TRUE	FALSE	FALSE	0	21	0	1	0.00141523
GTGGAAGCAGATAAAGTTGCAAAAAGAGCTGTGGTTGTTGGCTGTGGCGGCAGGTTCCCAGTCGAAAAGGACGCCAAAGAGGAAGTAAAGCTCTTCTTGGGTAATGCTGGAACTGCAATGCGGCCACTAACTGGTCCAGAACCTTGACCGAACGCAGCGGTGGTAACGGC----------GCAACGTATGTTTTCTTTATCCTAGTGGAAATAAGTATGAGATCCATGGGTATGTTTGGAGACTGATCGTTTCTTTTATTAAAAAAAAAACTTCAGTTATTTGCTTGATGGCTGTCTCTTATACAACTCT	TRUE	FALSE	FALSE	0	21	0	1	0.00141523
GTGGAAGCAGATAAAGTTGCAAAAAGAGCTGTGGTTGTTGGCTGTGGCGGCAGGTTCCCAGTCGAAAAGGACGCCAAAGAGGAAGTAAAGCTCTTCTTGGGTAATGCTGGAACTGCAATGCGGCCACTAACTGGTCCAGAACCTTGACCGAACGCAGCGGTGGTAACGGC----------GCAACGTATGTTTTCTTTATCCTAGTGGAAATAAGTATGAGATCCATGGGTATGTTTGGAGACTGATCGTTTCTTTTATTAAAAAAAAAACTTCAGTTATGTGCTTGATGGCTGTCTCTTATACCAATCT	TRUE	FALSE	FALSE	0	21	0	1	0.00141523
GTGGAAGCAGATAAAGTTGCAAAAAGAGCTGTGGTTGTTGGCTGTGGCGGCAGGTTCCCAGTCGAAAAGGACGCCAAAGAGGAAGTAAAGCTCTTCTTGGGTAATGCTGGAACTGCAATGCGGCCACTAACTGGTCCAGAACCTTGACCGAACGCAGCGGTGGTAACGGC----------GCAACGTATGTTTTCTTTATCCTAGT-GAAATAAGTATGAGATCCATGGGTATGTTTGGAGACTGATCATGTCTTTTATTTAAAAAAAAAACTTCAGTTATGTGCTTGATGG	TRUE	FALSE	FALSE	0	21	0	1	0.00141523
GTGGAAGCAGATAAAGTTGCAAAAAGAGCTGTGGTTGTTGGCTGTGGCGGCAGGTTCCCAGTCGAAAAGGACGCCAAAGAGGAAGTAAAGCTCTTCTTGGGTAATGCTGGAACTGCAATGCGGCCACTAACTGGTCCAGAACCTTGACCGAACGCAGCGGTGGTAACGGC----------GCAACGTATGTTTTCTTTATCCTAGTGGAAATAAGTATGAGATCCATGGGTATGTTTGGAGACTGATCGTTTCTTTTATTAAAAAAAAAACTTCAGTTATGTGCTTGATGA	TRUE	FALSE	FALSE	0	21	0	1	0.00141523
GTGGAAGCAGATAAAGTTGCAAAAAGAGCTGTGGTTGTTGGCTGTGGCGGCAGGTTCCCAGTCGAAAAGGACGCCAAAGAGGAAGTAAAGCTCTTCTTGGGTAATGCTGGAACTGCAATGCGGCCACTAACTGGTCCAGAACCTTGACCGAACGCAGCGGTGGTAACGGC----------GCAACGTATGTTTTCTTTATCCTAGTGGAAATAAGTATGAGATCCATGGGTATGTTTGGAGACTGATCGTTTCTATTATTAACAAAAAACTTCAGTTATGTGCTTGATGG	TRUE	FALSE	FALSE	0	21	0	1	0.00141523
GTGGAAGCAGATAAAGTTGCAAAAAGAGCTGTGGTTGTTGGCTGTGGCGGCAGGTTCCCAGTCGAAAAGGACGCCAAAGAGGAAGTAAAGCTCTTCTTGGGTAATGCTGGAACTGCAATGCGGCCACTAACTGGTCCAGAACCTTGACCGAACGCAGCGGTGGTAACGGC----------GCAACGTATGTTTTCTTTATCCTAGTGGAAATAAGTATGAGATCCATGGGTATGTTTGGAGACTGATCGTGTCTTTTATTAAAAAAAAACTTCAGTTATGTGCTTGATGG	TRUE	FALSE	FALSE	0	21	0	1	0.00141523
GTGGAAGCAGATAAAGTTGCAAAAAGAGCTGTGGTTGTTGGCTGTGGCGGCAGGTTCCCAGTCGAAAAGGACGCCAAAGAGGAAGTAAAGCTCTTCTTGGGTAATGCTGGAACTGCAATGCGGCCACTAACTGGTCCAGAACCTTGACCGAACGCAGCGGTGGTAACGGC----------GCAACGTATGTTTTCTTTATCCTAGTGGAAATAAGTATGAGATCCATGGGTATGTTTGGAGACTGATCATGTCTTTTATTTAAAAAAAAAACTTCAGTTATGTTCTTGATGG	TRUE	FALSE	FALSE	0	21	0	1	0.00141523
GTGGAAGCAGATAAAGTTGCAAAAAGAGCTGTGGTTGTTGGCTGTGGCGGCAGGTTCCCAGTCGAAAAGGACGCCAAAGAGGAAGTAAAGCTCTTCTTGGGTAATGCTGGAACTGCAATGCGGCCACTAACTGGTCCAGAACCTTGACCGAACGCAGCGGTGGTAACGGC----------GCAACGTATGTTTTCTTTATCCTAGTGGAAATAAGTATGAGATCCATGGGTATGTATGGAGACTGATCGTTTCTTTTATTAAAAAAAACCTTCAGTTATGTGCTTGATTGCTTTCTCTTATACACATTTC	TRUE	FALSE	FALSE	0	21	0	1	0.00141523
GTGGAAGCAGATAAAGTTGCAAAAAGAGCTGTGGTTGTTGGCTGTGGCGGCAGGTTCCCAGTCGAAAAGGACGCCAAAGAGGAAGTAAAGCTCTTCTTGGGTAATGCTGGAACTGCAATGCGGCCACTAACTGGTCCAGAACCTTGACCGAACGCAGCGGTGGTAACGGC----------GCAACGTATGTTTTCTTTATCCTAGTGGAAATAAGTATGAGATCCATGGGTATGGTTGGAGACTTATCGTTTCTTTTATTAAAAAAAACCTTCAGTTATGTGCTTGATGG	TRUE	FALSE	FALSE	0	21	0	1	0.00141523
GTGGAAGCAGATAAAGTTGCAAAAAGAGCTGTGGTTGTTGGCTGTGGCGGCAGGTTCCCAGTCGAAAAGGACGCCAAAGAGGAAGTAAAGCTCTTCTTGGGTAATGCTGGAACTGCAATGCGGCCACTAACTGGTCCAGAACCTTGACCGAACGCAGCGGTGGTAACGGC----------GCAACGTATGTTTTCTTTATCCTAGTGGAAATAAGTATGAGATCCATGGGTATGCTTGGAGACTGATCGTTTCTTTTATTAAAAAAAAACTTCAGTTATGTGCTTGATGG	TRUE	FALSE	FALSE	0	21	0	1	0.00141523
GTGGAAGCAGATAAAGTTGCAAAAAGAGCTGTGGTTGTTGGCTGTGGCGGCAGGTTCCCAGTCGAAAAGGACGCCAAAGAGGAAGTAAAGCTCTTCTTGGGTAATGCTGGAACTGCAATGCGGCCACTAACTGGTCCAGAACCTTGACCGAACGCAGCGGTGGTAACGGC----------GCAACGTATGTTTTCTTTATCCTAGT-GAAATATGTATGAGATCCATGGGTATGTTTGTAGACTGATCGTTTCTTTTTTTAAAAAAAAACTTCACTTATGTGCTTTATGG	TRUE	FALSE	FALSE	0	21	0	1	0.00141523
GTGGAAGCAGATAAAGTTGCAAAAAGAGCTGTGGTTGTTGGCTGTGGCGGCAGGTTCCCAGTCGAAAAGGACGCCAAAGAGGAAGTAAAGCTCTTCTTGGGTAATGCTGGAACTGCAATGCGGCCACTAACTGGTCCAGAACCTTGACCGAACGCAGCGGTGGTAACGGC----------GCAACGTATGTTTTCTTTATCCTAGT-GAAATAAGTATGAGATCCATGGGTATGTTTGGAGACTGTTCATGTCTTTTATTTAAAAAAAAAACTTCAGTTATGTGTTTGATGG	TRUE	FALSE	FALSE	0	21	0	1	0.00141523
GTGGAAGCAGATAAAGTTGCAAAAAGAGCTGTGGTTGTTGGCTGTGGCGGCAGGTTCCCAGTCGAAAAGGACGCCAAAGAGGAAGTAAAGCTCTTCTTGGGTAATGCTGGAACTGCAATGCGGCCACTAACTGGTCCAGAACCTTGACCGAACGCAGCGGTGGTAACGGC----------GCAACGTATGTTTTCTTTATCCTAGT-GAAATAAGTATGAGATCCATGGGTATGTTTGGAGACTGATCATGTCTTTTATTAAAAAAAAACTTCAGTTATGTGCTTGATGG	TRUE	FALSE	FALSE	0	21	0	1	0.00141523
GTGGAAGCAGATAAAGTTGCAAAAAGAGCTGTGGTTGTTGGCTGTGGCGGCAGGTTCCCAGTCGAAAAGGACGCCAAAGAGGAAGTAAAGCTCTTCTTGGGTAATGCTGGAACTGCAATGCGGCCACTAACTGGTCCAGAACCTTGACCGAACGCAGCGGTGGTAACGGC----------GCAACGTATGTTTTCTTTATCCTAGT-GAAATAAGTATGAGATCCATGGGTATGTTTGGAGACGGATCGTGCCTTTTATTAAAAAAAAAACTTCAGTTATGTGCTTGATGG	TRUE	FALSE	FALSE	0	21	0	1	0.00141523
GTGGAAGCAGATAAAGTTGCAAAAAGAGCTGTGGTTGTTGGCTGTGGCGGCAGGTTCCCAGTCGAAAAGGACGCCAAAGAGGAAGTAAAGCTCTTCTTGGGTAATGCTGGAACTGCAATGCGGCCACTAACTGGTCCAGAACCTTGACCGAACGCAGCGGTGGTAACGGC----------GCAACGTATGCTTTCTTTATCCTAGTGGAAATAAGTATGAGATCCATGGGTATGTTTGGAGACTGCTCGTTTCTTTTATTAAACAAAAACTTCAGTTATGTGCTTGATGG	TRUE	FALSE	FALSE	0	21	0	1	0.00141523
GTGGAAGCAGATAAAGTTGCAAAAAGAGCTGTGGTTGTTGGCTGTGGCGGCAGGTTCCCAGTCGAAAAGGACGCCAAAGAGGAAGTAAAGCTCTTCTTGGGTAATGCTGGAACTGCAATGCGGCCACTAACTGGCCCAGAACCTTGACCGAACGCAGCGGTGGTAACGGC----------GCAACGTATGTTTTCTTTATCCTAGTGGAAATAAGTATGAGATCCATGGGTATGTTTGGAGACTGATCGTTTCTTTTATTAAAAAAAAACTTCAGTTATGTGCTTGATGG	TRUE	FALSE	FALSE	0	21	0	1	0.00141523
GTGGAAGCAGATAAAGTTGCAAAAAGAGCTGTGGTTGTTGGCTGTGGCGGCAGGTTCCCGGTCGAAAAGGACGCCAAAGAGGAAGT-AAGCTCTTCTTGGGTAATGCTGGAACTGCAATGCGGCCACTAACTGGTCCAGAACCTTGACCGAACGCAGCGGTGGTAACGGC----------GCAACGTATGTTTTCTTTATCCTAGTGGAAATAAGTATGAGATCCATGGGTATGTTTGGAGACTGATCGTTTCTTTTATTAAAAAAAAACTTCAGTTATGTGCTTGATGGCTGTTTCTTATACACATTTCC	TRUE	FALSE	FALSE	0	21	0	1	0.00141523
GTGGAAGCAGATAAAGTTGCAAAAAGAGCTGTGGTTGTTGGCTGTGGCGGCAGGTTCCCGGTCGAAAAGGACGCCAAAGAGGAAGTAAAGCTCTTCTTGGGTAATGCTGGAACTGCAATGCGGCCACTAACTGGTCCAGAACCTTGACCGAACGCAGCGGTGGTAACGGC----------GCAACGTATGTTTTCTTTATCCTAGTGGAAATAAGTATGAGATCCATGGGTATGTTTGGAGACTGATCGTTTCTTTTATTAAAAAAAACCTTCAGTTATGTGCTTGATGG	TRUE	FALSE	FALSE	0	21	0	1	0.00141523
GTGGAAGCAGATAAAGTTGCAAAAAGAGCTGTGGTTGTTGGCTGTGGCGGCAGGTTCCCGGTCGAAAAGGACGCCAAAGAGGAAGTAAAGCTCTTCTTGGGTAATGCTGGAACTGCAATGCGGCCACTAACTGGTCCAGAACCTTGACCGAACGCAGCGGTGGTAACGGC----------GCAACGTATGTTTTCTTTATCCTAGTGGAAATAAGTATGAGATCCATGGGTATGTTTGGAGACTGATCGTTTCTTTTATTAAAAAAAAACTTCAGTTATATGCTTGATGGCTGTTGCTTATACACTTCTC	TRUE	FALSE	FALSE	0	21	0	1	0.00141523
GTGGAAGCAGATAAAGTTGCAAAAAGAGCTGTGGTTGTTGGCTGTGGCGGCAGGTTCCCGGTCGAAAAGGACGCCAAAGAGGAAGTAAAGCTCTTCTTGGGTAATGCTGGAACTGCAATGCGGCCACTAACTGGTCCAGAACCTTGACCGAACGCAGCGGTGGTAACGGC----------GCAACGTATGTTTTCTTTATCCTAGTGGAAATAAGTATGAGATCCATGGGTATGTTTGGAGACTGATCGTTTATTTTATTAAAAAAAAATTTCAGTTATGTGCTTGTTGG	TRUE	FALSE	FALSE	0	21	0	1	0.00141523
GTGGAAGCAGATAAAGTTGCAAAAAGAGCTGTGGTTGTTGGCTGTGGCGGCAGGTTCCCAGTCGAAAAGGACGCCAAAGAGGAAGTAACGCTCTTCTTGGGTAATGCTGGAACTGCAATGCGGCCACTAACTGGTCCAGAACCTTGACCGAACGCAGCGGTGGTAACGGC----------GCAACGTATGTTTTCTTTATCCTAGTGGAAATAAGTATGAGATCCATGGGTATGTTTGGAGACTGATCGTTTTTTTTAGTAAAAAAAAACTTCAGTTATGTGCTTGATGG	TRUE	FALSE	FALSE	0	21	0	1	0.00141523
GTGGAAGCAGATAAAGTTGCAAAAAGAGCTGTGGTTGTTGGCTGTGGCGGCAGGTTCCCAGTCGAAAAGGACGCCAAAGAGGAAGTAAAGCTCTTCTTGGGTAATGCTGGAACTGCAATGCGGCCACTAACTGGTCCAGCACCTTG-ACCGAACGCAGC----GGTGGTAACGGCGCAACGTATGTTTTCTTTATCCTAGTGGAAATAAGTATGAGATCCATGGGTATGTTTGGAGACTGATCGTTTCTTTTATTAAAAAAAAAACTTCAGTTATGTGCTTGATGG	TRUE	FALSE	FALSE	0	7	0	1	0.00141523
GTGGAAGCAGATAAAGTTGCAAAAAGAGCTGTGGTTGTTGGCTGTGGCGGCAGGTTCCCAGTCGAAAAGGACGCCAAAGAGGAAGTAAAGCTCTTCTTGGGTAATGCTGGAACTGCAATGCGGCCACTAACTGGTCCAGAACCTTGACCGAACGCAGC----GGTGGGAACGGCGCAACGTATGTTTTCTTTATCCTAGTGGAAATAAGTATGAGATCCATGGGTATGTTTGGAGACTGATCGTTTCTTTTATTAAAAAAAAACTTCAGTTATGTGCTTGATGG	TRUE	FALSE	FALSE	0	6	0	1	0.00141523
GTGGAAGCAGATAAAGTTGCAAAAAGAGCTGTGGTTGTTGGCTGTGGCGGCAGGTTCCCAGTCGAAAAGGACGCCAAAGAGGAAGTAAAGCTCTTCTTGGGTAATGCTGGAACTGCAATGCGGCCACTAACTGGTCCAGAACCTTGACCGAACGCAGC----GGTGGGAACGGCGCAACGTATGTTTTCTTTATCCTAGTGGAAATAAGTATGAGATCCATGGGTATGTTGGGAGACTGATCGTTTCGTGTATTAAAAAAAAACTTCAGTTATGTGCTTGATGG	TRUE	FALSE	FALSE	0	6	0	1	0.00141523
GTGGAAGCAGATAAAGTTGCAAAAAGAGCTGTGGTTGTTGGCTGTGGCGGCAGGTTCCCAGTCGAAAAGGACGCCAAAGAGGAAGTAAAGCTCTTCTTGGGTAATGCTGGAACTGCAATGCGGCCACTAACTGGTCCAGAACCTTGACCGAACGCAGC----GGTGGGAACGGCGCAACGTATGTTGTCTTTATCCTAGTGGAAATAAGTATGAGATCCATGGGTATGTTTGGAGACGGATCGTTTCTTTTATTAAAAAAAAACTGCAGTTATGTGCTTGATGG	TRUE	FALSE	FALSE	0	6	0	1	0.00141523
GTGGAAGCAGATAAAGTTGCAAAAAGAGCTGTGGTTGTTGGCTGTGGCGGCAGGTTCCCAGTCAAAAAGGACGCCAAAGAGGAAGTAAAGCTCTTCTTGGGTAATGCTGGAACTGCAATGCGGCCACTAACTGGTCCAGAACCTTGACCGAACGCAGC----GGTGGGAACGGCGCAACGTATGTTGTCTTTATCCTAGTGGAAATAAGTAGGAGATCCATGGGTATGCTCGGAGACTGATCGTTTCTTATAGTAAAAAAAAACTTCAGTTATGTGCGTGATGG	TRUE	FALSE	FALSE	0	6	0	1	0.00141523
GTGGAAGCAGATAAAGTTGCAAAAAGAGCTGTGGTTGTTGGCTGTGGCGGCAGGTTCCCAGTCGAAAAGGACGCCAAAGAGGAAGTAAAGCTCTTCTTGGGTAATGCTGGAATTGCTATGCG--CAGGCTGACGGCTGCTGTAGTAGCTGCTGGTGGAAATGCAACGTATGTTTTCTTTATCCTAGTGGAAATAAGTATGAGATCCATGGGTATGTTTGGAGACTGATCGTTTCTTTTATTAAAAAAAAACTTCAGTTATGTGCTTGATGG	TRUE	FALSE	FALSE	2	2	0	30	0.0424568
GTGGAAGCAGATAAAGTTGCAAAAAGAGCTGTGGTTGTTGGCTGTGGCGGCAGGTTCCCAGTCGAAAAGGACGCCAAAGAGGAAGTAAAGCTCTTCTTGGGTAATGCTGGAAGTGCTATGCG--CAGGCTGACGGCTGCTGTAGTAGCTGCTGGTGGAAATGCAACGTATGTTTTCTTTATCCTAGTGGAAATAAGTATGAGATCCATGGGTATGTTTGGAGACTGATCGTTTCTTTTATTAAAAAAAAACTTCAGTTATGTGCTTGATGG	TRUE	FALSE	FALSE	2	2	0	30	0.0424568
GTGGAAGCAGATAAAGTTGCAAAAAGAGCTGTGGTTGTTGGCTGTGGCGGCAGGTTCCCAGTCGAAAAGGACGCCAAAGAGGAAGTAAAGCTCTTCTTGGGTAATGCTGGAATTGCAATGCG--CAGTCTGACGGCTGCTGTAGTAGCTGCTGGTGGAAATGCAACGTATGTTTTCTTTATCCTAGTGGAAATAAGTATGAGATCCATGGGTATGTTTGGAGACTGATCGTTTCTTTTATTAAAAAAAAACTTCAGTTATGTGCTTGATGG	TRUE	FALSE	FALSE	2	2	0	20	0.0283046
GTGGAAGCAGATAAAGTTGCAAAAAGAGCTGTGGTTGTTGGCTGTGGCGGCAGGTTCCCGGTCGAAAAGGACGCCAAAGAGGAAGTAAAGCTCTTCTTGGGTAATGCTGGAACTGCAATGCG--CAGTCTGACGGCTGCTGTAGTAGCTGCTGGTGGAAATGCAACGTATGTTTTCTTTATCCTAGTGGAAATAAGTATGAGATCCATGGGTATGTTTGGAGACTGATCGTTTCTTTTATTAAAAAAAAACTTCAGTTATGTGCTTGATGG	TRUE	FALSE	FALSE	2	2	0	10	0.0141523
GTGGAAGCAGATAAAGTTGCAAAAAGAGCTGTGGTTGTTGGCTGTGGCGGCAGGTTCCCAGTCGAAAAGGACGCCAAAGAGGAAGTAAAGCTCTTCTTGGGTAATGCTGGAATTGCTATGCG--CAGCCTGACGGCTGCTGTAGTAGCTGCTGGTGGAAATGCAACGTATGTTTTCTTTATCCTAGTGGAAATAAGTATGAGATCCATGGGTATGTTTGGAGACTGATCGTTTCTTTTATTAAAAAAAAACTTCAGTTATGTGCTTGATGG	TRUE	FALSE	FALSE	2	2	0	8	0.0113218
GTGGAAGCAGATAAAGTTGCAAAAAGAGCTGTGGTTGTTGGCTGTGGCGGCAGGTTCCCAGTCGAAAAGGACGCCAAAGAGGAAGTAAAGCTCTTCTTGGGTAATGCTGGAACTGCAATGCG--CAGTCTGACGGCTGCTGTAGTAGCTGCTGGTGGAAATGCAACGTATGTTTTCTTTATCCTAGTGGAAATAAGTATGAGATCCATGGGTATGTTTGGAGACTGATCGTTTCTTTTATTAAAAAAAAACTTCAGTTATGTGCTTGATGG	TRUE	FALSE	FALSE	2	2	0	7	0.00990659
GTGGAAGCAGATAAAGTTGCAAAAAGAGCTGTGGTTGTTGGCTGTGGCGGCAGGTTCCCGGTCGAAAAGGACGCCAAAGAGGAAGTAAAGCTCTTCTTGGGTAATGCTGGAATTGCTATGCG--CAGGCTGACGGCTGCTGTAGTAGCTGCTGGTGGAAATGCAACGTATGTTTTCTTTATCCTAGTGGAAATAAGTATGAGATCCATGGGTATGTTTGGAGACTGATCGTTTCTTTTATTAAAAAAAAACTTCAGTTATGTGCTTGATGG	TRUE	FALSE	FALSE	2	2	0	5	0.00707614
GTGGAAGCAGATAAAGTTGCAAAAAGAGCTGTGGTTGTTGGCTGTGGCGGCAGGTTCCCAGTCGAAAAGGACGCCAAAGAGGAAGTAAAGCTCTTCTTGGGTAATGCTGGAAGTGCTATGCG--CAGGCTGACGGCTGCTGTAGTAGCTGCTGGTGGAAATGCAACGTATGTTTTCTTTATCCTAGTGGAAATAAGTATGAGATCCATGGGTATGTATGGAGACTGATCGTTTCTTTTATTAAAAAAAAACTTCAGTTATGTGCTTGATGG	TRUE	FALSE	FALSE	2	2	0	4	0.00566091
GTGGAAGCAGATAAAGTTGCAAAAAGAGCTGTGGTTGTTGGCTGTGGCGGCAGGTTCCCAGTCGAAAAGGACGCCAAAGAGGAAGTAAAGCTCTTCTTGGGTAATGCTGGAAGTGCTATGCG--CAGGCTGACGGCTGCTGTAGTAGCTGCTGGTGGAAATGCAACGTATGTTTTCTTTATCCTAGTGGAAATAAGTATGAGATCCATGGGTATGTTTGGAGACTGATCGTTTCTTTTATTAAAAAAAAAACTTCAGTTATGTGCTTGATGG	TRUE	FALSE	FALSE	2	2	0	4	0.00566091
GTGGAAGCAGATAAAGTTGCAAAAAGAGTTGTGGTTGTTGGCTGTGGCGGCAGGTTCCCAGTCGAAAAGGACGCCAAAGAGGAAGTAAAGCTCTTCTTGGGTAATGCTGGAATTGCTATGCG--CAGGCTGACGGCTGCTGTAGTAGCTGCTGGTGGAAATGCAACGTATGTTTTCTTTATCCTAGTGGAAATAAGTATGAGATCCATGGGTATGTTTGGAGACTGATCGTTTCTTTTATTAAAAAAAAACTTCAGTTATGTGCTTGATGG	TRUE	FALSE	FALSE	2	2	0	3	0.00424568
GTGGAAGCAGATAAAGTTGCAAAAAGAGCTGTGGTTGTTGGCTGTGGCGGCAGGTTCCCAGTCGAAAAGGACGCCAAAGAGGAAGTAAAGCTCTTCTTGGGTAATGCTGGAAGTGCTATGCG--CAGCCTGACGGCTGCTGTAGTAGCTGCTGGTGGAAATGCAACGTATGTTTTCTTTATCCTAGTGGAAATAAGTATGAGATCCATGGGTATGTTTGGAGACTGATCGTTTCTTTTATTAAAAAAAAACTTCAGTTATGTGCTTGATGG	TRUE	FALSE	FALSE	2	2	0	3	0.00424568
GTGGAAGCAGATAAAGTTGCAAAAAGAGCTGTGGTTGTTGGCTGTGGCGGCAGGTTCCCAGTCGAAAAGGACGCCAAAGAGGAAGTAAAGCTCTTCTTGGGTAATGCTGGAATTGCTATGTG--CAGTCTGACGGCTGCTGTAGTAGCTGCTGGTGGAAATGCAACGTATGTTTTCTTTATCCTAGTGGAAATAAGTATGAGATCCATGGGTATGTTTGGAGACTGATCGTTTCTTTTATTAAAAAAAAACTTCAGTTATGTGCTTGATGG	TRUE	FALSE	FALSE	2	2	0	3	0.00424568
GTGGAAGCAGATAAAGTTGCAAAAAGAGCTGTGGTTGTTGGCTGTGGCGGCAGGTTCCCGGTCGAAAAGGACGCCAAAGAGGAAGTAAAGCTCTTCTTGGGTAATGCTGGAAGTGCTATGCG--CAGGCTGACGGCTGCTGTAGTAGCTGCTGGTGGAAATGCAACGTATGTTTTCTTTATCCTAGTGGAAATAAGTATGAGATCCATGGGTATGTTTGGAGACTGATCGTTTCTTTTATTAAAAAAAAACTTCAGTTATGTGCTTGATGG	TRUE	FALSE	FALSE	2	2	0	3	0.00424568
GTGGAAGCAGATAAAGTTGCAAAAAGAGCTGTGGTTGTTGGCTGTGGCGGCAGGTTCCCAGTCGAAAAGGACGCCAAAGAGGAAGTAAAGCTCTTCTTGGGTAATGCTGGAACTGCAATGCG--CAGTCTGACGGCTGCTGTAGTAGCTGCTGGTGGAAATGCAACGTATGTTTTCTTTATCCTAGTTGAAATAAGTATGAGATCCATGGGTATGTTTGGAGACTGATCGTGTCTTTTATTAAAAAAAAACTTCAGTTATGTGCTTGATGG	TRUE	FALSE	FALSE	2	2	0	2	0.00283046
GTGGAAGCAGATAAAGTTGCAAAAAGAGCTGTGGTTGTTGGCTGTGGCGGCAGGTTCCCAGTCGAAAAGGACGCCAAAGAGGAAGTAAAGCTCTTCTTGGGTAATGCTGGAATTGCTATGCG--CAGGCTGACGGCTGCTGTAGTAGCTGCTGGTGGAAATGCAACGTATGTTTTCTTTATCCTAGT-GAAATAAGTATGAGATCCATGGGTATGTTTGGAGACTGATCATGTCTTTTATTTAAAAAAAAAACTTCAGTTATGTGCTTGATGG	TRUE	FALSE	FALSE	2	2	0	2	0.00283046
GTGGAAGCAGATAAAGTTGCAAAAAGAGCTGTGGTTGTTGGCTGTGGCGGCAGGTTCCCAGTCGAAAAGGACGCCAAAGAGGAAGTAAAGCTCTTCTTGGGTAATGCTGGAATTGCTATGCG--CAGGCTGACGGCTGCTGTAGTAGCTGCTGGTGGAAATGCAACGTATGTTTTCTTTATCCTAGT-GAAATAAGTATGAGATCCATGGGTATGTTTGGAGACTGATCATGTCTTTTATTAAAAAAAAAACTTCAGTTATGTGCTTGATGG	TRUE	FALSE	FALSE	2	2	0	2	0.00283046
GTGGAAGCAGATAAAGTTGCAAAAAGAGCTGTGGTTGTTGGCTGTGGCGGCAGGTTCCCAGTCGAAAAGGACGCCAAAGAGGAAGTAAAGCTCTTCTTGGGTAATGCTGGAATTGCTATGCG--CAGGCTGACGGCTGCTGTAGTAGCTGCTGGTGGAAATGCAACGTATGTTTTCTTTATCCTAGTGGAAATAAGTATGAGATCCATGGGTATGTTTGGAGACTGATCATGTCTTTTATTTAAAAAAAAAACTTCAGTTATGTGCTTGATGG	TRUE	FALSE	FALSE	2	2	0	2	0.00283046
GTGGAAGCAGATAAAGTTGCAAAAAGAGCTGTGGTTGTTGGCTGTGGCGGCAGGTTCCCAGTCGAAAAGGACGCCAAAGAGGAAGTAAAGCTCTTCTTGGGTAATGCTGGAAGTGCTATGCG--CAGGCTGACGGCTGCTGTAGTAGCTGCTGGTGGAAATGCAACGTATGTTTTCTTTATCCTAGTGGAAATAAGTATGAGATCCATGGGTATGTTTGGAGACTGATCGTGTCTTTTATTAAAAAAAAAACTTCAGTTATGTGCTTGATGG	TRUE	FALSE	FALSE	2	2	0	2	0.00283046
GTGGAAGCAGATAAAGTTGCAAAAAGAGCTGTGGTTGTTGGCTGTGGCGGCAGGTTCCCAGTCGAAAAGGACGCCAAAGAGGAAGTAAAGCTCTTCTTGGGTAATGCTGGAACTGCTATGCG--CAGGCTGACGGCTGCTGTAGTAGCTGCTGGTGGAAATGCAACGTATGTTTTCTTTATCCTAGTGGAAATAAGTATGAGATCCATGGGTATGTTTGGAGACTGATCGTTTCTTTTATTAAAAAAAAACTTCAGTTATGTGCTTGATGG	TRUE	FALSE	FALSE	2	2	0	2	0.00283046
GTGGAAGCAGATAAAGTTGCAAAAAGAGCTGTGGTTGTTGGCTGTGGCGGCAGGTTCCCAGTCGAAAAGGACGCCAAAGAGGAAGTAAAGCTCTTCTTGGGTAATGCTGGAAGTGCTATGCG--CAGGCTGACGGCTGCTGTAGTAGCTGCTGGTGGAAATGCAACGTATGTTTTCTTTATCCTAGTTGAAATAAGTATGAGATCCATGGGTATGTTTGGAGACTGATCGTGTCTTTTATTAAAAAAAAAACTTCAGTTATGTGCTTGATGG	TRUE	FALSE	FALSE	2	2	0	2	0.00283046
GTGGAAGCAGATAAAGTTGCAAAAAGAGCTGTGGTTGTTGGCTGTGGCGGCAGGTTCCCGGTCGAAAAGGACGCCAAAGAGGAAGTAAAGCTCTTCTTGGGTAATGCTGGAACTGCAATGCG--CAGTCTGACGGCTGCTGTAGTAGCTGCTGGTGGAAATGCAACGTATGTTTTCTTTATCCTAGTGGAAATAAGTATGAGATCCATGGGTATGTTTGGAGACTGATCGTTTCTTTTATTAAAAAAAAAACTTCAGTTATGTGCTTGATGG	TRUE	FALSE	FALSE	2	2	0	2	0.00283046
GTGGAAGCAGATAAAGTTGCAAAAAGAGCTGTGGTTGTTGGCTGTGGCGGCAGGTTCCCAGTCGAAAAGGACGCCAAAGAGGAAGTAAAGCTCTTCTTGGGTAATGCTGGAATTGCTATTCG--CAGTCTGACGGCTGCTGTAGTAGCTGCTGGTGGAAATGCAACGTATGTTTTCTTTATCCTAGTGGAAATAAGTATGAGATCCATGGGTATGTTTGGAGACTGATCGTTTCTTTTATTACAAAAAAACTTCAGTTATGTGCTTGATGG	TRUE	FALSE	FALSE	2	2	0	2	0.00283046
GTGGAAGCAGATAAAGTTGCAAAAAGAGTTGTGGTTGTTGGCTGTGGCGGCAGGTTCCCAGTCGAAAAGGACGCCAAAGAGGAAGTAAAGCTCTTCTTGGGTAATGCTGGAAGTGCTATGCG--CAGGCTGACGGCTGCTGTAGTAGCTGCTGGTGGAAATGCAACGTATGTTTTCTTTATCCTAGTGGAAATAAGTATGAGATCCATGGGTATGTTTGGAGACTGATCGTTTCTTTTATTAAAAAAAAACTTCAGTTATGTGCTTGATGG	TRUE	FALSE	FALSE	2	2	0	2	0.00283046
GTGGAAGCAGATAAAGTTGCAAAAAGAGCTGTGGTTGTTGGCTGTGGCGGCAGGTTCCCAGTCGAAAAGGACGCCAAAGAGGAAGTAAAGCTCTTCTTGGGTAATGCTGGAATTGCTATGCG--CATTCTGACGGCTGCTGTAGTAGCTGCTGGTGGAAATGCAACGTATGTTTTCTTTATCCTAGTGGAAATAAGTATGAGATCCATGGGTATGTTTGGAGACTGATCGTTTCTTTTATTAAAAAAAAACTTCAGTTATGTGCTTGATGG	TRUE	FALSE	FALSE	2	2	0	2	0.00283046
GTGGAAGCAGATAAAGTTGCAAAAAGAGCTGTGGTTGTTGGCTGTGGCGGCAGGTTCCCAGTCGAAAAGGACGCCAAAGAGGAAGTAAAGCTCTTCTTGGGTAATGCTGGAATTGCTCTGCG--CAGTCTGACGGCTGCTGTAGTAGCTGCTGGTGGAAATGCAACGTATGTTTTCTTTATCCTAGTGGAAATAAGTATGAGATCCATGGGTATGTTTGGAGACTGATCGTTTCTTTTATTAAAAAAAAACTTCAGTTATGTGCTTGATGG	TRUE	FALSE	FALSE	2	2	0	2	0.00283046
GTGGAAGCAGATAAAGTTGCAAAAAGAGCTGTGGTTGTTGGCTGTGGCGGCAGGTTCCCGGTCGAAAAGGACGCCAAAGAGGAAGTAAAGCTCTTCTTGGGTAATGCTTGAATTGCTATGC--TCAGTCTGACGGCTGCTGTAGTAGCTTCTGGTTGAAATGCAACGTATGTTTTCTTTATCCTAGTGGAAATAAGTATGAGATCCATGAGTATGTTTGGAGACTTATCGTTTCTTTTATTAAAAAAAAACTTCAGTTCTGTGCTTGATGG	TRUE	FALSE	FALSE	2	2	0	1	0.00141523
GTGGAAGCAGATAAAGTTGCAAAAAGAGCTGTGGTTGTTGGCTGTGGCGGCAGGTTCCCGGTCGAAAAGGACGCGAAAGAGGAAGTAAAGCTCTTCTTGGGTAATGCTGGAACTGCAATGCG--CAGTCTGACGGCTGCTGTAGTAGCTGCGGGTGGAAATGCAACGTATGTTTTCTTTATCCTAGTGGAAATAAGTATGAGATCCATGGGTATGTTTGGAGACTGATCGTGTCTTTTATTAAAAAAAAACTTCAGTTATGTGCTTGATGG	TRUE	FALSE	FALSE	2	2	0	1	0.00141523
GTGGAAGCAGATAAAGTTGCAAAAAGAGCTGTGGTTGTTGGCTGTGGCGGCAGGTTCCCGGTCGAATAGGACGCCAAAGAGGAAGTAAAGCTCTTCTTGGGTAATGCTGGAATTGCTATTCG--CAGTCTGACTGCTGCTGTAGTAGCTGCTGGTGGAAATGCAACGTATGTTTTCTTTATCCTAGTGGAAATAAGTATGAGATCCATGGGTATGTTTGGAGACTGATCGTTTCTTTTATTACAAAAAAACTTCATTTATGTGCTTGATGG	TRUE	FALSE	FALSE	2	2	0	1	0.00141523
GTGGAAGCAGATAAAGTTGCAAAAAGAGCTGTGGTTGTTGGCTGTGGCGGCAGGTTCCCGGTCGAAAAGGACGCCAAAGAGGAAGTAAAGCTCTTCTTGGGTAATGCTGGAATTGCTGTGCG--CAGTCTGACGGCTGCTGTAGTAGCTGCTGGTGGAAATGCAACGTATGTTTTCTTTATCCTAGTGGAAATAAGTATGAGATCCATGGGTATGTTTGGAGACTGATCGTTTCTTTTATTAAAAAAAAACTTCAGTTATGTGCTTGATGG	TRUE	FALSE	FALSE	2	2	0	1	0.00141523
GTGGAAGCAGATAAAGTTGCAAAAAGAGCTGTGGTTGTTGGCTGTGGCGGCAGGTTCCCGGTCGAAAAGGACGCCAAAGAGGAAGTAAAGCTCTTCTTGGGTAATGCTGGAATTGCTATGCG--CAGGCTGACGGCTGCTGTAGTAGCTGCTGGTGGAAATGCAACGTATGTTTTCTTTATCCTAGTTGAAATAAGTATGAGATCCATGGGTATGTTTGGAGACTGATCGTGTCTTTTATTAAAAAAAAAACTTCAGTTAGGTGCTTGATGG	TRUE	FALSE	FALSE	2	2	0	1	0.00141523
GTGGAAGCAGATAAAGTTGCAAAAAGAGCTGTGGTTGTTGGCTGTGGCGGCAGGTTCCCGGTCGAAAAGGACGCCAAAGAGGAAGTAAAGCTCTTCTTGGGTAATGCTGGAATTGCTATGCG--CAGGCTGACGGCTGCTGTAGTAGCTGCTGGTGGAAATGCAACGTATGTTTTCTTTATCCTAGTGGAAATAAGTATGAGATCCATGGGTATGTTTGGAGACTGATCGTTTCTTTTATTAAAAAAAAACTTCAGTTAAGTGCTTGATGG	TRUE	FALSE	FALSE	2	2	0	1	0.00141523
GTGGAAGCAGATAAAGTTGCAAAAAGAGCTGTGGTTGTTGGCTGTGGCGGCAGGTTCCCGGTCGAAAAGGACGCCAAAGAGGAAGTAAAGCTCTTCTTGGGTAATGCTGGAATTGCTATGCG--CAGGCTGACGGCTGCTGTAGTAGCTGCTGGTGGAAATGCAACGTATGTTTTCTTTATCCTAGTGGAAATAAGTATGAGATCCATGGGTATGTTTGGAGACTGATCGTTTCTTTTATTAAAAAAAAAATTTCAGTAATGGGTTGATTGGTGGTTCTTTAAAACCATTCCGAGGCCACAAA	TRUE	FALSE	FALSE	2	2	0	1	0.00141523
GTGGAAGCAGATAAAGTTGCAAAAAGAGCTGTGGTTGTTGGCTGTGGCGGCAGGTTCCCGGTCGAAAAGGACGCCAAAGAGGAAGTAAAGCTCTTCTTGGGTAATGCTGGAATTGCTATGCG--CAGGCTGACGGCTGCTGTAGTAGCTGCTGGTGGAAATGCAACGTATGTTTTCTTTATCCTAGTGGAAATAAGTATGAGATCCATGGGTATGTTTGGAGACTGATCGTGTCTTTTATTAAAAAAAAAACTTCAGTTATGTGCTTGATGG	TRUE	FALSE	FALSE	2	2	0	1	0.00141523
GTGGAAGCAGATAAAGTTGCAAAAAGAGCTGTGGTTGTTGGCTGTGGCGGCAGGTTCCCGGTCGAAAAGGACGCCAAAGAGGAAGTAAAGCTCTTCTTGGGTAATGCTGGAATTGCTATGCG--CAGGCTGACGGCTGCTGTAGTAGCTGCTGGTGGAAATGCAACGTATGTTTTCTTTATCCTAGT-GAAATAAGTATGAGATCCATGGGTATGTTTGGAGACTGATCATGTCTTTTATTTAAAAAAAAACTTCAGTTATGTGCTTGATGG	TRUE	FALSE	FALSE	2	2	0	1	0.00141523
GTGGAAGCAGATAAAGTTGCAAAAAGAGCTGTGGTTGTTGGCTGTGGCGGCAGGTTCCCGGTCGAAAAGGACGCCAAAGAGGAAGTAAAGCTCTTCTTGGGTAATGCTGGAATTGCTATGCG--CAGGCTGACGGCTGCTGTAGTAGCGGCTGGTGGAAATGCAACGTATGTTTTCTTTATCCTAGTGGAAATAAGTATGAGATCCATGGGTATGTTTGGAGACTGATCGTTTCTTTTATTAAAAAAAAACTTCAGTTATGTGCTTGATGG	TRUE	FALSE	FALSE	2	2	0	1	0.00141523
GTGGAAGCAGATAAAGTTGCAAAAAGAGCTGTGGTTGTTGGCTGTGGCGGCAGGTTCCCGGTCGAAAAGGACGCCAAAGAGGAAGTAAAGCTCTTCTTGGGTAATGCTGGAATTGCTATGCG--CAGCCTGACGGCTGCTGTAGTAGCTGCTGGTGGAAATGCAACGTATGTTTTCTTTATCCTAGTGGAAATAAGTATGAGATCCATGGGTATGTTTGGAGACTGATCGTTTCTTTTATTAAAAAAAAACTACAGTTATGTGATTGATGG	TRUE	FALSE	FALSE	2	2	0	1	0.00141523
GTGGAAGCAGATAAAGTTGCAAAAAGAGCTGTGGTTGTTGGCTGTGGCGGCAGGTTCCCGGTCGAAAAGGACGCCAAAGAGGAAGTAAAGCTCTTCTTGGGTAATGCTGGAATTGCTATGCG--CAGCCTGACGGCTGCTGTAGTAGCTGCTGGTGGAAATGCAACGTATGTTTTCTTTATCCTAGTGGAAATAAGTATGAGATCCATGGGTATGTTTGGAGACTGATCATGTCTTTTATTAAAAAAAAAAACTTCAGTTATGTGATTGATGG	TRUE	FALSE	FALSE	2	2	0	1	0.00141523
GTGGAAGCAGATAAAGTTGCAAAAAGAGCTGTGGTTGTTGGCTGTGGCGGCAGGTTCCCGGTCGAAAAGGACGCCAAAGAGGAAGTAAAGCTCTTCTTGGGTAATGCTGGAATTGCTATGCG--CAATCTGACGGCTGCTGTAGTAGCTGCTGGTGGAAATGCAACGTATGTTTTCTTTATCCTAGTGGAAATAAGTATGAGATCCATGGGTATGTTTGGAGACTGATCGTTTCTTTTATTAAAAAAAAACTTCAGTTATGTGCTTGATGG	TRUE	FALSE	FALSE	2	2	0	1	0.00141523
GTGGAAGCAGATAAAGTTGCAAAAAGAGCTGTGGTTGTTGGCTGTGGCGGCAGGTTCCCGGTCGAAAAGGACGCCAAAGAGGAAGTAAAGCTCTTCTTGGGTAATGCTGGAATTGCCATGCG--CAGTCTGACGGCTGCTGTAGTAGCTGCTGGTGGAAATGCAACGTATGTTTTCTTTATCCTAGTGGAAATAAGTATGAGATCCATGGGTATGTTTGGAGACTGATCGTTTCTTTTATTAAAAAAAAACTTCAGTTATGTGCTTGATGG	TRUE	FALSE	FALSE	2	2	0	1	0.00141523
GTGGAAGCAGATAAAGTTGCAAAAAGAGCTGTGGTTGTTGGCTGTGGCGGCAGGTTCCCGGTCGAAAAGGACGCCAAAGAGGAAGTAAAGCTCTTCTTGGGTAATGCTGGAATTGCTCTGCG--CAGTCTGACGGCTGCTGTAGTAGCTGCTGGTGGAAATGCAACGTATGTTTTCTTTATCCTAGTGGAAATAAGTATGAGATCCATGGGTATGTTTGGAGACTGATCGTTTCTTTTATTAAAAAAAAACTTCAGTTATGTGCTTGATGGCTGTCTCTTCTACACCTCTCCGAGCCCACGAG	TRUE	FALSE	FALSE	2	2	0	1	0.00141523
GTGGAAGCAGATAAAGTTGCAAAAAGAGCTGTGGTTGTTGGCTGTGGCGGCAGGTTCCCGGTCGAAAAGGACGCCAAAGAGGAAGTAAAGCTCTTCTTGGGTAATGCTGGAAGTGCTATGCG--CAGGCTGACGGCTGCTGTAGTAGCTGCTGGTGGAAATGCAACGTATGTTTTCTTTATCCTAGTGGAAATAAGTATGAGATCCATGGGTATGTTTGGAGACTGATCGTTTCTTTTATTTAAAAAAAAAAATTCAGTTATGTGCTTGATGGCTGTCTTTTATAAACATCTCATAGCACACG	TRUE	FALSE	FALSE	2	2	0	1	0.00141523
GTGGAAGCAGATAAAGTTGCAAAAAGAGCTGTGGTTGTTGGCTGTGGCGGCAGGTTCCCGGTCGAAAAGGACGCCAAAGAGGAAGTAAAGCTCTTCTTGGGTAATGCTGGAATTGCAATGCG--CAGTCTGACGGCTGCTGTAGTAGCTGCTGGTGGAAATGCAACGTATGTTTTCTTTATCCTAGTGGAAATAAGTATGAGATCCATGGGTATGTTTGGAGACTGATCGTTTCTTTTATTAAAAAGAAAACTTCAGTTATTTGCTTGATGGTTGTTTCTTATATACATCTCCGAGCCCACGA	TRUE	FALSE	FALSE	2	2	0	1	0.00141523
GTGGAAGCAGATAAAGTTGCAAAAAGAGCTGTGGTTGTTGGCTGTGGCGGCAGGTTCCCGGTCGAAAAGGACGCCAAAGAGGAAGTAAAGCTCTTCTTGGGTAATGCTGGAAGTGCTATGCG--CAGGCTGACGGCTGCTGTAGTAGCTGCTGGTGGAAATGCAACGTATGTTTTCTTTATCCTAGTGGAAATAAGTATGAGATGCATGGGTATGTTGGGAGACTGATCGTTTCTTTTATTAAAAAAAAACTTCAGTTAGGTGCTTGATGG	TRUE	FALSE	FALSE	2	2	0	1	0.00141523
GTGGAAGCAGATAAAGTTGCAAAAAGAGCTGTGGTTGTTGGCTGTGGCGGCAGGTTCCCGGTCGAAAAGGACGCCAAAGAGGAAGTAAAGCTCTTCTTGGGTAATGCTGGAAGTGCTATGCG--CAGGCTGACGGCTGCTGTAGTAGCTGCTGGTGGAAATGCAACGTATGTTTTCTTTATCCTAGTGGAAATAAGTATGAGATCCATGGGTATGTTTGGAGACTGATCGTTTCTTTTATTAAAAAAAAAATTCAGTTAGTTGCTTGATGT	TRUE	FALSE	FALSE	2	2	0	1	0.00141523
GTGGAAGCAGATAAAGTTGCAAAAAGAGCTGTGGTTGTTGGCTGTGGCGGCAGGTTCCCGGTCGAAAAGGACGCCAAAGAGGAAGTAAAGCTCTTCTTGGGTAATGCTGGAAGTGCTATGCG--CAGGCTGACGGCTGCTGTAGTAGCTGCTGGTGGAAATGCAACGTATGTTTTCTTTATCCTAGTGGAAATAAGTATGAGATCCATGGGTATGTTTGGAGACTGATCGTTTCTTTTATTAAAAAAAAAACTTCAGTGATGTGCTTGATGG	TRUE	FALSE	FALSE	2	2	0	1	0.00141523
GTGGAAGCAGATAAAGTTGCAAAAAGAGCTGTGGTTGTTGGCTGTGGCGGCAGGTTCCCGGTCGAAAAGGACGCCAAAGAGGAAGTAAAGCTCTTCTTGGGTAATGCTGGAAGTGCTATGCG--CAGGCTGACGGCTGCTGTAGTAGCTGCTGGTGGAAATGCAACGTATGTTTTCTTTATCCTAGTGGAAATAAGTATGAGATCCATGGGTATGTTTGGAGACTGATCGTTTCTTTTATTAAAAAAAAAAATTCAGTTATGTGCTTGATGGCTGTCTCTGAAACACAAACCAGAGCCCACGA	TRUE	FALSE	FALSE	2	2	0	1	0.00141523
GTGGAAGCAGATAAAGTTGCAAAAAGAGCTGTGGTTGTTGGCTGTGGCGGCAGGTTCCCGGTCGAAAAGGACGCCAAAGAGGAAGTAAAGCTCTTCTTGGGTAATGCTGGAAGTGCTATGCG--CAGGCTGACGGCTGCTGTAGTAGCTGCTGGTGGAAATGCAACGTATGTTTTCTTTATCCTAGTGGAAATAAGTATGAGATCCATGGGTATGTATGGAGACTGATCGTTTCTTTTATTAAAAAAAAACTTCAGTTAGGTGCTTGATGG	TRUE	FALSE	FALSE	2	2	0	1	0.00141523
GTGGAAGCAGATAAAGTTGCAAAAAGAGCTGTGGTTGTTGGCTGTGGCGGCAGGTTCCCGGTCGAAAAGGACGCCAAAGAGGAAGTAAAGCTCTTCTTGGGTAATGCTGGAAGTGCTATGCG--CAGGCTGACGGCTGCTGTAGTAGCTGCTGGTGGAAATGCAACGTATGTTTTCTTTATCCTAGT-GAAATAAGTATGAGATCCATGGGTATGTTTGGAGACTGATCATGTCTTTTATTTAAAAAAAAAACTTCAGTTATGTGCTTGAGGG	TRUE	FALSE	FALSE	2	2	0	1	0.00141523
GTGGAAGCAGATAAAGTTGCAAAAAGAGCTGTGGTTGTTGGCTGTGGCGGCAGGTTCCCGGTCGAAAAGGACGCCAAAGAGGAAGTAAAGCTCTTCTTGGGTAATGCTGGAAGTGCTATGCG--CAGGCTGACGGCTGCTGTAGTAGCTGCTGGTGGAAATGCAACGTATGTTTTCTATATCCTAGTGGAAATAAGTATGAGATCCATGGGTATGTTTGGAGACTGCTCGTTTCTTTTATTAAAAAAAAACTTCAGTTATGTGCTTGATGG	TRUE	FALSE	FALSE	2	2	0	1	0.00141523
GTGGAAGCAGATAAAGTTGCAAAAAGAGCTGTGGTTGTTGGCTGTGGCGGCAGGTTCCCGGTCGAAAAGGACGCCAAAGAGGAAGTAAAGCTCTTCTTGGGTAATGCTGGAAGTGCTATGCG--CAGCCTGACGGCTGCTGTAGTAGCTGCTGGTGGAAATGCAACGTATGTTTTCTTTATCCTAGTGGAAATAAGTATGAGATCCATGGGTATGTTTGGAGACTGATCGTTTCTTTTATTCAAAACAAACTTCAGTTATGTGCTTGATGG	TRUE	FALSE	FALSE	2	2	0	1	0.00141523
GTGGAAGCAGATAAAGTTGCAAAAAGAGCTGTGGTTGTTGGCTGTGGCGGCAGGTTCCCGGTCGAAAAGGACGCCAAAGAGGAAGTAAAGCTCTTCTTGGGTAATGCTGGAAGTGCTATGCG--CAGCCTGACGGCTGCTGTAGTAGCTGCTGGTGGAAATGCAACGTATGTTTTCTTTATCCTAGTGGAAATAAGTATGAGATCCATGGGTATGTTTGGAGACTGATCGTTTCTTTTATTAAAAAAAAACTTCAGTTATGTGCTTGATGT	TRUE	FALSE	FALSE	2	2	0	1	0.00141523
GTGGAAGCAGATAAAGTTGTAAAAAGAGCTGTGGTTGTTGGCTGTGGCGGCAGGTTCCCAGTCGAAAAGGACGCCAAAGAGGAAGTAAAGCTCTTCTTGGGTAATGCTGGAAGTGCTATGCG--CAGGCTGACGGCTGCTGTAGTAGCTGCTGGTGGAAATGCAACGTATGTTTTCTTTATCCTAGTGGAAATAAGTATGAGATCCATGGGTATGTTTGGAGACTGATCGTTTCTTTTATTAAAAAAAAAACTTCAGTTATGTGCTTGATG-	TRUE	FALSE	FALSE	2	2	0	1	0.00141523
GTGGAAGCAGATAAAGTTGCAATAAGAGCTGTGGTTGTTGGCTGTGGCGGCAGGTTCCCAGTCGAAAAGGACGCCAAAGAGGAAGTAAAGCTCTTCTTGGGTAATGCTGGAAGTGCTATGCG--CAGGCTGACGGCTGCTGTAGTAGCTGCTGGTGGAAATGCAACGTATGTTTTCTTTATCCTAGTGGAAATAAGTATGAGATCCATGGGTATGTTTGGAGACTGATCGTTTCTTTTATTAAAAAAAAACTTCAGTTATGTGCTTGATGG	TRUE	FALSE	FALSE	2	2	0	1	0.00141523
GTGGAAGCAGATAAAGTTGCAAAAAGCGCTGTGGTTGTTGGCTGTGGCGGCAGGTTCCCAGTCGAAAAGGACGCCAAAGAGGAAGTAAAGCTCTTCTTGGGTAATGCTGGAAGTGCTATGCG--CAGGCTGACGGCTGCTGTAGTAGCTGCTGGTGGAAATGCAACGTATGTTTTCTTTATCCTAGTGGAAATAAGTATGAGATCCATGGGTATGTTTGGAGACTGATCGTTTCTTTTATTAAAAAAAAACTTCAGTTATGTGCTTGATGG	TRUE	FALSE	FALSE	2	2	0	1	0.00141523
GTGGAAGCAGATAAAGTTGCAAAGAGAGCTGTGGTTGTTGGCTGTGGCGGCAGGTTCCCAGTCGAAAAGGACGCCAAAGAGGAAGTAAAGCTCTTCTTGGGTAATGCTGGAATTGCAATGCG--CAGTCTGACGGCTGCTGTAGTAGCTGCTGGTGGAAATGCAACGTATGTTTTCTTTATCCTAGTGGAAATAAGTATGAGATCCATGGGTATGTTTGGAGACTGATCGTTTCTTTTATTATAAAAAAACTTCAGTTATGTGCTTGATGG	TRUE	FALSE	FALSE	2	2	0	1	0.00141523
GTGGAGGCAGATAAAGTTGCAAAAAGAGCTGTGGTTGTTGGCTGTGGCGGCAGGTTCCCGGTCGAAAAGGACGCCAAAGAGGAAGTAAAGCTCTTCTTGGGTAATGCTGGAATTGCTATGCG--CAGGCTGACGGCTGCTGTAGTAGCTGCTGGTGGAAATGCAACGTATGTTTTCTTTATCCTAGTGGAAATAAGTATGAGATCCATGGGTATGTTTGGAGACTGATCGTTTCTTTTATTAAAAAAAAACTTCAGTTATGTGCTTGATGG	TRUE	FALSE	FALSE	2	2	0	1	0.00141523
GTGGAGGCAGATAAAGTTGAAAAAAGAGCTGTGGTTGTTGGCTGTGGCGGCAGGTTCCCAGTCGAAAAGGACGCCAAAGCGGAAGTAAAGCTCTTCTTGGGTAATGCTGGAATTGCTATGCG--CAGGCTGACGGCTGCTGTAGTAGCTGCTGGTGGAAATGCAACGTATGTTTTCTTTATCCTAGT-GAAATAAGTATGAGATCCATGGGTATGTTTGGAGACTGATCATGTCTTTTATTTAAAAAAAAAACTTCAGTTATGTGCTTGCTGG	TRUE	FALSE	FALSE	2	2	0	1	0.00141523
GTGGAGGCAGATAAAGTTGCAAAAAGAGCTGTGGTTGTTGGCTGTGGCGGCAGGTTCCCAGTCGAAAAGGACGCCAAAGAGGAAGTAAAGCTCTTCTTGGGTAATGCTGGAAGTGCTATGCG--CAGGCTGACGGCTGCTGTAGTAGCTGCTGGTGGAAATGCAACGTATGTTTTCTTTATCCTAGTGGAAATAAGTATGAGATCCATGGGTATGTATGGAGACTGATCGTTTCTTTTATTAAAAAAAAACTTCAGTTATGTGCTTGATGG	TRUE	FALSE	FALSE	2	2	0	1	0.00141523
GTGGAAGCAGATACAGTTGCAAAAAGAGCTGTGGTTGTTGGCTGTGGCGGCAGTTTCCCAGTCGAAAAGGACGCCAACGAGGAAGTAAAGCTCTTCTTGTGTAATGCTGGAATTGCTATGCG--CATTCTGACGGCTGCTGTAGTAGCTGCTGGTGGAAATGCACCGTATGTTTTCTTTATACTAGTGGACATAAGTATGAGATACATGGTTATGTTTGGAGACTGATCGTTTCTTTTATTAAAAAAATACTTCAGTTATGTGCTTGATGG	TRUE	FALSE	FALSE	2	2	0	1	0.00141523
GTGGAAGCAGATAAATTTGCAAAAAGAGCTGTGGTTGTTGGCTGTGGCGGCAGGTTCCCAGTCGAAAAGGACGCCAAAGAGGAAGTAAAGCTCTTCTTGGGTAATGCTGGAAGTGCTATGCG--CAGGCTGACGGCTGCTGTAGTAGCTGCTGGTGGAAATGCAACGTATGTTTTCTTTATCCTAGTGGAAATAAGTATGAGATCCATGGGTATGTTTGGAGACTGATCGTTTCTTTTATTAAAAAAAAACTTCAGTTATGTGCTTGATGG	TRUE	FALSE	FALSE	2	2	0	1	0.00141523
GTGGAAGCAGATAAAGTTGCAAAAAGAGTTGTGGTTGTTGGCTGTGGCGGCAGGTTCCCAGTCGAAAAGGACGCCAAAGAGGAAGTAAAGCTCTTCTTGGGTAATGCTGGAATTGCTATGC--CCAGTCTGACGGCTGCTGTAGTAGCTGCTGGTGGAAATGCAACGTATGTTTTCTTTATCCTAGTGGAAATAAGTATGAGATCCATGGGTATGTTTGGAGACTGATCATGTCTTTTATTTAAAAAAAAAACTTCAGTTATGTGCTTGATGG	TRUE	FALSE	FALSE	2	2	0	1	0.00141523
GTGGAAGCAGATAAAGTTGCAAAAAGAGTTGTGGTTGTTGGCTGTGGCGGCAGGTTCCCAGTCGAAAAGGACGCCAAAGAGGAAGTAAAGCTCTTCTTGGGTAATGCTGGAATTGCTATGC--ACAGTCTGACGGCTGCTGTAGTAGCTGCTGGTGGAAATGCAACGTATGTTTTCTTTATCCTAGTGGAAATAAGTATGAGATCCATGGGTATGTTTGGAGACTGATCGTTTCTTTTATTAAAAAAAAAACTTCAGTTATGTGCTTGATGG	TRUE	FALSE	FALSE	2	2	0	1	0.00141523
GTGGAAGCAGATAAAGTTGCAAAAAGAGTTGTGGTTGTTGGCTGTGGCGGCAGGTTCCCAGTCGAAAAGGACGCCAAAGAGGAAGTAAAGCTCTTCTTGGGTAATGCTGGAAGTGCTATGCG--CAGGCTGACGGCTGCTGTAGTAGCTGCTGGTGGGAATGCAACGTATGTTTTCTTTATCCTAGTGGAAATAAGTATGAGATCCATGGGTATGTTTGGAGACTGATCATGTCTTTTATTTAAAAAAAAAACTTCAGTTATGTGCTTGATGG	TRUE	FALSE	FALSE	2	2	0	1	0.00141523
GTGGAAGCAGATAAAGTTGCAAAAAGAGTTGTGGTTGTTGGCTGTGGCGGCAGGTTCCCAGTCGAAAAGGACGCCAAAGAGGAAGTAAAGCTCTTCTTGGGTAATGCTGGAAGTGCTATGCG--CAGGCTGACGGCTGCTGTAGTAGCTGCTGGTGGAAATGCAACGTATGTTTTCTTTATCCTAGTGGAAATAAGTATGAGATCCATGGGTATGTTTGGAGACTGATCGTTTCTTTTATTAAAAAAAAAACTTCAGTTATGTGCTTGATGGCTGACTCTTATACACATCGCCGAGCCCACGA	TRUE	FALSE	FALSE	2	2	0	1	0.00141523
GTGGAAGCAGATAAAGTTGCAAAAAGAGTTGTGGTTGTTGGCTGTGGCGGCAGGTTCCCAGTCGAAAAGGACGCCAAAGAGGAAGTAAAGCTCTTCTTGGGTAATGCTGGAAGTGCTATGCG--CAGGCTGACGGCTGCTGTAGTAGCTGCGGGTGGAAATGCAACGTATGTTTTCTTTATCCTAGTGGAAATAAGTATGAGATCCATGGGTATGTTTGGAGACTGATCGTTTCTTTTACTAAAAAAAAACTTCAGTTATGTGCTTGATGG	TRUE	FALSE	FALSE	2	2	0	1	0.00141523
GTGGAAGCAGATAAAGTTGCAAAAAGAGCTGTGGTTGTTGTCTGTGGCGGCAGGTTCCCAGTCGAAAAGGACGCCAAAGAGGAAGTAAAGCTCTTCTTGGGTAATGCTGGAATTGCTCTGCG--CAGTCTGACGGCTGCTGTAGTAGCTGCTGGTGGACATGCAACGTATGTTTTCTTTATCCTAGTGGAAATAAGTATGAGATCCATGTGTATGTTTGTAGACTGATCGTTTCTTTTATTAAAAAAAAACTTCAGTTATGTGATTGTTGT	TRUE	FALSE	FALSE	2	2	0	1	0.00141523
GTGGAAGCAGATAAAGTTGCAAAAAGAGTTGTGGTTGTTGGCTGTGGCGGCAGGTTCCCAGTCGAAAAGGACGCCAAAGAGGAAGTAAAGCTCTTCTTGGGTAATGCTGGAACTGCAATGCG--CAGTCTGACGGCAGCTGTAGTAGCTGCTGGTGGAAATGCAACGTATGTTTTCTTTATCCTAGTGGAAATAAGTATGAGATCCATGGGTATGTTTGGAGACTGATCGTTTCTTTTATTAAAAAAAAACTTCAGTTATGTGCTTGATGG	TRUE	FALSE	FALSE	2	2	0	1	0.00141523
GTGGAAGCAGATAAAGTTGCAAAAAGAGTTGTGGTTGTTGGCTGTGGCGGCAGGTTCCCGGTCGAAAAGGACGCCAAAGAGGAAGTAAAGCTCTTCTTGGGTAATGCTGGAAGTGCTATGCG--CAGCCTGACGCCTGCTGTAGTAGCTGCTGGTGGAAATGCAACGTATGTTTTCTTTATCCTAGTGGAAATAAGTATGAGATCCATGGGTATGTTTGGAGACTGATCGTTTCTTTTATTAAAAAAAAACTGCAGTAATGTCCTTGAGGG	TRUE	FALSE	FALSE	2	2	0	1	0.00141523
GTGGAAGCAGATAAAGTTGCAAAAAGAGTTGTGGTTGTTGGCTGTGGCGGCAGGTTCCCGGTCGAAAAGGACGCCAAAGAGGAAGTAAAGCTCTTCTTGGGTAATGCTGGAATTGCAATGCG--CAGTCTGACGGCTGCTGTAGTAGCTGCTGGTGGAAATGCAACGTATGTTTTCTTTATCCTAGTGGAAATAAGTATGAGATCCATGGGTATGTTTGGAGACTGATCGTTTCTTTTATTAAAAAAAAACTTCAGTTATGTGCTTGATGG	TRUE	FALSE	FALSE	2	2	0	1	0.00141523
GTGGAAGCAG-TAAAGTTGCAAAAAGAGCTGTGGTTGTTGGCTGTGGCGGCAGGTTCCCGGTCGAAAAGGACGCCAAAGATGAAGTAAAGCTCTTCTTGGGTAATGCTGGAATTGCTATGC--TCAGTCTGACGGCTGCTGTAGTAGCTGCTTGTGGAAATGCAACGTATGTTTTCTTTATCCTAGTGGAAATAAGTATGAGATCCATGGGTATGTTTGGATACTGATCGTTTCTTTTATTAAAAAAAAACTTCAGTTATGTGCTTGATGG	TRUE	FALSE	FALSE	2	2	0	1	0.00141523
GTGGAAGC-GATAAAGTTGCAAAAAGAGCTGTGGTTGTTGGCTGTGGCGGCAGGTTCCCAGTCGAAAAGGACGCCAAAGAGGAAGTAAAGCTCTTCTTGGGTAATGCTGGAATGGCGATGCG--CAGTCTGACGGCTGCTGTAGTAGCTGCTGGTGGAAATGCAACGTATGTTTTCTTTATCCTAGTTGAAATAAGTATGAGATCCATGGGTATGTTTGGAGACTGATCGTGTCTTTTATTAAAAAAAAAACTTCAGTTATGTGCTTGATGG	TRUE	FALSE	FALSE	2	2	0	1	0.00141523
GTGGAAGCAGAT-AAGTTGCAAAAAGAGCTGTGGTTGTTGGCTGTGGCGGCAGGTTCCCAGTCGAAAAGGACGCCAAAGAGGAAGTAAAGCGCGTCTTGGGTAATGCGGGAATGGCGATGCG--CAGTCTGACGGCTGCTGTAGTAGCTGCTGGTGGAAATGCAACGTATGTTTTCTTTATCCTAGTGGAAATAAGTATGAGATCCATGGGTAGGTTTGGAGACTGATCGTTTCTTTTATTAAAAAAAAACGTAAGTTATGTGCTTGATGGCTGTCTCTTATACAATCTACGAGCCCACGAGAG	TRUE	FALSE	FALSE	2	2	0	1	0.00141523
GTGGAAGCAGATAAAGTTGCAAAAAGAGCTGTGGTTGTTGGCTGTGGCGACAGGTTCCCAGTCGAAAAGGACGCCAAAGAGGAAGTAAAGCTCTTCTTGGGTAATGCTGGAATTGCTATGCG--CAATCTGACGGCTGCTGTAGTAGCTGCTGGTGGAAATGCAACGTATGTTTTCTTTATCCTAGTGGAAATAAGTATGAGATCCATGGGTATGTTTGGAGACTGATCGTTTCTTTTATTAAAAAAAAACTTCAGTTATGTGCTTGATGG	TRUE	FALSE	FALSE	2	2	0	1	0.00141523
GTGGAAGCAGATAAAGTTGCAAAAAGAGCTGTGGTTGTTGGCTGTAGCGGCAGGTTCCCAGTCGAAAAGGACGCCAAAGAGGAAGTAAAGCTCTTCTTGGGTAATGCTGGAAGTGCTATGCG--CAGGCTGACGGCTGCTGTAGTAGCTGCTGGTGGAAATGCAACGTATGTTTTCTTTATCCTAGTGGAAATAAGTATGAGATCCATGGGTATGTTTGGAGACTGATCGTTTCTTTTATTAAAAAAAAACTTCAGTTATGTGCTTGATGG	TRUE	FALSE	FALSE	2	2	0	1	0.00141523
GTGGAAGCAGATAAAGTTGCAAAAAGAGCTGCGGTTGTTGGCTGTGGCGGCAGGTTCCCAGTCGAAAAGGACGCCAAAGAGGAAGTAAAGCTCTTCTCGGGTAATGCTGGAAGTGCTATGCG--CAGGCTGACGGCTGCTGTAGTAGCTGCTGGTGGAAATGCAACGTATGTTTTCTTTATCCTAGTGGAAATAAGTATGAGATCCATGGGTATGTTTGGAGACTGATCGTTTCTTTTATTAAAAAAAAACTTCAGTTATGTGCTTGATGG	TRUE	FALSE	FALSE	2	2	0	1	0.00141523
GTGGAAGCAGATAAAGTTGCAAAAAGAGCTGTGGCTGTTGGCTGTGGCGGCAGGTTCCCAGTCGAAAAGGACGCCAAAGAGGAAGTAAAGCTCTTCTTGGGTAATGCTGGAATTGCTTTGCG--CAGTCTGACGGCTGCTGTAGTAGCTGCTGGTGGAAATGCAACGTATGTTTTCTTTATCCTAGTGGAAATAAGTATGAGCTCCATGGGTATGTTTGGAGACTGATCGTTTCTTTTATTAAAAAAAAACTTCAGTTATGTGCTTGATGG	TRUE	FALSE	FALSE	2	2	0	1	0.00141523
CTGGAAGCAGATAAAGTTGCAAAAAGAGCTGTGGTTGTTGGCTGTGGCGGCAGGTTCCCAGTCGAAAAGGACGCCAAAGAGGAAGTAAAGCTCTTCTTGGGTCATGCTGGAATTGCTATGC--TCAGTCTGACGGCTGCTGTAGTAGCTGCTGGTGGAAATGCAACGTATGTTTTCTTTATCCTAGTGGAAATAAGTATGATATCCATGGGTATGTTTGGAGACTGATCGTTTCTTTTATTAAAAAAAAACTTCAGTTATGTGCTTGATGG	TRUE	FALSE	FALSE	2	2	0	1	0.00141523
#NAME?	TRUE	FALSE	FALSE	2	2	0	1	0.00141523
#NAME?	TRUE	FALSE	FALSE	2	2	0	1	0.00141523
#NAME?	TRUE	FALSE	FALSE	2	2	0	1	0.00141523
#NAME?	TRUE	FALSE	FALSE	2	2	0	1	0.00141523
#NAME?	TRUE	FALSE	FALSE	2	2	0	1	0.00141523
GTGG-AGCAGATAAAGTTGCAAAAAGAGCCGTGGTTGTTGGCTGTGGCGGCAGGTTCCCAGTCGAAAAGGACGCCAAAGAGGAAGTAAAGCTCTTCTTGGGTACTGCTGGAATTGCTATGCG--CAGCCTGACGGCTGCTGTAGTAGCTGCTGGTGGAAATGCAACGTATGTTTTCTTTATCCTAGTGGAAATAAGTATGAGATCCATGGGTATGTTTGGCGACTGATCGTTTCTTTTATTAAAAAAAAACTTCAGTTATGTGCTTGATGT	TRUE	FALSE	FALSE	2	2	0	1	0.00141523
GT-GAAGCAGATAAAGTTGCAAAAAGAGCCGTGGTTGTTGGCTGTGGCGGCAGGTTCCCAGTCGAAAAGGACGCCAAAGAGGAAGTAAAGCACGTCTTGGGTAATGCGGGAACTGCTATGCG--CAGGCTGACGGCTGCTGTAGTAGCTGCTGGTGGAAATGCAACGTATGTTTTCTTTATCCTAGTGGAAATAAGTATGAGATCCATGGGTATGTTTGGAGACTGATCGTTTCTTTTATTAAAAAAAAAACTTCAGTTATGTGCTTGATGG	TRUE	FALSE	FALSE	2	2	0	1	0.00141523
GT-GAAGCAGATAAAGTTGCAAAAAGAGCTGTGGTTGTTGGCTGTGGCGGCAGGTTCCCAGTCGAAAAGGACGCCAAAGAGGAAGTAAAGCTCCTCTTGGGTAATGCCGGAAGAGCGATGCG--CAGTCTGACGGCAGCTGTAGTTGCTGCTGGTGGAAATGCAACGTATGTTTTCTTTATCGTAGT-GAAATAAGTATGAGATCCATGGGTATGTTTGGAGACTGATCGTTTCTTTTATTAAAAAAAAACTGCAGTTATGTGCTTGATGG	TRUE	FALSE	FALSE	2	2	0	1	0.00141523
GT-GAAGCAGATAAAGTTGCAAAAAGAGCTGTGGTTGTTGGCTGTGGCGGCAGGTTCCCAGTCGAAAAGGACGCCAAAGAGGAAGTAAAGCTCTTCTTGGGTAATGCTGGAATTGCGATGCG--CAGGCTGACGGCTGCTGTAGTAGCTGCTGGTGGAAATGCAACGTATGTTTTCTTTATCCTAGTGGAAATAAGTATGAGATCCATGGGTATGTTTGGAGACTGATCGTTTCTTTTATTAAAAAAAAACGTCAGTTATGTGCTGGATGG	TRUE	FALSE	FALSE	2	2	0	1	0.00141523
GTGGAAGCAGATAAAGTTGCAAAAAGAGCTGTGGTTGTTGGCTGTGGCGGCAGGTTCCCAGTCGAAAAGGACGCCAAAGAGGAAGTAAAGCTCTTCTTGGGCAATGCTGGAAGTGCTATGCG--CAGGCTGACGGCTGCTGTAGTAGCTGCTGGTGGAAATGCAACGTATGTTTTCTTTATCCTAGTGGAAATAAGTATGAGATCCATGGGTATGTATGGAGACTGATCGTTTCTTTTATTAAAAAAAAACTTCAGTTATGTGCTTGATGG	TRUE	FALSE	FALSE	2	2	0	1	0.00141523
GTGGAAGCAGATAAAGTTGCAAAAAGAGCTGTGGTTGTTGGCTGTGGCGGCAGGTTCCCAGTCGAAAAGGACGCCAAAGAGGAAGTAAAGCTCTTCTTGGGTAATGCCGGAAGTGCTATGCG--CAGGCTGACGGCTGCTGTAGTAGCTGCTGGTGGAAATGCAACGTATATTTTCTTTATCCTAGTGGAAATAAGTATGAGATCCATGGGTATGTTTGGAGACTGATCGTTTCTTTTATTAAAAAAAAACTTCAGTTATGTGCTTGATGG	TRUE	FALSE	FALSE	2	2	0	1	0.00141523
GTGGAAGCAGATAAAGTTGCAAAAAGAGCTGTGGTTGTTGGCTGTGGCGGCAGGTTCCCAGTCGAAAAGGACGCCAAAGAGGAAGTAAAGCTCGTCTTGGGTAATGCTGGAAGTGCTATGCG--CAGGCTGACGGCTGCTGTAGTAGCTGCTGGTGGAAATGCAACGTATGTTTTCTTTATCCTAGTGGAAATAAGTATGAGATCCATGGGTATGTTTGGAGACTGATCGTTTCTTTTATTAAAAAAAAACTTCAGTTATGTGCTTGATGG	TRUE	FALSE	FALSE	2	2	0	1	0.00141523
GTGGAAGCAGATAAAGTTGCAAAAAGAGCTGTGGTTGTTGGCTGTGGCGGCAGGTTCCCAGTCGAAAAGGACGCCAAAGAGGAAGTAAAGCTCTTCGTGGGTAATGCTGGAAGTGCTATGCG--CAGGCTGACGGCTGCGGTAGTAGCTGCTGGTGGAAATGCAACGTATGTTTTCTTTATCCTAGTGGAAATAAGTATGAGATCCATGGGTATGTTTGGAGACTGATCGTTTCTTTTATTAAAAAAAAACTTCAGTTATGTGCTTGATGG	TRUE	FALSE	FALSE	2	2	0	1	0.00141523
GTGGAAGCAGATAAAGTTGCAAAAAGAGCTGTGGTTGTTGGCTGTGGCGGCAGGTTCCCAGTCGAAAAGGACGCCAAAGAGGAAGTAAAGCTCTTCTTGGGTAATGCTGGAACTGCAATGCG--CACTTTGACGGCAGCTGTAGTAGCTGCTGGTGGAAATGCAACGTATGTTTTCTTTATCCTAGTTGAAATAAGTATGAGATCCATGGGTATGTTTGGAGACTGATCGTTTCTTTTATTAAAAAAAAAACTT-AGTTATGTGCTTTATGG	TRUE	FALSE	FALSE	2	2	0	1	0.00141523
GTGGAAGCAGATAAAGTTGCAAAAAGAGCTGTGGTTGTTGGCTGTGGCGGCAGGTTCCCAGTCGAAAAGGACGCCAAAGAGGAAGTAAAGCTCTTCTTGGGTAATGCTGGAACTGCAATGCG--CAGTCTGACGGCTGCTGTAGTAGCTGCTGGTGGAAATGCAACGTATGTTTTCTTTATCCT-GTTGAAATAAGTAGGAGATCCATGGGTATGTTGGGAGACGGATCATGTCTTTTATTAAAAAAAAACTTCAGTTATGTGCTTGATGG	TRUE	FALSE	FALSE	2	2	0	1	0.00141523
GTGGAAGCAGATAAAGTTGCAAAAAGAGCTGTGGTTGTTGGCTGTGGCGGCAGGTTCCCAGTCGAAAAGGACGCCAAAGAGGAAGTAAAGCTCTTCTTGGGTAATGCTGGAACTGCAATGCG--CAGTCTGACGGCTGCTGTAGTAGCTGCTGGTGGAAATGCAACGTATGTTTTCTTTATCCTAGTGGAAATAAGTATGAGATCCATGGGTATGTTTGGAGACTGATCGTTTCTTTTATGAAAAAAAAACTTCAGTTATGTGCTTGATGG	TRUE	FALSE	FALSE	2	2	0	1	0.00141523
GTGGAAGCAGATAAAGTTGCAAAAAGAGCTGTGGTTGTTGGCTGTGGCGGCAGGTTCCCAGTCGAAAAGGACGCCAAAGAGGAAGTAAAGCTCTTCTTGGGTAATGCTGGAACTGCAATGCG--CAGTCTGACGGCTGCTGTAGTAGCTGCTGGTGGAAATGCAACGTATGTTTTCTTTATCCTAGTGGTAATAAGTATGAGATCCATGGGTATGTTTGGAGACTGATCGTTTCTTTTATTAAAAAAAAACTTCAGTTATGTGCTTGATGG	TRUE	FALSE	FALSE	2	2	0	1	0.00141523
GTGGAAGCAGATAAAGTTGCAAAAAGAGCTGTGGTTGTTGGCTGTGGCGGCAGGTTCCCAGTCGAAAAGGACGCCAAAGAGGAAGTAAAGCTCTTCTTGGGTAATGCTGGAACTGCAATGCG--CAGTCTGACGGCTGCTGTAGTAGCTGCTGGTGGAAATGCAACGTATGTTTTCTTTATCCTAGTGGAAATAAGTATGAGATCCATGGGTATGTTTGGAGACTGATCGTTTCTTTTATTAAAAAAAAACTTCAGTTTTTTTCTTGATGGCTTTTTCTTTTTCCACTTTCCCATCCCACTGA	TRUE	FALSE	FALSE	2	2	0	1	0.00141523
GTGGAAGCAGATAAAGTTGCAAAAAGAGCTGTGGTTGTTGGCTGTGGCGGCAGGTTCCCAGTCGAAAAGGACGCCAAAGAGGAAGTAAAGCTCTTCTTGGGTAATGCTGGAACTGCAATGCG--CAGTCTGACGGCTGCTGTAGTAGCTGCTGGTGGAAATGCAACGTATGTTTTCTTTATCCTAGTGGAAATAAGTATGAGATCCATGGGTATGTTTGGAGACTGATCGTTTCTTTTATTAAAAAAAAACTTCAGTTATGTTCTTGATGG	TRUE	FALSE	FALSE	2	2	0	1	0.00141523
GTGGAAGCAGATAAAGTTGCAAAAAGAGCTGTGGTTGTTGGCTGTGGCGGCAGGTTCCCAGTCGAAAAGGACGCCAAAGAGGAAGTAAAGCTCTTCTTGGGTAATGCTGGAACTGCAATGCG--CAGTCTGACGGCTGCTGTAGTAGCTGCTGGTGGAAATGCAACGTATGTTTTCTTTATCCTAGTGGAAATAAGTATGAGATCCATGGGTATGTTTGGAGACTGATCGTTTCTTTTATTAAAAAAAAAACTTCAGTTATGTGCTTGATGG	TRUE	FALSE	FALSE	2	2	0	1	0.00141523
GTGGAAGCAGATAAAGTTGCAAAAAGAGCTGTGGTTGTTGGCTGTGGCGGCAGGTTCCCAGTCGAAAAGGACGCCAAAGAGGAAGTAAAGCTCTTCTTGGGTAATGCTGGAAATGCAATGCG--CAGTCTGACGGCTGCTGTAGTAGCTGCTGGTGGAAATGCAACGTATGTTTTCTTTATCCTAGTGGAAATAAGTATGAGATCCATGGGTATGTTTGGAGACTGATCGTTTCTTTTATTAAAAAAAAACTTCAGTTATGTGCTTGATGG	TRUE	FALSE	FALSE	2	2	0	1	0.00141523
GTGGAAGCAGATAAAGTTGCAAAAAGAGCTGTGGTTGTTGGCTGTGGCGGCAGGTTCCCAGTCGAAAAGGACGCCAAAGAGGAAGTAAAGCTCTTCTTGGGTAATGCTGGAAATGCTATGCG--CAGCCTGACGGCTGCTGTAGTAGCTGCTGGTGGAAATGCAACGTATGTTTTCTTTATCCTAGTGGAAATAAGTATGAGATCCATGGGTATGTTTGGAGACTGATCGTTTCTTTTATTAAAAAAAAAACTTCAGTTATGTGCTTGATGACTGTCTTTTATAGACATCTCAGACCCAACGA	TRUE	FALSE	FALSE	2	2	0	1	0.00141523
GTGGAAGCAGATAAAGTTGCAAAAAGAGCTGTGGTTGTTGGCTGTGGCGGCAGGTTCCCAGTCGAAAAGGACGCCAAAGAGGAAGTAAAGCTCTTCTTGGGTAATGCTGGAAATGCTATGCG--CAGGCTGACGGCTGCTGTAGTAGCTGCTGGTGGAAATGCAACGTATGTTTTCTTTATCCTAGTTGAAATAAGTATGAGATCCATGGGTATGTTTGGAGACTGATCGTGTCTTTTATTAAAAAAAAAACTTCAGTTATGTGCTTGATGGCTGTCACTTATACACATATCCGAGCACACGG	TRUE	FALSE	FALSE	2	2	0	1	0.00141523
GTGGAAGCAGATAAAGTTGCAAAAAGAGCTGTGGTTGTTGGCTGTGGCGGCAGGTTCCCAGTCGAAAAGGACGCCAAAGAGGAAGTAAAGCTCTTCTTGGGTAATGCTGGAAATGCTATGCG--CAGGCTGACGGCTGCTGTAGTAGCTGCTGGTGGAAATGCAACGTATGTTTTCTTTATCCTAGT-GAAATAAGTATGAGATCCATGGGTATGTTTGGAGACTGATCATGTCTTTTATTTAAAAAAAAAACTTCAGTTATGTGCTTGATGGCTGTATCTTATAAACATCTCCGAGCACACGA	TRUE	FALSE	FALSE	2	2	0	1	0.00141523
GTGGAAGCAGATAAAGTTGCAAAAAGAGCTGTGGTTGTTGGCTGTGGCGGCAGGTTCCCAGTCGAAAAGGACGCCAAAGAGGAAGTAAAGCTCTTCTTGGGTAATGCTGGAAATGCTATGCG--CAGGCTGACGGCTGCTGTAGTAGCGGCTGGTGGAAATGCAACGTATGTTTTCTTTATCCTAGTGGAAATAAGTATGAGATCCATGGGGATGTTTGGAGACTGATCGTTTCTTTTATTAAAAAAAAACTTCAGTTATGTGCTTGATGGCTGTCTCACATCGCCGAGCCCAGGAGACGGCA	TRUE	FALSE	FALSE	2	2	0	1	0.00141523
GTGGAAGCAGATAAAGTTGCAAAAAGAGCTGTGGTTGTTGGCTGTGGCGGCAGGTTACCAGTCGAAAAGGACGCCAAAGAGGAAGTAAAGCTCTTCTTGGGTAATGCTGGAAGTGCTATGAG--CAGTCTGACGGCTGCTGTAGTAGCTGCTGGTGGAAATGCAACGTATGTTTTCTTTATCCTGGTGGAAATAAGTATGAGATCCATGGGTATGTTTGGAGACTGATCGTTTCTTTTATTAAACAAAAACTTCAGTTATGTGATTGCTGG	TRUE	FALSE	FALSE	2	2	0	1	0.00141523
GTGGAAGCAGATAAAGTTGCAAAAAGAGCTGTGGTTGTTGGCTGTGGCGGCAGGGTCCCAGTCGAAAAGGACGCCAAAGAGGAAGTAAAGCTCTTCTTGGGTACTGCTGGAATTGCTCTGCG--CAGTCTGACGGCTGCTGTAGTAGCTGCTGGTGGAAATGCAACGTATGTTTTCTTTATCCTAGTGGAAATAAGTATGAGATCCATGGGTATGTTTGGAGACTGATCGTTTCTTTTCTTAAAAAAAAACTTCAGTTATGTGCTTGATGG	TRUE	FALSE	FALSE	2	2	0	1	0.00141523
GTGGAAGCAGATAAAGTTGCAAAAAGAGCTGTGGTTGTTGGCTGTGGCGGCAGGTCCCCGGTCGAAAAGGACGCCAAAGAGGAAGTAAAGCTCTTCTTGGGTAATGCTGGAACTGCAATGCG--CAGTCTGACGGCTGCTGTAGTAGCTGCTGGTGGAAATGCAACGTATGTTTTCTTTATCCTAGTGGAAATAAGTATGAGATCCATGGGTATGTTTGGAGACTGATCGTTTCTTTTATTAAAAAAAAACTTCAGTTATGTGCTTGATG-	TRUE	FALSE	FALSE	2	2	0	1	0.00141523
GTGGAAGCAGATAAAGTTGCAAAAAGAGCTGTGGTTGTTGGCTGTGGCGGCAGGTCCCCAGTCGAAAAGGACGCCAAAGAGGAAGTAAAGCTCTTCTTGGGTAATGCTGGAAGTGCTATGCG--CAGGCTGACGGCTGCTGTAGTAGCTGCTGGTGGAAATGCAACGTATGTTTTCTTTATCCTAGTGGAAATAAGTATGAGATCCATGGGTATGTTTGGAGACTGATCGTTTCTTTTATTAAAAAAAAACTTCAGTTATGTGCTTGATGG	TRUE	FALSE	FALSE	2	2	0	1	0.00141523
GTGGAAGCAGATAAAGTTGCAAAAAGAGCTGTGGTTGTTGGCTGTGGCGGCAGGTTCCCAGTCGAAAAGGACGCCAAAGACGAAGTAAAGCTCTTCTTGGGTAATGCTGGAAGTGCTATGCG--CAGGCTGACGGCTGCTGTAGTAGCTGCTGGTGGAAATGCAACGTATGTTTTCTTTATCCTAGT-GAAATAAGTATGAGATCCATGGGTATGTTTGGAGACTGATCATGTCTTTTATTTAAAAAAAAAACTTCAGTTATGTGCTTGATGG	TRUE	FALSE	FALSE	2	2	0	1	0.00141523
GTGGAAGCAGATAAAGTTGCAAAAAGAGCTGTGGTTGTTGGCTGTGGCGGCAGGTTCCCAGTCGAAAAGGACGCCAAAGAGGAAGTAAAGATCTTCGTGGGTAATGCTGGAATTGCTATGCG--CAGGCTGACGGCTGCTGTAGTAGCTGCTGGTGGAAATGCAACGTATGTTTTCTTTATCCTAGTGGAAATAAGTATGAGATCCATGGGTATGTTTGGAGACTGATCGTTTCTTTTATTAAAAAAAAACTTCAGTTATGTGATTGATGG	TRUE	FALSE	FALSE	2	2	0	1	0.00141523
GTGGAAGCAGATAAAGTTGCAAAAAGAGCTGTGGTTGTTGGCTGTGGCGGCAGGTTCCCGGTCGAAAAGGACGCCAAAGAGGAAGTAAAGCTCTTCTTGGGTAATGCTGGAACTGCAATGCG--CAGTCTGACGGCTGCTGTAGTAGCTGCTGGTGGAAATGCAACGTATGTTTTCTTTATCCTAGT-GAAATAAGTATGAGATCCATGGGTATGTTTGGAGACCGATCGTGTCTTTTATTAAAAAAAAACTTCAGTTATGTGTTTGATGG	TRUE	FALSE	FALSE	2	2	0	1	0.00141523
GTGGAAGCAGATAAAGTTGCAAAAAGAGCTGTGGTTGTTGGCTGTGGCGGCAGGTTCCCGGTCGAAAAGGACGCCAAAGAGGAAGTAAAGCTCTTCTTGGGTAATGCTGGAACTGCAATGCG--CAGTCTGACGGCTGCTGTAGTAGCTGCTGGTGGAAATGCAACGTATGTTTTCTTTATCCTAGTGGAAATAAGTATGAGATCCATGGGTATGTTTGGAGACTGATAGTTTCTTTTATTAAAAAAAAACTTCAGTTATGTGCTTGATGG	TRUE	FALSE	FALSE	2	2	0	1	0.00141523
GTGGAAGCAGATAAAGTTGCAAAAAGAGCTGTGGTTGTTGGCTGTGGCGGCAGGTTCCCGGTCGAAAAGGACGCCAAAGAGGAAGTAAAGCTCTTCTTGGGTAATGCTGGAACTGCAATGCG--CAGTCTGACGGCTGCTGTAGTAGCTGCTGGTGGAAATGCAACGTATGTTTTCTTTATCCTAGTGGAAATAAGTATGAGATCCATGGGTATGTTTGGAGACTGATCGTGTCTTTTATTAAAAAAAGAACTTCAGTTATGTGCTTGATGG	TRUE	FALSE	FALSE	2	2	0	1	0.00141523
GTGGAAGCAGATAAAGTTGCAAAAAGAGCTGTGGTTGTTGGCTGTGGCGGCAGGTTCCCGGTCGAAAAGGACGCCAAAGAGGAAGTAAAGCTCTTCTTGGGTAATGCTGGAACTGCAATGCG--CAGTCTGACGGCTGCTGTAGTAGCTGCTGGTGGAAATGCAACGTATGTTTTCTTTATCCTAGTTGAAATAAGTATGAGATCCATGGGTATGTTTGGAGACTGATCGTGTCTTTTATTAAAAAAAAACTTCAGTTATGTGCTTGATGG	TRUE	FALSE	FALSE	2	2	0	1	0.00141523
GTGGAAGCAGATAAAGTTGCAAAAAGAGCTGTGGTTGTTGGCTGTGGCGGCAGGTTCCCGGTCGAAAAGGACGCCAAAGAGGAAGTAAAGCTCTTCTTGGGTAATGCTGGAACTGCAATGCG--CAGTCTGACGGCTGCTGTAGTAGCTGCTGGTGGAAATGCAACGTATGTTTTCTTTATCCTAGTGGAAATAAGTATGAGATCCATGGGTATGTTTGGAGACTGATTGTTTCTTTTATTAAAAAAAAACTTCAGTTATGTTCTTGATGT	TRUE	FALSE	FALSE	2	2	0	1	0.00141523
GTGGAAGCAGATAAAGTTGCAAAAAGAGCTGTGGTTGTTGGCTGTGGCGGCAGGTTCCCGGTCGAAAAGGACGCCAAAGAGGAAGTAAAGCTCTTCTTGGGTAATGCTGGAACTGCAATGCG--CAGTCTGACGGCTGCTGTAGTAGCTGCTGGTGGAAATGCAACGTATGTTTTCTTTATCCTAGTGGAAATAAGTATGAGATCCATGGGTATGTTTGGAGACTGATCGTTTCTTTTATTAAAAAAAAACTTCAGTTATGTTCTTGATGG	TRUE	FALSE	FALSE	2	2	0	1	0.00141523
GTGGAAGCAGATAAAGTTGCAAAAAGAGCTGTGGTTGTTGGCTGTGGCGGCAGGTTCCCGGTCGAAAAGGACGCCAAAGAGGAAGTAAAGCTCTTCTTGGGTAATGCTGGAACTGCAATGCG--CAGTCTGACGGCTGCTGTAGTAGCTGCTGGTGGAAATGCAACGTATGTTTTCTTTATCCTAGTGGAAATAAGTATGAGATCCATGGGTATGTTTGGAGACTGATCGTTTCTTTTATTAAAAAAAAACTTCAGTTATGTGCTTGATGT	TRUE	FALSE	FALSE	2	2	0	1	0.00141523
GTGGAAGCAGATAAAGTTGCAAAAAGAGCTGTGGTTGTTGGCTGTGGCGGCAGGTTCCCGGTCGAAAAGGACGCCAAAGAGGAAGTAAAGCTCTTCTTGGGTAATGCTGGAACTGCAATGCG--CAGTCTGACGGCTGCTGTAGTAGCTGCTGGTGGAAATGCAACGTATGTTTTCTTTATCCTAGTGGAAATAAGTATGAGATCCATGGGTATGTTTGGAGACTGATCGTTTCTTTTATTAAAAAAAAAAACTTCAGTTATGTGCTTGATGG	TRUE	FALSE	FALSE	2	2	0	1	0.00141523
GTGGAAGCAGATAAAGTTGCAAAAAGAGCTGTGGTTGTTGGCTGTGGCGGCAGGTTCCCAGTCGAAAAGGACGCCAAAGAGGAAGTAAAGCTCTTCTTGGGTAATGCTGGAATTGCTTTGCG--CAGTCTGACGGCTGCTGTCGTAGCTGCTGGTGGAAATGCAACGTATGTTTTCTTTATCCTAGTGGAAATAAGTATGAGATCCATGGGTATGTTTGGAGACTGATCATGTCTTTTATTAAAAAACAAACTTCAGTTATGTGCTTGATTG	TRUE	FALSE	FALSE	2	2	0	1	0.00141523
GTGGAAGCAGATAAAGTTGCAAAAAGAGCTGTGGTTGTTGGCTGTGGCGGCAGGTTCCCAGTCGAAAAGGACGCCAAAGAGGAAGTAAAGCTCTTCTTGGGTAATGCTGGAATTGCTTTGCG--CAGTCTGACGGCTGCTGTAGTAGCTGCTGGTGGAAATGCAACGTATGTTTTCTTTATCCTAGTGGAAATAAGTATGAGATCCATGGGTATGTTTGGAGACTGATCGTTTCTTTTATTAAAAAAAAACTTCAGTTATGTGCTTGATGG	TRUE	FALSE	FALSE	2	2	0	1	0.00141523
GTGGAAGCAGATAAAGTTGCAAAAAGAGCTGTGGTTGTTGGCTGTGGCGGCAGGTTCCCAGTCGAAAAGGACGCCAAAGAGGAAGTAAAGCTCTTCTTGGGTAATGCTGGAATTGCTTTGCG--CAGTCTGACGGCTGCTGTAGTAGCTGCTGGTGGAAATGCAACGTATGTTTTCTTTATCCTAGTGGAAATAAGTATGAGATCCATGGGTATGTTTGGAGACTGATCATGTCTTTTATTTAAAAAAAAAACTTCAGTTATGTGCTTGATGG	TRUE	FALSE	FALSE	2	2	0	1	0.00141523
GTGGAAGCAGATAAAGTTGCAAAAAGAGCTGTGGTTGTTGGCTGTGGCGGCAGGTTCCCAGTCGAAAAGGACGCCAAAGAGGAAGTAAAGCTCTTCTTGGGTAATGCTGGAATTGCTTTGCG--CAGTCTGACGGCTGCTGTAGTAGCTGCTGGTGGAAATGCAACGTATGTTTTCTTTATCCTAGT-GAAATAAGTATGAGATCCATGGGTATGTTTGGAGACTGATCATGTCTTTTATTTAAAAAAAAAACTTCAGTTATGTGCTTGATGG	TRUE	FALSE	FALSE	2	2	0	1	0.00141523
GTGGAAGCAGATAAAGTTGCAAAAAGAGCTGTGGTTGTTGGCTGTGGCGGCAGGTTCCCAGTCGAAAAGGACGCCAAAGAGGAAGTAAAGCTCTTCTTGGGTAATGCTGGGAGTGCTATGCG--CAGGCTGACGGCTGCTGTAGTAGCTGCTGGTGGAAATGCAACGTATGTTTTCTTTATCCTAGTGGAAATAAGTATGAGATCCATGGGTATGTTTGGAGACTGATCGTTTCTTTTATTAAAAAAAAACTTCAGTTATGTGCTTGATGG	TRUE	FALSE	FALSE	2	2	0	1	0.00141523
GTGGAAGCAGATAAAGTTGCAAAAAGAGCTGTGGTTGTTGGCTGTGGCGGCAGGTTCCCAGTCGAAAAGGACGCCAAAGAGGAAGTAAAGCTCTTCTTGGGTAATGCTGGAATTGCTGTGCG--CAGTCTTACGGCTGCTGTAGTAGCTGCTGGTGGAAATGCAACGTATGTTTTCTTTATCCTAGTGGAAATAAGTATGAGATCCATGGGTATGTTTGGAGACTGATCGTTTCTTTTATTAAAAAAAAACTTCAGTTATGTGCTTGATGG	TRUE	FALSE	FALSE	2	2	0	1	0.00141523
GTGGAAGCAGATAAAGTTGCAAAAAGAGCTGTGGTTGTTGGCTGTGGCGGCAGGTTCCCAGTCGAAAAGGACGCCAAAGAGGAAGTAAAGCTCTTCTTGGGTAATGCTGGAATTGCTGTGCG--CAGTCTGACGGCTGCTGTAGTAGCTGCTGGTGGAAATGCAACGTATGTTTTCTTTATCCTAGTGGAAATAAGTATGAGATCCATGGGTATGTTTGGAGACTGATCGTTTCTTTTATTAAAAAAAAACTTCCGTTATGTGCTTGATGG	TRUE	FALSE	FALSE	2	2	0	1	0.00141523
GTGGAAGCAGATAAAGTTGCAAAAAGAGCTGTGGTTGTTGGCTGTGGCGGCAGGTTCCCAGTCGAAAAGGACGCCAAAGAGGAAGTAAAGCTCTTCTTGGGTAATGCTGGAATTGCTCTGCG--CAGTCTGACGGCTGCTGTAGTAGCTGCTGTTGGAAATGCAACTTATGTTTTCTTTATCCTAGTGGAAATAAGTATGAGATCCATGGGTATGTTTTGATACTGCTCGTTTCTTTTATTAAAAAAAAACTTCAGTTATGTGCTTGATTT	TRUE	FALSE	FALSE	2	2	0	1	0.00141523
GTGGAAGCAGATAAAGTTGCAAAAAGAGCTGTGGTTGTTGGCTGTGGCGGCAGGTTCCCAGTCGAAAAGGACGCCAAAGAGGAAGTAAAGCTCTTCTTGGGTAATGCTGGAATTGCTCTGCG--CAGTCTGACGGCTGCTGTAGTAGCTGCTGGTGTAAATGCAACGTATGTTTTCTTTATCCTAGTTGAAATAAGTATGAGATCCATGGGTATGTTTGGAGACTGATCGTGTCTTTTATTACAACAAAAACTTCAGTTATGTGCTTGATGG	TRUE	FALSE	FALSE	2	2	0	1	0.00141523
GTGGAAGCAGATAAAGTTGCAAAAAGAGCTGTGGTTGTTGGCTGTGGCGGCAGGTTCCCAGTCGAAAAGGACGCCAAAGAGGAAGTAAAGCTCTTCTTGGGTAATGCTGGAATTGCTATTCG--CAGTCTGACTGCTGCTGTAGTAGCTGCTGGTGGAAATGCAACGTATGTTTTCTTTATCCTAGTGGAAATAAGTATGAGATCCATGGGTATGTTTGGAGACTGATCGTTTCTTTTATTAAAAAAAAACTTCAGTTATGTTCTTGATGG	TRUE	FALSE	FALSE	2	2	0	1	0.00141523
GTGGAAGCAGATAAAGTTGCAAAAAGAGCTGTGGTTGTTGGCTGTGGCGGCAGGTTCCCAGTCGAAAAGGACGCCAAAGAGGAAGTAAAGCTCTTCTTGGGTAATGCTGGAATTGCTCTGCG--CAGTCTGACGGCTGCTGTAGTAGCTGCTGGTGGCACTGCAACGTATGTTTTCTTTATCCTAGTGGAAATAAGTATGAGATCCATGGGTATGTTTGGAGACTGATCGTTTCTTTTATTAAAAAAAAAACTTCAGTTATGTGCTTGATGG	TRUE	FALSE	FALSE	2	2	0	1	0.00141523
GTGGAAGCAGATAAAGTTGCAAAAAGAGCTGTGGTTGTTGGCTGTGGCGGCAGGTTCCCAGTCGAAAAGGACGCCAAAGAGGAAGTAAAGCTCTTCTTGGGTAATGCTGGAATTGCTCTGCG--CAGTCTGACGGCTGCTGTAGTAGCTGCTGGTGGAAATGCAACGTATGTTTTCTTTCTCCTAGTGGAAATAAGTATGAGATCCATGGGTATGTTTGGAGACTGATCGTTTCTTTTATTACATAAAAACTTCAGTTATGTGCTTGATGG	TRUE	FALSE	FALSE	2	2	0	1	0.00141523
GTGGAAGCAGATAAAGTTGCAAAAAGAGCTGTGGTTGTTGGCTGTGGCGGCAGGTTCCCAGTCGAAAAGGACGCCAAAGAGGAAGTAAAGCTCTTCTTGGGTAATGCTGGAATTGCTCTGCG--CAGTCTGACGGCTGCTGTAGTAGCTGCTGGTGGAAATGCAACGTATGTTTTCTTTATCCTAGTTGAAATAAGTATGAGATCCATGGGTATGTTTGGAGACTGATCATGTCTTTTATTTAAAAAAAAAACTTCAGTTATGTGCTTGTTGGCTGTCTCTTATACACTTATCCTAGCCCACG	TRUE	FALSE	FALSE	2	2	0	1	0.00141523
GTGGAAGCAGATAAAGTTGCAAAAAGAGCTGTGGTTGTTGGCTGTGGCGGCAGGTTCCCAGTCGAAAAGGACGCCAAAGAGGAAGTAAAGCTCTTCTTGGGTAATGCTGGAATTGCTCTGCG--CAGTCTGACGGCTGCTGTAGTAGCTGCTGGTGGAAATGCAACGTATGTTTTCTTTATCCTAGTGGAAATAAGTATGAGATCCATGGGTATGTTTGGATTCTGATCGTTTCTTTTATTAAAAAAAAACTTCATTTATGTGCTTGATGG	TRUE	FALSE	FALSE	2	2	0	1	0.00141523
GTGGAAGCAGATAAAGTTGCAAAAAGAGCTGTGGTTGTTGGCTGTGGCGGCAGGTTCCCAGTCGAAAAGGACGCCAAAGAGGAAGTAAAGCTCTTCTTGGGTAATGCTGGAATTGCTCTGCG--CAGTCTGACGGCTGCTGTAGTAGCTGCTGGTGGAAATGCAACGTATGTTTTCTTTATCCTAGTGGAAATAAGTATGAGATCCATGGGTATGTTTGGAGACTGATCGTTTCTTTTATTAAAAACAACCTTCAGTTATGTGCTTGATGGCTTTCTTTTATACACATCTCCGATCCCACCAG	TRUE	FALSE	FALSE	2	2	0	1	0.00141523
GTGGAAGCAGATAAAGTTGCAAAAAGAGCTGTGGTTGTTGGCTGTGGCGGCAGGTTCCCAGTCGAAAAGGACGCCAAAGAGGAAGTAAAGCTCTTCTTGGGTAATGCTGGAATTGCTCTGCG--CAGTCTGACGGCTGCTGTAGTAGCTGCTGGTGGAAATGCAACGTATGTTTTCTTTATCCTAGTGGAAATAAGTATGAGATCCATGGGTATGTTTGGAGACTGATCGTTTCTTTTATTAAAAAAAAACTTCAGTTATGTTCTTGATGG	TRUE	FALSE	FALSE	2	2	0	1	0.00141523
GTGGAAGCAGATAAAGTTGCAAAAAGAGCTGTGGTTGTTGGCTGTGGCGGCAGGTTCCCAGTCGAAAAGGACGCCAAAGAGGAAGTAAAGCTCTTCTTGGGTAATGCTGGAATTGCTCTGCG--CAGTCTGACGGCTGCTGTAGTAGCTGCTGGTGGAAATGCAACGTATGTTTTCTTTATCCTAGT-GAAATAAGTATGAGATCCATGGGTATGTTTGGAGCCTTATCGTTTCTTTTATTAAAAAAAAACTTCAGTTATGTTCTTGTTGT	TRUE	FALSE	FALSE	2	2	0	1	0.00141523
GTGGAAGCAGATAAAGTTGCAAAAAGAGCTGTGGTTGTTGGCTGTGGCGGCAGGTTCCCAGTCGAAAAGGACGCCAAAGAGGAAGTAAAGCTCTTCTTGGGTAATGCTGGAATTGCTCTGCG--CAGTCTGACGGCTGCTGTAGTAGCTGCTGGTGGAAATGCAACGTATGTTTTCTTTATCCTAGT-GAAATAAGTATGAGATCCATGGGTATGTTTGGAGACTGATCATGTCTTTTATTTAAAAAAAAAACTTCAGTTATGTGCTTTATGG	TRUE	FALSE	FALSE	2	2	0	1	0.00141523
GTGGAAGCAGATAAAGTTGCAAAAAGAGCTGTGGTTGTTGGCTGTGGCGGCAGGTTCCCAGTCGAAAAGGACGCCAAAGAGGAAGTAAAGCTCTTCTTGGGTAATGCTGGAATTGCTATTCG--CAGTCTGACGGCTTCTGTAGTAGCTGCTGGTGGAAATGCAACGTATGTTTTCTTTATCCTAGTGGAAATAAGTATGAGATCCATGGGTATGTTTGGAGACTGATCGTTTCTTTTATTAAAAAAAAACTTCAGTTATGTGCTTGATGT	TRUE	FALSE	FALSE	2	2	0	1	0.00141523
GTGGAAGCAGATAAAGTTGCAAAAAGAGCTGTGGTTGTTGGCTGTGGCGGCAGGTTCCCAGTCGAAAAGGACGCCAAAGAGGAAGTAAAGCTCTTCTTGGGTAATGCTGGAATTGCTATTCG--CAGTCTGACGGCTGCTGTAGTAGCTGCTGGTGGAAATGCATCGTATGTTTTCTTTATCCTAGTGGAAATAAGTATTAGCTCCATGGGTATGTTTGTAGACTTATCGTTTCTTTTATTAAAAAAAAACTTCAGTTATGTGATTGATGG	TRUE	FALSE	FALSE	2	2	0	1	0.00141523
GTGGAAGCAGATAAAGTTGCAAAAAGAGCTGTGGTTGTTGGCTGTGGCGGCAGGTTCCCAGTCGAAAAGGACGCCAAAGAGGAAGTAAAGCTCTTCTTGGGTAATGCTGGAATTGCTATTCG--CAGTCTGACGGCTGCTGTAGTAGCTGCTGGTGGAAATGCAACGTATGTTTTCTTTATCCTATTGGAAATAAGTATGAGATCCATGGGTATGTTTGGAGACTGATCGTTTCTTTTATTAACAAAAAACTTCAGTTATGTGCTTGCTGGCTGTCTCTTCTACAACTCTCCGAGCCCACGAG	TRUE	FALSE	FALSE	2	2	0	1	0.00141523
GTGGAAGCAGATAAAGTTGCAAAAAGAGCTGTGGTTGTTGGCTGTGGCGGCAGGTTCCCAGTCGAAAAGGACGCCAAAGAGGAAGTAAAGCTCTTCTTGGGTAATGCTGGAATTGCTATTCG--CAGTCTGACGGCTGCTGTAGTAGCTGCTGGTGGAAATGCAACGTATGTTTTCTTTATCCTAGTGGAAATAAGTATGAGATCCATGGGTATGTTTGGAGTCTGATCGTGTCTTTTATTTAAAAAAAAATCTTCATTTATGTGTTTTATGGATCTCTTATACACATTTGCCAGCGCCAAAG	TRUE	FALSE	FALSE	2	2	0	1	0.00141523
GTGGAAGCAGATAAAGTTGCAAAAAGAGCTGTGGTTGTTGGCTGTGGCGGCAGGTTCCCAGTCGAAAAGGACGCCAAAGAGGAAGTAAAGCTCTTCTTGGGTAATGCTGGAATTGCTATTCG--CAGTCTGACGGCTGCTGTAGTAGCTGCTGGTGGAAATGCAACGTATGTTTTCTTTATCCTAGTGGAAATAAGTATGAGATCCATGGGTATGTTTGGAGACTGATCGTTTCTTTTATTAAAAATAAACTTCAGTTATATGCTTGATGGATGTCTCTTATACGCATCTCCGAGCTCACGAG	TRUE	FALSE	FALSE	2	2	0	1	0.00141523
GTGGAAGCAGATAAAGTTGCAAAAAGAGCTGTGGTTGTTGGCTGTGGCGGCAGGTTCCCAGTCGAAAAGGACGCCAAAGAGGAAGTAAAGCTCTTCTTGGGTAATGCTGGAATTGCTATTCG--CAGTCTGACGGCTGCTGTAGTAGCTGCTGGTGGAAATGCAACGTATGTTTTCTTTATCCTAGTGGAAATAAGTATGAGATCCATGGGTATGTTTGGAGACTGATCGTTTCTTTTATTAAAAAAAAACTTCAGTTATTTGCTTGATGG	TRUE	FALSE	FALSE	2	2	0	1	0.00141523
GTGGAAGCAGATAAAGTTGCAAAAAGAGCTGTGGTTGTTGGCTGTGGCGGCAGGTTCCCAGTCGAAAAGGACGCCAAAGAGGAAGTAAAGCTCTTCTTGGGTAATGCTGGAATTGCTATTCG--CAGTCTGACGGCTGCTGTAGTAGCTGCTGGTGGAAATGCAACGTATGTTTTCTTTATCCTAGTGGAAATAAGTATGAGATCCATGGGTATGTTTGGAGACTGATCGTTTCTTTTATTAAAAAAAAACTTCAGTTATGTGCTTGATGG	TRUE	FALSE	FALSE	2	2	0	1	0.00141523
GTGGAAGCAGATAAAGTTGCAAAAAGAGCTGTGGTTGTTGGCTGTGGCGGCAGGTTCCCAGTCGAAAAGGACGCCAAAGAGGAAGTAAAGCTCTTCTTGGGTAATGCTGGAATTGCTATGTG--CAGTCTGACGGCTGCTGTAGTAGCTGCTGGTGGAAATGCAACGTATGTTTTCTTTATCCTAGTGGAAATAAGTATGAGATCCATGGGTATGTTTGGAGACTGATCGTTTCTTTTATTAAAAAAAAACTTCAGTTATTTGCTTGATGGCTGTCTCTTATACCAATCTCCGAGCCCACGTG	TRUE	FALSE	FALSE	2	2	0	1	0.00141523
GTGGAAGCAGATAAAGTTGCAAAAAGAGCTGTGGTTGTTGGCTGTGGCGGCAGGTTCCCAGTCGAAAAGGACGCCAAAGAGGAAGTAAAGCTCTTCTTGGGTAATGCTGGAATTGCTATGTG--CAGTCTGACGGCTGCTGTAGTAGCTGCTGGTGGAAATGCAACGTATGTTTTCTTTATCCTAGTGGAAATAAGTATGAGATCCATGGGTATGTTTGGAGACTGATCGTGTCTTTTATTAAAAAAAAACTTTAATTTATGTCTTTGATGCTTGTCCTTTTACAAATACCCCGACCCACGAG	TRUE	FALSE	FALSE	2	2	0	1	0.00141523
GTGGAAGCAGATAAAGTTGCAAAAAGAGCTGTGGTTGTTGGCTGTGGCGGCAGGTTCCCAGTCGAAAAGGACGCCAAAGAGGAAGTAAAGCTCTTCTTGGGTAATGCTGGAATTGCTATGTG--CAGTCTGACGGCTGCTGTAGTAGCTGCTGGTGGAAATGCAACGTATGTTTTCTTTATCCTAGTGGAAATAAGTATGAGATCCATGGGTATGTTTGGAGACTGATCATGTCTTTTATTTAAAAAAAAAACTTCAGTTATGTGCTTGATGG	TRUE	FALSE	FALSE	2	2	0	1	0.00141523
GTGGAAGCAGATAAAGTTGCAAAAAGAGCTGTGGTTGTTGGCTGTGGCGGCAGGTTCCCAGTCGAAAAGGACGCCAAAGAGGAAGTAAAGCTCTTCTTGGGTAATGCTGGAATTGCTATGC--ACAGTCTGACGGCTGCTGTAGTAGCTGCTGGTGGAAATGCAACGTATGTTTTCTTTATCCTAGTGGAAATAAGTATGAGATCCATGGGTATGTATGGAGACTGATCGTTTCTTTTATTAAAAAAAAACTTCAGTTATGTGCTTGATGG	TRUE	FALSE	FALSE	2	2	0	1	0.00141523
GTGGAAGCAGATAAAGTTGCAAAAAGAGCTGTGGTTGTTGGCTGTGGCGGCAGGTTCCCAGTCGAAAAGGACGCCAAAGAGGAAGTAAAGCTCTTCTTGGGTAATGCTGGAATTGCTATGCG--CAGGCTGACGGCTGCTGTAGTAGCTGCTGGTGGAAATGCAACGTATGTTTTCTTTATCCTAGTGGAAATAAGTATGAGATCCATGGGTATGTTTGGAGACTGATCATGTCTTTTATTGAAAAAAAAAACTTCAGATATGAGCTAGATGGCTGTCTTTTAGACACATGTCGGAGCCACAG	TRUE	FALSE	FALSE	2	2	0	1	0.00141523
GTGGAAGCAGATAAAGTTGCAAAAAGAGCTGTGGTTGTTGGCTGTGGCGGCAGGTTCCCAGTCGAAAAGGACGCCAAAGAGGAAGTAAAGCTCTTCTTGGGTAATGCTGGAATTGCTATGCG--CAGGCTGACGGCTGCTGTAGTAGCTGCTGGTGGAAATGCAACGTATGTTTTCTTTATCCTAGTGGAAATAAGTATGAGATCCATGGGTATGTTTGGAGACTGATCATGTCTTTTATTAAAAAAAAACTTCAGTTATGTGCTTGATGG	TRUE	FALSE	FALSE	2	2	0	1	0.00141523
GTGGAAGCAGATAAAGTTGCAAAAAGAGCTGTGGTTGTTGGCTGTGGCGGCAGGTTCCCAGTCGAAAAGGACGCCAAAGAGGAAGTAAAGCTCTTCTTGGGTAATGCTGGAATTGCTATGCG--CAGGCTGACGGCTGCTGTAGTAGCTGCTGGTGGAAATGCAACGTATGTTTTCTTTATCCTAGTGGAAATAAGTATGAGATCCATGGGTATGTTTGGAGACTGATCATGTCTTTTATTAAAAAAAAAACTTCAGTTATGTGCTTGATGG	TRUE	FALSE	FALSE	2	2	0	1	0.00141523
GTGGAAGCAGATAAAGTTGCAAAAAGAGCTGTGGTTGTTGGCTGTGGCGGCAGGTTCCCAGTCGAAAAGGACGCCAAAGAGGAAGTAAAGCTCTTCTTGGGTAATGCTGGAATTGCTATGCG--CAGGCTGACGGCTGCTGTAGTAGCTGCTGGTGGAAATGCAACGTATGTTTTCTTTATCCTAGTGGAAATAAGTATGAGATCCATGGGTATGTTTGGAGACTGATCATGTCTTTTATTAAAAAAAAAACTTCAGGTATGTGCTTGATGG	TRUE	FALSE	FALSE	2	2	0	1	0.00141523
GTGGAAGCAGATAAAGTTGCAAAAAGAGCTGTGGTTGTTGGCTGTGGCGGCAGGTTCCCAGTCGAAAAGGACGCCAAAGAGGAAGTAAAGCTCTTCTTGGGTAATGCTGGAATTGCTATGCG--CAGGCTGACGGCTGCTGTAGTAGCTGCTGGTGGAAATGCAACGTATGTTTTCTTTATCCTAGTGGAAATAAGTATGAGATCCATGGGTATGTATGGAGACTGATCGTTTCTTTTATTAAAAAAAAACTTCAGTTATGTGCTTGATGG	TRUE	FALSE	FALSE	2	2	0	1	0.00141523
GTGGAAGCAGATAAAGTTGCAAAAAGAGCTGTGGTTGTTGGCTGTGGCGGCAGGTTCCCAGTCGAAAAGGACGCCAAAGAGGAAGTAAAGCTCTTCTTGGGTAATGCTGGAATTGCTATGCG--CAGGCTGACGGCTGCTGTAGTAGCTGCTGGTGGAAATGCAACGTATGTTTTCTTTATCCTAGTGGAAATAAGTATGAGATCCATGGGGATGTTTGGAGACTGATCGTTTCTTTTATTAAAAAAAAACTTCAGTTATGTGCTTGATGG	TRUE	FALSE	FALSE	2	2	0	1	0.00141523
GTGGAAGCAGATAAAGTTGCAAAAAGAGCTGTGGTTGTTGGCTGTGGCGGCAGGTTCCCAGTCGAAAAGGACGCCAAAGAGGAAGTAAAGCTCTTCTTGGGTAATGCTGGAATTGCTATGCG--CAGGCTGACGGCTGCTGTAGTAGCTGCTGGTGGAAATGCAACGTATGTTTTCTTTATCCTAGTGGAAATAAGTATGAGATCCATAGGTATGTTTGGAGACTGATCGTTTCTTTTATTAAAAAAAAAACTTCAGTTAGGTGCTTGATGGGTGACTCTTATACGCATCTCCGAGCCCACGA	TRUE	FALSE	FALSE	2	2	0	1	0.00141523
GTGGAAGCAGATAAAGTTGCAAAAAGAGCTGTGGTTGTTGGCTGTGGCGGCAGGTTCCCAGTCGAAAAGGACGCCAAAGAGGAAGTAAAGCTCTTCTTGGGTAATGCTGGAATTGCTATGCG--CAGGCTGACGGCTGCTGTAGTAGCTGCTGGTGGAAATGCAACGTATGTTTTCTTTATCCTAGT-GAAATAAGTATGAGATCCATGGGTATGTTTGGAGACTGATCATGTCTTTTATTTAAAAAAAAAACTTCAGTTATGTGCTTGATGGCTGTATCTTATACACATATCCGAGCCCACGA	TRUE	FALSE	FALSE	2	2	0	1	0.00141523
GTGGAAGCAGATAAAGTTGCAAAAAGAGCTGTGGTTGTTGGCTGTGGCGGCAGGTTCCCAGTCGAAAAGGACGCCAAAGAGGAAGTAAAGCTCTTCTTGGGTAATGCTGGAATTGCTATGCG--CAGGCTGACGGCTGCTGTAGTAGCTGCTGGTGGAAATGCAACGTATGTTTTCTTTATCCTAGT-GAAATAAGTATGAGATCCATGGGTATGTTTGGAGACTGATCATGTCTTTTATTTAAAAAAAAAACTTCAGTTATGTGCTTGATG-	TRUE	FALSE	FALSE	2	2	0	1	0.00141523
GTGGAAGCAGATAAAGTTGCAAAAAGAGCTGTGGTTGTTGGCTGTGGCGGCAGGTTCCCAGTCGAAAAGGACGCCAAAGAGGAAGTAAAGCTCTTCTTGGGTAATGCTGGAATTGCTATGCG--CAGGCTGACGGCTGCTGTAGTAGCTGCTGGTGGAAATGCAACGTATGTTTTCTTTATCCTAGT-GAAATAAGTATGAGATCCATGGGTATGTTTGGAGACTGATCATGTCTTTTATTTAAAAAAAAAACTTCAGGTATGTGCTTGATGG	TRUE	FALSE	FALSE	2	2	0	1	0.00141523
GTGGAAGCAGATAAAGTTGCAAAAAGAGCTGTGGTTGTTGGCTGTGGCGGCAGGTTCCCAGTCGAAAAGGACGCCAAAGAGGAAGTAAAGCTCTTCTTGGGTAATGCTGGAATTGCTATGCG--CAGGCTGACGGCTGCTGTAGTAGCTGCTGGTGGAAATGCAACGTATGTTTTCTTTATCCTAGGGGAAATAAGTATGAGATCCATGGGTATGTTTGGAGACTGATCGTTTCTTTTATTAAAAAAAAAATTCAGGTAATGGGTTGGATGACTTCTCTTTATAAAAATTCCGGAGCCCAAGG	TRUE	FALSE	FALSE	2	2	0	1	0.00141523
GTGGAAGCAGATAAAGTTGCAAAAAGAGCTGTGGTTGTTGGCTGTGGCGGCAGGTTCCCAGTCGAAAAGGACGCCAAAGAGGAAGTAAAGCTCTTCTTGGGTAATGCTGGAATTGCTATGCG--CAGGCTGACGGCAGCTGTAGTAGCTGCTGGTGGAAATGCAACGTATGTTTTCTTTATCCTAGTTGAAATAAGTATGAGATCCATGGGTATGTTTGGAGACTGATCGTGTCTTTTATTAAAAAAAAAACTTCAGTTATGTGCTTGATGG	TRUE	FALSE	FALSE	2	2	0	1	0.00141523
GTGGAAGCAGATAAAGTTGCAAAAAGAGCTGTGGTTGTTGGCTGTGGCGGCAGGTTCCCAGTCGAAAAGGACGCCAAAGAGGAAGTAAAGCTCTTCTTGGGTAATGCTGGAATTGCTATGCG--CAGCCTGACGGCTGCTGTAGTAGCTGCTGGTGGAAATGCAACGTATGTTTTCTTTATCCTAGTGGACATAAGTATGAGATCCATGGGTATGTTTGGAGACTGATCGTTTCTTTTATTAAAAAAAAACTTCAGTTATGTGCTTGATGG	TRUE	FALSE	FALSE	2	2	0	1	0.00141523
GTGGAAGCAGATAAAGTTGCAAAAAGAGCTGTGGTTGTTGGCTGTGGCGGCAGGTTCCCAGTCGAAAAGGACGCCAAAGAGGAAGTAAAGCTCTTCTTGGGTAATGCTGGAATTGCTATGCG--CACTTTGACGGCTGCTGTAGTTGCTGCTGGTGGAAATGCAACGTATGTTTTCTTTATCCTAGTGGAAATAAGTATGAGATCCATGGGTATGTTTGGAGACTGATCGTTTCTTTTATTAAAAAAAAACTTTCGTTTTGTTCTTGATGGCTTTTCTTTATTCAACCTTTCCATCCCAC	TRUE	FALSE	FALSE	2	2	0	1	0.00141523
GTGGAAGCAGATAAAGTTGCAAAAAGAGCTGTGGTTGTTGGCTGTGGCGGCAGGTTCCCAGTCGAAAAGGACGCCAAAGAGGAAGTAAAGCTCTTCTTGGGTAATGCTGGAATTGCTATGCG--CACTTTGACGGCTGCTGTAGTAGCTGCTGGTGGAAATGCAACGTATGTTTTCTTTATCCTAGTGGAAATAAGTATGAGATCCATGGGTATGTTTGGAGACTGATCGTTTCTTTTATTAAAAAAAAACTTCAGTTATGTGCTTGATGG	TRUE	FALSE	FALSE	2	2	0	1	0.00141523
GTGGAAGCAGATAAAGTTGCAAAAAGAGCTGTGGTTGTTGGCTGTGGCGGCAGGTTCCCAGTCGAAAAGGACGCCAAAGAGGAAGTAAAGCTCTTCTTGGGTAATGCTGGAATTGCTATGCG--CAATCTGACGGCTGCTGTAGTAGCTGCTGGTGGAAATGCAACGTATGTTTTCTTTATCCTAGTGGAAATAAGTATGAGATCCATGGGTATGTTTGGAGACTGATCGTTTCTTTTATTAAAAAAAAACTTCAGTTATGTGCTTGATGG	TRUE	FALSE	FALSE	2	2	0	1	0.00141523
GTGGAAGCAGATAAAGTTGCAAAAAGAGCTGTGGTTGTTGGCTGTGGCGGCAGGTTCCCAGTCGAAAAGGACGCCAAAGAGGAAGTAAAGCTCTTCTTGGGTAATGCTGGAATTGCTATGCG--CAATCTGACGGCTGCTGTAGTAGCTGCTGGTGGAAATGCAACGTATGTTTTCTTTATCCTAGTGGAAATAAGTATGAGATCCATGGGTATGTTTGGAGACTGATCGTTTCTTTTATT-AAAAAAAACTTCAGTTATGTGCTTGCTGGCTTTCTCTTTTACTCATTCCCGACCCCACTAGA	TRUE	FALSE	FALSE	2	2	0	1	0.00141523
GTGGAAGCAGATAAAGTTGCAAAAAGAGCTGTGGTTGTTGGCTGTGGCGGCAGGTTCCCAGTCGAAAAGGACGCCAAAGAGGAAGTAAAGCTCTTCTTGGGTAATGCTGGAATTGCTATGC--TCAGTCTGACGGCTGCTGTAGTAGCTGCTGGTGGAAATGCAACGTATGTTTTCTTTATCCTAGTGGAAATAAGTATGAGATCCATGGGTATGTTTGGAGACTGATCGTTTCTTTTATTAAAAAAAAACTTCAGTTATGTGCTTGATGG	TRUE	FALSE	FALSE	2	2	0	1	0.00141523
GTGGAAGCAGATAAAGTTGCAAAAAGAGCTGTGGTTGTTGGCTGTGGCGGCAGGTTCCCAGTCGAAAAGGACGCCAAAGAGGAAGTAAAGCTCTTCTTGGGTAATGCTGGAATTGCTATGC--TCAGTCTGACGGCTGCTGTAGTAGCTGCTGGTGGAAATGCAACGTATGTTTTCTTTATCCTAGTGGAAATAAGTATGAGATCCATGGGTATGTTTGGAGACTGATCGTGTCTTTTATTAAAAAAAAAACTTCAGTTATGTGCTTGATGG	TRUE	FALSE	FALSE	2	2	0	1	0.00141523
GTGGAAGCAGATAAAGTTGCAAAAAGAGCTGTGGTTGTTGGCTGTGGCGGCAGGTTCCCAGTCGAAAAGGACGCCAAAGAGGAAGTAAAGCTCTTCTTGGGTAATGCTGGAATTGCTATGC--TCAGTCTGACGGCTGCTGTAGTAGCTGCTGGTGGAAATGCAACGTATGTTTTCTTTATCCTAGTGGAAATAAGTATGAGATCCATGGGTATGTTTGGAGACTGATCATGTCTTTTATTTAAAAAAAAAACTTCAGTTATGTGCTTGATGG	TRUE	FALSE	FALSE	2	2	0	1	0.00141523
GTGGAAGCAGATAAAGTTGCAAAAAGAGCTGTGGTTGTTGGCTGTGGCGGCAGGTTCCCAGTCGAAAAGGACGCCAAAGAGGAAGTAAAGCTCTTCTTGGGTAATGCTGGAATTGCTATGC--CCAGTCTGACGGCTGCTGTAGTAGCTGCTGGTGGAAATGCAACGTATGTTTTCTTTATCCTAGTGGAAATAAGTATGAGATCCATGGGTATGTTTGGAGACTGATCGTTTCTTTTATTAAAAAAAAACTTCAGTTATGTGCTTGGTGG	TRUE	FALSE	FALSE	2	2	0	1	0.00141523
GTGGAAGCAGATAAAGTTGCAAAAAGAGCTGTGGTTGTTGGCTGTGGCGGCAGGTTCCCAGTCGAAAAGGACGCCAAAGAGGAAGTAAAGCTCTTCTTGGGTAATGCTGGAATTGCTATGCG--CAGGCTGACGGCTGCTGTAGTAGCTGCTGGTGGAAATGCAACGTATGTTTTCTTTATCCTAGTGGAAATAAGTATGAGATCCATGGGTATGTTTGGAGACTGATCATGTCTTTTATTTAAAAAAAAAACTTCAGTTATGTGTTCGTTGGCTGTCTCTTATACAAATCGCCGACCCCACG	TRUE	FALSE	FALSE	2	2	0	1	0.00141523
GTGGAAGCAGATAAAGTTGCAAAAAGAGCTGTGGTTGTTGGCTGTGGCGGCAGGTTCCCAGTCGAAAAGGACGCCAAAGAGGAAGTAAAGCTCTTCTTGGGTAATGCTGGAATTGCTATGCG--CAGGCTGACGGCTGCTGTAGTAGCTGCTGGTGGAAATGCAACGTATGTTTTCTTTATCCTAGTGGAAATAAGTATGAGATCCATGGGTATGTTTGGAGACTGATCATGTCTTTTATTTAAAAAAAAACTTCAGTTATGTGCTTGATGGCTGTCTTTTATACACATCGCCGAGCCCACGA	TRUE	FALSE	FALSE	2	2	0	1	0.00141523
GTGGAAGCAGATAAAGTTGCAAAAAGAGCTGTGGTTGTTGGCTGTGGCGGCAGGTTCCCAGTCGAAAAGGACGCCAAAGAGGAAGTAAAGCTCTTCTTGGGTAATGCTGGAATTGCTATGCG--CAGGCTGACGGCTGCTGTAGTAGCTGCTGGTGGAAATGCAACGTATGTTTTCTTTATCCTAGTGGAAATAAGTATGAGATCCATGGGTATGTTTGGAGACTGATCGGTTCTTTTATTAAAAAAAAACTTCAGTTATGTGATTGATGG	TRUE	FALSE	FALSE	2	2	0	1	0.00141523
GTGGAAGCAGATAAAGTTGCAAAAAGAGCTGTGGTTGTTGGCTGTGGCGGCAGGTTCCCAGTCGAAAAGGACGCCAAAGAGGAAGTAAAGCTCTTCTTGGGTAATGCTGGAATTGCTATGCG--CAGGCTGACGGCTGCTGTAGTAGCTGCTGGTGGAAATGCAACGTATGTTTTCTTTATCCTAGTGGAAATAAGTATGAGATCCATGGGTATGTTTGGAGACTGATCGTTTCTTTTATTAAAAAAAAACTTCAGTTA--TGCTTGATGG	TRUE	FALSE	FALSE	2	2	0	1	0.00141523
GTGGAAGCAGATAAAGTTGCAAAAAGAGCTGTGGTTGTTGGCTGTGGCGGCAGGTTCCCAGTCGAAAAGGACGCCAAAGAGGAAGTAAAGCTCTTCTTGGGTAATGCTGGAATTGCTATGCG--CAGGCTGACGGCTGCTGTAGTAGCTGCTGGTGGAAATGCAACGTATGTTTTCTTTATCCTAGTGGAAATAAGTATGAGATCCATGGGTATGTTTGGAGCCTGATCGTTTCTTTTATTAAAAAAAAACTTCATTTATGTGCTTTATGGCTGTCTCTTTACACAGCGCCGAGCACACGAGA	TRUE	FALSE	FALSE	2	2	0	1	0.00141523
GTGGAAGCAGATAAAGTTGCAAAAAGAGCTGTGGTTGTTGGCTGTGGCGGCAGGTTCCCAGTCGAAAAGGACGCCAAAGAGGAAGTAAAGCTCTTCTTGGGTAATGCTGGAATTGCTATGCG--CAGGCTGACGGCTGCTGTAGTAGCTGCTGGTGGAAATGCAACGTATGTTTTCTTTATCCTAGTGGAAATAAGTATGAGATCCATGGGTATGTTTGGAGACTGATCGTTTCTTTTATTTAAAAAAAAAACTTCAGTTATGTGCTTGATGG	TRUE	FALSE	FALSE	2	2	0	1	0.00141523
GTGGAAGCAGATAAAGTTGCAAAAAGAGCTGTGGTTGTTGGCTGTGGCGGCAGGTTCCCAGTCGAAAAGGACGCCAAAGAGGAAGTAAAGCTCTTCTTGGGTAATGCTGGAATTGCTATGCG--CAGGCTGACGGCTGCTGTAGTAGCTGCTGGTGGAAATGCAACGTATGTTTTCTTTATCCTAGTGGAAATAAGTATGAGATCCATGGGTATGTTTGGAGACTGATCGTTTCTTTTATTAAACAAAAACTTCAGTTATTTGCTTGATGG	TRUE	FALSE	FALSE	2	2	0	1	0.00141523
GTGGAAGCAGATAAAGTTGCAAAAAGAGCTGTGGTTGTTGGCTGTGGCGGCAGGTTCCCAGTCGAAAAGGACGCCAAAGAGGAAGTAAAGCTCTTCTTGGGTAATGCTGGAATTGCTATGCG--CAGGCTGACGGCTGCTGTAGTAGCTGCTGGTGGAAATGCAACGTATGTTTTCTTTATCCTAGTGGAAATAAGTATGAGATCCATGGGTATGTTTGGAGACTGATCGTTTCTTTTATTAAAAAAACACTTCAGTTATGTGCTTGATGG	TRUE	FALSE	FALSE	2	2	0	1	0.00141523
GTGGAAGCAGATAAAGTTGCAAAAAGAGCTGTGGTTGTTGGCTGTGGCGGCAGGTTCCCAGTCGAAAAGGACGCCAAAGAGGAAGTAAAGCTCTTCTTGGGTAATGCTGGAATTGCTATGCG--CAGGCTGACGGCTGCTGTAGTAGCTGCTGGTGGAAATGCAACGTATGTTTTCTTTATCCTAGTGGAAATAAGTATGAGATCCATGGGTATGTTTGGAGACTGATCGTTTCTTTTATTAAAAAAAACATTCAGTTATGTGCTTGATGG	TRUE	FALSE	FALSE	2	2	0	1	0.00141523
GTGGAAGCAGATAAAGTTGCAAAAAGAGCTGTGGTTGTTGGCTGTGGCGGCAGGTTCCCAGTCGAAAAGGACGCCAAAGAGGAAGTAAAGCTCTTCTTGGGTAATGCTGGAATTGCTATGCG--CAGGCTGACGGCTGCTGTAGTAGCTGCTGGTGGAAATGCAACGTATGTTTTCTTTATCCTAGTGGAAATAAGTATGAGATCCATGGGTATGTTTGGAGACTGATCGTTTCTTTTATTAAAAAAAAACTTCAGTTATGTGCTTGATGGCGGTCTCTTAAACACATCTCCGAGCCAAGGAG	TRUE	FALSE	FALSE	2	2	0	1	0.00141523
GTGGAAGCAGATAAAGTTGCAAAAAGAGCTGTGGTTGTTGGCTGTGGCGGCAGGTTCCCAGTCGAAAAGGACGCCAAAGAGGAAGTAAAGCTCTTCTTGGGTAATGCTGGAATTGCTATGCG--CAGGCTGACGGCTGCTGTAGTAGCTGCTGGTGGAAATGCAACGTATGTTTTCTTTATCCTAGTGGAAATAAGTATGAGATCCATGGGTATGTTTGGAGACTGATCGTTTCTTTTATTAAAAAAAAACTTCAGTTATGTGCTTGATG-	TRUE	FALSE	FALSE	2	2	0	1	0.00141523
GTGGAAGCAGATAAAGTTGCAAAAAGAGCTGTGGTTGTTGGCTGTGGCGGCAGGTTCCCAGTCGAAAAGGACGCCAAAGAGGAAGTAAAGCTCTTCTTGGGTAATGCTGGAATTGCTATGCG--CAGGCTGACGGCTGCTGTAGTAGCTGCTGGTGGAAATGCAACGTATGTTTTCTTTATCCTAGTGGAAATAAGTATGAGATCCATGGGTATGTTTGGAGACTGATCGTTTCTTTTATTAAAAAAAAACTTCAGTTATGT-CTTGATGG	TRUE	FALSE	FALSE	2	2	0	1	0.00141523
GTGGAAGCAGATAAAGTTGCAAAAAGAGCTGTGGTTGTTGGCTGTGGCGGCAGGTTCCCAGTCGAAAAGGACGCCAAAGAGGAAGTAAAGCTCTTCTTGGGTAATGCTGGAATTGCTATGCG--CAGGCTGACGGCTGCTGTAGTAGCTGCTGGTGGAAATGCAACGTATGTTTTCTTTATCCTAGTGGAAATAAGTATGAGATCCATGGGTATGTTTGGAGACTGATCGTTTCTTTTATTAAAAAAAAACTTCAGTTAGGTGCTTGATGG	TRUE	FALSE	FALSE	2	2	0	1	0.00141523
GTGGAAGCAGATAAAGTTGCAAAAAGAGCTGTGGTTGTTGGCTGTGGCGGCAGGTTCCCAGTCGAAAAGGACGCCAAAGAGGAAGTAAAGCTCTTCTTGGGTAATGCTGGAATTGCTATGCG--CAGGCTGACGGCTGCTGTAGTAGCTGCTGGTGGAAATGCAACGTATGTTTTCTTTATCCTAGTGGAAATAAGTATGAGATCCATGGGTATGTTTGGAGACTGATCGTTTCTTTTATTAAAAAAAAAATTCAGTTATGTGCTTGATGG	TRUE	FALSE	FALSE	2	2	0	1	0.00141523
GTGGAAGCAGATAAAGTTGCAAAAAGAGCTGTGGTTGTTGGCTGTGGCGGCAGGTTCCCAGTCGAAAAGGACGCCAAAGAGGAAGTAAAGCTCTTCTTGGGTAATGCTGGAATTGCTATGCG--CAGGCTGACGGCTGCTGTAGTAGCTGCTGGTGGAAATGCAACGTATGTTTTCTTTATCCTAGTGGAAATAAGTATGAGATCCATGGGTATGTTTGGAGACTGATCGGTTCTTTTATTAAAAAAAAACTTCAGTTATGTGCTTGATGG	TRUE	FALSE	FALSE	2	2	0	1	0.00141523
GTGGAAGCAGATAAAGTTGCAAAAAGAGCTGTGGTTGTTGGCTGTGGCGGCAGGTTCCCAGTCGAAAAGGACGCCAAAGAGGAAGTAAAGCTCTTCTTGGGTAATGCTGGAATTGCTATGCG--CAGGCTGACGGCTGCTGTAGTAGCTGCTGGTGGAAATGCAACGTATGTTTTCTTTATCCTAGTGGAAATAAGTATGAGATCCATGGGTATGTTTGGAGACTGATCGTTTCTTTTATTAAAAAAAAAACTTCAGTTATGTGCTTGATGGCTGGCTCTTATACACATCCCCGAGCCCACGA	TRUE	FALSE	FALSE	2	2	0	1	0.00141523
GTGGAAGCAGATAAAGTTGCAAAAAGAGCTGTGGTTGTTGGCTGTGGCGGCAGGTTCCCAGTCGAAAAGGACGCCAAAGAGGAAGTAAAGCTCTTCTTGGGTAATGCTGGAATTGCTATGCG--CAGGCTGACGGCTGCTGTAGTAGCTGCTGGTGGAAATGCAACGTATGTTTTCTTTATCCTAGTGGAAATAAGTATGAGATCCATGGGTATGTTTGGAGACTGATCGTTTCTTTTATTAAAAAAAAAACTTCAGTTATGTGCTTGATGGCGGTATCTAATACACATCTCCGAGCACACGA	TRUE	FALSE	FALSE	2	2	0	1	0.00141523
GTGGAAGCAGATAAAGTTGCAAAAAGAGCTGTGGTTGTTGGCTGTGGCGGCAGGTTCCCAGTCGAAAAGGACGCCAAAGAGGAAGTAAAGCTCTTCTTGGGTAATGCTGGAATTGCTATGCG--CAGGCTGACGGCTGCTGTAGTAGCTGCTGGTGGAAATGCAACGTATGTTTTCTTTATCCTAGTGGAAATAAGTATGAGATCCATGGGTATGTTTGGAGACTGATCGTTTCTTTTATTAAAAAAAAAACTTCAGTTATGTGCTTGATGG	TRUE	FALSE	FALSE	2	2	0	1	0.00141523
GTGGAAGCAGATAAAGTTGCAAAAAGAGCTGTGGTTGTTGGCTGTGGCGGCAGGTTCCCAGTCGAAAAGGACGCCAAAGAGGAAGTAAAGCTCTTCTTGGGTAATGCTGGAATTGCTATGCG--CAGGCTGACGGCTGCTGTAGTAGCTGCTGGTGGAAATGCAACGTATGTTTTCTTTATCCTAGTGGAAATAAGTATGAGATCCATGGGTATGTTTGGAGACTGATCGTTTCTTTTATTAAAAAAAAAACTTCAGTAATGGGCTTGATGG	TRUE	FALSE	FALSE	2	2	0	1	0.00141523
GTGGAAGCAGATAAAGTTGCAAAAAGAGCTGTGGTTGTTGGCTGTGGCGGCAGGTTCCCAGTCGAAAAGGACGCCAAAGAGGAAGTAAAGCTCTTCTTGGGTAATGCTGGAATTGCTATGCG--CAGGCTGACGGCTGCTGTAGTAGCTGCTGGTGGAAATGCAACGTATGTTTTCTTTATCCTAGTGGAAATAAGTATGAGATCCATGGGTATGTTTGGAGACTGATCGTTTCTTTTATTAAAAAAAAAAATTCAGTTATGTGCTTGATGG	TRUE	FALSE	FALSE	2	2	0	1	0.00141523
GTGGAAGCAGATAAAGTTGCAAAAAGAGCTGTGGTTGTTGGCTGTGGCGGCAGGTTCCCAGTCGAAAAGGACGCCAAAGAGGAAGTAAAGCTCTTCTTGGGTAATGCTGGAATTGCTATGCG--CAGGCTGACGGCTGCTGTAGTAGCTGCTGGTGGAAATGCAACGTATGTTTTCTTTATCCTAGTGGAAATAAGTATGAGATCCATGGGTATGTTTGGAGACTGATCGTTTCTTTCATTAAAAAAAAACTTCAGTTATGTGCTTGATGG	TRUE	FALSE	FALSE	2	2	0	1	0.00141523
GTGGAAGCAGATAAAGTTGCAAAAAGAGCTGTGGTTGTTGGCTGTGGCGGCAGGTTCCCAGTCGAAAAGGACGCCAAAGAGGAAGTAAAGCTCTTCTTGGGTAATGCTGGAATTGCTATGCG--CAGGCTGACGGCTGCTGTAGTAGCTGCTGGTGGAAATGCAACGTATGTTTTCTTTATCCTAGTGGAAATAAGTATGAGATCCATGGGTATGTTTGGAGACTGATCGTGTCTTTTATTAAAAAAAAACTTCAGTTATGTGCTTGATG-	TRUE	FALSE	FALSE	2	2	0	1	0.00141523
GTGGAAGCAGATAAAGTTGCAAAAAGAGCTGTGGTTGTTGGCTGTGGCGGCAGGTTCCCAGTCGAAAAGGACGCCAAAGAGGAAGTAAAGCTCTTCTTGGGTAATGCTGGAATTGCTATGCG--CAGGCTGACGGCTGCTGTAGTAGCTGCTGGTGGAAATGCAACGTATGTTTTCTTTATCCTAGTGGAAATAAGTATGAGATCCATGGGTATGTTTGGAGACTGATCGTGTCTTTTATTAAAAAAAAAACTTCAGTTATGTGCTTGATGGCTGTCTGTGATACACATATCCGAGCCCACGA	TRUE	FALSE	FALSE	2	2	0	1	0.00141523
GTGGAAGCAGATAAAGTTGCAAAAAGAGCTGTGGTTGTTGGCTGTGGCGGCAGGTTCCCAGTCGAAAAGGACGCCAAAGAGGAAGTAAAGCTCTTCTTGGGTAATGCTGGAATTGCTATGCG--CAGGCTGACGGCTGCTGTAGTAGCTGCTGGTGGAAATGCAACGTATGTTTTCTTTATCCTAGTGGAAATAAGTATGAGATCCATGGGTATGTTTGGAGACTGATCGTGTCTTTTATTAAAAAAAAAACTTCAGTTATGTGCTTGATGG	TRUE	FALSE	FALSE	2	2	0	1	0.00141523
GTGGAAGCAGATAAAGTTGCAAAAAGAGCTGTGGTTGTTGGCTGTGGCGGCAGGTTCCCAGTCGAAAAGGACGCCAAAGAGGAAGTAAAGCTCTTCTTGGGTAATGCTGGAATTGCTATGC--ACAGTCTGACGGCTGCTGTAGTAGCTGCTGGTGGAAATGCAACGTATGTTTTCTTTATCCTAGTGGAAATAAGTATGAGATCCATGGGTATGTTTGGAGACTGATCATGTCTTTTATTTAAAAAAAAAACTTCAGTTATGTGCTTGATGG	TRUE	FALSE	FALSE	2	2	0	1	0.00141523
GTGGAAGCAGATAAAGTTGCAAAAAGAGCTGTGGTTGTTGGCTGTGGCGGCAGGTTCCCAGTCGAAAAGGACGCCAAAGAGGAAGTAAAGCTCTTCTTGGGTAATGCTGGAATTGCTATGC--ACAGTCTGACGGCCGCTGTAGTTGCTGCTGGTGGAAATGCAACGTATGTTTTCTTTATCCTAGT-GAAATAAGTATGAGATCCATGGGTATGTTTGGAGACTGATCATGTCTTTTATTTAAAAAAAAAACTTCAGTTATGTGCTTGATGG	TRUE	FALSE	FALSE	2	2	0	1	0.00141523
GTGGAAGCAGATAAAGTTGCAAAAAGAGCTGTGGTTGTTGGCTGTGGCGGCAGGTTCCCAGTCGAAAAGGACGCCAAAGAGGAAGTAAAGCTCTTCTTGGGTAATGCTGGAATTGCTATGAG--CAGTCTGACGGCTGCTGTAGTAGCTGCTGGTGTAAATGCAACGTATGTTTTCTTTATCCTAGTGGAAATAAGTATGAGATCCATGGGTATGTTTGGAGACTGATCGTTTCTTTTATTAAAAAAAAACTTCAGTTATGTGCTTGATGG	TRUE	FALSE	FALSE	2	2	0	1	0.00141523
GTGGAAGCAGATAAAGTTGCAAAAAGAGCTGTGGTTGTTGGCTGTGGCGGCAGGTTCCCAGTCGAAAAGGACGCCAAAGAGGAAGTAAAGCTCTTCTTGGGTAATGCTGGAATTGCTATACG--CAGTCTGACGGCTGCTGTAGTAGCTGCTGGTGGAAATGCAACGTATGTTTTCTTTATCCTAGTGGAAATAAGTATGAGATCCATGGGTATGTATGGAGACTGATCGTTTCTTTTATTAAAAAAAAAACTTCAGTTATGTGCTTGATG-	TRUE	FALSE	FALSE	2	2	0	1	0.00141523
GTGGAAGCAGATAAAGTTGCAAAAAGAGCTGTGGTTGTTGGCTGTGGCGGCAGGTTCCCAGTCGAAAAGGACGCCAAAGAGGAAGTAAAGCTCTTCTTGGGTAATGCTGGAATTGCTATGAG--CAGTCTGACGGCTGCTGTAGTAGCTGCTGGTGGAAATGCAACGTATGTTTTCTTTATCCTAGTTGAAATAAGTATGAGATCCATGGGTATGTTTGGAGACTGATCGTGTCTTTTATTAAAAAAAAAACTTCAGTTATGTGCCTGATGGCTGTCACTCATAAATATCGTCGAGCCCAAGA	TRUE	FALSE	FALSE	2	2	0	1	0.00141523
GTGGAAGCAGATAAAGTTGCAAAAAGAGCTGTGGTTGTTGGCTGTGGCGGCAGGTTCCCAGTCGAAAAGGACGCCAAAGAGGAAGTAAAGCTCTTCTTGGGTAATGCTGGAATTGCTATGAG--CAGTCTGACGGCTGCTGTAGTAGCTGCTGGTGGAAATGCAACGTATGTTTTCTTTATCCTAGTTGAAATAAGTATGAGATCCATGGGTATGTTTGGAGACTGATCGGGTCTTTTATTAAAAAAAAAACTTCAGTTATGTGCTTGATGG	TRUE	FALSE	FALSE	2	2	0	1	0.00141523
GTGGAAGCAGATAAAGTTGCAAAAAGAGCTGTGGTTGTTGGCTGTGGCGGCAGGTTCCCAGTCGAAAAGGACGCCAAAGAGGAAGTAAAGCTCTTCTTGGGTAATGCTGGAATTGCTATGAG--CAGTCTGACGGCTGCTGTAGTAGCTGCTGGTGGAAATGCAACGTATGTTTTCTTTATCCTAGTGGAAATAAGTATGAGATCTATGGGTATGTTTGGAGACTGATCGTTTCTTTTATTAAAAAAAAACTTCAGTTATTGGCTTGATGT	TRUE	FALSE	FALSE	2	2	0	1	0.00141523
GTGGAAGCAGATAAAGTTGCAAAAAGAGCTGTGGTTGTTGGCTGTGGCGGCAGGTTCCCAGTCGAAAAGGACGCCAAAGAGGAAGTAAAGCTCTTCTTGGGTAATGCTGGAATTGCTATGAG--CAGTCTGACGGCTGCTGTAGTAGCTGCTGGTGGAAATGCAACGTATGTTTTCTTTATCCTAGTGGAAATAAGTATGAGATCCATGGGTATGTTTGGAGACTGATCGTTTCTTTTATTAAAAAAACACTTCAGTTATGTGCTTGATGG	TRUE	FALSE	FALSE	2	2	0	1	0.00141523
GTGGAAGCAGATAAAGTTGCAAAAAGAGCTGTGGTTGTTGGCTGTGGCGGCAGGTTCCCAGTCGAAAAGGACGCCAAAGAGGAAGTAAAGCTCTTCTTGGGTAATGCTGGAATTGCTATGAG--CAGTCTGACGGCTGCTGTAGTAGCTGCTGGTGGAAATGCAACGTATGTTTTCTTTATCCTAGTGGAAATAAGTATGAGATCCATGGGTATGTTTGGAGACTGATCGTTTCTTTTATTAAAAAAAAACTTCAGTTATGTGCTTGATGG	TRUE	FALSE	FALSE	2	2	0	1	0.00141523
GTGGAAGCAGATAAAGTTGCAAAAAGAGCTGTGGTTGTTGGCTGTGGCGGCAGGTTCCCAGTCGAAAAGGACGCCAAAGAGGAAGTAAAGCTCTTCTTGGGTAATGCTGGAATTGCTATGAG--CAGTCTGACGGCTGCTGTAGTAGCTGCTGGTGGAAATGCAACGTATGTTTTCTTTATCCTAGTGGAAATAAGTATGAGATCCATGGGTATGTTTGGAGACTGATCGTTTCTTTTATTAAAAAAAAAAATTCAGTTATGTGCTTGATGGCAGTCTTTTTAACAACTTTCCGAGCCCAAGA	TRUE	FALSE	FALSE	2	2	0	1	0.00141523
GTGGAAGCAGATAAAGTTGCAAAAAGAGCTGTGGTTGTTGGCTGTGGCGGCAGGTTCCCAGTCGAAAAGGACGCCAAAGAGGAAGTAAAGCTCTTCTTGGGTAATGCTGGAATTGCTATGAG--CAGTCTGACGGCTGCTGTAGTAGCTGCTGGTGGAAATGCAACGTATGTTTTCTTTATCCTAGTGGAAATAAGTATGAGATCAATGGGTATGTTTGGAGACTGATCGTTTCTTTTATTAAAAAAAAACTTCAGTTATGTGCTTGATGG	TRUE	FALSE	FALSE	2	2	0	1	0.00141523
GTGGAAGCAGATAAAGTTGCAAAAAGAGCTGTGGTTGTTGGCTGTGGCGGCAGGTTCCCAGTCGAAAAGGACGCCAAAGAGGAAGTAAAGCTCTTCTTGGGTAATGCTGGAATTGCTATCCG--CAGTCTGACGGCTGCTGTAGTAGCTGCTGGTGGAAATGCAACGTATGTTTTCTTTATCCTAGTGGAAATAAGTATGAGATCCATGGGTATGTTTGGAGACTGATCGTTTCTTTTATTAAAAAAAAACTTCAGTTATGTGCTTGATGGCTTGCTCTTTTACACATCTCCGAACCCACTAA	TRUE	FALSE	FALSE	2	2	0	1	0.00141523
GTGGAAGCAGATAAAGTTGCAAAAAGAGCTGTGGTTGTTGGCTGTGGCGGCAGGTTCCCAGTCGAAAAGGACGCCAAAGAGGAAGTAAAGCTCTTCTTGGGTAATGCTGGAATTGCTATCCG--CAGTCTGACGGCTGCTGTAGTAGCTGCTGGTGGAAATGCAACGTATGTTTTCTTTATCCTAGTGGAAATAAGTATGAGATCCATGGGTATGTTTGGAGACTGATCGTTTCTTTTATTAAAAAAAAACTTCAGTTATGTGCTTGATGG	TRUE	FALSE	FALSE	2	2	0	1	0.00141523
GTGGAAGCAGATAAAGTTGCAAAAAGAGCTGTGGTTGTTGGCTGTGGCGGCAGGTTCCCAGTCGAAAAGGACGCCAAAGAGGAAGTAAAGCTCTTCTTGGGTAATGCTGGAATTGCTAGGCG--CAGTCTGACGGCTGCTGTAGTAGCTGCTGGTGGAAATGCAACGTATGTTTTCTTTATCCTAGTGGAAATAAGTATGAGATCCATGGGTATGTTTGGAGACTGAGCATGTCTTTTATTTAAAAAAAAACTTCAGTTATGTGCTTGATGG	TRUE	FALSE	FALSE	2	2	0	1	0.00141523
GTGGAAGCAGATAAAGTTGCAAAAAGAGCTGTGGTTGTTGGCTGTGGCGGCAGGTTCCCAGTCGAAAAGGACGCCAAAGAGGAAGTAAAGCTCTTCTTGGGTAATGCTGGAATTGCCATGCG--CAGTCTGACGGCTGCTGTAGTAGCTGCTGGTGGAAATGCAACGTATGTTTTCTTTATCCTAGT-GAAATAAGTATGAGATCCATGGGTATGTTTGGAGACTGATCGTTTCTTTTATTAAAAAAAAACTTCAGTTATGTGCTTGATG-	TRUE	FALSE	FALSE	2	2	0	1	0.00141523
GTGGAAGCAGATAAAGTTGCAAAAAGAGCTGTGGTTGTTGGCTGTGGCGGCAGGTTCCCAGTCGAAAAGGACGCCAAAGAGGAAGTAAAGCTCTTCTTGGGTAATGCTGGAATTGCTACGCG--CAGTCTGACGGCTGCTGTAGTAGCTGCTGGTGGAAATGCAACGTATGTTTTCTTTATCCTAGTGGAAATAAGTATGAGATCCCTGGGTATGTATGGAGACTGATCGTTTCTTTTATTAAAAAAAAACTTCAGTTATGTGCTTGATGG	TRUE	FALSE	FALSE	2	2	0	1	0.00141523
GTGGAAGCAGATAAAGTTGCAAAAAGAGCTGTGGTTGTTGGCTGTGGCGGCAGGTTCCCAGTCGAAAAGGACGCCAAAGAGGAAGTAAAGCTCTTCTTGGGTAATGCTGGAATTGCTACGCG--CAGTCTGACGGCTGCTGTAGTAGCTGCTGGTGGAAATGCAACGTATGTTTTCTTTATCCTAGTGGAAATAAGTATGAGATCCATGGGTATGTTTGGAGACTGATCGTTTCTTTTATTAAAAAAAAACTTCAGTTATGTGCTTGATGG	TRUE	FALSE	FALSE	2	2	0	1	0.00141523
GTGGAAGCAGATAAAGTTGCAAAAAGAGCTGTGGTTGTTGGCTGTGGCGGCAGGTTCCCAGTCGAAAAGGACGCCAAAGAGGAAGTAAAGCTCTTCTTGGGTAATGCTGGAATTGCTACGCG--CAGTCTGACGGCTGCTGTAGTAGCTGCTGGTGGAAATGCAACGTATGTTTTCTTTATCCTAGTGGAAATAAGTATGAGATCAATGGGTATGTTTGGAGACTGATCGTTTCTTTTATTAAAAAAAAAACTTCAGTTAGGTGCTTGATGG	TRUE	FALSE	FALSE	2	2	0	1	0.00141523
GTGGAAGCAGATAAAGTTGCAAAAAGAGCTGTGGTTGTTGGCTGTGGCGGCAGGTTCCCAGTCGAAAAGGACGCCAAAGAGGAAGTAAAGCTCTTCTTGGGTAATGCTGGAATTGCTAAGCG--CAGTCTGACGGCTGCTGTAGTAGCTGCTGGTGGAAATGCAACGTATGTTTTCTTTATCCTAGTGGAAATAAGTATGAGATCCATGGGTATGTTTGGAGACTGATCGTTTCTTTTATTAAAAAAAAACTTCAGTTATGTGCTTGATGG	TRUE	FALSE	FALSE	2	2	0	1	0.00141523
GTGGAAGCAGATAAAGTTGCAAAAAGAGCTGTGGTTGTTGGCTGTGGCGGCAGGTTCCCAGTCGAAAAGGACGCCAAAGAGGAAGTAAAGCTCTTCTTGGGTAATGCTGGAATTGCGATGCG--CAGTCTGACGGCTGCTGTAGTAGCTGCTGGTGGAAATGCAACGTATGTTTTCTTTATCCTAGTGGAAATAAGTATGAGATCCATGGGTATGTTTGGCGACTGATCGTTTCTTTTATTAAAAGAAAACTTCAGTTATGTGCTTGATGG	TRUE	FALSE	FALSE	2	2	0	1	0.00141523
GTGGAAGCAGATAAAGTTGCAAAAAGAGCTGTGGTTGTTGGCTGTGGCGGCAGGTTCCCAGTCGAAAAGGACGCCAAAGAGGAAGTAAAGCTCTTCTTGGGTAATGCTGGAATTGCCATGCG--CAGTCTGACGGCTGCTGTAGTAGCTGCTGGTGGAAATGCAACGTATGTTTTCTTTATCCTAGTGGAAATAAGTATGAGATCCATGGGTATGTTTGGAGACTGATCGTTTCTTTTATTAAAAAAAAACTTCAGTTATGTGCTTGATGG	TRUE	FALSE	FALSE	2	2	0	1	0.00141523
GTGGAAGCAGATAAAGTTGCAAAAAGAGCTGTGGTTGTTGGCTGTGGCGGCAGGTTCCCAGTCGAAAAGGACGCCAAAGAGGAAGTAAAGCTCTTCTTGGGTAATGCTGGAATTGCCATGCG--CAGTCTGACGGCTGCTGTAGTAGCTGCTGGTGGAAATGCAACGTATGTTTTCTTTATCCTAGTGGAAATAAGTATGAGATCCATGGGTATGTTTGGAGACTGATCGTTTCTTTTATTAAAAAAAAAACTTCAGTTATGTGCTTGATGG	TRUE	FALSE	FALSE	2	2	0	1	0.00141523
GTGGAAGCAGATAAAGTTGCAAAAAGAGCTGTGGTTGTTGGCTGTGGCGGCAGGTTCCCAGTCGAAAAGGACGCCAAAGAGGAAGTAAAGCTCTTCTTGGGTAATGCTGGAATTGCCATGCG--CAGTCTGACGGCTGCTGTAGTAGCTGCTGGTGGAAATGCAACGTATGTTTTCTTTATCCTAGTGGAAATAAGTATGAGATCCATGGGTATGTTTGGAGACTGATCGTTTCTTTTATTAAAAAAAA--TTCAGATATGTGTTTGATGG	TRUE	FALSE	FALSE	2	2	0	1	0.00141523
GTGGAAGCAGATAAAGTTGCAAAAAGAGCTGTGGTTGTTGGCTGTGGCGGCAGGTTCCCAGTCGAAAAGGACGCCAAAGAGGAAGTAAAGCTCTTCTTGGGTAATGCTGGAATTGCTATGCG--CAGGCTGACGGCTGCTGTAGTAGCTGCTGGTGGAAATGCAACGTATGTTTTCTTTATCCTAGTGGCAATACGTATGAGATCCATGGGTATGTTTGGAGACTGATCGTTTCTTTTATTAAAAAAAAACTTCAGTTATGTGCTTGATGG	TRUE	FALSE	FALSE	2	2	0	1	0.00141523
GTGGAAGCAGATAAAGTTGCAAAAAGAGCTGTGGTTGTTGGCTGTGGCGGCAGGTTCCCAGTCGAAAAGGACGCCAAAGAGGAAGTAAAGCTCTTCTTGGGTAATGCTGGAATTGCTATGCG--CAGGCTGACGGCTGCTGTAGTAGCTGCTGGTGGAAATGCAACGTATGTTTTCTTTATCCTAGTGTAAATAAGTATGAGATCCATGGGTATGTTTGGAGACTGATCGTTTCTTTTATTAAAAAAAAACTTCAGTTATGTGCTTGATGG	TRUE	FALSE	FALSE	2	2	0	1	0.00141523
GTGGAAGCAGATAAAGTTGCAAAAAGAGCTGTGGTTGTTGGCTGTGGCGGCAGGTTCCCAGTCGAAAAGGACGCCAAAGAGGAAGTAAAGCTCTTCTTGGGTAATGCTGGAATTGCTATGCG--CAGGCTGACGGCTGCTGTAGTAGCTGCTGGTGGAAATGCAACGTATGTTTTCTTTATCCTAGTTGAAATAAGTATGAGATCCATGGGTATGTTTGGAGACTGATCGTGTCTTTTATTAAAAAAAAAACTTCAGTTATGTGCTTGAGGG	TRUE	FALSE	FALSE	2	2	0	1	0.00141523
GTGGAAGCAGATAAAGTTGCAAAAAGAGCTGTGGTTGTTGGCTGTGGCGGCAGGTTCCCAGTCGAAAAGGACGCCAAAGAGGAAGTAAAGCTCTTCTTGGGTAATGCTGGAATTGCTATGCG--CAGGCTGACGGCTGCTGTAGTAGCTGCTGGTGGAAATGCAACGTATGTTTTCTTTATCCTAGTTGAAATAAGTATGAGATCCATGGGTATGTTTGGAGACTGATCGTGTCTTTTATTAAAAAAAAAACTTCAGTTATGTGCTTGATGG	TRUE	FALSE	FALSE	2	2	0	1	0.00141523
GTGGAAGCAGATAAAGTTGCAAAAAGAGCTGTGGTTGTTGGCTGTGGCGGCAGGTTCCCAGTCGAAAAGGACGCCAAAGAGGAAGTAAAGCTCTTCTTGGGTAATGCTGGAATTGCTATGCG--CATTCTGACGGCTGCTGTAGTAGCTGCTGGTGGAAATGCAACGTATGTTTTCTTTATCCTAGTGGAAATAAGTATGAGATCCATGGGTATGTTTGGATACTGATCGTTTCTTTTATTAAAAAAAAACTTCAGTTATGTGCTTGATGA	TRUE	FALSE	FALSE	2	2	0	1	0.00141523
GTGGAAGCAGATAAAGTTGCAAAAAGAGCTGTGGTTGTTGGCTGTGGCGGCAGGTTCCCAGTCGAAAAGGACGCCAAAGAGGAAGTAAAGCTCTTCTTGGGTAATGCTGGAATTGCTATGCG--CATTCTGACGGCTGCTGTAGTAGCTGCTGGTGGAAATGCAACGTATGTTTTCTTTATCCTAGTGGAAATAAGTATGAGATCCATGGGTATGTTTGGAGACTGATCGTTTCTTTTATTTAAAAAAAAAACTTCAGTTATGTGCTTGATGG	TRUE	FALSE	FALSE	2	2	0	1	0.00141523
GTGGAAGCAGATAAAGTTGCAAAAAGAGCTGTGGTTGTTGGCTGTGGCGGCAGGTTCCCAGTCGAAAAGGACGCCAAAGAGGAAGTAAAGCTCTTCTTGGGTAATGCTGGAATTGCTATGCG--CATTCTGACGGCTGCTGTAGTAGCTGCTGGTGGAAATGCAACGTATGTTTTCTTTATCCTAGTGGAAATAAGTATGAGATCCATGGGTATGTTTGGAGACTGATCGTTTCTTTTATTAAAAAAAAAACTTCAGTTATGTGCTTGATGG	TRUE	FALSE	FALSE	2	2	0	1	0.00141523
GTGGAAGCAGATAAAGTTGCAAAAAGAGCTGTGGTTGTTGGCTGTGGCGGCAGGTTCCCAGTCGAAAAGGACGCCAAAGAGGAAGTAAAGCTCTTCTTGGGTAATGCTGGAATTGCTATGCG--CATTCTGACGGCTGCTGTAGTAGCTGCTGGTGGAAATGCAACGTATGTTTTCTTTATCCTAGTGGAAATAAGTATGAGATCCATGGGTATGTTTGGAGACTGATCGTGTCTTTTATTAAAAAAAAACTTCAGTTAAGTGCTTGATGG	TRUE	FALSE	FALSE	2	2	0	1	0.00141523
GTGGAAGCAGATAAAGTTGCAAAAAGAGCTGTGGTTGTTGGCTGTGGCGGCAGGTTCCCAGTCGAAAAGGACGCCAAAGAGGAAGTAAAGCTCTTCTTGGGTAATGCTGGAATTGCTATGCG--CAGGCTGACTGCTGCTGTAGTAGCTGCTGGTGGAAATGCAACGTATGTTTTCTTTACCCTAGTGGAAATAAGTATGAGATCCATGGGTATGTTTGGAGACTGATCATGTCTTTTATTTAAAAAAAAAACTTCAGTTATGTGCTTGATGG	TRUE	FALSE	FALSE	2	2	0	1	0.00141523
GTGGAAGCAGATAAAGTTGCAAAAAGAGCTGTGGTTGTTGGCTGTGGCGGCAGGTTCCCAGTCGAAAAGGACGCCAAAGAGGAAGTAAAGCTCTTCTTGGGTAATGCTGGAATTGCTATGCG--CAGGCTGACGGCTGCTGTAGTAGCTGCTGGTGTAAATGCAACGTATGTTTTCTTTATCCTAGTGGAAATAAGTATGAGATCCATGGGTATGTTTGGAGACTGATCGTTTCTTTTATTAAAAAAAAACTTCAGTTATGTGCTTGATGG	TRUE	FALSE	FALSE	2	2	0	1	0.00141523
GTGGAAGCAGATAAAGTTGCAAAAAGAGCTGTGGTTGTTGGCTGTGGCGGCAGGTTCCCAGTCGAAAAGGACGCCAAAGAGGAAGTAAAGCTCTTCTTGGGTAATGCTGGAATTGCTATGCG--CAGGCTGACGGCTGCTGTAGTAGCTGCTGGTGGAAATGCAACGTATGTTTTCTTTATCCTAGTTGAAATAAGTATGAGATCCATGGGTATGTTTGGAGACTGATCGTTTCTTTTATTAAAAAAAAACTTCAGTTATGTGCTTGATGG	TRUE	FALSE	FALSE	2	2	0	1	0.00141523
GTGGAAGCAGATAAAGTTGCAAAAAGAGCTGTGGTTGTTGGCTGTGGCGGCAGGTTCCCAGTCGAAAAGGACGCCAAAGAGGAAGTAAAGCTCTTCTTGGGTAATGCTGGAATTGCTATGCG--CAGGCTGACGGCTGCTGTAGTAGCTGCTGGTGGAAATGCAACGTATGTTTTCTTTATCCTAGTTGAAATAAGTATGAGATCCATGGGTATGTTTGGAGACTGATCGTGTCTTTTATTAAAAAAAAAACTTCAGTTATGTGCTTGATGGATGTCGCTTATACACATATCCGAGACCACGA	TRUE	FALSE	FALSE	2	2	0	1	0.00141523
GTGGAAGCAGATAAAGTTGCAAAAAGAGCTGTGGTTGTTGGCTGTGGCGGCAGGTTCCCAGTCGAAAAGGACTCCAAAGAGGAAGTAAAGCTCTTCTTGGGTAATGCTGGAATTGCAATGCG--CAGTCTGACGGCTGCTGTAGTAGCTGCTGGTGGAAATGCAACGTATGTTTTCTTTATCCTAGTGGAAATAAGTATGAGATCCATGGATATGTTTGGAGACTGATCGTTTCTTTTATTAAAAAAAAACTTCAGTTATGTTCTTGATGG	TRUE	FALSE	FALSE	2	2	0	1	0.00141523
GTGGAAGCAGATAAAGTTGCAAAAAGAGCTGTGGTTGTTGGCTGTGGCGGCAGGTTCCCAGTCGAGAAGGACGCCAAAGAGGAAGTAAAGCTCTTCTTGGGTAATGCTGGAACTGCTATGCG--CAGGCTGACGGCTGCTGTAGTAGCTGCTGGTGGAAATGCAACGTATGTTTTCTTTATCCTAGTGGAAATAAGTATGAGATCCATGGGTATGTTTGGAGACTGATCGTTTCTTTTATTAAAAAAAAACTTCAGTTATGTGCTTGATGG	TRUE	FALSE	FALSE	2	2	0	1	0.00141523
GTGGAAGCAGATAAAGTTGCAAAAAGAGCTGTGGTTGTTGGCTGTGGCGGCAGGTTCCCAGTCGAAAAGGACTCCAAAGAGGAAGTAAAGCTCTTCTTGGGTAATGCTGGAAGTGCTATGCG--CAGGCTGACGGCTGCTGTAGTAGCTGCTGGTGGAAATGCAACGTATGTTTTCTTTATCCTAGTGGAAATAAGTATGAGATCCATGGGTATGTTTGGAGACTGATCGTGTCTTTTATTAAAAAAAAAACTTCAGTTATGTGCTTGATGG	TRUE	FALSE	FALSE	2	2	0	1	0.00141523
GTGGAAGCAGATAAAGTTGCAAAAAGAGCTGTGGTTGTTGGCTGTGGCGGCAGGTTCCCAGTCGAAAAGGACGCCGAAGAGGAAGTAAAGCTCTTCTTGGGTAATGCTGGAATTGCTATGCG--CAGGCTGACGGCTGCTGTAGTAGCTGCTGGTGGAAATGCAACGTATGTTTTCTTTATCCTAGTGGAAATAAGTATGAGATCCATGGGTATGTTTGGAGACTGATCGTTTCTTTTATTAAAAAAAAAATTCAGTTATGTGCTTGATGG	TRUE	FALSE	FALSE	2	2	0	1	0.00141523
GTGGAAGCAGATAAAGTTGCAAAAAGAGCTGTGGTTGTTGGCTGTGGCGGCAGGTTCCCGGTCG-AAAGGACGCCAAAGAGGAAGTAAAGCTCGTCTTGGGTAATGCTGGAATTGCGATGCG--CAGTCTGACGGCTGCTGTAGTAGCTGCTGGTGGAAATGCAACGTATGTTTTCTTTATCCTAGTGGAAATAAGTATGAGATCCATGGGTATGTTTGGAGACTGATCGTTTCTTTTATTAAAAAAAAACTTCAGTTATGTGCTTGATGG	TRUE	FALSE	FALSE	2	2	0	1	0.00141523
GTGGAAGCAGATAAAGTTGCAAAAAGAGCTGTGGTTGTTGGCTGTGGCGGCAGGTTCCCAGTCGAAAAGGACGCCAAAGAGGAAGTAAAGCTCTTCTTGGGTAATGCTGTAATTGCTATGC--TCAGTCTGACGGCTGCTGTAGTATCTGCTGGTGGAAATGCAACGTATGTTTTCTTTATCCTAGTGGAAATAAGTATGAGATCCATGGGTATGTTTGGAGACTGATCGTTTCTTTTATTAAAAAAAAACTTCCGTTATTTGCTTTATGG	TRUE	FALSE	FALSE	2	2	0	1	0.00141523
GTGGAAGCAGATAAAGTTGCAAAAAGAGCTGTGGTTGTTGGCTGTGGCGGCAGGTTCCCAGTCGAAAAGGACGCCAAAGAGGCAGTAAAGCTCTTCTTGGGTAATGCTGGAATTGCTATGAG--CAGTCTGACGGCTGCTGTAGTAGCTGCTGGTGGAAATGCAACGTATGTTTTCTTTATCCTAGTGGAAATAAGTATGAGATCCATGGGTATGTTTGGAGACTGATCGTTTCTTTTATTAAAAAAAAACTTCAGTTATGTGCTTGATGG	TRUE	FALSE	FALSE	2	2	0	1	0.00141523
GTGGAAGCAGATAAAGTTGCAAAAAGAGCTGTGGTTGTTGGCTGTGGCGGCAGGTTCCCAGTCGAAAAGGACGCCAAAGAGGAAGTGAAGCTCTTCTTGGGTAATGCTGGAATTGCTATGCG--CAGGCTGACGGCTGCTGTAGTAGCTGCTGGTGGAAATGCAACGTATGTTTTCTTTATCCTAGTGGAAATAAGTATGAGATCCATGGGTATGTTTGGAGACTGATCGTGTCTTTTATTAAAAAAAAAACTTCAGTTATGGGCTTGATGGTTGTCATTTATAACACTCTCCGAGCCAAAGA	TRUE	FALSE	FALSE	2	2	0	1	0.00141523
GTGGAAGCAGATAAAGTTGCAAAAAGAGCTGTGGTTGTTGGCTGTGGCGGCAGGTTCCCAGTCGAAAAGGACGCCAAAGAGGAAGTAAAGCTCTTCTTGGGTAATGCTGGAAGTGCTATGCG--CAGGCTGACGGCTGCTGTAGTAGCTGCTGGTGGAAATGCAACGTATGTTTTCTTTATCCTAGT-GAAATAAGTATGAGATCCATGGGTATGTTTGGAGACTGATCATGTCTTTTATTTAAAAAAAAAACTTCAGTTATGTGATTGATGGCTGTCTCTTATACAAATCACAGAGCCCACGG	TRUE	FALSE	FALSE	2	2	0	1	0.00141523
GTGGAAGCAGATAAAGTTGCAAAAAGAGCTGTGGTTGTTGGCTGTGGCGGCAGGTTCCCAGTCGAAAAGGACGCCAAAGAGGAAGTAAAGCTCTTCTTGGGTAATGCTGGAAGTGCTATGCG--CAGGCTGACGGCTGCTGTAGTAGCTGCTGGTGGAAATGCAACGTATGTTTTCTTTATCCTAGTGGAAATAAGTATGAGATCCATGGGTATGTTTGGAGACTGATCGTTTCTTTTATTAAAAAAAAAACTTCAGTTATGTGCTTGATGGCTGACACGTATAAAAATATCCGAGCCCACGA	TRUE	FALSE	FALSE	2	2	0	1	0.00141523
GTGGAAGCAGATAAAGTTGCAAAAAGAGCTGTGGTTGTTGGCTGTGGCGGCAGGTTCCCAGTCGAAAAGGACGCCAAAGAGGAAGTAAAGCTCTTCTTGGGTAATGCTGGAAGTGCTATGCG--CAGGCTGACGGCTGCTGTAGTAGCTGCTGGTGGAAATGCAACGTATGTTTTCTTTATCCTAGTGGAAATAAGTATGAGATCCATGGGTATGTTTGGAGACTGATCGTTTCTTTTATTAAAAAAAAAACTTCAGTTATGTGCTTGATGGCGGGTTCTTATACAAATCTCCGAGCCCACGG	TRUE	FALSE	FALSE	2	2	0	1	0.00141523
GTGGAAGCAGATAAAGTTGCAAAAAGAGCTGTGGTTGTTGGCTGTGGCGGCAGGTTCCCAGTCGAAAAGGACGCCAAAGAGGAAGTAAAGCTCTTCTTGGGTAATGCTGGAAGTGCTATGCG--CAGGCTGACGGCTGCTGTAGTAGCTGCTGGTGGAAATGCAACGTATGTTTTCTTTATCCTAGTGGAAATAAGTATGAGATCCATGGGTATGTTTGGAGACTGATCGTTTCTTTTATTAAAAAAAAAACTTCAGTTATGT-CTTGA-GGATGTCTCTTATACACAGCTCCGAGCCCACGAGA	TRUE	FALSE	FALSE	2	2	0	1	0.00141523
GTGGAAGCAGATAAAGTTGCAAAAAGAGCTGTGGTTGTTGGCTGTGGCGGCAGGTTCCCAGTCGAAAAGGACGCCAAAGAGGAAGTAAAGCTCTTCTTGGGTAATGCTGGAAGTGCTATGCG--CAGGCTGACGGCTGCTGTAGTAGCTGCTGGTGGAAATGCAACGTATGTTTTCTTTATCCTAGTGGAAATAAGTATGAGATCCATGGGTATGTTTGGAGACTGATCGTTTCTTTTATTAAAAAAAAAACTTCAGTGATGTGCTTGATGGCTGTTTCTTATACACATACCCGAGCCCACGG	TRUE	FALSE	FALSE	2	2	0	1	0.00141523
GTGGAAGCAGATAAAGTTGCAAAAAGAGCTGTGGTTGTTGGCTGTGGCGGCAGGTTCCCAGTCGAAAAGGACGCCAAAGAGGAAGTAAAGCTCTTCTTGGGTAATGCTGGAAGTGCTATGCG--CAGGCTGACGGCTGCTGTAGTAGCTGCTGGTGGAAATGCAACGTATGTTTTCTTTATCCTAGTGGAAATAAGTATGAGATCCATGGGTATGTTTGGAGACTGATCGTTTCTTTTATTAAAAAAAAAACTTCAGTGATGTGCTTGATGGCTGGCCCTTATACACATCGACGAGCCCACGA	TRUE	FALSE	FALSE	2	2	0	1	0.00141523
GTGGAAGCAGATAAAGTTGCAAAAAGAGCTGTGGTTGTTGGCTGTGGCGGCAGGTTCCCAGTCGAAAAGGACGCCAAAGAGGAAGTAAAGCTCTTCTTGGGTAATGCTGGAAGTGCTATGCG--CAGGCTGACGGCTGCTGTAGTAGCTGCTGGTGGAAATGCAACGTATGTTTTCTTTATCCTAGTGGAAATAAGTATGAGATCCATGGGTATGTTTGGAGACTGATCGTTTCTTTTATTAAAAAAAAAACTTCAGTGATGTGCTTGATGG	TRUE	FALSE	FALSE	2	2	0	1	0.00141523
GTGGAAGCAGATAAAGTTGCAAAAAGAGCTGTGGTTGTTGGCTGTGGCGGCAGGTTCCCAGTCGAAAAGGACGCCAAAGAGGAAGTAAAGCTCTTCTTGGGTAATGCTGGAAGTGCTATGCG--CAGGCTGACGGCTGCTGTAGTAGCTGCTGGTGGAAATGCAACGTATGTTTTCTTTATCCTAGTGGAAATAAGTATGAGATCCATGGGTATGTTTGGAGACTGATCGTTTCTTTTATTAAAAAAAAAAATTCAGTTATGTGCTTGATGGGTGTCTCTGATACACATAGCCGAGCCCACGA	TRUE	FALSE	FALSE	2	2	0	1	0.00141523
GTGGAAGCAGATAAAGTTGCAAAAAGAGCTGTGGTTGTTGGCTGTGGCGGCAGGTTCCCAGTCGAAAAGGACGCCAAAGAGGAAGTAAAGCTCTTCTTGGGTAATGCTGGAAGTGCTATGCG--CAGGCTGACGGCTGCTGTAGTAGCTGCTGGTGGAAATGCAACGTATGTTTTCTTTATCCTAGTGGAAATAAGTATGAGATCCATGGGTATGTTTGGAGACTGATCGTTTCTTGTATTAAAAAAAAACTTCAGTTATGTGCTTGATGG	TRUE	FALSE	FALSE	2	2	0	1	0.00141523
GTGGAAGCAGATAAAGTTGCAAAAAGAGCTGTGGTTGTTGGCTGTGGCGGCAGGTTCCCAGTCGAAAAGGACGCCAAAGAGGAAGTAAAGCTCTTCTTGGGTAATGCTGGAAGTGCTATGCG--CAGGCTGACGGCTGCTGTAGTAGCTGCTGGTGGAAATGCAACGTATGTTTTCTTTATCCTAGTGGAAATAAGTATGAGATCCATGGGTATGTTTGGAGACTGATCGTTTCGTTTATTAAAAAAAAACTTCAGTTATGTGCTTGATGGCTGTATGTTATACACATCTACGAGCCCACGAG	TRUE	FALSE	FALSE	2	2	0	1	0.00141523
GTGGAAGCAGATAAAGTTGCAAAAAGAGCTGTGGTTGTTGGCTGTGGCGGCAGGTTCCCAGTCGAAAAGGACGCCAAAGAGGAAGTAAAGCTCTTCTTGGGTAATGCTGGAAGTGCTATGCG--CAGGCTGACGGCTGCTGTAGTAGCTGCTGGTGGAAATGCAACGTATGTTTTCTTTATCCTAGTGGAAATAAGTATGAGATCCATGGGTATGTTTGGAGACTGATCGTGTCTTTTATTAAAAAAAAAACTTCAGTTATGTGCTTGATGGCTGCCTATTATACACATATCAGAGCCCACGA	TRUE	FALSE	FALSE	2	2	0	1	0.00141523
GTGGAAGCAGATAAAGTTGCAAAAAGAGCTGTGGTTGTTGGCTGTGGCGGCAGGTTCCCAGTCGAAAAGGACGCCAAAGAGGAAGTAAAGCTCTTCTTGGGTAATGCTGGAAGTGCTATGCG--CAGGCTGACGGCTGCTGTAGTAGCTGCTGGTGGAAATGCAACGTATGTTTTCTTTATCCTAGTGGAAATAAGTATGAGATCCATGGGTATGTTTGGAGACTGATCGTGTCTTTTATTAAAAAAAAAACTTCAGTTATGTGCTTGATGGCTGACTCTTATACACATCGCCGAGCCCACGA	TRUE	FALSE	FALSE	2	2	0	1	0.00141523
GTGGAAGCAGATAAAGTTGCAAAAAGAGCTGTGGTTGTTGGCTGTGGCGGCAGGTTCCCAGTCGAAAAGGACGCCAAAGAGGAAGTAAAGCTCTTCTTGGGTAATGCTGGAAGTGCTATGCG--CAGGCTGACGGCTGCTGTAGTAGCTGCTGGTGGAAATGCAACGTATGTTTTCTTTATCCTAGTGGAAATAAGTATGAGATCCATGGGTATGTTTGGAGACTGATCGTGTCTTTTATTAAAAAAAAAACTTCAGTTATGTGCTTGA-GGC	TRUE	FALSE	FALSE	2	2	0	1	0.00141523
GTGGAAGCAGATAAAGTTGCAAAAAGAGCTGTGGTTGTTGGCTGTGGCGGCAGGTTCCCAGTCGAAAAGGACGCCAAAGAGGAAGTAAAGCTCTTCTTGGGTAATGCTGGAAGTGCTATGCG--CAGGCTGACGGCTGCTGTAGTAGCTGCTGGTGGAAATGCAACGTATGTTTTCTTTATCCTAGTGGAAATAAGTATGAGATCCATGGGTATGTTTGGAGACTGATCGTGTCTTTTATTAAAAAAAAAACTTCAGTTATGGGCTTGATGG	TRUE	FALSE	FALSE	2	2	0	1	0.00141523
GTGGAAGCAGATAAAGTTGCAAAAAGAGCTGTGGTTGTTGGCTGTGGCGGCAGGTTCCCAGTCGAAAAGGACGCCAAAGAGGAAGTAAAGCTCTTCTTGGGTAATGCTGGAAGTGCTATGCG--CAGGCTGACGGCTGCTGTAGTAGCTGCTGGTGGAAATGCAACGTATGTTTTCTTTATCCTAGTGGAAATAAGTATGAGATCCATGGGTATGTTTGGAGACTGATCGTGTCTTTTATTAAAAAAAAAACTTCAGTAATGTGATTGATGG	TRUE	FALSE	FALSE	2	2	0	1	0.00141523
GTGGAAGCAGATAAAGTTGCAAAAAGAGCTGTGGTTGTTGGCTGTGGCGGCAGGTTCCCAGTCGAAAAGGACGCCAAAGAGGAAGTAAAGCTCTTCTTGGGTAATGCTGGAAGTGCTATGCG--CAGGCTGACGGCTGCTGTAGTAGCTGCTGGTGGAAATGCAACGTATGTTTTCTTTATCCTAGTGGAAATAAGTATGAGATCCATGGGTATGTTTGGAGACTGATCATGTCTTTTATTTAAAAAAAAAACTTCAGTGATGTGCTTGATGG	TRUE	FALSE	FALSE	2	2	0	1	0.00141523
GTGGAAGCAGATAAAGTTGCAAAAAGAGCTGTGGTTGTTGGCTGTGGCGGCAGGTTCCCAGTCGAAAAGGACGCCAAAGAGGAAGTAAAGCTCTTCTTGGGTAATGCTGGAAGTGCTATGCG--CAGGCTGACGGCTGCTGTAGTAGCTGCTGGTGGAAATGCAACGTATGTTTTCTTTATCCTAGTGGAAATAAGTATGAGATCCATGGGTATGTTTGGAGACTGATCATGTCTTTTATTAAAAAAAAAACTTCAGTTATGTGCTTGATGG	TRUE	FALSE	FALSE	2	2	0	1	0.00141523
GTGGAAGCAGATAAAGTTGCAAAAAGAGCTGTGGTTGTTGGCTGTGGCGGCAGGTTCCCAGTCGAAAAGGACGCCAAAGAGGAAGTAAAGCTCTTCTTGGGTAATGCTGGAAGTGCTATGCG--CAGGCTGACGGCTGCTGTAGTAGCTGCTGGTGGAAATGCAACGTATGTTTTCTTTATCCTAGTGGAAATAAGTATGAGATCCATGGGTATGTTTGGAGACTGATCATGTCTTGTATTTAAAAAAAAAACTTCAGTTATGAGATGGATGGATGTCTTTTATACACATCCCCAGCCCACGA	TRUE	FALSE	FALSE	2	2	0	1	0.00141523
GTGGAAGCAGATAAAGTTGCAAAAAGAGCTGTGGTTGTTGGCTGTGGCGGCAGGTTCCCAGTCGAAAAGGACGCCAAAGAGGAAGTAAAGCTCTTCTTGGGTAATGCTGGAAGTGCTATGCG--CAGGCTGACGGCTGCTGTAGTAGCTGCTGGTGGAAATGCAACGTATGTTTTCTTTATCCTAGTGGAAATAAGTATGAGATCCATGGGTATGTTTGGAGACTGATCAGGTCTTTTATTTAAAAAAAAAACTTCAGGTAGGTGCTTGATGG	TRUE	FALSE	FALSE	2	2	0	1	0.00141523
GTGGAAGCAGATAAAGTTGCAAAAAGAGCTGTGGTTGTTGGCTGTGGCGGCAGGTTCCCAGTCGAAAAGGACGCCAAAGAGGAAGTAAAGCTCTTCTTGGGTAATGCTGGAAGTGCTATGCG--CAGGCTGACGGCTGCTGTAGTAGCTGCTGGTGGAAATGCAACGTATGTTTTCTTTATCCTAGTGGAAATAAGTATGAGATCCAGGGGTATGTTTGGAGACTGATCGTTTCTTTTATTAAAAAAAAAACTTCAGTTATGTGCTTGATGG	TRUE	FALSE	FALSE	2	2	0	1	0.00141523
GTGGAAGCAGATAAAGTTGCAAAAAGAGCTGTGGTTGTTGGCTGTGGCGGCAGGTTCCCAGTCGAAAAGGACGCCAAAGAGGAAGTAAAGCTCTTCTTGGGTAATGCTGGAAGTGCTATGCG--CAGGCTGACGGCTGCTGTAGTAGCTGCTGGTGGAAATGCAACGTATGTTTTCTTTATCCTAGTGGAAATAAGTATGAGATCAATGGGTATGTTTGGAGACTGATCGTTTCTTTTATTAAAAAAAAACTTCAGTTATGTGCTTGATGG	TRUE	FALSE	FALSE	2	2	0	1	0.00141523
GTGGAAGCAGATAAAGTTGCAAAAAGAGCTGTGGTTGTTGGCTGTGGCGGCAGGTTCCCAGTCGAAAAGGACGCCAAAGAGGAAGTAAAGCTCTTCTTGGGTAATGCTGGAAGTGCTATGCG--CAGGCTGACGGCTGCTGTAGTAGCTGCTGGTGGAAATGCAACGTATGTTTTCTTTATCCTAGTGGAAATAAGTAGGAGATCCATGGGTATGTTTGGAGACTGATCGTTTCTTTTATTAAAAAAAAACTTCAGTTATGTGCTTGATGG	TRUE	FALSE	FALSE	2	2	0	1	0.00141523
GTGGAAGCAGATAAAGTTGCAAAAAGAGCTGTGGTTGTTGGCTGTGGCGGCAGGTTCCCAGTCGAAAAGGACGCCAAAGAGGAAGTAAAGCTCTTCTTGGGTAATGCTGGAAGTGCTATGCG--CAGGCTGACGGCTGCTGTAGTAGCTGCTGGTGGAAATGCAACGTATGTTTTCTTTATCCTAGTGGAAATAAGTATGAGATCCATGGGTATGTTTGGAGACTGATCGTTTCTTTTATTAAAAAAAAAACTTCAGTTATGTGCTTGATGGCTGGCTCTTATACACATATCCGAGCCCACGA	TRUE	FALSE	FALSE	2	2	0	1	0.00141523
GTGGAAGCAGATAAAGTTGCAAAAAGAGCTGTGGTTGTTGGCTGTGGCGGCAGGTTCCCAGTCGAAAAGGACGCCAAAGAGGAAGTAAAGCTCTTCTTGGGTAATGCTGGAAGTGCTATGCG--CAGGCTGACGGCTGCTGTAGTAGCTGCTGGTGGAAATGCAACGTATGTTTTCTTTATCCTAGTGGAAATAAGTATGAGATCCATGGGTATGTTTGGAGACTGATCGTTTCTTTTATTAAAAAAAAAACTTCAGTTATGTGCTTGATGGCTGTCTCTTATACAAATCACCGAGCCCACGA	TRUE	FALSE	FALSE	2	2	0	1	0.00141523
GTGGAAGCAGATAAAGTTGCAAAAAGAGCTGTGGTTGTTGGCTGTGGCGGCAGGTTCCCAGTCGAAAAGGACGCCAAAGAGGAAGTAAAGCTCTTCTTGGGTAATGCTGGAAGTGCTATGCG--CAGGCTGACGGCTGCTGTAGTAGCTGCTGGTGGAAATGCAACGTATGTTTTCTTTATCCTAGTGGAAATAAGTATGAGATCCATGGGTATGTTTGGAGACTGATCGTTTCTTTTATTAAAAAAAAAACTTCAGTTTTGTGCTTGATTG	TRUE	FALSE	FALSE	2	2	0	1	0.00141523
GTGGAAGCAGATAAAGTTGCAAAAAGAGCTGTGGTTGTTGGCTGTGGCGGCAGGTTCCCAGTCGAAAAGGACGCCAAAGAGGAAGTAAAGCTCTTCTTGGGTAATGCTGGAAGTGCTATGCG--CAGGCTGACGGCTGCTGTAGTAGCTGCTGGTGGAAATGCAACGTATGTTTTCTTTATCCTAGTGGAAATAAGTATGAGATCCATGGGTATGTTTGGAGACTGATCGTTTCTTTTATTTAAAAAAAAAACTTCAGTTATGTGCTTGATGG	TRUE	FALSE	FALSE	2	2	0	1	0.00141523
GTGGAAGCAGATAAAGTTGCAAAAAGAGCTGTGGTTGTTGGCTGTGGCGGCAGGTTCCCAGTCGAAAAGGACGCCAAAGAGGAAGTAAAGCTCTTCTTGGGTAATGCTGGAAGTGCTATGCG--CAGGCTGACGGCTGCTGTAGTAGCTGCTGGTGGAAATGCAACGTATGTTTTCTTTATCCTAGTTGAAATAAGTATGAGATCCATGGGTATGTTTGGAGACTGATCGTGTCTTTTATTAAAAAAAAAACTTCAGTTATGTGATTGATGGCTGTCTATGAGACACATCTCCGAGCGCACGA	TRUE	FALSE	FALSE	2	2	0	1	0.00141523
GTGGAAGCAGATAAAGTTGCAAAAAGAGCTGTGGTTGTTGGCTGTGGCGGCAGGTTCCCAGTCGAAAAGGACGCCAAAGAGGAAGTAAAGCTCTTCTTGGGTAATGCTGGAAGTGCTATGCG--CAGGCTGACGGCTGCTGTAGTAGCTGCTGGTGGAAATGCAACGTATGTTTTCTTTATCCTAGTTGAAATAAGTATGAGATCCATGGGTATGTTTGGAGACTGATCGTGTCTTTTATTAAAAAAAAAACTTCAGTTATGGGCTTGATGG	TRUE	FALSE	FALSE	2	2	0	1	0.00141523
GTGGAAGCAGATAAAGTTGCAAAAAGAGCTGTGGTTGTTGGCTGTGGCGGCAGGTTCCCAGTCGAAAAGGACGCCAAAGAGGAAGTAAAGCTCTTCTTGGGTAATGCTGGAAGTGCTATGCG--CAGGCTGACGGCTGCTGTAGTAGCTGCTGGTGGAAATGCAACGTATGTTTTCTTTATCCTAGTTGAAATAAGTATGAGATCCATGGGTATGTTTGGAGACTGATCGTGTCTTTTATTAAAAAAAAAACTTCAGTTAGGTGCTTGATGG	TRUE	FALSE	FALSE	2	2	0	1	0.00141523
GTGGAAGCAGATAAAGTTGCAAAAAGAGCTGTGGTTGTTGGCTGTGGCGGCAGGTTCCCAGTCGAAAAGGACGCCAAAGAGGAAGTAAAGCTCTTCTTGGGTAATGCTGGAAGTGCTATGCG--CAGGCTGACGGCTGCTGTAGTAGCTGCTGGTGGAAATGCAACGTATGTTTTCTTTATCCTAGTTGAAATAAGTATGAGATCCATGGGTATGTTTGGAGACTGATCGTGTCTTTTATTAAAAAAAAAACTTCAGTGATGGGGTTGATGGCTGTCGCTTATACACATCGCCGAGCCAAAGG	TRUE	FALSE	FALSE	2	2	0	1	0.00141523
GTGGAAGCAGATAAAGTTGCAAAAAGAGCTGTGGTTGTTGGCTGTGGCGGCAGGTTCCCAGTCGAAAAGGACGCCAAAGAGGAAGTAAAGCTCTTCTTGGGTAATGCTGGAAGTGCTATGCG--CAGGCTGACGGCTGCTGTAGTAGCTGCTGGTGGAAATGCAACGTATGTTTTCTTTATCCTAGTTGAAATAAGTATGAGATCCATGGGTATGTTTGGAGACTGATCGTGTCTTTTATTAAAAAAAAAACTTCAGGTATGCGCTTGCATGCTGTCTTTTATACACATATCCGAGCCCACGG	TRUE	FALSE	FALSE	2	2	0	1	0.00141523
GTGGAAGCAGATAAAGTTGCAAAAAGAGCTGTGGTTGTTGGCTGTGGCGGCAGGTTCCCAGTCGAAAAGGACGCCAAAGAGGAAGTAAAGCTCTTCTTGGGTAATGCTGGAAGTGCTATGCG--CAGGCTGACGGCTGCTGTAGTAGCTGCTGGTGGAAATGCAACGTATGTTTTCTTTATCCTAGTTGAAATAAGTATGAGATCCATGGGTATGTTTGGAGACTGATCGTGTCTTTTATTAAAAAAAAAACTCGAGTTATGTGTTTGATGACTGGCCTCTTAACAACATCCAGGACCCCAGG	TRUE	FALSE	FALSE	2	2	0	1	0.00141523
GTGGAAGCAGATAAAGTTGCAAAAAGAGCTGTGGTTGTTGGCTGTGGCGGCAGGTTCCCAGTCGAAAAGGACGCCAAAGAGGAAGTAAAGCTCTTCTTGGGTAATGCTGGAAGTGCTATGCG--CAGGCTGACGGCTGCTGTAGTAGCTGCTGGTGGAAATGCAACGTATGTTTTCTTTATCCTAGTTGAAATAAGTATGAGATCCATGGGTATGTTTGGAGACTGATCGTGTCTTTTATTAAAAAAAAAAATTCAGTTATGTGCTTGATGGGTGTCACTTATAAACTTCCCCGAGCACCAGG	TRUE	FALSE	FALSE	2	2	0	1	0.00141523
GTGGAAGCAGATAAAGTTGCAAAAAGAGCTGTGGTTGTTGGCTGTGGCGGCAGGTTCCCAGTCGAAAAGGACGCCAAAGAGGAAGTAAAGCTCTTCTTGGGTAATGCTGGAAGTGCTATGCG--CAGGCTGACGGCTGCTGTAGTAGCTGCTGGTGGAAATGCAACGTATGTTTTCTTTATCCTAGTGGACATAAGTATGAGATCCATGGGTATGTTTGGAGACTGATCGTGTCTTTTATTAAAAAAAAAACTCCAGTTATGTGCTTGATGGCTGTCGCTTATAACCATCTCCGAGCCCACGG	TRUE	FALSE	FALSE	2	2	0	1	0.00141523
GTGGAAGCAGATAAAGTTGCAAAAAGAGCTGTGGTTGTTGGCTGTGGCGGCAGGTTCCCAGTCGAAAAGGACGCCAAAGAGGAAGTAAAGCTCTTCTTGGGTAATGCTGGAAGTGCTATGCG--CAGGCTGACGGCTGCTGTAGTAGCTGCTGGTGGAAATGCAACGTATGTTTTCTTTATCCTAGTGGAAATAAGTATGAGATCCATGGGTGTGTTTGGAGACTGATCGTTTCTTTTATTAAAAAAAAACTTCAGTTATGTGCTTGATGG	TRUE	FALSE	FALSE	2	2	0	1	0.00141523
GTGGAAGCAGATAAAGTTGCAAAAAGAGCTGTGGTTGTTGGCTGTGGCGGCAGGTTCCCAGTCGAAAAGGACGCCAAAGAGGAAGTAAAGCTCTTCTTGGGTAATGCTGGAAGTGCTATGCG--CAGGCTGACGGCTGCTGTAGTAGCTGCTGGTGGAAATGCAACGTATGTTTTCTTTATCCTAGTGGAAATAAGTATGAGATCCATGGGTATGTTTGGAGACTGATCGTTTCTTTTATTTAAAAAAAAAACTTAAGTTATGTGCTTGATGG	TRUE	FALSE	FALSE	2	2	0	1	0.00141523
GTGGAAGCAGATAAAGTTGCAAAAAGAGCTGTGGTTGTTGGCTGTGGCGGCAGGTTCCCAGTCGAAAAGGACGCCAAAGAGGAAGTAAAGCTCTTCTTGGGTAATGCTGGAAGTGCTATGCG--CAGGCTGACGGCTGCTGTAGTAGCTGCTGGTGGAAATGCAACGTATGTTTTCTTTATCCTAGTGGAAATAAGTATGAGATCCATGGGTATGTTTGGAGACTGATCGTTTCTTTTATTAAAAAAAAAATTCAGTTATGTGCTTGATGG	TRUE	FALSE	FALSE	2	2	0	1	0.00141523
GTGGAAGCAGATAAAGTTGCAAAAAGAGCTGTGGTTGTTGGCTGTGGCGGCAGGTTCCCAGTCGAAAAGGACGCCAAAGAGGAAGTAAAGCTCTTCTTGGGTAATGCTGGAAGTGCTATGCG--CAGGCTGACGGCTGCTGTAGTAGCTGCTGGTGGAAATGCAACGTATGTTTTCTTTATCCTAGTGGAAATAAGTATGAGATCCATGGGTATGTTTGGAGACTGATCGTTTCTTTTATTAGAAAAAAACTTCAGTTATGTGCTTGATGG	TRUE	FALSE	FALSE	2	2	0	1	0.00141523
GTGGAAGCAGATAAAGTTGCAAAAAGAGCTGTGGTTGTTGGCTGTGGCGGCAGGTTCCCAGTCGAAAAGGACGCCAAAGAGGAAGTAAAGCTCTTCTTGGGTAATGCTGGAAGTGCTATGCG--CAGGCTGACGGCTGCTGTAGTAGCTGCTGGTGGAAATGCAACGTATGTTTTCTTTATCCTAGTGGAAATAAGTATGAGATCCATGGGTATGTTTGGAGACTGATCGTTTCTTTTATTAAAAAAAAACTTCAGTTATGTGCTTGATGT	TRUE	FALSE	FALSE	2	2	0	1	0.00141523
GTGGAAGCAGATAAAGTTGCAAAAAGAGCTGTGGTTGTTGGCTGTGGCGGCAGGTTCCCAGTCGAAAAGGACGCCAAAGAGGAAGTAAAGCTCTTCTTGGGTAATGCTGGAAGTGCTATGCG--CAGGCTGACGGCTGCTGTAGTAGCTGCTGGTGGAAATGCAACGTATGTTTTCTTTATCCTAGTGGAAATAAGTATGAGATCCATGGGTATGTTTGGAGACTGATCGTTTCTTTTATTAAAAAAAAACTTCAGTTATGTGCTTGATGGCGGTCTCTTATACACAACTCCGAGCCCACAAG	TRUE	FALSE	FALSE	2	2	0	1	0.00141523
GTGGAAGCAGATAAAGTTGCAAAAAGAGCTGTGGTTGTTGGCTGTGGCGGCAGGTTCCCAGTCGAAAAGGACGCCAAAGAGGAAGTAAAGCTCTTCTTGGGTAATGCTGGAAGTGCTATGCG--CAGGCTGACGGCTGCTGTAGTAGCTGCTGGTGGAAATGCAACGTATGTTTTCTTTATCCTAGTGGAAATAAGTATGAGATCCATGGGTATGTTTGGAGACTGATCGTTTCTTTTATTAAAAAAAAACTTCAGTTATGTGCTTGATG-	TRUE	FALSE	FALSE	2	2	0	1	0.00141523
GTGGAAGCAGATAAAGTTGCAAAAAGAGCTGTGGTTGTTGGCTGTGGCGGCAGGTTCCCAGTCGAAAAGGACGCCAAAGAGGAAGTAAAGCTCTTCTTGGGTAATGCTGGAAGTGCTATGCG--CAGGCTGACGGCTGCTGTAGTAGCTGCTGGTGGAAATGCAACGTATGTTTTCTTTATCCTAGTGGAAATAAGTATGAGATCCATGGGTATGTTTGGAGACTGATCGTTTCTTTTATTAAAAAAAAACTTCAGTTATGTGCTGGATGG	TRUE	FALSE	FALSE	2	2	0	1	0.00141523
GTGGAAGCAGATAAAGTTGCAAAAAGAGCTGTGGTTGTTGGCTGTGGCGGCAGGTTCCCAGTCGAAAAGGACGCCAAAGAGGAAGTAAAGCTCTTCTTGGGTAATGCTGGAAGTGCTATGCG--CAGGCTGACGGCTGCTGTAGTAGCTGCTGGTGGAAATGCAACGTATGTTTTCTTTATCCTAGTGGAAATAAGTATGAGATCCATGGGTATGTTTGGAGACTGATCGTTTCTTTTATTAAAAAAAAACTTCAGTTATGTGCGTGATGG	TRUE	FALSE	FALSE	2	2	0	1	0.00141523
GTGGAAGCAGATAAAGTTGCAAAAAGAGCTGTGGTTGTTGGCTGTGGCGGCAGGTTCCCAGTCGAAAAGGACGCCAAAGAGGAAGTAAAGCTCTTCTTGGGTAATGCTGGAAGTGCTATGCG--CAGGCTGACGGCTGCTGTAGTAGCTGCTGGTGGAAATGCAACGTATGTTTTCTTTATCCTAGTGGAAATAAGTATGAGATCCATGGGTATGTTTGGAGACTGATCGTTTCTTTTATTAAAAAAAAACTTCAGTTAGGTGCTTGATGG	TRUE	FALSE	FALSE	2	2	0	1	0.00141523
GTGGAAGCAGATAAAGTTGCAAAAAGAGCTGTGGTTGTTGGCTGTGGCGGCAGGTTCCCAGTCGAAAAGGACGCCAAAGAGGAAGTAAAGCTCTTCTTGGGTAATGCTGGAAGTGCTATGCG--CAGGCTGACGGCTGCTGTAGTAGCTGCTGGTGGAAATGCAACGTATGTTTTCTTTATCCTAGTGGAAATAAGTATGAGATCCATGGGTATGTTTGGAGACTGATCGTTTCTTTTATTAAAAAAAAACTTCAGTTAAGTGCTTGATGG	TRUE	FALSE	FALSE	2	2	0	1	0.00141523
GTGGAAGCAGATAAAGTTGCAAAAAGAGCTGTGGTTGTTGGCTGTGGCGGCAGGTTCCCAGTCGAAAAGGACGCCAAAGAGGAAGTAAAGCTCTTCTTGGGTAATGCTGGAAGTGCTATGCG--CAGGCTGACGGCTGCTGTAGTAGCTGCTGGTGGAAATGCAACGTATGTTTTCTTTATCCTAGTGGAAATAAGTATGAGATCCATGGGTATGTTTGGAGACTGATCGTTTCTTTTATTAAAAAAAAAATTCAGTTTAGTGGTTGGTGGCGGGCTCTTATAAACATCTCCGAGCCCACGGG	TRUE	FALSE	FALSE	2	2	0	1	0.00141523
GTGGAAGCAGATAAAGTTGCAAAAAGAGCTGTGGTTGTTGGCTGTGGCGGCAGGTTCCCAGTCGAAAAGGACGCCAAAGAGGAAGTAAAGCTCTTCTTGGGTAATGCTGGAAGTGCTATGCG--CAGGCTGACGGCTGCTGTAGTAGCTGCTGGTGGAAATGCAACGTATGTTTTCTTTATCCTAGT-GAAATACGTATGAGATCCATGGGTATGTTTGGAGACTGATCATGTCTTTTATTTAAAAAAAAAACTTCAGTTATGTGCTTGATGG	TRUE	FALSE	FALSE	2	2	0	1	0.00141523
GTGGAAGCAGATAAAGTTGCAAAAAGAGCTGTGGTTGTTGGCTGTGGCGGCAGGTTCCCAGTCGAAAAGGACGCCAAAGAGGAAGTAAAGCTCTTCTTGGGTAATGCTGGAAGTGCTATGCG--CAGGCTGACGGCTGCTGTAGTAGCTGCTGGTGGAAATGCAACGTATGTTTTCTTTATCCTAGT-GAAATAAGTATGAGATCCATGGGTATGTTTGGAGACTGATCATGTCTTTTATTTAAAAAAAAAAATTCAGTTATTGTG-TTGATGGTTGTTCTTTATACCAATTGCCGGACCCAAGA	TRUE	FALSE	FALSE	2	2	0	1	0.00141523
GTGGAAGCAGATAAAGTTGCAAAAAGAGCTGTGGTTGTTGGCTGTGGCGGCAGGTTCCCAGTCGAAAAGGACGCCAAAGAGGAAGTAAAGCTCTTCTTGGGTAATGCTGGAAGTGCTATGCG--CAGGCTGACGGCTGCTGTAGTAGCTGCTGGTGGAAATGCAACGTATGTTTTCTTTATCCTAGT-GAAATAAGTATGAGATCCATGGGTATGTTTGGAGACTGATCATGTCTTTTATTAAAAAAAAAACTTCAGTTATGTGCTTGATGG	TRUE	FALSE	FALSE	2	2	0	1	0.00141523
GTGGAAGCAGATAAAGTTGCAAAAAGAGCTGTGGTTGTTGGCTGTGGCGGCAGGTTCCCAGTCGAAAAGGACGCCAAAGAGGAAGTAAAGCTCTTCTTGGGTAATGCTGGAAGTGCAATGCG--CAGCCTGACGGCTGCTGTAGTAGCTGCTGGTGGAAATGCAACGTATGTTTTCTTTATCCTAGTGGAAATAAGTAGGAGATCCATGGGTATGTTTGGAGACTGATCGTTTCTTTTATTAAAAAAAAACTTCAGTTAGTTGCTTGATGG	TRUE	FALSE	FALSE	2	2	0	1	0.00141523
GTGGAAGCAGATAAAGTTGCAAAAAGAGCTGTGGTTGTTGGCTGTGGCGGCAGGTTCCCAGTCGAAAAGGACGCCAAAGAGGAAGTAAAGCTCTTCTTGGGTAATGCTGGAACTGCTCTGCG--CAGTCTGACGGCTGCTGTAGTAGCTGCTGGTGGAAATGCAACGTATGTTTTCTTTTTCCTAGTGGAAATAAGTATGAGATCCATGGGTATGTTTGGAGACTGATCGTTTCTTTTATTTAAAAAAAAAACTTCAGTTATGTGCTTGATTG	TRUE	FALSE	FALSE	2	2	0	1	0.00141523
GTGGAAGCAGATAAAGTTGCAAAAAGAGCTGTGGTTGTTGGCTGTGGCGGCAGGTTCCCAGTCGAAAAGGACGCCAAAGAGGAAGTAAAGCTCTTCTTGGGTAATGCTGGAAGTGCTATGCG--CAGCCTGACGGCTGCTGTAGTAGCTGCTGGTGGAAATGCAACGTATGTTTTCTTTATCCTAGTGGAAATAAGTATGAGATCCATGGGTATGTTTGGAGACTGATCGTTTCTTTTATTAAAAAAAAACTTCAGTTATGTGCTTGATGGCTGTCTGTTATACACCTCTCCGAACCCACGAG	TRUE	FALSE	FALSE	2	2	0	1	0.00141523
GTGGAAGCAGATAAAGTTGCAAAAAGAGCTGTGGTTGTTGGCTGTGGCGGCAGGTTCCCAGTCGAAAAGGACGCCAAAGAGGAAGTAAAGCTCTTCTTGGGTAATGCTGGAAGTGCTATGCG--CAGGCTGACGGCTGCTGTAGTAGCTGCTGGTGGAAATGCAACGTATGTTTTCTTTATCCTAGT-GAAATAAGTATGAGATCCATGGGTATGTTAGGAGACTGATCATGTCTTTTATTTAAAAAAAAAACTTCAGTTATGTGCTTGATGG	TRUE	FALSE	FALSE	2	2	0	1	0.00141523
GTGGAAGCAGATAAAGTTGCAAAAAGAGCTGTGGTTGTTGGCTGTGGCGGCAGGTTCCCAGTCGAAAAGGACGCCAAAGAGGAAGTAAAGCTCTTCTTGGGTAATGCTGGAAGTGCTATGCG--CAGGCTGACGGCTGCTGTAGTAGCTGCTGGTGGAAATGCAACGTATGTTTTCTTTATCCTAGT-GAAATAAGTAGGAGATCCATGGGTATGGTTGGAGACTGATCATGTCTTTTATTTAAAAAAAAAACTTCAGTTATGTGCTTGATGG	TRUE	FALSE	FALSE	2	2	0	1	0.00141523
GTGGAAGCAGATAAAGTTGCAAAAAGAGCTGTGGTTGTTGGCTGTGGCGGCAGGTTCCCAGTCGAAAAGGACGCCAAAGAGGAAGTAAAGCTCTTCTTGGGTAATGCTGGAAGTGCTATGCG--CAGGCTGACGGCTGCTGTAGTAGCTGCTGGTGGAAATGCAACGTATGTTTGCTTTATCCTAGTGGAAATAAGTATGAGATCCATGGGTATGTTTGGAGACTGATCGTTTCTTTTATTAAAAAAAAACTTCAGTTATGTGCTTGATGG	TRUE	FALSE	FALSE	2	2	0	1	0.00141523
GTGGAAGCAGATAAAGTTGCAAAAAGAGCTGTGGTTGTTGGCTGTGGCGGCAGGTTCCCAGTCGAAAAGGACGCCAAAGAGGAAGTAAAGCTCTTCTTGGGTAATGCTGGAAGTGCTATGCG--CAGGCTGACGGCTGCTGTAGTAGCTGCTGGTGGAAATGCAACGTATGGTTTCTTTATCCTAGTGGAAATAAGTATGAGATCCATGGGTATGTTTGGAGACTGATCGTTTCTTTTATTAAAAAAAAACTTCAGGTATGTGCTTGATGGCTGTCGTTATAAACATCTTCGAACCCACGAGA	TRUE	FALSE	FALSE	2	2	0	1	0.00141523
GTGGAAGCAGATAAAGTTGCAAAAAGAGCTGTGGTTGTTGGCTGTGGCGGCAGGTTCCCAGTCGAAAAGGACGCCAAAGAGGAAGTAAAGCTCTTCTTGGGTAATGCTGGAAGTGCTATGCG--CAGGCTGACGGCTGCTGTAGTAGCTGCGGGTGGAAATGCAACGTATGTTTTCTTTATCCTAGTGGAAATAAGTATGAGATCCATGGGTATGTTTGGAGACTGATCGTTTCTTTTATTAAAAAAAAACTTCAGTTATGTCCTTGATGT	TRUE	FALSE	FALSE	2	2	0	1	0.00141523
GTGGAAGCAGATAAAGTTGCAAAAAGAGCTGTGGTTGTTGGCTGTGGCGGCAGGTTCCCAGTCGAAAAGGACGCCAAAGAGGAAGTAAAGCTCTTCTTGGGTAATGCTGGAAGTGCTATGCG--CAGGCTGACGGCTGCTGTAGTAGCGGCTGGTGGAAATGCAACGTATGTTTTCTTTATCCTAGTGGAAATAAGTATGAGATCCATGGGTATGTTTGGAGACTGATCGTTTCTTTTATTAAAAAAAAACTTCAGTTCTGTGCTTGATTG	TRUE	FALSE	FALSE	2	2	0	1	0.00141523
GTGGAAGCAGATAAAGTTGCAAAAAGAGCTGTGGTTGTTGGCTGTGGCGGCAGGTTCCCAGTCGAAAAGGACGCCAAAGAGGAAGTAAAGCTCTTCTTGGGTAATGCTGGAAGTGCTATGCG--CAGCCTGACGGCTGCTGTAGTAGCTGCTGGTGGAAATGCAACGTATGTTTTCTTTATCCTAGTTGAAATAAGTATGAGATCCATGGGTATGTTTGGAGACTGATCGTGTCTTTTATTAAAAAAAAACTTCAGTTATGTGCTTGATGG	TRUE	FALSE	FALSE	2	2	0	1	0.00141523
GTGGAAGCAGATAAAGTTGCAAAAAGAGCTGTGGTTGTTGGCTGTGGCGGCAGGTTCCCAGTCGAAAAGGACGCCAAAGAGGAAGTAAAGCTCTTCTTGGGTAATGCTGGAAGTGCTATGCG--CAGCCTGACGGCTGCTGTAGTAGCTGCTGGTGGAAATGCAACGTATGTTTTCTTTATCCTAGTTGAAATAAGTATGAGATCCATGGGTATGTTTGGAGACTGATCGTGTCTTTTATTAAAAAAAAAACTTCAGTTATGTGCTTGATGG	TRUE	FALSE	FALSE	2	2	0	1	0.00141523
GTGGAAGCAGATAAAGTTGCAAAAAGAGCTGTGGTTGTTGGCTGTGGCGGCAGGTTCCCAGTCGAAAAGGACGCCAAAGAGGAAGTAAAGCTCTTCTTGGGTAATGCTGGAAGTGCTATGCG--CAGCCTGACGGCTGCTGTAGTAGCTGCTGGTGGAAATGCAACGTATGTTTTCTTTATCCTAGTGGAAATAAGTATGAGATCCATGGGTATGTTTGGAGACTGATCGTTTCTTTTATTAAAAAAAAACTTCAGTTATGTGCTTGATGT	TRUE	FALSE	FALSE	2	2	0	1	0.00141523
GTGGAAGCAGATAAAGTTGCAAAAAGAGCTGTGGTTGTTGGCTGTGGCGGCAGGTTCCCAGTCGAAAAGGACGCCAAAGAGGAAGTAAAGCTCTTCTTGGGTAATGCTGGAAGTGCTATGCG--CAGCCTGACGGCTGCTGTAGTAGCTGCTGGTGGAAATGCAACGTATGTTTTCTTTATCCTAGTGGAAATAAGTATGAGATCCATGGGTATGTTTGGAGACTGATCGTTTCTTTTATTAAAAAAAAACTTCAGTTATGTGATTGATGG	TRUE	FALSE	FALSE	2	2	0	1	0.00141523
GTGGAAGCAGATAAAGTTGCAAAAAGAGCTGTGGTTGTTGGCTGTGGCGGCAGGTTCCCAGTCGAAAAGGACGCCAAAGAGGAAGTAAAGCTCTTCTTGGGTAATGCTGGAAGTGCTATGCG--CAGCCTGACGGCTGCTGTAGTAGCTGCTGGTGGAAATGCAACGTATGTTTTCTTTATCCTAGTGGAAATAAGTATGAGATCCATGGGTATGTTTGGAGACTGATCGTTTCTTTTATTAAAAAAAAACTTCAGTTATGGGCGTGATGG	TRUE	FALSE	FALSE	2	2	0	1	0.00141523
GTGGAAGCAGATAAAGTTGCAAAAAGAGCTGTGGTTGTTGGCTGTGGCGGCAGGTTCCCAGTCGAAAAGGACGCCAAAGAGGAAGTAAAGCTCTTCTTGGGTAATGCTGGAAGTGCTATGCG--CAGCCTGACGGCTGCTGTAGTAGCTGCTGGTGGAAATGCAACGTATGTTTTCTTTATCCTAGTGGAAATAAGTATGAGATCCATGGGTATGTTTGGAGACTGATCGTTTCTTTTATTAAAAAAAAAACTTCAGTTATGTGCTTGATGG	TRUE	FALSE	FALSE	2	2	0	1	0.00141523
GTGGAAGCAGATAAAGTTGCAAAAAGAGCTGTGGTTGTTGGCTGTGGCGGCAGGTTCCCAGTCGAAAAGGACGCCAAAGAGGAAGTAAAGCTCTTCTTGGGTAATGCTGGAAGTGCTATGCG--CAGCCTGACGGCTGCTGTAGTAGCTGCTGGTGGAAATGCAACGTATGTTTTCTTTATCCTAGT-GAAATAAGTATGAGATCCATGGGTATGTTTGGAGACTGATCATGTCTTTTATTTAAAAAAAAAACTTCAGTTATGTGCTTGAGGG	TRUE	FALSE	FALSE	2	2	0	1	0.00141523
GTGGAAGCAGATAAAGTTGCAAAAAGAGCTGTGGTTGTTGGCTGTGGCGGCAGGTTCCCAGTCGAAAAGGACGCCAAAGAGGAAGTAAAGCTCTTCTTGGGTAATGCTGGAAGTGCTATGCG--CAGCCTGACGGCTGCTGTAGTAGCTGCTGGTGGAAATGCAACGTATGTTTTCTTTATCCTAGT-GAAATAAGTATGAGATCCATGGGTATGTTTGGAGACTGATCATGTCTTTTATTTAAAAAAAAAACTTCAGTTATGTGCCTGATGG	TRUE	FALSE	FALSE	2	2	0	1	0.00141523
GTGGAAGCAGATAAAGTTGCAAAAAGAGCTGTGGTTGTTGGCTGTGGCGGCAGGTTCCCAGTCGAAAAGGACGCCAAAGAGGAAGTAAAGCTCTTCTTGGGTAATGCTGGAAGTGCTATGCG--CAGCCTGACGGCTGCTGTAGTAGCTGCTGGTGGAAATGCAACGTATGTTTTCTGTATCCTAGTGGAAATAAGTATGAGATCCATGGGTATGTTTGGAGACTGATCGTTTCTTTTATTAAAAAAAAACTTCAGTTATGTGCTTGATGG	TRUE	FALSE	FALSE	2	2	0	1	0.00141523
GTGGAAGCAGATAAAGTTGCAAAAAGAGCTGTGGTTGTTGGCTGTGGCGGCAGGTTCCCAGTCGAAAAGGACGCCAAAGAGGAAGTAAAGCTCTTCTTGGGTAATGCTGGAAGTGCTATGCG--CAGCCTGACGGCAGCTGTAGTTGCTGCTGGTGGAAATGCAACGTATGTTTTCTTTATCCTAGT-GAAATAAGTATGAGATCCATGGGTATGTTTGGAGACTGATCATGTCTTTTATTTAAAAAAAAAACTTCAGTTATGTGCTTGATGACTGTCTTTTATACACATAGACGAGCACACGA	TRUE	FALSE	FALSE	2	2	0	1	0.00141523
GTGGAAGCAGATAAAGTTGCAAAAAGAGCTGTGGTTGTTGGCTGTGGCGGCAGGTTCCCAGTCGAAAAGGACGCCAAAGAGGAAGTAAAGCTCTTCTTGGGTAATGCTGGAAGTGCTATGAG--CAGGCTGACGGCTGCTGTAGTAGCTGCTGGTGGAAATGCAACGTATGTTTTCTTTATCCTAGTGGAAATAAGTATGAGATCCATGGGTATGTTTGGAGACTGATCGTTTCTTTTATTAAAAAAAAAACTTCAGTTATGTGCTTGATGG	TRUE	FALSE	FALSE	2	2	0	1	0.00141523
GTGGAAGCAGATAAAGTTGCAAAAAGAGCTGTGGTTGTTGGCTGTGGCGGCAGGTTCCCAGTCGAAAAGGACGCCAAAGAGGAAGTAAAGCTCTTCTTGGGTAATGCTGGAAGTGCGATGCG--CAGTCTGACGGCTGCTGTAGTAGCTGCTGGTGGAAATGCAACGTATGTTTTCTTTATCCTAGT-GAAATAAGTATGAGATCCATGGGTATGTTTGGAGACTGATCATGTCTTTTATTTAAAAAAAAAACTTCAGTTATGTGCTTGATGG	TRUE	FALSE	FALSE	2	2	0	1	0.00141523
GTGGAAGCAGATAAAGTTGCAAAAAGAGCTGTGGTTGTTGGCTGTGGCGGCAGGTTCCCAGTCGAAAAGGACGCCAAAGAGGAAGTAAAGCTCTTCTTGGGTAATGCTGGAAGTGCTATGCG--CAGGCTGACGGCTGCTGTAGTAGCTGCTGGTGGAAATGCAACGTATGTTTTCTTTATCCTAGTTGAAATAAGTATGAGATCCATGGGTATGTTTGGAGACTGATCGTGTCTTTTATTAAAAAAAAAACTTCAGTTATGTGCTTGATGGCTGGTTCTTATACACATGTCCGAGCCCACGG	TRUE	FALSE	FALSE	2	2	0	1	0.00141523
GTGGAAGCAGATAAAGTTGCAAAAAGAGCTGTGGTTGTTGGCTGTGGCGGCAGGTTCCCAGTCGAAAAGGACGCCAAAGAGGAAGTAAAGCTCTTCTTGGGTAATGCTGGAAGTGCTATGCG--CAGGCTGACGGCTGCTGTAGTAGCTGCTGGTGGAAATGCAACGTATGTTTTCTTTATCCTAGTTGAAATAAGTATGAGATCCATGGGTATGTTTGGAGACTGATCGTGTCTTTTATTAAAAAAAAAACTTCAGTTATGTGCTTGATGGCTGTCTCGTATACACATCACCGAGCCCAAGG	TRUE	FALSE	FALSE	2	2	0	1	0.00141523
GTGGAAGCAGATAAAGTTGCAAAAAGAGCTGTGGTTGTTGGCTGTGGCGGCAGGTTCCCAGTCGAAAAGGACGCCAAAGAGGAAGTAAAGCTCTTCTTGGGTAATGCTGGAAGTGCTATGCG--CAGGCTGACGGCTGCTGTAGTAGCTGCTGGTGGAAATGCAACGTATGTTTTCTTTATCCTAGTTGAAATAAGTATGAGATCCATGGGTATGTTTGGAGACTGATCGTGTCTTTTATTAAAAAAAAAACTTCAGTTATGTGCTTGATGGCTGTGTATGAACACAATCTCCGAGCCACCAA	TRUE	FALSE	FALSE	2	2	0	1	0.00141523
GTGGAAGCAGATAAAGTTGCAAAAAGAGCTGTGGTTGTTGGCTGTGGCGGCAGGTTCCCAGTCGAAAAGGACGCCAAAGAGGAAGTAAAGCTCTTCTTGGGTAATGCTGGAAGTGCTATGCG--CAGGCTGACGGCTGCTGTAGTAGCTGCTGGTGGAAATGCAACGTATGTTTTCTTTATCCTAGTTGAAATAAGTATGAGATCCATGGGTATGTTTGGAGACTGATCGTGTCTTTTATTAAAAAAAAAACTTCAGTTATGTGCTTGTTGGCTGTCCATTCTAAACACTGCAGAGACCAAGA	TRUE	FALSE	FALSE	2	2	0	1	0.00141523
GTGGAAGCAGATAAAGTTGCAAAAAGAGCTGTGGTTGTTGGCTGTGGCGGCAGGTTCCCAGTCGAAAAGGACGCCAAAGAGGAAGTAAAGCTCTTCTTGGGTAATGCTGGAATTGCAATGCG--CAGTCTGACGGCTGCTGTAGTAGCTGCTGGTGGAAATGCAACGTATGTTTTCTTTATCCTAGTTGAAATAAGTATGAGATCCATGGGTATGTTTGGAGACTGATCGTTTCTTTTATTTAAAAAAAACTTTACTTATGTG--TGTTGTGT	TRUE	FALSE	FALSE	2	2	0	1	0.00141523
GTGGAAGCAGATAAAGTTGCAAAAAGAGCTGTGGTTGTTGGCTGTGGCGGCAGGTTCCCAGTCGAAAAGGACGCCAAAGAGGAAGTAAAGCTCTTCTTGGGTAATGCTGGAATTGCAATGCG--CAGTCTGACGGCTGCTGTAGTAGCTGCTGGTGGAAATGCAACGTATGTTTTCTTTATCCTAGTTGAAATAAGTATGAGATCCATGGGTATGTTTGGAGACTGATCGTGTCTTTTATTAAAAAAAAAACTTCAGTTATGCTCTTGATGGCTTTCTTTTATACAACTCCCGAGCCCACTAG	TRUE	FALSE	FALSE	2	2	0	1	0.00141523
GTGGAAGCAGATAAAGTTGCAAAAAGAGCTGTGGTTGTTGGCTGTGGCGGCAGGTTCCCAGTCGAAAAGGACGCCAAAGAGGAAGTAAAGCTCTTCTTGGGTAATGCTGGAATTGCAATGCG--CAGTCTGACGGCTGCTGTAGTAGCTGCTGGTGGAAATGCAACGTATGTTTTCTTTATCCTAGTGGAAATAAGTATGAGATCCATGGGTATGTTTGGAGACTGATCGTTTCTTTTATTTAAAAAAAAAATTCAAGTAATGTGCTTAATGGCGGTCCCTTAACAACATCTCCGAGCCCACG	TRUE	FALSE	FALSE	2	2	0	1	0.00141523
GTGGAAGCAGATAAAGTTGCAAAAAGAGCTGTGGTTGTTGGCTGTGGCGGCAGGTTCCCAGTCGAAAAGGACGCCAAAGAGGAAGTAAAGCTCTTCTTGGGTAATGCTGGAATTGCAATGCG--CAGTCTGACGGCTGCTGTAGTAGCTGCTGGTGGAAATGCAACGTATGTTTTCTTTATCCTAGTGGAAATAAGTATGAGATCCATGGGTATGTTTGGAGACTGATCGTTTCTTTTATTAAAAAAAAAGTTCAGATAGGTGCTTGATGGATGTCTCTTAGACACATCTACGAGCTCACGAG	TRUE	FALSE	FALSE	2	2	0	1	0.00141523
GTGGAAGCAGATAAAGTTGCAAAAAGAGCTGTGGTTGTTGGCTGTGGCGGCAGGTTCCCAGTCGAAAAGGACGCCAAAGAGGAAGTAAAGCTCTTCTTGGGTAATGCTGGAATTGCAATGCG--CAGTCTGACGGCTGCTGTAGTAGCTGCTGGTGGAAATGCAACGTATGTTTTCTTTATCCTAGTGGAAATAAGTATGAGATCCATGGGTATGTTTGGAGACTGATCGTTTCTTTTATTAAAAAAAAACTTTAATTAAGTGGCTTGAGGCTGGTTCTTTTAACACATTCCGAGCCCCACAG	TRUE	FALSE	FALSE	2	2	0	1	0.00141523
GTGGAAGCAGATAAAGTTGCAAAAAGAGCTGTGGTTGTTGGCTGTGGCGGCAGGTTCCCAGTCGAAAAGGACGCCAAAGAGGAAGTAAAGCTCTTCTTGGGTAATGCTGGAATTGCAATGCG--CAGTCTGACGGCTGCTGTAGTAGCTGCTGGTGGAAATGCAACGTATGTTTTCTTTATCCTAGTGGAAATAAGTATGAGATCCATGGGTATGTTTGGAGACTGATCGTTTCTTTTATTAAAAAAAAACTTCATTTATTTGCTTGATGCATGTCTCTTATACACCTCTCCGAGCACACGCG	TRUE	FALSE	FALSE	2	2	0	1	0.00141523
GTGGAAGCAGATAAAGTTGCAAAAAGAGCTGTGGTTGTTGGCTGTGGCGGCAGGTTCCCAGTCGAAAAGGACGCCAAAGAGGAAGTAAAGCTCTTCTTGGGTAATGCTGGAATTGCAATGCG--CAGTCTGACGGCTGCTGTAGTAGCTGCTGGTGGAAATGCAACGTATGTTTTCTTTATCCTAGTGGAAATAAGTATGAGATCCATGGGTATGTTTGGAGACTGATCGTTTCTTTTATTAAAAAAAAACTTCAGTTATTTGCTTGGTTGCTTGCTCTTTTACACACTCTCGAACCCACGAA	TRUE	FALSE	FALSE	2	2	0	1	0.00141523
GTGGAAGCAGATAAAGTTGCAAAAAGAGCTGTGGTTGTTGGCTGTGGCGGCAGGTTCCCAGTCGAAAAGGACGCCAAAGAGGAAGTAAAGCTCTTCTTGGGTAATGCTGGAATTGCAATGCG--CAGTCTGACGGCTGCTGTAGTAGCTGCTGGTGGAAATGCAACGTATGTTTTCTTTATCCTAGTGGAAATAAGTATGAGATCCATGGGTATGTTTGGAGACTGATCGTTTCTTTTATTAAAAAAAAACTTCAGTTATGTGCTTGATGGCTGTCTGTATTACACATCTCCAAGCCAAGGAA	TRUE	FALSE	FALSE	2	2	0	1	0.00141523
GTGGAAGCAGATAAAGTTGCAAAAAGAGCTGTGGTTGTTGGCTGTGGCGGCAGGTTCCCAGTCGAAAAGGACGCCAAAGAGGAAGTAAAGCTCTTCTTGGGTAATGCTGGAATTGCAATGCG--CAGTCTGACGGCTGCTGTAGTAGCTGCTGGTGGAAATGCAACGTATGTTTTCTTTATCCTAGTGGAAATAAGTATGAGATCCATGGGTATGTTTGGAGACTGATCGTTTCTTTTATTAAAAAAAAACTTCAGTTATGTGCTTGATGGCTGTCTCTTATTACACTTCTCGACCCCACGGG	TRUE	FALSE	FALSE	2	2	0	1	0.00141523
GTGGAAGCAGATAAAGTTGCAAAAAGAGCTGTGGTTGTTGGCTGTGGCGGCAGGTTCCCAGTCGAAAAGGACGCCAAAGAGGAAGTAAAGCTCTTCTTGGGTAATGCTGGAATTGCAATGCG--CAGTCTGACGGCTGCTGTAGTAGCTGCTGGTGGAAATGCAACGTATGTTTTCTTTATCCTAGTGGAAATAAGTATGAGATCCATGGGTATGTTTGGAGACTGATCGTTTCTTTTATTAAAAAAAAACTTCAGTTATGTCCTTGATGG	TRUE	FALSE	FALSE	2	2	0	1	0.00141523
GTGGAAGCAGATAAAGTTGCAAAAAGAGCTGTGGTTGTTGGCTGTGGCGGCAGGTTCCCAGTCGAAAAGGACGCCAAAGAGGAAGTAAAGCTCTTCTTGGGTAATGCTGGAATTGCAATGCG--CAGTCTGACGGCTGCTGTAGTAGCTGCTGGTGGAAATGCAACGTATGTTTTCTTTATCCTAGTGGAAATAAGTATGAGATCCATGGGTATGTTTGGAGACTGATCGTTTCTTTTATT-AAAACAAACTTCAGTTATGTGCTTGATTGCTGTCTCTTTTTCAATCTCTGAGCCCACTATA	TRUE	FALSE	FALSE	2	2	0	1	0.00141523
GTGGAAGCAGATAAAGTTGCAAAAAGAGCTGTGGTTGTTGGCTGTGGCGGCAGGTTCCCAGTCGAAAAGGACGCCAAAGAGGAAGTAAAGCTCTTCTTGGGTAATGCTGGAATTGCAATGCG--CAGTCTGACGGCTGCTGTAGTAGCTGCTGGTGGAAATGCAACGTATGTTTTCTTTATCCTAGTGGAAATAAGTATGAGATCCATGGGTATGTTTGGAGACTGATCGTTTCTTTTATT-AAAAAAAACTTCAGGTATGTGCTTTATGG	TRUE	FALSE	FALSE	2	2	0	1	0.00141523
GTGGAAGCAGATAAAGTTGCAAAAAGAGCTGTGGTTGTTGGCTGTGGCGGCAGGTTCCCAGTCGAAAAGGACGCCAAAGAGGAAGTAAAGCTCTTCTTGGGTAATGCTGGAATTGCAATGCG--CAGTCTGACGGCTGCTGTAGTAGCTGCTGGTGGAAATGCAACGTATGTTTTCTTTATCCTAGTGGAAATAAGTATGAGATCCATGGGTATGTATGGAGACTGATCGTTTCTTTTATTAAAAAAAAACTTCAGTTATGTGCTTGCTGG	TRUE	FALSE	FALSE	2	2	0	1	0.00141523
GTGGAAGCAGATAAAGTTGCAAAAAGAGCTGTGGTTGTTGGCTGTGGCGGCAGGTTCCCAGTCGAAAAGGACGCCAAAGAGGAAGTAAAGCTCTTCTTGGGTAATGCTGGAATTGCAATGCG--CAGTCTGACGGCTGCTGTAGTAGCTGCTGGTGGAAATGCAACGTATGTTTTCTTTATCCTAGTGGAAATAAGTAGGGGATCCAGGGGTAGGTTTGGAGACTGATCGTTTCTTTTATTAAAAAAAAACTTCAATTAATG-GCTTGGTTG	TRUE	FALSE	FALSE	2	2	0	1	0.00141523
GTGGAAGCAGATAAAGTTGCAAAAAGAGCTGTGGTTGTTGGCTGTGGCGGCAGGTTCCCAGTCGAAAAGGACGCCAAAGAGGAAGTAAAGCTCTTCTTGGGTAATGCTGGAATTGCAATGCG--CAGTCTGACGGCGGCTGTAGTAGCTGCTGGTGGAAATGCAACGTATGTTTTCTTTATCCTAGTGGAAATAAGTATGAGATCCATGGGTATGTTTGGAGACTGATCGTTTCTTTTATTAAAAAAAAACTTCATTTATGTGCTTGATGT	TRUE	FALSE	FALSE	2	2	0	1	0.00141523
GTGGAAGCAGATAAAGTTGCAAAAAGAGCTGTGGTTGTTGGCTGTGGCGGCAGGTTCCCAGTCGAAAAGGACGCCAAAGAGGAAGTAAAGCTCTTCTTGGGTAATGCTGGAATTGCAATGCG--CAGTCTGACGGCAGCTGTAGTAGCTGCTGGTGGAAATGCAACGTATGTTTTCTTTATCCTAGTTGAAATAAGTATGAGATCCATGGGTATGTTTGGAGACTGATCGTGTCTTTTATTAAAAAAAAAATTCAGTTTAGTTCTTTATTGCTGGCTCTTATTACCCACTTCGAACCCCACAA	TRUE	FALSE	FALSE	2	2	0	1	0.00141523
GTGGAAGCAGATAAAGTTGCAAAAAGAGCTGTGGTTGTTGGCTGTGGCGGCAGGTTCCCAGTCGAAAAGGACGCCAAAGAGGAAGTAAAGCTCTTCTTGGGTAATGCTGGAATTGCAATGCG--CAGTCTGACGGCAGCTGTAGTAGCTGCTGGTGGAAATGCAACGTATGTTTTCTTTATCCTAGTGGAAATAAGTATGAGATCCATGGGTATGTTTGGAGACTGATCGTTTCTTTTATTAAAAAAAAAACTTCAGTTATTTGCTTGATGG	TRUE	FALSE	FALSE	2	2	0	1	0.00141523
GTGGAAGCAGATAAAGTTGCAAAAAGAGCTGTGGTTGTTGGCTGTGGCGGCAGGTTCCCAGTCGAAAAGGACGCCAAAGAGGAAGTAAAGCTCTTCTTGGGTAATGCTGGAATTGCAATGCG--CAGTCTGACGGCAGCTGTAGTAGCTGCTGGTGGAAATGCAACGTATGTTTTCTTTATCCTAGTGGAAATAAGTATGAGATCAATGGGTATGTTTGGAGACTGATCGTGTCTTTTATTAAAAAAAAACTTCAGTTATGTGCTTGATGG	TRUE	FALSE	FALSE	2	2	0	1	0.00141523
GTGGAAGCAGATAAAGTTGCAAAAAGAGCTGTGGTTGTTGGCTGTGGCGGCAGGTTCCCAGTCGAAAAGGACGCCAAAGAGGAAGTAAAGCTCTTCTTGGGTAATGCTGGAATTGCAATGCG--CAGTCTGACGGCAGCTGTAGTAGCTGCTGGTGGAAATGCAACGTATGTTTTCTTTATCCTAGT-GAAATAAGTAAGAGATCCATGGGTACGGTTTGAGACTTATCGTGTCTTTTATTAAAAAAAAAACTTCAGTTATGTGCTTGATGG	TRUE	FALSE	FALSE	2	2	0	1	0.00141523
GTGGAAGCAGATAAAGTTGCAAAAAGAGCTGTGGTTGTTGGCTGTGGCGGCAGGTTCCCAGTCGAAAAGGACGCCAAAGAGGAAGTAAAGCTCTTCTTGGGTAATGCTGGAATTGCAATGCG--CACTTTGACGGCTGCTGTAGTAGCTGCTGGTGGAAATGCAACGTATGTTTTCTTTATCCTAGTGGAAATAAGTATGAGATCCATGGGTATGTTTGGAGACTGATCGTTTCTTTTATTAAAAAAAAACTTCCATTATGTGATTGACGGCTGTCCTCTTTTAACTTCTTCGAGCCCCCGAA	TRUE	FALSE	FALSE	2	2	0	1	0.00141523
GTGGAAGCAGATAAAGTTGCAAAAAGAGCTGTGGTTGTTGGCTGTGGCGGCAGGTTCCCAGTCGAAAAGGACGCCAAAGAGGAAGTAAAGCTCTTCTTGGGTAATGCTGGAATTG--ATGCG--CAGTCTGTCGGCTGCTGTAGTAGCTGCTGGTGGAAATGCAACGTATGTTTTCTTTCTCCTAGTGGAAATAAGTATGAGATCCATGGGTATGTTTGGAGACTGATCGTTTCTTTTATTATAAAAAAACTTCAGTTATGTGCTTGATGG	TRUE	FALSE	FALSE	2	2	0	1	0.00141523
GTGGAAGCAGATAAAGTTGCAAAAAGAGCTGTGGTTGTTGGCTGTGGCGGCAGGTTCCCAGTCGAAAAGGACGCCAAAGAGGAAGTAAAGCTCTTCTTGGGTAATGCTGGAATTGCAATGCG--CAGTCTGACGGCTGCTGTAGTAGCTGCTGGTGTAAATGCAACGTATGTTTTCTTTATCCTAGTGGAAATAAGTATGAGATCCATGGGTATGTTTGGAGACTGATCGTTTCTTTTATTAAAAAAAAACTTCAGTTATGTGCTTGATGG	TRUE	FALSE	FALSE	2	2	0	1	0.00141523
GTGGAAGCAGATAAAGTTGCAAAAAGAGCTGTGGTTGTTGGCTGTGGCGGCAGGTTCCCAGTCGAAAAGGACGCCAAAGAGGAAGTAAAGCTCTTCTTGGGTAATGCTGGAAGTGCTATGCG--CAGGCTGACGGCTGCTGTAGTTGCTGCTGGTGGAAATGCAACGTATGTTTTCTTTATCCTAGT-GAAATAAGTATGAGATCCATGGGTAGGGTAGGAGACTGATCATGTCTTTTATTTAAAAAAAAAACTTCAGTTATGGGCTTG-TGGGTTGGCTGTTATCAACCGTTCAGAGCCCACGG	TRUE	FALSE	FALSE	2	2	0	1	0.00141523
GTGGAAGCAGATAAAGTTGCAAAAAGAGCTGTGGTTGTTGGCTGTGGCGGCAGGTTCCCAGTCGAAAAGGACGCCAAAGAGGAAGTAAAGCTCTTCTTGGGTAATGCTGGAAGTGCTATGCG--CAGGCTGACGGCTGCTGTAGTAGCTGCTGGTGTAAATGCAACGTATGTTTTCTTTATCCTAGTGGAAATAAGTATGAGATCCATGGGTATGTATGGAGACTGATCGTGTCTTTTATTAAAAAAAAAACTTCAGTTATGTGCTTGATGGCTGACTCTTATACACATCGCCGAGCACACGA	TRUE	FALSE	FALSE	2	2	0	1	0.00141523
GTGGAAGCAGATAAAGTTGCAAAAAGAGCTGTGGTTGTTGGCTGTGGCGGCAGGTTCCCAGTCGAAAAGGACGCCAAAGAGGAAGTAAAGCTCTTCTTGGGTAATGCTGGAAGTGCTATGCG--CAGGCTGACGGCTGCTGTAGTAGCTGCTGGTGGAAATGCAACGTATGTTTTCTTTATCCTAGTTGAAATAAGTATGAGATCCATGGGTATGTTTGGAGACTGATCGTTTCTTTTATTAAAAAAAAACTTCAGTTATGTGCTTGATGG	TRUE	FALSE	FALSE	2	2	0	1	0.00141523
GTGGAAGCAGATAAAGTTGCAAAAAGAGCTGTGGTTGTTGGCTGTGGCGGCAGGTTCCCAGTCGAAAAGGACGCCAAAGAGGAAGTAAAGCTCTTCTTGGGTAATGCTGGAACTGCTATGCG--CAGCCTGACGGCTGCTGTAGTAGCTGCTGGTGGAAATGCAACGTATGTTTTCTTTATCCTAGTGGAAATAAGTATGAGATCCATGGGTATGTTTGGAGACTGCTCGTTTCTTTTATTAAAAAGAACCTTCAGTTATGTGCTTGATGG	TRUE	FALSE	FALSE	2	2	0	1	0.00141523
GTGGAAGCAGATAAAGTTGCAAAAAGAGCTGTGGTTGTTGGCTGTGGCGGCAGGTTCCCAGTCGAAAAGGACGCCAAAGAGGAAGTAAAGCTCTTCTTGGGTAATGCTGGAACTGCTATGCG--CAGCCTGACGGCTGCTGTAGTAGCTGCTGGTGGAAATGCAACGTCTGTTTTCTTTATCCTAGTGGAAATAAGTATGAGATCCATGGGTATGTTTGGAGACTGATCGTTTCTTTTATTAAAAAAAAACTTCAGTTATGTGCTTGATGG	TRUE	FALSE	FALSE	2	2	0	1	0.00141523
GTGGAAGCAGATAAAGTTGCAAAAAGAGCTGTGGTTGTTGGCTGTGGCGGCAGGTTCCCAGTCGAAAAGGACGCCAAAGAGGAAGTAAAGCTCTTCTTGGGTAATGCTGGAACTGCTATGCG--CAGGCTGACTGCTGCTGTAGTAGCTGCTGGTGGAAATGCAACGTATGTTTTCTTTATCCTAGTGTAAATAAGTATGAGATCCATGGTTATGTTTGGATACTGATCGTTTCTTTTCTTAAAAACAAACTTCAGTTATTTGCTTGATGG	TRUE	FALSE	FALSE	2	2	0	1	0.00141523
GTGGAAGCAGATAAAGTTGCAAAAAGAGCTGTGGTTGTTGGCTGTGGCGGCAGGTTCCCAGTCGAAAAGGACGCCAAAGAGGAAGTAAAGCTCTTCTTGGGTAATGCTGGAACTGCTATGCG--CAGGCTGACGGCTGCTGTAGTAGCTGCTGGTGGAAATGCAACGTATGTTTTCTTTATCCTAGTTGAAATAAGTATGAGATCCATGGGTATGTTTGGAGACTGATCGTGTCTTTTATTAAAAAAAAACTTCAGTTATGTGCTTGATGG	TRUE	FALSE	FALSE	2	2	0	1	0.00141523
GTGGAAGCAGATAAAGTTGCAAAAAGAGCTGTGGTTGTTGGCTGTGGCGGCAGGTTCCCAGTCGAAAAGGACGCCAAAGAGGAAGTAAAGCTCTTCTTGGGTAATGCTGGAACTGCTATGCG--CAGGCTGACGGCTGCTGTAGTAGCTGCTGGTGGAAATGCAACGTATGTTTTCTTTATCCTAGTGGAAATAAGTATGAGATCCATGGGTATGTTTGGAGACTGATCGTTTCTTTTATTAAAAAAAAACTTCAGTTATTTGCTTGATGGCTGCCTCTTATACACTTCTCGGAGCCCACGGG	TRUE	FALSE	FALSE	2	2	0	1	0.00141523
GTGGAAGCAGATAAAGTTGCAAAAAGAGCTGTGGTTGTTGGCTGTGGCGGCAGGTTCCCAGTCGAAAAGGACGCCAAAGAGGAAGTAAAGCTCTTCTTGGGTAATGCTGGAACTGCTATGCG--CAGGCTGACGGCTGCTGTAGTAGCTGCTGGTGGAAATGCAACGTATGTTTTCTTTATCCTAGTGGAAATAAGTATGAGATCCATGGGTATGTTTGGAGACTGATCGTTTCTTTTATTAAAAAAAAACATTCAGTTATGTGCTTGATGGCGTGCCTTTAAACAACTATCCGACCACACGG	TRUE	FALSE	FALSE	2	2	0	1	0.00141523
GTGGAAGCAGATAAAGTTGCAAAAAGAGCTGTGGTTGTTGGCTGTGGCGGCAGGTTCCCAGTCGAAAAGGACGCCAAAGAGGAAGTAAAGCTCTTCTTGGGTAATGCTGGAACTGCTATGCG--CAGGCTGACGGCTGCTGTAGTAGCTGCTGGTGGAAATGCAACGTATGTTTTCTTTATCCTAGTGGAAATAAGTATGAGATCCATGGGTATGTTTGGAGACTGATCGTTTCTTTTATTAAAAAAAAAACTTCAGTTATGTGCTTGATGG	TRUE	FALSE	FALSE	2	2	0	1	0.00141523
GTGGAAGCAGATAAAGTTGCAAAAAGAGCTGTGGTTGTTGGCTGTGGCGGCAGGTTCCCAGTCGAAAAGGACGCCAAAGAGGAAGTAAAGCTCTTCTTGGGTAATGCTGGAACTGCTATGCG--CAGGCTGACGGCTGCTGTAGTAGCTGCTGGTGGAAATGCAACGTATGTTTTCTTTATCCTAGTGGAAATAAGTATGAGATCCATGGGTATGTTTGGAGACTGATCGTGTCTTTTATTAAAAAAAAACTTCAGTTATGTGCTTGATGG	TRUE	FALSE	FALSE	2	2	0	1	0.00141523
GTGGAAGCAGATAAAGTTGCAAAAAGAGCTGTGGTTGTTGGCTGTGGCGGCAGGTTCCCAGTCGAAAAGGACGCCAAAGAGGAAGTAAAGCTCTTCTTGGGTAATGCTGGAACTGCTATGCG--CAGGCTGACGGCTGCTGTAGTAGCTGCTGGTGGAAATGCAACGTATGTTTTCTTTATCCTAGTGGAAATAAGTATGAGATCCATGGGTATGTTTGGAGACTGATCGTGTCTTTTATTAAAAAAAAAACTTCAGTTATTTGCTTGATGGTGGCTGCTTATACACATCTCAGAGCCCACGA	TRUE	FALSE	FALSE	2	2	0	1	0.00141523
GTGGAAGCAGATAAAGTTGCAAAAAGAGCTGTGGTTGTTGGCTGTGGCGGCAGGTTCCCAGTCGAAAAGGACGCCAAAGAGGAAGTAAAGCTCTTCTTGGGTAATGCTGGAACTGCTATGCG--CAGGCTGACGGCTGCTGTAGTAGCTGCTGGCGGAAATGCAACGTATGTTTTCTTTATCCTAGTGGAAATAAGTATGAGATCCATGGGTATGTTTGGAGACTGATCGTTTCTTTTATTAAAAAAAAAACTTCAGTTATGTGCTTGATGG	TRUE	FALSE	FALSE	2	2	0	1	0.00141523
GTGGAAGCAGATAAAGTTGCAAAAAGAGCTGTGGTTGTTGGCTGTGGCGGCAGGTTCCCAGTCGAAAAGGACGCCAAAGAGGAAGTAAAGCTCTTCTTGGGTAATGCTGGAACTGCTATGCG--CAGCCTGACGGCTGCTGTAGTTGCTGCTGGTGGAAATGCAACGTATGTTTTCTTTATCCTAGTGGAAATAAGTATTAGATCCATGGGTATGTTTGGAGACTGCTCGTTTCTTTTATTAAAAACACACTTCAGTTATGTGCTTAGTGG	TRUE	FALSE	FALSE	2	2	0	1	0.00141523
GTGGAAGCAGATAAAGTTGCAAAAAGAGCTGTGGTTGTTGGCTGTGGCGGCAGGTTCCCAGTCGAAAAGGACGCCAAAGAGGAAGTAAAGCTCTTCTTGGGTAATGCTGGAACTGCAATGCGGCCACTGAACGGCAGCTGTAGTAGCTGCTGGTGGAAATGCAACGTATGTTTTCTTTATCCTAGTGGAAATAAGTATGAGATCCATGGGTATGTTTGGAGACTGATCGTTTCTTTTATTAAAAAAAAACTTCAGTTATGTGCTTGATGG	TRUE	FALSE	FALSE	0	1	0	32	0.0452873
GTGGAAGCAGATAAAGTTGCAAAAAGAGCTGTGGTTGTTGGCTGTGGCGGCAGGTTCCCAGTCGAAAAGGACGCCAAAGAGGAAGTAAAGCTCTTCTTGGGTAATGCTGGAACTGCAATGCGGCCACTGAACGGCAGCTGTAGTAGCTGCTGGTGGAAATGCAACGTATGTTTTCTTTATCCTAGTGGAAATAAGTATGAGATCCATGGGTATGTTTGGAGACTGATCGTTTCTTTTATTAAAAAAAAAACTTCAGTTATGTGCTTGATGG	TRUE	FALSE	FALSE	0	1	0	5	0.00707614
GTGGAAGCAGATAAAGTTGCAAAAAGAGCTGTGGTTGTTGGCTGTGGCGGCAGGTTCCCAGTCGAAAAGGACGCCAAAGAGGAAGTAAAGCTCTTCTTGGGTAATGCTGGAACTGCAATGCGGCCACTGAACGGCAGCTGTAGTAGCTGCTGGTGGAAATGCAACGTATGTTTTCTTTATCCTAGTTGAAATAAGTATGAGATCCATGGGTATGTTTGGAGACTGATCGTGTCTTTTATTAAAAAAAAAACTTCAGTTATGTGCTTGATGG	TRUE	FALSE	FALSE	0	1	0	2	0.00283046
GTGGAAGCAGATAAAGTTGCAAAAAGAGCTGTGGTTGTTGGCTGTGGCGGCAGGTTCCCAGTCGAAAAGGACGCCAAAGAGGAAGTAAAGCTCTTCTTGGGTAATGCTGGAACTGCAATGCGGCCACTGAACGGCAGCTGTAGTAGCTGCTGGTGGAAATGCAACGTATGTTTTCTTTATCCTAGTGGAAATAAGTATGAGATCCATGGGTATGTTTGGAGACTGATCGTGTCTTTTATTAAAAAAAAAACTTCAGTTATGTGCTTGATGG	TRUE	FALSE	FALSE	0	1	0	2	0.00283046
GTGGAAGCAGATAAAGTTGCAAATAGAGCTGTGGTTGTTGGCTGTGGCGGCAGGTTCCCAGTCGAAAAGGACGCCAAAGAGGAAGTAAAGCTCTTCTTGGGTAATGCTGGAACTGCAATGCGGCCACTGAACGGCAGCTGTAGTAGCTGCTGGTGGAAATGCAACGTATGTTTTCTTTATCCTAGTGGAAATAAGTATGAGATCCATGGGTATGTTTGGAGACTGATCGTTTCTTTTATTAAAAAAAAACTTCAGTTATGTGCTTGATGG	TRUE	FALSE	FALSE	0	1	0	1	0.00141523
GTGGAAGCAGATAAAGTTGCAAAAAGAGTTGTGGTTGTTGGCTGTGGCGGCAGGTTCCCAGTCGAAAAGGACGCCAAAGAGGAAGTAAAGCTCTTCTTGGGTAATGCTGGAACTGCAATGCGGCCACTGAACGGCAGCTGTAGTAGCTGCTGGTGGAAATGCAACGTATGTTTTCTTTATCCTAGTGGAAATAAGTATGAGATCCATGGGTATGTTTGGAGACTGATCGTGTCTTTTTTTAAAAAAAAACTTCAGTTATGTGCTTGATGG	TRUE	FALSE	FALSE	0	1	0	1	0.00141523
GTGGAAGCAGATAAAGTTGCAAAAAGAGCTGTGGTTGTTGGCTGTGGCGGCAGGTTCCCAGTCGAAAAGGACGCCAAAGAGGAAGTAAAGCTCTTCTTGGGTAATGCTGGAACTGCAATGCGGCCACTGAACGGCAGCTGTAGTAGCTGCTGGTGGAAATGCAACGTATGTTTTCTTTATCCTAGTTGAAATAAGTATGAGATCCATGGGTATGTTTGGAGACTGATCGTGTCTTTTATTAAAAAAAAACTTCAGTTATGTGCTTGATGG	TRUE	FALSE	FALSE	0	1	0	1	0.00141523
GTGGAAGCAGATAAAGTTGCAAAAAGAGCTGTGGTTGTTGGCTGTGGCGGCAGGTTCCCAGTCGAAAAGGACGCCAAAGAGGAAGTAAAGCTCTTCTTGGGTAATGCTGGAACTGCAATGCGGCCACTGAACGGCAGCTGTAGTAGCTGCTGGTGGAAATGCAACGTATGTTTTCTTTATCCTAGTTGAAATAAGTATGAGATCCATGGGTATGTTTGGAGACTGATCGTGTCTTTTATTAAAAAAAAAACTTCAGTTATGTGCTTGTTGGCTTTCTCTTATACCCATCTCCGAGCCCACG	TRUE	FALSE	FALSE	0	1	0	1	0.00141523
GTGGAAGCAGATAAAGTTGCAAAAAGAGCTGTGGTTGTTGGCTGTGGCGGCAGGTTCCCAGTCGAAAAGGACGCCAAAGAGGAAGTAAAGCTCTTCTTGGGTAATGCTGGAACTGCAATGCGGCCACTGAACGGCAGCTGTAGTAGCTGCTGGTGGAAATGCAACGTATGTTTTCTTTATCCTAGTGTAAATAAGTATGAGATCCATGGGTATGTTTGGAGACTGATCGTTTCTTTTATTAAAAAAAAACTTCAGTTATGTGCTTGATGG	TRUE	FALSE	FALSE	0	1	0	1	0.00141523
GTGGAAGCAGATAAAGTTGCAAAAAGAGCTGTGGTTGTTGGCTGTGGCGGCAGGTTCCCAGTCGAAAAGGACGCCAAAGAGGAAGTAAAGCTCTTCTTGGGTAATGCTGGAACTGCAATGCGGCCACTGAACGGCAGCTGTAGTAGCTGCTGGTGGAAATGCAACGTATGTTTTCTTTATCCTAGTGGAAATAAGTATGAGTTCCATGGGTATGTTTGGAGACTGATCGTTTCTTTTATTAAAAAAAAACTTCATTTATGTGCTTGCTGG	TRUE	FALSE	FALSE	0	1	0	1	0.00141523
GTGGAAGCAGATAAAGTTGCAAAAAGAGCTGTGGTTGTTGGCTGTGGCGGCAGGTTCCCAGTCGAAAAGGACGCCAAAGAGGAAGTAAAGCTCTTCTTGGGTAATGCTGGAACTGCAATGCGGCCACTGAACGGCAGCTGTAGTAGCTGCTGGTGGAAATGCAACGTATGTTTTCTTTATCCTAGTGGAAATAAGTATGAGATCCATGGTAATGTTTGGAGACTGATCTTTTCTTTTATTACAAAAAAACTTCAGTTATGTGCTTGATGG	TRUE	FALSE	FALSE	0	1	0	1	0.00141523
GTGGAAGCAGATAAAGTTGCAAAAAGAGCTGTGGTTGTTGGCTGTGGCGGCAGGTTCCCAGTCGAAAAGGACGCCAAAGAGGAAGTAAAGCTCTTCTTGGGTAATGCTGGAACTGCAATGCGGCCACTGAACGGCAGCTGTAGTAGCTGCTGGTGGAAATGCAACGTATGTTTTCTTTATCCTAGTGGAAATAAGTATGAGATCCATGGGTATGTTTGGTGACTGATCGTTTCTTTTATTAAAAAAAAACTTCAGTTATGTGCTTGATGGCTGTTTCTTATACAGATCTCCGAGACCACGG	TRUE	FALSE	FALSE	0	1	0	1	0.00141523
GTGGAAGCAGATAAAGTTGCAAAAAGAGCTGTGGTTGTTGGCTGTGGCGGCAGGTTCCCAGTCGAAAAGGACGCCAAAGAGGAAGTAAAGCTCTTCTTGGGTAATGCTGGAACTGCAATGCGGCCACTGAACGGCAGCTGTAGTAGCTGCTGGTGGAAATGCAACGTATGTTTTCTTTATCCTAGTGGAAATAAGTATGAGATCCATGGGTATGTTTGGAGACTGATCGTTTTTTTTATTAAAAAAAAACTTCAGTTATGTGCTTGATGG	TRUE	FALSE	FALSE	0	1	0	1	0.00141523
GTGGAAGCAGATAAAGTTGCAAAAAGAGCTGTGGTTGTTGGCTGTGGCGGCAGGTTCCCAGTCGAAAAGGACGCCAAAGAGGAAGTAAAGCTCTTCTTGGGTAATGCTGGAACTGCAATGCGGCCACTGAACGGCAGCTGTAGTAGCTGCTGGTGGAAATGCAACGTATGTTTTCTTTATCCTAGTGGAAATAAGTATGAGATCCATGGGTATGTTTGGAGACTGATCGTTTCTTTTATTAAAACAAAACTTCAGTTATGTGCTTGATGG	TRUE	FALSE	FALSE	0	1	0	1	0.00141523
GTGGAAGCAGATAAAGTTGCAAAAAGAGCTGTGGTTGTTGGCTGTGGCGGCAGGTTCCCAGTCGAAAAGGACGCCAAAGAGGAAGTAAAGCTCTTCTTGGGTAATGCTGGAACTGCAATGCGGCCACTGAACGGCAGCTGTAGTAGCTGCTGGTGGAAATGCAACGTATGTTTTCTTTATCCTAGTGGAAATAAGTATGAGATCCATGGGTATGTTTGGAGACTGATCGTTTCTTTTATTAAAAAAACACTTCAGTTATGTGCTTGATG-	TRUE	FALSE	FALSE	0	1	0	1	0.00141523
GTGGAAGCAGATAAAGTTGCAAAAAGAGCTGTGGTTGTTGGCTGTGGCGGCAGGTTCCCAGTCGAAAAGGACGCCAAAGAGGAAGTAAAGCTCTTCTTGGGTAATGCTGGAACTGCAATGCGGCCACTGAACGGCAGCTGTAGTAGCTGCTGGTGGAAATGCAACGTATGTTTTCTTTATCCTAGTGGAAATAAGTATGAGATCCATGGGTATGTTTGGAGACTGATCGTTTCTTTTATTAAAAAAAACCTTCAGTTATGTGCTTGATGGCTGTCTCTTATCAACTTCTCCGAGCCCACGG	TRUE	FALSE	FALSE	0	1	0	1	0.00141523
GTGGAAGCAGATAAAGTTGCAAAAAGAGCTGTGGTTGTTGGCTGTGGCGGCAGGTTCCCAGTCGAAAAGGACGCCAAAGAGGAAGTAAAGCTCTTCTTGGGTAATGCTGGAACTGCAATGCGGCCACTGAACGGCAGCTGTAGTAGCTGCTGGTGGAAATGCAACGTATGTTTTCTTTATCCTAGTGGAAATAAGTATGAGATCCATGGGTATGTTTGGAGACTGATCGTTTCTTTTATTAAAAAAAAATTTCAGTTAGTTGTTTAAGGGCTGTCTTTTATACACTTCTCCGAGCCCACGA	TRUE	FALSE	FALSE	0	1	0	1	0.00141523
GTGGAAGCAGATAAAGTTGCAAAAAGAGCTGTGGTTGTTGGCTGTGGCGGCAGGTTCCCAGTCGAAAAGGACGCCAAAGAGGAAGTAAAGCTCTTCTTGGGTAATGCTGGAACTGCAATGCGGCCACTGAACGGCAGCTGTAGTAGCTGCTGGTGGAAATGCAACGTATGTTTTCTTTATCCTAGTGGAAATAAGTATGAGATCCATGGGTATGTTTGGAGACTGATCGTTTCTTTTATTAAAAAAAAACTTCATTTATGTGCTTGATGGCTGTCTCTTTTATACATCTCCTAGCCAACGA	TRUE	FALSE	FALSE	0	1	0	1	0.00141523
GTGGAAGCAGATAAAGTTGCAAAAAGAGCTGTGGTTGTTGGCTGTGGCGGCAGGTTCCCAGTCGAAAAGGACGCCAAAGAGGAAGTAAAGCTCTTCTTGGGTAATGCTGGAACTGCAATGCGGCCACTGAACGGCAGCTGTAGTAGCTGCTGGTGGAAATGCAACGTATGTTTTCTTTATCCTAGTGGAAATAAGTATGAGATCCATGGGTATGTTTGGAGACTGATCGTTTCTTTTATTAAAAAAAAACTTCATTTATGTGCTTGATGG	TRUE	FALSE	FALSE	0	1	0	1	0.00141523
GTGGAAGCAGATAAAGTTGCAAAAAGAGCTGTGGTTGTTGGCTGTGGCGGCAGGTTCCCAGTCGAAAAGGACGCCAAAGAGGAAGTAAAGCTCTTCTTGGGTAATGCTGGAACTGCAATGCGGCCACTGAACGGCAGCTGTAGTAGCTGCTGGTGGAAATGCAACGTATGTTTTCTTTATCCTAGTGGAAATAAGTATGAGATCCATGGGTATGTTTGGAGACTGATCGTTTCTTTTATTAAAAAAAAACTTCAGTTATGTGCTTGATTG	TRUE	FALSE	FALSE	0	1	0	1	0.00141523
GTGGAAGCAGATAAAGTTGCAAAAAGAGCTGTGGTTGTTGGCTGTGGCGGCAGGTTCCCAGTCGAAAAGGACGCCAAAGAGGAAGTAAAGCTCTTCTTGGGTAATGCTGGAACTGCAATGCGGCCACTGAACGGCAGCTGTAGTAGCTGCTGGTGGAAATGCAACGTATGTTTTCTTTATCCTAGTGGAAATAAGTATGAGATCCATGGGTATGTTTGGAGACTGATCGTTTCTTTTATTAAAAAAAAACTTCAGTTATGTGCTTGATGGCTGTCTTTTATACACATCACCGTGCCCACGA	TRUE	FALSE	FALSE	0	1	0	1	0.00141523
GTGGAAGCAGATAAAGTTGCAAAAAGAGCTGTGGTTGTTGGCTGTGGCGGCAGGTTCCCAGTCGAAAAGGACGCCAAAGAGGAAGTAAAGCTCTTCTTGGGTAATGCTGGAACTGCAATGCGGCCACTGAACGGCAGCTGTAGTAGCTGCTGGTGGAAATGCAACGTATGTTTTCTTTATCCTAGTGGAAATAAGTATGAGATCCATGGGTATGTTTGGAGACTGATCGTTTCTTTTATTAAAAAAAAACTTCAG-TATGTGCTTGATGG	TRUE	FALSE	FALSE	0	1	0	1	0.00141523
GTGGAAGCAGATAAAGTTGCAAAAAGAGCTGTGGTTGTTGGCTGTGGCGGCAGGTTCCCAGTCGAAAAGGACGCCAAAGAGGAAGTAAAGCTCTTCTTGGGTAATGCTGGAACTGCAATGCGGCCACTGAACGGCAGCTGTAGTAGCTGCTGGTGGAAATGCAACGTATGTTTTCTTTATCCTAGTGGAAATAAGTATGAGATCCATGGGTATGTTTGGAGACTGATCGTTTCTTTTATTAAAAAAAAAACTTCAGTTATGTGCTTGAGGGCTGTCTCTTATACCAATCTCCGAGCCAACA	TRUE	FALSE	FALSE	0	1	0	1	0.00141523
GTGGAAGCAGATAAAGTTGCAAAAAGAGCTGTGGTTGTTGGCTGTGGCGGCAGGTTCCCAGTCGAAAAGGACGCCAAAGAGGAAGTAAAGCTCTTCTTGGGTAATGCTGGAACTGCAATGCGGCCACTGAACGGCAGCTGTAGTAGCTGCTGGTGGAAATGCAACGTATGTTTTCTTTATCCTAGTGGAAATAAGTATGAGATCCATGGGTATGTTTGGAGACTGATCGTTTCTTTTATTAAAAAAAAAACTTCAGTTATGTGCTTATTGG	TRUE	FALSE	FALSE	0	1	0	1	0.00141523
GTGGAAGCAGATAAAGTTGCAAAAAGAGCTGTGGTTGTTGGCTGTGGCGGCAGGTTCCCAGTCGAAAAGGACGCCAAAGAGGAAGTAAAGCTCTTCTTGGGTAATGCTGGAACTGCAATGCGGCCACTGAACGGCAGCTGTAGTAGCTGCTGGTGGAAATGCAACGTATGTTTTCTTTATCCTAGTGGAAATAAGTATGAGATCCATGGGTATGTTTGGAGACTGATCGTGTCTTTTATTAAAAAAAAAACTTCATTTATGTTTTTTGTGT	TRUE	FALSE	FALSE	0	1	0	1	0.00141523
GTGGAAGCAGATAAAGTTGCAAAAAGAGCTGTGGTTGTTGGCTGTGGCGGCAGGTTCCCAGTCGAAAAGGACGCCAAAGAGGAAGTAAAGCTCTTCTTGGGTAATGCTGGAACTGCAATGCGGCCACTGAACGGCAGCTGTAGTAGCTGCTGGTGGAAATGCAACGTATGTTTTCTTTATCCTAGTGGAAATAAGTATGAGATCCATGGGTATGCTTGGAGACTGATCGTTTCTTTTATTAAAAAAAAAACTTCAGTTATGTGCTTGATGG	TRUE	FALSE	FALSE	0	1	0	1	0.00141523
GTGGAAGCAGATAAAGTTGCAAAAAGAGCTGTGGTTGTTGGCTGTGGCGGCAGGTTCCCAGTCGAAAAGGACGCCAAAGAGGAAGTAAAGCTCTTCTTGGGTAATGCTGGAACTGCAATGCGGCCACTGAACGGCAGCTGTAGTAGCTGCTGGTGGAAATGCAACGTATGTTTTCTTTATCCTAGTGGAAATAAGTATGAGATCCAGGGGTAGGTTTGGAGACTGATCGTTTCTGTTATTAAAAAAAAACTTCAGTTATGTGCTTGATGG	TRUE	FALSE	FALSE	0	1	0	1	0.00141523
GTGGAAGCAGATAAAGTTGCAAAAAGAGCTGTGGTTGTTGGCTGTGGCGGCAGGTTCCCAGTCGAAAAGGACGCCAAAGAGGAAGTAAAGCTCTTCTTGGGTAATGCTGGAACTGCAATGCGGCCACTGAACGGCAGCTGTAGTAGCTGCTGGTGGAAATGCAACGTATGTTTTCTTTATCCTAGTTGAAATAAGTATGAGATCCATGGGTATGTTTGGAGACTGATCGTGTCTTTTATTTAAAAAAAAAACTTCAGTTATGTGCTTGATGG	TRUE	FALSE	FALSE	0	1	0	1	0.00141523
GTGGAAGCAGATAAAGTTGCAAAAAGAGCTGTGGTTGTTGGCTGTGGCGGCAGGTTCCCAGTCGAAAAGGACGCCAAAGAGGAAGTAAAGCTCTTCTTGGGTAATGCTGGAACTGCAATGCGGCCACTGAACGGCAGCTGTAGTAGCTGCTGGTGGAAATGCAACGTATGTTTTCTTTATCTTAGTTGAAATAAGTATGAGATCCATGGGTATGTTTGGAGACTGATCGTGTCTTTGATTAAAAAAAAAACTTCAGTTATGTGCTGGATGGCGGTCTCTAAGACACATCTACGAGCCCACG	TRUE	FALSE	FALSE	0	1	0	1	0.00141523
GTGGAAGCAGATAAAGTTGCAAAAAGAGCTGTGGTTGTTGGCTGTGGCGGCAGGTTCCCAGTCGAAAAGGACGCCAAAGAGGAAGTAAAGCTCTTCTTGGGTAATGCTGGAACTGCAATGCGGCCACTGAACGGCAGCTGTAGTAGCTGCTGGTGGAAATGCAACGTATGTTTTCTTTTTCCTAGTTGAAATAAGTATGAGATCCATGGGTATGTTTGGAGACTGATCTTGTCTTTTATTAAAAAAAAAACTTCAGTTATGTGCTTGATGG	TRUE	FALSE	FALSE	0	1	0	1	0.00141523
GTGGAAGCAGATAAAGTTGCAAAAAGAGCTGTGGTTGTTGGCTGTGGCGGCAGGTTCCCAGTCGAAAAGGACGCCAAAGAGGAAGTAAAGCTCTTCTTGGGTAATGCTGGAACTGCAATGCGGCCACTGAACGGCAGCTGTAGTAGCTGCTGGTGGAACTGCACCGTATGTTTTCTTTATCCTATTGGAAATAAGTATGAGATCCATGGGTATGTTTGGAGCCTGATCGTTTCTTTTATTATAAAAAACCTTCAGTTATGTGCTTGATGG	TRUE	FALSE	FALSE	0	1	0	1	0.00141523
GTGGAAGCAGATAAAGTTGCAAAAAGAGCTGTGGTTGTTGGCTGTGGCGGCAGGTTCCCAGTCGAAAAGGACGCCAAAGAGGAAGTAAAGCTCTTCTTGGGTAATGCTGGAACTGCAATGCGGCCACTGAACGGCAGCTGTAGTAGCTGCTTGTGGAAATGCAACGTATGTTTTCTTTATCCTAGTGGAAATAAGTATGAGATCCATGGGTATGTTTGGAGACTGATCGTTTCTTTTATTAAAAAAAAAACTTCAGTTATGTTCTTGATGG	TRUE	FALSE	FALSE	0	1	0	1	0.00141523
GTGGAAGCAGATAAAGTTGCAAAAAGAGCTGTGGTTGTTGGCTGTGGCGGCAGGTTCCCAGTCGAAAAGGACGCCAAAGAGGAAGTAAAGCTCTTCTTGGGTAATGCTGGAACTGCAATGCGGCCACTGAACGGCAGCTGTAGTAGCTGCTGGTGGAAATGCAACGTATGTTTTCTTTATCCTAGT-GAAATAAGTATGAGATCCATGGGTATGTTTGGAGACTGTCCATGTCTTTTATTTAAAAAAAAAACTTCAGTTATGTGCTTGATTGCTGTTTCTTATCCACATCTCCCAGCCCAC	TRUE	FALSE	FALSE	0	1	0	1	0.00141523
GTGGAAGCAGATAAAGTTGCAAAAAGAGCTGTGGTTGTTGGCTGTGGCGGCAGGTTCCCAGTCGAAAAGGACGCCAAAGAGGAAGTAAAGCTCTTCTTGGGTAATGCTGGAACTGCAATGCGGCCACTGAACGGCAGCTGTAGTAGCTGCTGGTGGAAATGCAACGTATGTTTTCTTTATCCTAGT-GAAATAAGTATGAGATCCATGGGTATGTTTGGAGACTGATCATGTCTTTTATTTAAAAAAAAAACTTCAGTTATGTGCTTGATGT	TRUE	FALSE	FALSE	0	1	0	1	0.00141523
GTGGAAGCAGATAAAGTTGCAAAAAGAGCTGTGGTTGTTGGCTGTGGCGGCAGGTTCCCAGTCGAAAAGGACGCCAAAGAGGAAGTAAAGCTCTTCTTGGGTAATGCTGGAACTGCAATGCGGCCACTGAACGGCAGCTGTAGTAGCTGCTGGTGGAAATGCAACGTATGTTTTCTTTATCCTAGT-GAAATAAGTATGAGATCCATGGGTATGTTTGGAGACTGATCATGTCTTTTATTTAAAAAAAAAACTTCAGTTATGTGCTTGATGGCTGTCTCTTATATCAATCTCCTATCCCAC	TRUE	FALSE	FALSE	0	1	0	1	0.00141523
GTGGAAGCAGATAAAAGTTGCAAAAAGAGCTGTGGTTGTTGGCTGTGGCGGCAGGTTCCCAGTCGAAAAGGACGCCAAAGAGGAAGTAAAGCTCTTCTTGGGTAATGCTGGAACTGCAATGCGGCCACTGAACGGCAGCTGTAGTAGCTGCTGGTGGAAATGCAACGTATGTTTTCTTTATCCTAGTGGAAATAAGTATGAGATCCATGGGTATGTTTGGAGACTGATCGTGTCTTTTATTAAAAAAAAAACTTCAGTTATGTGCTTGATGG	TRUE	FALSE	FALSE	0	1	0	1	0.00141523
GTGGAAGCAGATAAAGTTGCAAAAAGAGCTGTGGTTGTTGGCTGTGGCGACAGGTTCCCAGTCGAAAAGGACGCCAAAGAGGAAGTAAAGCTCTTCTTGGGTAATGCTGGAACTGCAATGCGGCCACTGAACGGCAGCTGTAGTAGCTGCTGGTGGAAATGCAACGTATGTTTTCTTTATCCTAGTGGAAATAAGTATGAGATCCATGGGTATGTTTGGAGCCTGATCGTTTCTTTTATTAAAAAAAAACTTCATTAATGTGCTTGATGG	TRUE	FALSE	FALSE	0	1	0	1	0.00141523
-TGGAAGCAGATAAAGTTGCAAAAAGAGCTGTGGTTGTTGGCTGTGGCGGCAGGTTCCCAGTCGAAAAGGACGCCAAAGAGGAAGTAAAGCTCTTCTTGGGTAATGCTGGAACTGCAATGCGGCCACTGAACGGCAGCTGTAGTAGCTGCTGGTGGAAATGCAACGTATGTTTTCTTTATCCTAGTGGAAATAAGTATGAGATCCATGGGTATGTTTGGAGACTGATCGTTTCTTTTATTAAAAAAAAACTTCAG	TRUE	FALSE	FALSE	0	1	0	1	0.00141523
-GGGAAGCAGATAAAGTTGCAAAAAGAGCTGTGGTTGTTGGCTGTGGCGGCAGGTTCCCGGTCGAAAAGGACGCCAAAGAGGAAGTAAAGCTCTTCTTGGGTAATGCTGGAACTGCAATGCGGCCACTGAACGGCAGCTGTAGTAGCTGCTGGTGGAAATGCAACGTATGTTTTCTTTATCCTAGTGGAAATAAGTATGAGATCCATGGGTATGTTTGGAGACTGATCGTTTCTTTTATTAAAAAAAAACTTCAG	TRUE	FALSE	FALSE	0	1	0	1	0.00141523
GT-GAAGCAGATAAAGTTGCAAAAAGAGCTGTGGTTGTTGGCTGTGGCGGCAGGTTCCCAGTCGAAAAGGACGCCAAAGAGGAAGTAAAGCTCTTCTTGGGTAATGCTGGAACTGCAATGCGGCCACTGAACGGCAGCTGTAGTAGCTGCTGGTGGAAATGCAACGTATGTTTTCTTTATCCTAGTGGAAATAAGTATGAGATCCATGGGTATGTTTGGAGACTGATCGTTTCTTTTATTAAAAAAAAACTTCAGTTATGTGCTTGATGGCTTTCTCTTATACAACTCTCCGAGCCCACGAG	TRUE	FALSE	FALSE	0	1	0	1	0.00141523
GTGGAAGCAGATAAAGTTGCAAAAAGAGCTGTGGTTGTTGGCTGTGGCGGCAGGTTCCCAGTCGAAAAGGACGCCAAAGAGGAAGTAAAGCTCTTCTTGGGTAATGCTGGAACTGCAATGCGGCCACTGAACGGCAGCTGTAGTAGCTGCTGGTGGAAATGCAACGTATGTTTTCTTTATCCTAGT-GAAATAAGTATGAGATCCATGGGTATGTTTGGAGACTGATCATGTCTTTTATTTAAAAAAAAAACTTCAGTTATGTGCTTGATGG	TRUE	FALSE	FALSE	0	1	0	1	0.00141523
GTGGAAGCAGATAAAGTTGCAAAAAGAGCTGTGGTTGTTGGCTGTGGCGGCAGGTTCCCAGTCGAAAAGGACGCCAAAGAGGAAGTAAAGCTCTTCTTGGGTAATGCTGGAACTGCAATGCGGCCACTAACTGG----TCTAGAACCTTGACCGAACGCAGC-GGTGGTAACGGCGCAACGTATGTTTTCTTTATCCTAGTGGAAATAAGTATGAGATCCATGGGTATGTTTGGAGACTGATCGTTTCTTTTATTAAAAAAAAACTTCAGTTATGTGCTTGATGG	TRUE	FALSE	FALSE	4	1	0	1	0.00141523
GTGGAAGCAGATAAAGTTGCAAAAAGAGCTGTGGTTGTTGGCTGTGGCGGCAGGTTCCCAGTCGAAAAGGACGCCAAAGAGGAAGTAAAGCTCTTCTTGGGTAATGCTGGAACTGCAATGCGGCCACTGAACGGCAGCTGTAGTAGCTGCTGGTGGAAATGAAACGTATGTTTTCTTTATCCTAGTGGAAATAAGTATGAGATCCATGGGTATGTTTGGAGACTGATCGTTTCTTTTATTAAAAAAAAACTTCAGTTATGTGCTTGATGG	TRUE	FALSE	FALSE	0	1	0	1	0.00141523
GTGGAAGCAGATAAAGTTGCAAAAAGAGCTGTGGTTGTTGGCTGTGGCGGCAGGTTCCCAGTCGAAAAGGACGCCAAAGAGGAAGTAAAGCTCTTCTTGGGTAATGCTGGAACTGCAATGCGGCCACTGAACGGCAGCTGTAGTAGCTGCTGGTAGAAATGCAACGTATGTTTTCTTTATCCTAGTGGAAATAAGTATGAGATCCATGGGTATGTTTGGAGACTGATCGTTTCTTTTATTAAAAAAAAACTTCATTTATGTGCTTGATGG	TRUE	FALSE	FALSE	0	1	0	1	0.00141523
GTGGAAGCAGATAAAGTTGCAAAAAGAGCTGTGGTTGTTGGCTGTGGCGGCAGGTTCCCAGTCGAAAAGGACGCCAAAGAGGAAGTAAAGCTCTTCTTGGGTAATGCTGGAACTGCAATGCGGCCACTGAACGGCAGCTGTAGTAGCTGCTAGTGGAAATGCAACGTATGTTTTCTTTATCCTAGTGGAAATAAGTATGAGATCCATGGGTATGTTTGGAGACTGATCGTTTCTTTTATTAAAAAAAAAACTTCAGTTATGTGCTTGATGGCTGTCTCTTATACCCAACTCCGAGCCCAC	TRUE	FALSE	FALSE	0	1	0	1	0.00141523
GTGGAAGCAGATAAAGTTGCAAAAAGAGCTGTGGTTGTTGGCTGTGGCGGCAGGTTCCCAGTCGAAAAGGACGCCAAAGAGGAAGTAAAGCTCTTCTTGGGTAATGCTGGAACTGCAATGCGGCCACTGAACGGCAGCTGTAGTAGCGGCTGGTGGAAATGCAACGTATGTTTTCTTTATCCTAGTGGAAATAAGAATGAGATCCATGGGAATGTTTGGAGACTGATCGTTTCTTTTATTAAAAAAAAACTTCAGTTATGTGCTTGATGG	TRUE	FALSE	FALSE	0	1	0	1	0.00141523
GTGGAAGCAGATAAAGTTGCAAAAAGAGCTGTGGTTGTTGGCTGTGGCGGCAGGTTCCCAGTCGAAAAGGACGCCAAAGAGGAAGTAAAGCTCTTCTTGGGTAATGCTGGAACTGCAATGCGGCCACTGAACGGCAGCTGGAGTAGCTGCTGGTGGAAATGCAACGTATGTTTTCTTTATCCTAGTGGAAATAAGTATGAGATCCATGGGTATGATTGGAGACTGATCGTTTCTTTTATTAAAAAAAAACTTCAGTTATGTGCTTGATGG	TRUE	FALSE	FALSE	0	1	0	1	0.00141523
GTGGAAGCAGATAAAGTTGCAAAAAGAGCTGTGGTTGTTGGCTGTGGCGGCAGGTTCCCAGTCGAAAAGGACGCCAAAGAGGAAGTAAAGCTCTTCTTGGGTAATGCTGGAACTGCAATGCGGCCACTGAACGGAAGCTGTAGTAGCTGCTGGTGGAAATGCAACGTATGTTTTTTTTATCCTAGTGGATATAAGTATGAGATACATGGGTATGTTTGGAGACTGATCGTTTCTTTTTTTAAAAAAAAACTTCAGTTATGTGCTTGATGG	TRUE	FALSE	FALSE	0	1	0	1	0.00141523
GTGGAAGCAGATAAAGTTGCAAAAAGAGCTGTGGTTGTTGGCTGTGGCGGCAGGTTCCCAGTCGAAAAGGACGCCAAAGAGGAAGTAAAGCTCTTCTTGGGTAATGCTGGAACTGCAATGCGGCCACTGAACGACAGCTGTAGTAGCTGCTGGTGTAAGTGCAACGTATGTTTTCTTTATCCTAGTGGAAATAAGTATGAGATCCATGGGTATGTTTGGAGACTGATCGTTTCTTTTATTAAAAAAAAACTTCTGTTATGTGCTTGATGG	TRUE	FALSE	FALSE	0	1	0	1	0.00141523
GTGGAAGCAGATAAAGTTGCAAAAAGAGCTGTGGTTGTTGGCTGTGGCGGCAGGTTCCCAGTCGAAAAGGACGCCAAAGAGGAAGTAAAGCTCTTCTTGGGTAACGCTGGAACTGCAATGCGGCCACTGAACGGCAGCTGTAGTAGCTGCTGGTGGAAATGCAACGTATGTTTTCTTTATCCTAGTGGAAATAAGTATGAGATCCATGGGTATGTTTGGAGACTGATCGTTTCTTTTATTAAAAAAAAACTTCAGTTATGTGCTTGATGG	TRUE	FALSE	FALSE	0	1	0	1	0.00141523
GTGGAAGCAGATAAAGTTGCAAAAAGAGCTGTGGTTGTTGGCTGTGGCGGCAGGTTCCCGGTCGAAAAGGACGCCAAAGAGGAAGTAAAGCTCTTCTTGGGTAATGCTGGAACTGCAATGCGGCCACTGAACGGCAGCTGTAGTAGCTGCTGGTGGAAATGCAACGTATGTTTTCTTTATCCTAGTGGAAATAAGTATGAGATCCATGGGTATGTTTGGAGACTGATCGTTTCTTTTATTAAAAGAAAACTTCAGTTATGTGCTTGATGG	TRUE	FALSE	FALSE	0	1	0	1	0.00141523
GTGGAAGCAGATAAAGTTGCAAAAAGAGCTGTGGTTGTTGGCTGTGGCGGCAGGTTCCCGGTCGAAAAGGACGCCAAAGAGGAAGTAAAGCTCTTCTTGGGTAATGCTGGAACTGCAATGCGGCCACTGAACGGCAGCTGTAGTAGCTGCTGGTGGAAATGCAACGTATGTTTTCTTTATCCTAGTGGAAATAAGTATGAGATCCATGGGTATGTTTGGAGACTGATCGTTTCTTTTATTAAAAAAAAACTTCAGTTATGTGTTTGATGG	TRUE	FALSE	FALSE	0	1	0	1	0.00141523
GTGGAAGCAGATAAAGTTGCAAAAAGAGCTGTGGTTGTTGGCTGTGGCGGCAGGTTCCCGGTCGAAAAGGACGCCAAAGAGGAAGTAAAGCTCTTCTTGGGTAATGCTGGAACTGCAATGCGGCCACTGAACGGCAGCTGTAGTAGCTGCTGGTGGAAATGCAACGTATGTTTTCTTTATCCTAGTGGAAATAAGTATGAGATCCATGGGTATGTTTGGAGACTGATCGTTTCTTTTATTAAAAAAAAACTTCAGTTATGTGCTTGATGG	TRUE	FALSE	FALSE	0	1	0	1	0.00141523
GTGGAAGCAGATAAAGTTGCAAAAAGAGCTGTGGTTGTTGGCTGTGGCGGCAGGTTCCCGGTCGAAAAGGACGCCAAAGAGGAAGTAAAGCTCTTCTTGGGTAATGCTGGAACTGCAATGCGGCCACTGAACGGCAGCTGTAGTAGCTGCTGGTGGAAATGCAACGTATGTTTTCTTTATCCTAGTGGAAATAAGTATGAGATCCATGGGTATGTTTGGAGACTGATCGTTTCTTTTATTAAAAAAAAAATTCAGTTATGTTGTTGATGGCTGTCCGTTATACAAATCTCCGAGACCAAGG	TRUE	FALSE	FALSE	0	1	0	1	0.00141523
GTGGAAGCAGATAAAGTTGCAAAAAGAGCTGTGGTTGTTGGCTGTGGCGGCAGGTTCCCGGTCGAAAAGGACGCCAAAGAGGAAGTAAAGCTCTTCTTGGGTAATGCTGGAACTGCAATGCGGCCACTGAACGGCAGCTGTAGTAGCTGCTGGTGGAAATGCAACGTATGTTTTCTTTATCCTAGTGGAAATAAGTATGAGATCCATGGGTAGGTTTGGAGACTGATCGTTTCTTTTATTAAAAAAAAACTTCAGTTATGTGCTTGATGG	TRUE	FALSE	FALSE	0	1	0	1	0.00141523
GTGGAAGCAGATAAAGTTGCAAAAAGAGCTGTGGTTGTTGGCTGTGGCGGCAGGTTCCCGGTCGAAAAGGACGCCAAAGAGGAAGTAAAGCTCTTCTTGGGTAATGCTGGAACTGCAATGCGGCCACTGAACGGCAGCTGTAGTAGCTGCTGGTGGAAATGCAACGTATGTTTGCTTTATCTTAGTGGAAATAAGTATGAGATCCATGGGTATGTGTGGAGACTGATCGTTTCTGTTATTAAAAAAAAACTTCAGTTATGTGCTTGATGGATGTCTTTTATACACATCCACGAGCCCACGA	TRUE	FALSE	FALSE	0	1	0	1	0.00141523
GTGGAAGCAGATAAAGTTGCAAAAAGAGCTGTGGTTGTTGGCTGTGGCGGCAGGTTCCCGGTCGAAAAGGACGCCAAAGAGGAAGTAAAGCTCTTCTTGGGTAATGCTGGAACTGCAATGCGGCCACTGAACGGCAGCTGCAGTAGCAGCTGGTGGAAATGCAACGTATGTTTTCTTTATCATAGTGGAAATAAGTATGAGATCCATGGGCATGTTTGGAGACTGAACGTTTCTTTTATTAAAAAAAAACTTCAGTTATGTGCTTGATGG	TRUE	FALSE	FALSE	0	1	0	1	0.00141523
GTGGAAGCAGATAAAGTTGCAAAAAGAGCTGTGGTTGTTGGCTGTGGCGGCAGGTTCCCAGTCGCAAAGGCCGCCAACGCGGAAGTAAAGCTCTTCTTGGGTAATGCTGGAACTGCAATGCGGCCACTGAACGGCAGCTGTAGTAGCTGCTGGTGGAAATGCAACGTATGTTTTCTTTATCCTAGT-GAAATAAGTATGAGATCCATGGGTATGTTTGGAGACTGATCATGTCTTTTATTTAAAAAAAAAACTTCAGTTATGTGCTTGATGGCTGTCTCTTATACAATTCTCCGAACCCACG	TRUE	FALSE	FALSE	0	1	0	1	0.00141523
GTGGAAGCAGATAAAGTTGCAAAAAGAGCTGTGGTTGTTGGCTGTGGCGGCAGGTTCCCAGTCGAAAAGGACGCCAAAGAGGAAGTAACGCTCTTCTTGGGTAATGCTGGAACTGCAATGCGGCCACTGAACGGCAGCTGTAGTAGCTGCTGGTGGAAATGCAACGTATGTTTTCTTTATCCTAGTGGAAATAAGTATGAGATCCATGGGTATGTTTGGCTACTGATCGTTTCTTTTATTAAAAAAAAACTTCAGTTATGTTCTTGATGA	TRUE	FALSE	FALSE	0	1	0	1	0.00141523
GTGGAAGCAGATAAAGTTGCAAAAAGAGCTGTGGTTGTTGGCTGTGGCGGCAGGTTCCCAGTCGAAAAGGACGCCAAAGAGGAAGTAAAGCTCTTCTTGGGTAATGCTGGAACTGCAATGCGGCCACTGACGGCAGCTGTAGTAGCTGCTGGTGGAAATGCAACGTATGTTTTCTTTATCCTAGTGGAAATAAGTATGAGATCCATGGGTATGTTTGGAGACTGATCGTTTCTTTTATTAAAAAAAAACTTCAGTTATGTGCTTGATGG	FALSE	TRUE	FALSE	0	0	0	8086	11.4435
GTGGAAGCAGATAAAGTTGCAAAAAGAGCTGTGGTTGTTGGCTGTGGCGGCAGGTTCCCGGTCGAAAAGGACGCCAAAGAGGAAGTAAAGCTCTTCTTGGGTAATGCTGGAACTGCAATGCGTCCATTGACGGCAGCTGTAGTAGCTGCTGGTGGAAATGCAACGTATGTTTTCTTTATCCTAGTTGAAATAAGTATGAGATCCATGGGTATGTTTGGAGACTGATCGTGTCTTTTATTAAAAAAAAAACTTCAGTTATGTGCTTGATGG	FALSE	TRUE	FALSE	0	0	0	5816	8.23097
GTGGAAGCAGATAAAGTTGCAAAAAGAGCTGTGGTTGTTGGCTGTGGCGGCAGGTTCCCGGTCGAAAAGGACGCCAAAGAGGAAGTAAAGCTCTTCTTGGGTAATGCTGGAACTGCAATGCGGCCATTGACGGCAGCTGTAGTTGCTGCTGGTGGAAATGCAACGTATGTTTTCTTTATCCTAGT-GAAATAAGTATGAGATCCATGGGTATGTTTGGAGACTGATCATGTCTTTTATTTAAAAAAAAAACTTCAGTTATGTGCTTGATGG	FALSE	TRUE	FALSE	0	0	0	5205	7.36626
GTGGAAGCAGATAAAGTTGCAAAAAGAGCTGTGGTTGTTGGCTGTGGCGGCAGGTTCCCGGTCGAAAAGGACGCCAAAGAGGAAGTAAAGCTCTTCTTGGGTAATGCTGGAACTGCAATGCGTCCATTGACGGCAGCTGTAGTAGCTGCTGGTGGAAATGCAACGTATGTTTTCTTTATCCTAGTTGAAATAAGTATGAGATCCATGGGTATGTTTGGAGACTGATCGTGTCTTTTATTAAAAAAAAACTTCAGTTATGTGCTTGATGG	FALSE	TRUE	FALSE	0	0	0	1728	2.44551
GTGGAAGCAGATAAAGTTGCAAAAAGAGCTGTGGTTGTTGGCTGTGGCGGCAGGTTCCCGGTCGAAAAGGACGCCAAAGAGGAAGTAAAGCTCTTCTTGGGTAATGCTGGAACTGCAATGCGGCCATTGACGGCAGCTGTAGTTGCTGCTGGTGGAAATGCAACGTATGTTTTCTTTATCCTAGTGGAAATAAGTATGAGATCCATGGGTATGTTTGGAGACTGATCGTTTCTTTTATTAAAAAAAAACTTCAGTTATGTGCTTGATGG	FALSE	TRUE	FALSE	0	0	0	1172	1.65865
GTGGAAGCAGATAAAGTTGCAAAAAGAGCTGTGGTTGTTGGCTGTGGCGGCAGGTTCCCGGTCGAAAAGGACGCCAAAGAGGAAGTAAAGCTCTTCTTGGGTAATGCTGGAACTGCAATGCGTCCATTGACGGCAGCTGTAGTAGCTGCTGGTGGAAATGCAACGTATGTTTTCTTTATCCTAGTGGAAATAAGTATGAGATCCATGGGTATGTTTGGAGACTGATCGTTTCTTTTATTAAAAAAAAACTTCAGTTATGTGCTTGATGG	FALSE	TRUE	FALSE	0	0	0	1130	1.59921
GTGGAAGCAGATAAAGTTGCAAAAAGAGCTGTGGTTGTTGGCTGTGGCGGCAGGTTCCCGGTCGAAAAGGACGCCAAAGAGGAAGTAAAGCTCTTCTTGGGTAATGCTGGAACTGCAATGCGTCCATTGACGGCAGCTGTAGTAGCTGCTGGTGGAAATGCAACGTATGTTTTCTTTATCCTAGTTGAAATAAGTATGAGATCCATGGGTATGTTTGGAGACTGATCGTTTCTTTTATTAAAAAAAAACTTCAGTTATGTGCTTGATGG	FALSE	TRUE	FALSE	0	0	0	791	1.11945
GTGGAAGCAGATAAAGTTGCAAAAAGAGCTGTGGTTGTTGGCTGTGGCGGCAGGTTCCCGGTCGAAAAGGACGCCAAAGAGGAAGTAAAGCTCTTCTTGGGTAATGCTGGAACTGCAATGCGGCCACTGACGGCAGCTGTAGTAGCTGCTGGTGGAAATGCAACGTATGTTTTCTTTATCCTAGTGGAAATAAGTATGAGATCCATGGGTATGTTTGGAGACTGATCGTTTCTTTTATTAAAAAAAAACTTCAGTTATGTGCTTGATGG	FALSE	TRUE	FALSE	0	0	0	791	1.11945
GTGGAAGCAGATAAAGTTGCAAAAAGAGCTGTGGTTGTTGGCTGTGGCGGCAGGTTCCCAGTCGAAAAGGACGCCAAAGAGGAAGTAAAGCTCTTCTTGGGTAATGCTGGAACTGCAATGCGGCCACTGACGGCAGCTGTAGTAGCTGCTGGTGGAAATGCAACGTATGTTTTCTTTATCCTAGTGGAAATAAGTATGAGATCCATGGGTATGTTTGGAGACTGATCGTTTCTTTTATTAAAAAAAAAACTTCAGTTATGTGCTTGATGG	FALSE	TRUE	FALSE	0	0	0	680	0.962355
GTGGAAGCAGATAAAGTTGCAAAAAGAGCTGTGGTTGTTGGCTGTGGCGGCAGGTTCCCAGTCGAAAAGGACGCCAAAGAGGAAGTAAAGCTCTTCTTGGGTAATGCTGGAACTGCAATGCGGCCACT---GGCAGCTGTAGTAGCTGCTGGTGGAAATGCAACGTATGTTTTCTTTATCCTAGTGGAAATAAGTATGAGATCCATGGGTATGTTTGGAGACTGATCGTTTCTTTTATTAAAAAAAAACTTCAGTTATGTGCTTGATGG	TRUE	FALSE	FALSE	3	0	0	567	0.802434
GTGGAAGCAGATAAAGTTGCAAAAAGAGCTGTGGTTGTTGGCTGTGGCGGCAGGTTCCCGGTCGAAAAGGACGCCAAAGAGGAAGTAAAGCTCTTCTTGGGTAATGCTGGAACTGCAATGCGGCCATTGACGGCAGCTGTAGTTGCTGCTGGTGGAAATGCAACGTATGTTTTCTTTATCCTAGT-GAAATAAGTATGAGATCCATGGGTATGTTTGGAGACTGATCGTTTCTTTTATTAAAAAAAAACTTCAGTTATGTGCTTGATGG	FALSE	TRUE	FALSE	0	0	0	481	0.680725
GTGGAAGCAGATAAAGTTGCAAAAAGAGCTGTGGTTGTTGGCTGTGGCGGCAGGTTCCCAGTCGAAAAGGACGCCAAAGAGGAAGTAAAGCTCTTCTTGGGTAATGCTGGAACTGCAATGCGTCCATTGACGGCAGCTGTAGTAGCTGCTGGTGGAAATGCAACGTATGTTTTCTTTATCCTAGTTGAAATAAGTATGAGATCCATGGGTATGTTTGGAGACTGATCGTGTCTTTTATTAAAAAAAAAACTTCAGTTATGTGCTTGATGG	FALSE	TRUE	FALSE	0	0	0	464	0.656666
GTGGAAGCAGATAAAGTTGCAAAAAGAGCTGTGGTTGTTGGCTGTGGCGGCAGGTTCCCGGTCGAAAAGGACGCCAAAGAGGAAGTAAAGCTCTTCTTGGGTAATGCTGGAACTGCAATGCGTCCATTGACGGCAGCTGTAGTAGCTGCTGGTGGAAATGCAACGTATGTTTTCTTTATCCTAGT-GAAATAAGTATGAGATCCATGGGTATGTTTGGAGACTGATCATGTCTTTTATTTAAAAAAAAAACTTCAGTTATGTGCTTGATGG	FALSE	TRUE	FALSE	0	0	0	442	0.625531
GTGGAAGCAGATAAAGTTGCAAAAAGAGCTGTGGTTGTTGGCTGTGGCGGCAGGTTCCCGGTCGAAAAGGACGCCAAAGAGGAAGTAAAGCTCTTCTTGGGTAATGCTGGAACTGCAATGCGGCCATTGACGGCAGCTGTAGTTGCTGCTGGTGGAAATGCAACGTATGTTTTCTTTATCCTAGTTGAAATAAGTATGAGATCCATGGGTATGTTTGGAGACTGATCGTGTCTTTTATTAAAAAAAAAACTTCAGTTATGTGCTTGATGG	FALSE	TRUE	FALSE	0	0	0	428	0.605718
GTGGAAGCAGATAAAGTTGCAAAAAGAGCTGTGGTTGTTGGCTGTGGCGGCAGGTTCCCAGTCGAAAAGGACGCCAAAGAGGAAGTAAAGCTCTTCTTGGGTAATGCTGGAACTGCAATGCGGCCATTGACGGCAGCTGTAGTTGCTGCTGGTGGAAATGCAACGTATGTTTTCTTTATCCTAGT-GAAATAAGTATGAGATCCATGGGTATGTTTGGAGACTGATCATGTCTTTTATTTAAAAAAAAAACTTCAGTTATGTGCTTGATGG	FALSE	TRUE	FALSE	0	0	0	404	0.571752
GTGGAAGCAGATAAAGTTGCAAAAAGAGCTGTGGTTGTTGGCTGTGGCGGCAGGTTCCCAGTCGAAAAGGACGCCAAAGAGGAAGTAAAGCTCTTCTTGGGTAATGCTGGAACTGCAATGCGGCCACTGACGGCAGCTGTAGTAGCTGCTGGTGGAAATGCAACGTATGTTTTCTTTATCCTAGTTGAAATAAGTATGAGATCCATGGGTATGTTTGGAGACTGATCGTGTCTTTTATTAAAAAAAAAACTTCAGTTATGTGCTTGATGG	FALSE	TRUE	FALSE	0	0	0	404	0.571752
GTGGAAGCAGATAAAGTTGCAAAAAGAGCTGTGGTTGTTGGCTGTGGCGGCAGGTTCCCAGTCGAAAAGGACGCCAAAGAGGAAGTAAAGCTCTTCTTGGGTAATGCTGGAACTGCAATGCGGCCACTGACGGCAGCTGTAGTAGCTGCTGGTGGAAATGCAACGTATGTTTTCTTTATCCTAGT-GAAATAAGTATGAGATCCATGGGTATGTTTGGAGACTGATCATGTCTTTTATTTAAAAAAAAAACTTCAGTTATGTGCTTGATGG	FALSE	TRUE	FALSE	0	0	0	401	0.567506
GTGGAAGCAGATAAAGTTGCAAAAAGAGCTGTGGTTGTTGGCTGTGGCGGCAGGTTCCCGGTCGAAAAGGACGCCAAAGAGGAAGTAAAGCTCTTCTTGGGTAATGCTGGAACTGCAATGCGGCCATTGACGGCAGCTGTAGTTGCTGCTGGTGGAAATGCAACGTATGTTTTCTTTATCCTAGT-GAAATAAGTATGAGATCCATGGGTATGTTTGGAGACTGATCATGTCTTTTATTAAAAAAAAAACTTCAGTTATGTGCTTGATGG	FALSE	TRUE	FALSE	0	0	0	381	0.539202
GTGGAAGCAGATAAAGTTGCAAAAAGAGCTGTGGTTGTTGGCTGTGGCGGCAGGTTCCCGGTCGAAAAGGACGCCAAAGAGGAAGTAAAGCTCTTCTTGGGTAATGCTGGAACTGCAATGCGGCCATTGACGGCAGCTGTAGTTGCTGCTGGTGGAAATGCAACGTATGTTTTCTTTATCCTAGT-GAAATAAGTATGAGATCCATGGGTATGTTTGGAGACTGATCATGTCTTTTATTTAAAAAAAAACTTCAGTTATGTGCTTGATGG	FALSE	TRUE	FALSE	0	0	0	378	0.534956
GTGGAAGCAGATAAAGTTGCAAAAAGAGCTGTGGTTGTTGGCTGTGGCGGCAGGTTCCCGGTCGAAAAGGACGCCAAAGAGGAAGTAAAGCTCTTCTTGGGTAATGCTGGAACTGCAATGCGTCCATTGACGGCAGCTGTAGTAGCTGCTGGTGGAAATGCAACGTATGTTTTCTTTATCCTAGTTGAAATAAGTATGAGATCCATGGGTATGTTTGGAGACTGATCGTGTCTTTTATTTAAAAAAAAAACTTCAGTTATGTGCTTGATGG	FALSE	TRUE	FALSE	0	0	0	345	0.488254
GTGGAAGCAGATAAAGTTGCAAAAAGAGCTGTGGTTGTTGGCTGTGGCGGCAGGTTCCCAGTCGAAAAGGACGCCAAAGAGGAAGTAAAGCTCTTCTTGGGTAATGCTGGAACTGCAATGCGGCCACTGACGGCAGCTGTAGTAGCTGCTGGTGGAAATGCAACGTATGTTTTCTTTATCCTAGTGGAAATAAGTATGAGATCCATGGGTATGTTTGGAGACTGATCGTGTCTTTTATTAAAAAAAAAACTTCAGTTATGTGCTTGATGG	FALSE	TRUE	FALSE	0	0	0	309	0.437305
GTGGAAGCAGATAAAGTTGCAAAAAGAGCTGTGGTTGTTGGCTGTGGCGGCAGGTTCCCGGTCGAAAAGGACGCCAAAGAGGAAGTAAAGCTCTTCTTGGGTAATGCTGGAACTGCAATGCGTCCATTGACGGCAGCTGTAGTAGCTGCTGGTGGAAATGCAACGTATGTTTTCTTTATCCTAGTTGAAATAAGTATGAGATCCATGGGTATGTTTGGAGACTGATCATGTCTTTTATTTAAAAAAAAAACTTCAGTTATGTGCTTGATGG	FALSE	TRUE	FALSE	0	0	0	266	0.376451
GTGGAAGCAGATAAAGTTGCAAAAAGAGCTGTGGTTGTTGGCTGTGGCGGCAGGTTCCCAGTCGAAAAGGACGCCAAAGAGGAAGTAAAGCTCTTCTTGGGTAATGCTGGAACTGCAATGCGGCCACTGACGGCAGCTGTAGTAGCTGCTGGTGGAAATGCAACGTATGTTTTCTTTATCCTAGTGGAAATAAGTATGAGATCCATGGGTATGTTTGGAGACTGATCATGTCTTTTATTTAAAAAAAAAACTTCAGTTATGTGCTTGATGG	FALSE	TRUE	FALSE	0	0	0	250	0.353807
GTGGAAGCAGATAAAGTTGCAAAAAGAGCTGTGGTTGTTGGCTGTGGCGGCAGGTTCCCGGTCGAAAAGGACGCCAAAGAGGAAGTAAAGCTCTTCTTGGGTAATGCTGGAACTGCAATGCGGCCATTGACGGCAGCTGTAGTTGCTGCTGGTGGAAATGCAACGTATGTTTTCTTTATCCTAGT-GAAATAAGTATGAGATCCATGGGTATGTTTGGAGACTGATCGTGTCTTTTATTAAAAAAAAAACTTCAGTTATGTGCTTGATGG	FALSE	TRUE	FALSE	0	0	0	236	0.333994
GTGGAAGCAGATAAAGTTGCAAAAAGAGTTGTGGTTGTTGGCTGTGGCGGCAGGTTCCCAGTCGAAAAGGACGCCAAAGAGGAAGTAAAGCTCTTCTTGGGTAATGCTGGAACTGCAATGCGGCCACTGACGGCAGCTGTAGTAGCTGCTGGTGGAAATGCAACGTATGTTTTCTTTATCCTAGTGGAAATAAGTATGAGATCCATGGGTATGTTTGGAGACTGATCGTTTCTTTTATTAAAAAAAAACTTCAGTTATGTGCTTGATGG	FALSE	TRUE	FALSE	0	0	0	235	0.332579
GTGGAAGCAGATAAAGTTGCAAAAAGAGTTGTGGTTGTTGGCTGTGGCGGCAGGTTCCCGGTCGAAAAGGACGCCAAAGAGGAAGTAAAGCTCTTCTTGGGTAATGCTGGAACTGCAATGCGTCCATTGACGGCAGCTGTAGTAGCTGCTGGTGGAAATGCAACGTATGTTTTCTTTATCCTAGTTGAAATAAGTATGAGATCCATGGGTATGTTTGGAGACTGATCGTGTCTTTTATTAAAAAAAAAACTTCAGTTATGTGCTTGATGG	FALSE	TRUE	FALSE	0	0	0	181	0.256156
GTGGAAGCAGATAAAGTTGCAAAAAGAGTTGTGGTTGTTGGCTGTGGCGGCAGGTTCCCGGTCGAAAAGGACGCCAAAGAGGAAGTAAAGCTCTTCTTGGGTAATGCTGGAACTGCAATGCGGCCATTGACGGCAGCTGTAGTTGCTGCTGGTGGAAATGCAACGTATGTTTTCTTTATCCTAGT-GAAATAAGTATGAGATCCATGGGTATGTTTGGAGACTGATCATGTCTTTTATTTAAAAAAAAAACTTCAGTTATGTGCTTGATGG	FALSE	TRUE	FALSE	0	0	0	174	0.24625
GTGGAAGCAGATAAAGTTGCAAAAAGAGCTGTGGTTGTTGGCTGTGGCGGCAGGTTCCCGGTCGAAAAGGACGCCAAAGAGGAAGTAAAGCTCTTCTTGGGTAATGCTGGAACTGCAATGCGGCCATTGACGGCAGCTGTAGTTGCTGCTGGTGGAAATGCAACGTATGTTTTCTTTATCCTAGT-GAAATAAGTATGAGATCCATGGGTATGTTTGGAGACTGATCATGTCTTTTATTAAAAAAAAACTTCAGTTATGTGCTTGATGG	FALSE	TRUE	FALSE	0	0	0	166	0.234928
GTGGAAGCAGATAAAGTTGCAAAAAGAGCTGTGGTTGTTGGCTGTGGCGGCAGGTTCCCAGTCGAAAAGGACGCCAAAGAGGAAGTAAAGCTCTTCTTGGGTAATGCTGGAACTGCAATGCGGCCACT----GCAGCTGTAGTAGCTGCTGGTGGAAATGCAACGTATGTTTTCTTTATCCTAGTGGAAATAAGTATGAGATCCATGGGTATGTTTGGAGACTGATCGTTTCTTTTATTAAAAAAAAACTTCAGTTATGTGCTTGATGG	TRUE	FALSE	FALSE	4	0	0	133	0.188225
GTGGAAGCAGATAAAGTTGCAAAAAGAGCTGTGGTTGTTGGCTGTGGCGGCAGGTTCCCAGTCGAAAAGGACGCCAAAGAGGAAGTAAAGCTCTTCTTGGGTAATGCTGGAACTGCAATGCGGCCACTGACGGCAGCTGTAGTAGCTGCTGGTGGAAATGCAACGTATGTTTTCTTTATCCTAGTTGAAATAAGTATGAGATCCATGGGTATGTTTGGAGACTGATCGTGTCTTTTATTAAAAAAAAACTTCAGTTATGTGCTTGATGG	FALSE	TRUE	FALSE	0	0	0	132	0.18681
GTGGAAGCAGATAAAGTTGCAAAAAGAGCTGTGGTTGTTGGCTGTGGCGGCAGGTTCCCAGTCGAAAAGGACGCCAAAGAGGAAGTAAAGCTCTTCTTGGGTAATGCTGGAACTGCAATGCGGCCACTGA--GCAGCTGTAGTAGCTGCTGGTGGAAATGCAACGTATGTTTTCTTTATCCTAGTGGAAATAAGTATGAGATCCATGGGTATGTTTGGAGACTGATCGTTTCTTTTATTAAAAAAAAACTTCAGTTATGTGCTTGATGG	TRUE	FALSE	FALSE	2	0	0	130	0.18398
GTGGAAGCAGATAAAGTTGCAAAAAGAGCTGTGGTTGTTGGCTGTGGCGGCAGGTTCCCAGTCGAAAAGGACGCCAAAGAGGAAGTAAAGCTCTTCTTGGGTAATGCTGGAACTGCAATGCGTCCATTGACGGCAGCTGTAGTAGCTGCTGGTGGAAATGCAACGTATGTTTTCTTTATCCTAGTTGAAATAAGTATGAGATCCATGGGTATGTTTGGAGACTGATCGTGTCTTTTATTAAAAAAAAACTTCAGTTATGTGCTTGATGG	FALSE	TRUE	FALSE	0	0	0	126	0.178319
GTGGAAGCAGATAAAGTTGCAAAAAGAGCTGTGGTTGTTGGCTGTGGCGGCAGGTTCCCAGTCGAAAAGGACGCCAAAGAGGAAGTAAAGCTCTTCTTGGGTAATGCTGGAACTGCAATGCGGCCACTGA---CAGCTGTAGTAGCTGCTGGTGGAAATGCAACGTATGTTTTCTTTATCCTAGTGGAAATAAGTATGAGATCCATGGGTATGTTTGGAGACTGATCGTTTCTTTTATTAAAAAAAAACTTCAGTTATGTGCTTGATGG	TRUE	FALSE	FALSE	3	0	0	125	0.176903
GTGGAAGCAGATAAAGTTGCAAAAAGAGCTGTGGTTGTTGGCTGTGGCGGCAGGTTCCCGGTCGAAAAGGACGCCAAAGAGGAAGTAAAGCTCTTCTTGGGTAATGCTGGAACTGCAATGCGTCCATTGACGGCAGCTGTAGTAGCTGCTGGTGGAAATGCAACGTATGTTTTCTTTATCCTAGTTGAAATAAGTATGAGATCCATGGGTATGTTTGGAGACTGATCGTGTCTTTTATTAAAAAAAAAACTTCAGTTATGTTCTTGATGG	FALSE	TRUE	FALSE	0	0	0	116	0.164166
GTGGAAGCAGATAAAGTTGCAAAAAGAGCTGTGGTTGTTGGCTGTGGCGGCAGGTTCCCGGTCGAAAAGGACGCCAAAGAGGAAGTAAAGCTCTTCTTGGGTAATGCTGGAACTGCAATGCGGCCATTGACGGCAGCTGTAGTTGCTGCTGGTGGAAATGCAACGTATGTTTTCTTTATCCTAGTGGAAATAAGTATGAGATCCATGGGTATGTTTGGAGACTGATCGTTTCTTTTATTAAAAAAAAAACTTCAGTTATGTGCTTGATGG	FALSE	TRUE	FALSE	0	0	0	116	0.164166
GTGGAAGCAGATAAAGTTGCAAAAAGAGCTGTGGTTGTTGGCTGTGGCGGCAGGTTCCCGGTCGAAAAGGACGCCAAAGAGGAAGTAAAGCTCTTCTTGGGTAATGCTGGAACTGCAATGCGGCCATTGACGGCAGCTGTAGTTGCTGCTGGTGGAAATGCAACGTATGTTTTCTTTATCCTAGTTGAAATAAGTATGAGATCCATGGGTATGTTTGGAGACTGATCGTGTCTTTTATTAAAAAAAAACTTCAGTTATGTGCTTGATGG	FALSE	TRUE	FALSE	0	0	0	113	0.159921
GTGGAAGCAGATAAAGTTGCAAAAAGAGCTGTGGTTGTTGGCTGTGGCGGCAGGTTCCCGGTCGAAAAGGACGCCAAAGAGGAAGTAAAGCTCTTCTTGGGTAATGCTGGAACTGCAATGCGGCCATTGACGGCAGCTGTAGTTGCTGCTGGTGGAAATGCAACGTATGTTTTCTTTATCCTAGT-GAAATAAGTATGAGATCCATGGGTATGTTTGGAGACTGATCATGTCTTTTATTTAAAAAAAAAACTTCAGTTATGTTCTTGATGG	FALSE	TRUE	FALSE	0	0	0	110	0.155675
GTGGAAGCAGATAAAGTTGCAAAAAGAGCTGTGGTTGTTGGCTGTGGCGGCAGGTTCCCAGTCGAAAAGGACGCCAAAGAGGAAGTAAAGCTCTTCTTGGGTAATGCTGGAACTGCAATGCGGCCACTGACGGCAGCTGTAGTAGCTGCTGGTGGAAATGCAACGTATGTTTTCTTTATCCTAGTGGAAATAAGTATGAGATCCATGGGTATGTTTGGAGACTGATCGTGTCTTTTATTAAAAAAAAACTTCAGTTATGTGCTTGATGG	FALSE	TRUE	FALSE	0	0	0	108	0.152845
GTGGAAGCAGATAAAGTTGCAAAAAGAGCTGTGGTTGTTGGCTGTGGCGGCAGGTTCCCAGTCGAAAAGGACGCCAAAGAGGAAGTAAAGCTCTTCTTGGGTAATGCTGGAACTGCAATGCGGCCACTGACGGCAGCTGTAGTAGCTGCTGGTGGAAATGCAACGTATGTTTTCTTTATCCTAGTGGAAATAAGTATGAGATCCATGGGTATGTTTGGAGACTGATCGTTTCTTTTATTAAAAAAAAACTTCAGTTATGTGCTTGATG-	FALSE	TRUE	FALSE	0	0	0	100	0.141523
GTGGAAGCAGATAAAGTTGCAAAAAGAGCTGTGGTTGTTGGCTGTGGCGGCAGGTTCCCGGTCGAAAAGGACGCCAAAGAGGAAGTAAAGCTCTTCTTGGGTAATGCTGGAACTGCAATGCGGCCATTGACGGCAGCTGTAGTAGCTGCTGGTGGAAATGCAACGTATGTTTTCTTTATCCTAGTGGAAATAAGTATGAGATCCATGGGTATGTTTGGAGACTGATCGTTTCTTTTATTAAAAAAAAACTTCAGTTATGTGCTTGATGG	FALSE	TRUE	FALSE	0	0	0	93	0.131616
GTGGAAGCAGATAAAGTTGCAAAAAGAGCTGTGGTTGTTGGCTGTGGCGGCAGGTTCCCAGTCGAAAAGGACGCCAAAGAGGAAGTAAAGCTCTTCTTGGGTAATGCTGGAACTGCAATGCGGCCACTG--GGCAGCTGTAGTAGCTGCTGGTGGAAATGCAACGTATGTTTTCTTTATCCTAGTGGAAATAAGTATGAGATCCATGGGTATGTTTGGAGACTGATCGTTTCTTTTATTAAAAAAAAACTTCAGTTATGTGCTTGATGG	TRUE	FALSE	FALSE	2	0	0	93	0.131616
GTGGAAGCAGATAAAGTTGCAAAAAGAGCTGTGGTTGTTGGCTGTGGCGGCAGGTTCCCGGTCGAAAAGGACGCCAAAGAGGAAGTAAAGCTCTTCTTGGGTAATGCTGGAACTGCAATGCGTCCATTGACGGCAGCTGTAGTAGCTGCTGGTGGAAATGCAACGTATGTTTTCTTTATCCTAGTTGAAATAAGTATGAGATCCATGGGTATGTTTGGAGACTGATCGTGTCTTTTATTAAAAAAAAAAACTTCAGTTATGTGCTTGATGG	FALSE	TRUE	FALSE	0	0	0	87	0.123125
GTGGAAGCAGATAAAGTTGCAAAAAGAGCTGTGGTTGTTGGCTGTGGCGGCAGGTTCCCAGTCGAAAAGGACGCCAAAGAGGAAGTAAAGCTCTTCTTGGGTAATGCTGGAACTGCAATGCGGCCACTGACGGCAGCTGTAGTAGCTGCTGGTGGAAATGCAACGTATGTTTTCTTTATCCTAGTGGAAATAAGTATGAGATCCATGGGTATGTTTGGAGACTGATCGTTTCTTTTATTTAAAAAAAAAACTTCAGTTATGTGCTTGATGG	FALSE	TRUE	FALSE	0	0	0	87	0.123125
GTGGAAGCAGATAAAGTTGCAAAAAGAGCTGTGGTTGTTGGCTGTGGCGGCAGGTTCCCGGTCGAAAAGGACGCCAAAGAGGAAGTAAAGCTCTTCTTGGGTAATGCTGGAACTGCAATGCGTCCATTGACGGCAGCTGTAGTAGCTGCTGGTGGAAATGCAACGTATGTTTTCTTTATCCTAGTTGAAATAAGTATGAGATCCATGGGTATGTTTGGAGACTGATCGTGTCTTTTATTAAAAAAAAAACTTCAGTTATTTGCTTGATGG	FALSE	TRUE	FALSE	0	0	0	84	0.118879
GTGGAAGCAGATAAAGTTGCAAAAAGAGCTGTGGTTGTTGGCTGTGGCGGCAGGTTCCCAGTCGAAAAGGACGCCAAAGAGGAAGTAAAGCTCTTCTTGGGTAATGCTGGAACTGCAATGCGTCCATTGACGGCAGCTGTAGTAGCTGCTGGTGGAAATGCAACGTATGTTTTCTTTATCCTAGTGGAAATAAGTATGAGATCCATGGGTATGTTTGGAGACTGATCGTTTCTTTTATTAAAAAAAAACTTCAGTTATGTGCTTGATGG	FALSE	TRUE	FALSE	0	0	0	83	0.117464
GTGGAAGCAGATAAAGTTGCAAAAAGAGCTGTGGTTGTTGGCTGTGGCGGCAGGTTCCCAGTCGAAAAGGACGCCAAAGAGGAAGTAAAGCTCTTCTTGGGTAATGCTGGAACTGCAATGCGGCCACTGACGGCAGCTGTAGTAGCTGCTGGTGGAAATGCAACGTATGTTTTCTTTATCCTAGTGGAAATAAGTATGAGATCCATGGGTATGTCTGGAGACTGATCGTTTCTTTTATTAAAAAAAAACTTCAGTTATGTGCTTGATGG	FALSE	TRUE	FALSE	0	0	0	81	0.114633
GTGGAAGCAGATAAAGTTGCAAAAAGAGCTGTGGTTGTTGGCTGTGGCGGCAGGTTCCCGGTCGAAAAGGACGCCAAAGAGGAAGTAAAGCTCTTCTTGGGTAATGCTGGAACTGCAATGCGTCCATTGACGGCAGCTGTAGTAGCTGCTGGTGGAAATGCAACGTATGTTTTCTTTATCCTAGTGGAAATAAGTATGAGATCCATGGGTATGTTTGGAGACTGATCGTTTCTTTTATTAAAAAAAAAACTTCAGTTATGTGCTTGATGG	FALSE	TRUE	FALSE	0	0	0	81	0.114633
GTGGAAGCAGATAAAGTTGCAAAAAGAGCTGTGGTTGTTGGCTGTGGCGGCAGGTTCCCGGTCGAAAAGGACGCCAAAGAGGAAGTAAAGCTCTTCTTGGGTAATGCTGGAACTGCAATGCGTCCATTGACGGCAGCTGTAGTAGCTGCTGGTGGAAATGCAACGTATGTTTTCTTTATCCTAGTTGAAATAAGTATGAGATCCATGGGTATGTTTGGAGACTGATCGTGTCTTTTATTAAAAAAAAAACTTCAGTTATGTGCTTGATGT	FALSE	TRUE	FALSE	0	0	0	81	0.114633
GTGGAAGCAGATAAAGTTGCAAAAAGAGCTGTGGTTGTTGGCTGTGGCGGCAGGTTCCCAGTCGAAAAGGACGCCAAAGAGGAAGTAAAGCTCTTCTTGGGTAATGCTGGAACTGCAATGCGGCCACTGACGGCAGCTGTAGTAGCTGCTGGTGGAAATGCAACGTATGTTTTCTTTATCCTAGTGGAAATAAGTATGAGATCCATGGGTATGTTTGGAGACTGATCGTTTCTTTTATTAAAAAAAAACTTCAGTTATGTGCTTGATGT	FALSE	TRUE	FALSE	0	0	0	77	0.108973
GTGGAAGCAGATAAAGTTGCAAAAAGAGCTGTGGTTGTTGGCTGTGGCGGCAGGTTCCCAGTCGAAAAGGACGCCAAAGAGGAAGTAAAGCTCTTCTTGGGTAATGCTGGAACTGCAATGCGGCCATTGACGGCAGCTGTAGTTGCTGCTGGTGGAAATGCAACGTATGTTTTCTTTATCCTAGTGGAAATAAGTATGAGATCCATGGGTATGTTTGGAGACTGATCGTTTCTTTTATTAAAAAAAAACTTCAGTTATGTGCTTGATGG	FALSE	TRUE	FALSE	0	0	0	77	0.108973
GTGGAAGCAGATAAAGTTGCAAAAAGAGCTGTGGTTGTTGGCTGTGGCGGCAGGTTCCCAGTCGAAAAGGACGCCAAAGAGGAAGTAAAGCTCTTCTTGGGTAATGCTGGAACTGCAATGCGGCCACTGACGGCAGCTGTAGTAGCTGCTGGTGGAAATGCAACGTATGTTTTCTTTATCCTAGTGGAAATAAGTATGAGATCCATGGGTATGTATGGAGACTGATCGTTTCTTTTATTAAAAAAAAACTTCAGTTATGTGCTTGATGG	FALSE	TRUE	FALSE	0	0	0	74	0.104727
GTGGAAGCAGATAAAGTTGCAAAAAGAGCTGTGGTTGTTGGCTGTGGCGGCAGGTTCCCGGTCGAAAAGGACGCCAAAGAGGAAGTAAAGCTCTTCTTGGGTAATGCTGGAACTGCAATGCGTCCATTGACGGCAGCTGTAGTAGCTGCTGGTGGAAATGCAACGTATGTTTTCTTTATCCTAGTTGAAATAAGTATGAGATCCATGGGTATGTTTGGAGACTGATCGTTTCTTTTATTAAAAAAAAAACTTCAGTTATGTGCTTGATGG	FALSE	TRUE	FALSE	0	0	0	73	0.103312
GTGGAAGCAGATAAAGTTGCAAAAAGAGCTGTGGTTGTTGGCTGTGGCGGCAGGTTCCCAGTCGAAAAGGACGCCAAAGAGGAAGTAAAGCTCTTCTTGGGTAATGCTGGAACTGCAATGCGGCCACTGACGGCAGCTGTAGTAGCTGCTGGTGGAAATGCAACGTATGTTTTCTTTATCCTAGTGGAAATAAGTATGAGATCCATGGGTATGTTTGGAGACTGATCGTTTCTTTTATTAAAAAAAAACTTCAGTTATGTGATTGATGG	FALSE	TRUE	FALSE	0	0	0	72	0.101896
GTGGAAGCAGATAAAGTTGCAAAAAGAGCTGTGGTTGTTGGCTGTGGCGGCAGGTTCCCGGTCGAAAAGGACGCCAAAGAGGAAGTAAAGCTCTTCTTGGGTAATGCTGGAACTGCAATGCGGCCACTGACGGCAGCTGTAGTAGCTGCTGGTGGAAATGCAACGTATGTTTTCTTTATCCTAGTGGAAATAAGTATGAGATCCATGGGTATGTTTGGAGACTGATCGTTTCTTTTATTAAAAAAAAAACTTCAGTTATGTGCTTGATGG	FALSE	TRUE	FALSE	0	0	0	71	0.100481
GTGGAAGCAGATAAAGTTGCAAAAAGAGCTGTGGTTGTTGGCTGTGGCGGCAGGTTCCCAGTCGAAAAGGACGCCAAAGAGGAAGTAAAGCTCTTCTTGGGTAATGCTGGAACTGCAATGCGGCCACTGACGGCAGCTGTAGTAGCTGCTGGTGGAAATGCAACGTATGTTTTCTTTATCCTAGTTGAAATAAGTATGAGATCCATGGGTATGTTTGGAGACTGATCGTTTCTTTTATTAAAAAAAAACTTCAGTTATGTGCTTGATGG	FALSE	TRUE	FALSE	0	0	0	71	0.100481
GTGGAAGCAGATAAAGTTGCAAAAAGAGCTGTGGTTGTTGGCTGTGGCGGCAGGTTCCCGGTCGAAAAGGACGCCAAAGAGGAAGTAAAGCTCTTCTTGGGTAATGCTGGAACTGCAATGCGGCCATTGACGGCAGCTGTAGTTGCTGCTGGTGGAAATGCAACGTATGTTTTCTTTATCCTAGT-GAAATAAGTATGAGATCCATGGGTATGTTTTGAGACTGATCATGTCTTTTATTTAAAAAAAAAACTTCAGTTATGTGCTTGATGG	FALSE	TRUE	FALSE	0	0	0	69	0.0976507
GTGGAAGCAGATAAAGTTGCAAAAAGAGCTGTGGTTGTTGGCTGTGGCGGCAGGTTCCCAGTCGAAAAGGACGCCAAAGAGGAAGTAAAGCTCTTCTTGGGTAATGCTGGAACTGCAATGCGTCCATTGACGGCAGCTGTAGTAGCTGCTGGTGGAAATGCAACGTATGTTTTCTTTATCCTAGTTGAAATAAGTATGAGATCCATGGGTATGTTTGGAGACTGATCGTTTCTTTTATTAAAAAAAAACTTCAGTTATGTGCTTGATGG	FALSE	TRUE	FALSE	0	0	0	68	0.0962355
GTGGAAGCAGATAAAGTTGCAAAAAGAGCTGTGGTTGTTGGCTGTGGCGGCAGGTTCCCGGTCGAAAAGGACGCCAAAGAGGAAGTAAAGCTCTTCTTGGGTAATGCTGGAACTGCAATGCGTCCATTGACGGCAGCTGTAGTAGCTGCTGGTGGAAATGCAACGTATGTTTTCTTTATCCTAGTTGAAATAAGTATGAGATCCATGGGTATGTTTGGAGACTGATCGTGTCTTTTATTAAAAAAAAAACTTCATTTATGTGCTTGATGG	FALSE	TRUE	FALSE	0	0	0	64	0.0905746
GTGGAAGCAGATAAAGTTGCAAAAAGAGCTGTGGTTGTTGGCTGTGGCGGCAGGTTCCCGGTCGAAAAGGACGCCAAAGAGGAAGTAAAGCTCTTCTTGGGTAATGCTGGAACTGCAATGCGGCCATTGACGGCAGCTGTAGTTGCTGCTGGTGGAAATGCAACGTATGTTTTCTTTATCCTAGT-GAAATAAGTATGAGATCCATGGGTATGTTTGGAGACTGATCATGTCTTTTATTTAAAAAAAAAACTTCAGTTATGTGCTTGATGT	FALSE	TRUE	FALSE	0	0	0	64	0.0905746
GTGGAAGCAGATAAAGTTGCAAAAAGAGCTGTGGTTGTTGGCTGTGGCGGCAGGTTCCCGGTCGAAAAGGACGCCAAAGAGGAAGTAAAGCTCTTCTTGGGTAATGCTGGAACTGCAATGCGGCCACT---GGCAGCTGTAGTAGCTGCTGGTGGAAATGCAACGTATGTTTTCTTTATCCTAGTGGAAATAAGTATGAGATCCATGGGTATGTTTGGAGACTGATCGTTTCTTTTATTAAAAAAAAACTTCAGTTATGTGCTTGATGG	TRUE	FALSE	FALSE	3	0	0	64	0.0905746
GTGGAAGCAGATAAAGTTGCAAAAAGAGCTGTGGTTGTTGGCTGTGGCGGCAGGTTCCCGGTCGAAAAGGACGCCAAAGAGGAAGTAAAGCTCTTCTTGGGTAATGCTGGAACTGCAATGCGTCCATTGACGGCAGCTGTAGTAGCTGCTGGTGGAAATGCAACGTATGTTTTCTTTATCCTAGTTGAAATAAGTATGAGATCCATGGGTATGTTTGGAGACTGATCGTGTCTTTTATTAAAAAAAAAACTTCAGTTATGTGCTTGATG-	FALSE	TRUE	FALSE	0	0	0	61	0.0863289
GTGGAAGCAGATAAAGTTGCAAAAAGAGCTGTGGTTGTTGGCTGTGGCGGCAGGTTCCCGGTCGAAAAGGACGCCAAAGAGGAAGTAAAGCTCTTCTTGGGTAATGCTGGAACTGCAATGCGTCCATTGACGGCAGCTGTAGTAGCTGCTGGTGGAAATGCAACGTATGTTTTCTTTATCCTAGTTGAAATAAGTATGAGATCCATGGGTATGTATGGAGACTGATCGTGTCTTTTATTAAAAAAAAAACTTCAGTTATGTGCTTGATGG	FALSE	TRUE	FALSE	0	0	0	59	0.0834984
GTGGAAGCAGATAAAGTTGCAAAAAGAGCTGTGGTTGTTGGCTGTGGCGGCAGGTTCCCGGTCGAAAAGGACGCCAAAGAGGAAGTAAAGCTCTTCTTGGGTAATGCTGGAACTGCAATGCGGCCATTGACGGCAGCTGTAGTTGCTGCTGGTGGAAATGCAACGTATGTTTTCTTTATCCTAGT-GAAATAAGTATGAGATCCATGGGTATGTTTGGAGACTGATCATGTCTTTTATTTAAAAAAAAAACTTCAGTTATTTGCTTGATGG	FALSE	TRUE	FALSE	0	0	0	55	0.0778375
GTGGAAGCAGATAAAGTTGCAAAAAGAGCTGTGGTTGTTGGCTGTGGCGGCAGGTTCCCGGTCGAAAAGGACGCCAAAGAGGAAGTAAAGCTCTTCTTGGGTAATGCTGGAACTGCAATGCGGCCATTGACGGCAGCTGTAGTTGCTGCTGGTGGAAATGCAACGTATGTTTTCTTTATCCTAGT-GAAATAAGTATGAGATCCATGGGTATGTTTGGAGACTGATCGTGTCTTTTATTAAAAAAAAACTTCAGTTATGTGCTTGATGG	FALSE	TRUE	FALSE	0	0	0	54	0.0764223
GTGGAAGCAGATAAAGTTGCAAAAAGAGCTGTGGTTGTTGGCTGTGGCGGCAGGTTCCCGGTCGAAAAGGACGCCAAAGAGGAAGTAAAGCTCTTCTTGGGTAATGCTGGAACTGCAATGCGGCCATTGACGGCAGCTGTAGTTGCTGCTGGTGGAAATGCAACGTATGTTTTCTTTATCCTAGT-GAAATAAGTATGAGATCCATGGGTATGTTTGGAGACTGATCGTTTCTTTTATTAAAAAAAAAACTTCAGTTATGTGCTTGATGG	FALSE	TRUE	FALSE	0	0	0	54	0.0764223
GTGGAAGCAGATAAAGTTGCAAAAAGAGTTGTGGTTGTTGGCTGTGGCGGCAGGTTCCCGGTCGAAAAGGACGCCAAAGAGGAAGTAAAGCTCTTCTTGGGTAATGCTGGAACTGCAATGCGTCCATTGACGGCAGCTGTAGTAGCTGCTGGTGGAAATGCAACGTATGTTTTCTTTATCCTAGTTGAAATAAGTATGAGATCCATGGGTATGTTTGGAGACTGATCGTGTCTTTTATTAAAAAAAAACTTCAGTTATGTGCTTGATGG	FALSE	TRUE	FALSE	0	0	0	54	0.0764223
GTGGAAGCAGATAAAGTTGCAAAAAGAGCTGTGGTTGTTGGCTGTGGCGGCAGGTTCCCGGTCGAAAAGGACGCCAAAGAGGAAGTAAAGCTCTTCTTGGGTAATGCTGGAACTGCAATGCGGCCATTGACGGCAGCTGTAGTTGCTGCTGGTGGAAATGCAACGTATGTTTTCTTTATCCTAGTTGAAATAAGTATGAGATCCATGGGTATGTTTGGAGACTGATCGTTTCTTTTATTAAAAAAAAACTTCAGTTATGTGCTTGATGG	FALSE	TRUE	FALSE	0	0	0	54	0.0764223
GTGGAAGCAGATAAAGTTGCAAAAAGAGCTGTGGTTGTTGGCTGTGGCGGCAGGTTCCCGGTCGAAAAGGACGCCAAAGAGGAAGTAAAGCTCTTCTTGGGTAATGCTGGAACTGCAATGCGGCCATTGACGGCAGCTGTAGTTGCTGCTGGTGGAAATGCAACGTATGTTTTCTTTATCCTAGT-GAAATAAGTATGAGATCCATGGGTATGTTTGGAGACTGATCATGTCTTTTATTTAAAAAAAAAACTTCATTTATGTGCTTGATGG	FALSE	TRUE	FALSE	0	0	0	53	0.0750071
GTGGAAGCAGATAAAGTTGCAAAAAGAGCTGTGGTTGTTGGCTGTGGCGGCAGGTTCCCGGTCGAAAAGGACGCCAAAGAGGAAGTAAAGCTCTTCTTGGGTAATGCTGGAACTGCAATGCGTCCATT---GGCAGCTGTAGTAGCTGCTGGTGGAAATGCAACGTATGTTTTCTTTATCCTAGTTGAAATAAGTATGAGATCCATGGGTATGTTTGGAGACTGATCGTGTCTTTTATTAAAAAAAAAACTTCAGTTATGTGCTTGATGG	TRUE	FALSE	FALSE	3	0	0	53	0.0750071
GTGGAAGCAGATAAAGTTGCAAAAAGAGCTGTGGTTGTTGGCTGTGGCGGCAGGTTCCCAGTCGAAAAGGACGCCAAAGAGGAAGTAAAGCTCTTCTTGGGTAATGCTGGAATTGCTATGCGCCGTCTGACGGCTGCTGTAGTAGCTGCTGGTGGAAATGCAACGTATGTTTTCTTTATCCTAGTGGAAATAAGTATGAGATCCATGGGTATGTTTGGAGACTGATCGTTTCTTTTATTAAAAAAAAACTTCAGTTATGTGCTTGATGG	FALSE	TRUE	FALSE	0	0	0	50	0.0707614
GTGGAAGCAGATAAAGTTGCAAAAAGAGCTGTGGTTGTTGGCTGTGGCGGCAGGTTCCCGGTCGAAAAGGACGCCAAAGAGGAAGTAAAGCTCTTCTTGGGTAATGCTGGAACTGCAATGCGGCCATTGACGGCAGCTGTAGTTGCTGCTGGTGGAAATGCAACGTATGTTTTCTTTATCCTAGT-GAAATAAGTATGAGATCCATGGGTATGTTTGGAGACTGATCATGTCTTTTATTTAAAAAAAAAACTTCAGTTATGTGCTTGATG-	FALSE	TRUE	FALSE	0	0	0	49	0.0693462
GTGGAAGCAGATAAAGTTGCAAAAAGAGCTGTGGTTGTTGGCTGTGGCGGCAGGTTCCCGGTCGAAAAGGACGCCAAAGAGGAAGTAAAGCTCTTCTTGGGTAATGCTGGAACTGCAATGCGTCCATTGACGGCAGCTGTAGTAGCTGCTGGTGGAAATGCAACGTATGTTTTCTTTATCCTAGTTGAAATAAGTATGAGATCCATGGGTATGTTTGGAGACTGATCGTGTCTTTTATTAAAAAAAAAACTTCAGTTATGTGCTTTATGG	FALSE	TRUE	FALSE	0	0	0	49	0.0693462
GTGGAAGCAGATAAAGTTGCAAAAAGAGCTGTGGTTGTTGGCTGTGGCGGCAGGTTCCCGGTCGAAAAGGACGCCAAAGAGGAAGTAAAGCTCTTCTTGGGTAATGCTGGAACTGCAATGCGGCCATTGACGGCAGCTGTAGTTGCTGCTGGTGGAAATGCAACGTATGTTTTCTTTATCCTAGT-GAAATAAGTATGAGATCCATGGGTATGTTTGGAGACTGATCATGTCTTTTATTTAAAAAAAAAACTTCAGTTATGTGCTTGATTG	FALSE	TRUE	FALSE	0	0	0	48	0.0679309
GTGGAAGCAGATAAAGTTGCAAAAAGAGCTGTGGTTGTTGGCTGTGGCGGCAGGTTCCCGGTCGAAAAGGACGCCAAAGAGGAAGTAAAGCTCTTCTTGGGTAATGCTGGAACTGCAATGCGGCCATTGACGGCAGCTGTAGTTGCTGCTGGTGGAAATGCAACGTATGTTTTCTTTATCCTAGT-GAAATAAGTATGAGATCCATGGGTATGTTTGGAGACTGATCATGTCTTTTATTTAAAAAAAAAACTTCAGTTATGTGCTTTATGG	FALSE	TRUE	FALSE	0	0	0	48	0.0679309
GTGGAAGCAGATAAAGTTGCAAAAAGAGCTGTGGTTGTTGGCTGTGGCGGCAGGTTCCCAGTCGAAAAGGACGCCAAAGAGGAAGTAAAGCTCTTCTTGGGTAATGCTGGAACTGCAATGCGGCCACTGACGGCAGCTGTAGTAGCTGCTGGTGGAAATGCAACGTATGTTTTCTTTATCCTAGTGGAAATAAGTATGAGATCCATGGGTATGTTTGGAGACTGATCGTTTCTTTTATTAAAAAAAAACTTCAGTTATGTGCTTGATTG	FALSE	TRUE	FALSE	0	0	0	45	0.0636853
GTGGAAGCAGATAAAGTTGCAAAAAGAGCTGTGGTTGTTGGCTGTGGCGGCAGGTTCCCAGTCGAAAAGGACGCCAAAGAGGAAGTAAAGCTCTTCTTGGGTAATGCTGGAACTGCAATGCGGCCACT---GGCAGCTGTAGTAGCTGCTGGTGGAAATGCAACGTATGTTTTCTTTATCCTAGTGGAAATAAGTATGAGATCCATGGGTATGTTTGGAGACTGATCGTTTCTTTTATTAAAAAAAAAACTTCAGTTATGTGCTTGATGG	TRUE	FALSE	FALSE	3	0	0	45	0.0636853
GTGGAAGCAGATAAAGTTGCAAAAAGAGCTGTGGTTGTTGGCTGTGGCGGCAGGTTCCCGGTCGAAAAGGACGCCAAAGAGGAAGTAAAGCTCTTCTTGGGTAATGCTGGAACTGCAATGCGTCCATTGACGGCAGCTGTAGTTGCTGCTGGTGGAAATGCAACGTATGTTTTCTTTATCCTAGT-GAAATAAGTATGAGATCCATGGGTATGTTTGGAGACTGATCATGTCTTTTATTTAAAAAAAAAACTTCAGTTATGTGCTTGATGG	FALSE	TRUE	FALSE	0	0	0	44	0.06227
GTGGAAGCAGATAAAGTTGCAAAAAGAGCTGTGGTTGTTGGCTGTGGCGGCAGGTTCCCGGTCGAAAAGGACGCCAAAGAGGAAGTAAAGCTCTTCTTGGGTAATGCTGGAACTGCAATGCGGCCACTGACGGCAGCTGTAGTAGCTGCTGGTGGAAATGCAACGTATGTTTTCTTTATCCTAGT-GAAATAAGTATGAGATCCATGGGTATGTTTGGAGACTGATCATGTCTTTTATTTAAAAAAAAAACTTCAGTTATGTGCTTGATGG	FALSE	TRUE	FALSE	0	0	0	44	0.06227
GTGGAAGCAGATAAAGTTGCAAAAAGAGCTGTGGTTGTTGGCTGTGGCGGCAGGTTCCCGGTCGAAAAGGACGCCAAAGAGGAAGTAAAGCTCTTCTTGGGTAATGCTGGAACTGCAATGCGGCCATTGACGGCAGCTGTAGTTGCTGCTGGTGGAAATGCAACGTATGTTTTCTTTATCCTAGTGGAAATAAGTATGAGATCCATGGGTATGTTTGGAGACTGATCGTGTCTTTTATTAAAAAAAAAACTTCAGTTATGTGCTTGATGG	FALSE	TRUE	FALSE	0	0	0	43	0.0608548
GTGGAAGCAGATAAAGTTGCAAAAAGAGTTGTGGTTGTTGGCTGTGGCGGCAGGTTCCCGGTCGAAAAGGACGCCAAAGAGGAAGTAAAGCTCTTCTTGGGTAATGCTGGAACTGCAATGCGTCCATTGACGGCAGCTGTAGTAGCTGCTGGTGGAAATGCAACGTATGTTTTCTTTATCCTAGTGGAAATAAGTATGAGATCCATGGGTATGTTTGGAGACTGATCGTTTCTTTTATTAAAAAAAAACTTCAGTTATGTGCTTGATGG	FALSE	TRUE	FALSE	0	0	0	43	0.0608548
GTGGAAGCAGATAAAGTTGCAAAAAGAGCTGTGGTTGTTGGCTGTGGCGGCAGGTTCCCAGTCGAAAAGGACGCCAAAGAGGAAGTAAAGCTCTTCTTGGGTAATGCTGGAACTGCAATGCGGCCATTGACGGCAGCTGTAGTTGCTGCTGGTGGAAATGCAACGTATGTTTTCTTTATCCTAGT-GAAATAAGTATGAGATCCATGGGTATGTTTGGAGACTGATCGTTTCTTTTATTAAAAAAAAACTTCAGTTATGTGCTTGATGG	FALSE	TRUE	FALSE	0	0	0	41	0.0580243
GTGGAAGCAGATAAAGTTGCAAAAAGAGCTGTGGTTGTTGGCTGTGGCGGCAGGTTCCCGGTCGAAAAGGACGCCAAAGAGGAAGTAAAGCTCTTCTTGGGTAATGCTGGAACTGCAATGCGGCCATTGACGGCAGCTGTAGTAGCTGCTGGTGGAAATGCAACGTATGTTTTCTTTATCCTAGTTGAAATAAGTATGAGATCCATGGGTATGTTTGGAGACTGATCGTGTCTTTTATTAAAAAAAAAACTTCAGTTATGTGCTTGATGG	FALSE	TRUE	FALSE	0	0	0	41	0.0580243
CTGGAAGCAGATAAAGTTGCAAAAAGAGCTGTGGTTGTTGGCTGTGGCGGCAGGTTCCCAGTCGAAAAGGACGCCAAAGAGGAAGTAAAGCTCTTCTTGGGTAATGCTGGAACTGCAATGCGGCCACTGACGGCAGCTGTAGTAGCTGCTGGTGGAAATGCAACGTATGTTTTCTTTATCCTAGTGGAAATAAGTATGAGATCCATGGGTATGTTTGGAGACTGATCGTTTCTTTTATTAAAAAAAAACTTCAGTTATGTGCTTGATGG	FALSE	TRUE	FALSE	0	0	0	40	0.0566091
GTGGAAGCAGATAAAGTTGCAAAAAGAGCTGTGGTTGTTGGCTGTGGCGGCAGGTTCCCGGTCGAAAAGGACGCCAAAGAGGAAGTAAAGCTCTTCTTGGGTAATGCTGGAACTGCAATGCGGCCATTGACGGCAGCTGTAGTTGCTGCTGGTGGAAATGCAACGTATGTTTTCTTTATCCTAGT-GAAATAAGTATGAGATCCATGGGTATGTTTGGAGACTGATCATGTCTTTTATTTAAAAAAAAAAACTTCAGTTATGTGCTTGATGG	FALSE	TRUE	FALSE	0	0	0	40	0.0566091
GTGGAAGCAGATAAAGTTGCAAAAAGAGCTGTGGTTGTTGGCTGTGGCGGCAGGTTCCCAGTCGAAAAGGACGCCAAAGAGGAAGTAAAGCTCTTCTTGGGTAATGCTGGAACTGCAATGCGGCCACTGACGGCAGCTGTAGTAGCTGCTGGTGGAAATGCAACGTATGTTTTCTTTATCCTAGTGGAAATAAGTATGAGATCCATGGGTATGTTTGGAGACTGATCGTTTCTTTTATTAAAAAAAAAATTCAGTTATGTGCTTGATGG	FALSE	TRUE	FALSE	0	0	0	40	0.0566091
GTGGAAGCAGATAAAGTTGCAAAAAGAGCTGTGGTTGTTGGCTGTGGCGGCAGGTTCCCGGTCGAAAAGGACGCCAAAGAGGAAGTAAAGCTCTTCTTGGGTAATGCTGGAACTGCAATGCGGCCATTGACGGCAGCTGTAGTTGCTGCTGGTGGAAATGCAACGTATGTTTTCTTTATCCTAGTGGAAATAAGTATGAGATCCATGGGTATGTTTGGAGACTGATCATGTCTTTTATTTAAAAAAAAAACTTCAGTTATGTGCTTGATGG	FALSE	TRUE	FALSE	0	0	0	40	0.0566091
GTGGAAGCAGATAAAGTTGCAAAAAGAGCTGTGGTTGTTGGCTGTGGCGGCAGGTTCCCGGTCGAAAAGGACGCCAAAGAGGAAGTAAAGCTCTTCTTGGGTAATGCTGGAACTGCAATGCGGCCACTGACGGCAGCTGTAGTAGCTGCTGGTGGAAATGCAACGTATGTTTTCTTTATCCTAGTTGAAATAAGTATGAGATCCATGGGTATGTTTGGAGACTGATCGTGTCTTTTATTAAAAAAAAAACTTCAGTTATGTGCTTGATGG	FALSE	TRUE	FALSE	0	0	0	40	0.0566091
CTGGAAGCAGATAAAGTTGCAAAAAGAGCTGTGGTTGTTGGCTGTGGCGGCAGGTTCCCGGTCGAAAAGGACGCCAAAGAGGAAGTAAAGCTCTTCTTGGGTAATGCTGGAACTGCAATGCGGCCATTGACGGCAGCTGTAGTTGCTGCTGGTGGAAATGCAACGTATGTTTTCTTTATCCTAGT-GAAATAAGTATGAGATCCATGGGTATGTTTGGAGACTGATCATGTCTTTTATTTAAAAAAAAAACTTCAGTTATGTGCTTGATGG	FALSE	TRUE	FALSE	0	0	0	39	0.0551939
GTGGAAGCAGATAAAGTTGCAAAAAGAGCTGTGGTTGTTGGCTGTGGCGGCAGGTTCCCAGTCGAAAAGGACGCCAAAGAGGAAGTAAAGCTCTTCTTGGGTAATGCTGGAACTGCAATGCGGCCACTGA-------TGTAGTAGCTGCTGGTGGAAATGCAACGTATGTTTTCTTTATCCTAGTGGAAATAAGTATGAGATCCATGGGTATGTTTGGAGACTGATCGTTTCTTTTATTAAAAAAAAACTTCAGTTATGTGCTTGATGG	TRUE	FALSE	FALSE	7	0	0	39	0.0551939
GTGGAAGCAGATAAAGTTGCAAAAAGAGCTGTGGTTGTTGGCTGTGGCGGCAGGTTCCCGGTCGAAAAGGACGCCAAAGAGGAAGTAAAGCTCTTCTTGGGTAATGCTGGAACTGCAATGCGTCCATTGACGGCAGCTGTAGTAGCTGCTGGTGGAAATGCAACGTATGTTTTCTTTATCCTAGT-GAAATAAGTATGAGATCCATGGGTATGTTTGGAGACTGATCGTTTCTTTTATTAAAAAAAAACTTCAGTTATGTGCTTGATGG	FALSE	TRUE	FALSE	0	0	0	38	0.0537787
GTGGAAGCAGATAAAGTTGCAAAAAGAGCTGTGGTTGTTGGCTGTGGCGGCAGGTTCCCGGTCGAAAAGGACGCCAAAGAGGAAGTAAAGCTCTTCTTGGGTAATGCTGGAACTGCAATGCGTCCATTGACGGCAGCTGTAGTAGCTGCTGGTGGAAATGCAACGTATGTTTTCTTTATCCTAGTTGAAATAAGTATGAGATCCATGGGTATGTTTGGAGACTGATCGTGTCTTTTATTAAAAAAAAAACTTCAGTTATGTGCTTGATTG	FALSE	TRUE	FALSE	0	0	0	38	0.0537787
GTGGAAGCAGATAAAGTTGCAAAAAGAGCTGTGGTTGTTGGCTGTGGCGGCAGGTTCCCGGTCGAAAAGGACGCCAAAGAGGAAGTAAAGCTCTTCTTGGGTAATGCTGGAACTGCAATGCGGCCATTGACGGCAGCTGTAGTTGCTGCTGGTGGAAATGCAACGTATGTTTTCTTTATCCTAGT-GAAATAAGTATGAGATCCATGGGTATGTTAGGAGACTGATCATGTCTTTTATTTAAAAAAAAAACTTCAGTTATGTGCTTGATGG	FALSE	TRUE	FALSE	0	0	0	38	0.0537787
GTGGAAGCAGATAAAGTTGCAAAAAGAGCTGTGGTTGTTGGCTGTGGCGGCAGGTTCCCAGTCGAAAAGGACGCCAAAGAGGAAGTAAAGCTCTTCTTGGGTAATGCTGGAACTGCAATGCGGCCACTGACGGCAGCTGTAGTAGCTGCTGGTGGAAATGCAACGTATGTTTTCTTTATCCTAGTGGAAATAAGTATGAGATCCATGGGTATGTTTGGAGACTGATCGTTTCTTTTATTAAAAAAAAACTTCAGTTATGTTCTTGATGG	FALSE	TRUE	FALSE	0	0	0	37	0.0523634
GTGGAAGCAGATAAAGTTGCAAAAAGAGCTGTGGTTGTTGGCTGTGGCGGCAGGTTCCCAGTCGAAAAGGACGCCAAAGAGGAAGTAAAGCTCTTCTTGGGTAATGCTGGAACTGCAATGCGGCCACTGACGGCAGCTGTAGTTGCTGCTGGTGGAAATGCAACGTATGTTTTCTTTATCCTAGT-GAAATAAGTATGAGATCCATGGGTATGTTTGGAGACTGATCATGTCTTTTATTTAAAAAAAAAACTTCAGTTATGTGCTTGATGG	FALSE	TRUE	FALSE	0	0	0	37	0.0523634
GTGGAAGCAGATAAAGTTGCAAAAAGAGCTGTGGTTGTTGGCTGTGGCGGCAGGTTCCCGGTCGAAAAGGACGCCAAAGAGGAAGTAAAGCTCTTCTTGGGTAATGCTGGAACTGCAATGCGGCCATTGACGGCAGCTGTAGTTGCTGCTGGTGGAAATGCAACGTATGTTTTCTTTATCCTAGT-GAAATAAGTATGAGATCCATGGGTATGTTTGGAGACTGATCATGTCTTTTATTTAAAAAAAACTTCAGTTATGTGCTTGATGG	FALSE	TRUE	FALSE	0	0	0	37	0.0523634
GTGGAAGCAGATAAAGTTGCAAAAAGAGCTGTGGTTGTTGGCTGTGGCGGCAGGTTCCCGGTCGAAAAGGACGCCAAAGAGGAAGTAAAGCTCTTCTTGGGTAATGCTGGAACTGCAATGCGTCCATTGACGGCAGCTGTAGTAGCTGCTGGTGGAAATGCAACGTATGTTTTCTTTATCCTAGTGGAAATAAGTATGAGATCCATGGGTATGTTTGGAGACTGATCATGTCTTTTATTTAAAAAAAAAACTTCAGTTATGTGCTTGATGG	FALSE	TRUE	FALSE	0	0	0	36	0.0509482
GTGGAAGCAGATAAAGTTGCAAAAAGAGTTGTGGTTGTTGGCTGTGGCGGCAGGTTCCCGGTCGAAAAGGACGCCAAAGAGGAAGTAAAGCTCTTCTTGGGTAATGCTGGAACTGCAATGCGGCCATTGACGGCAGCTGTAGTTGCTGCTGGTGGAAATGCAACGTATGTTTTCTTTATCCTAGTGGAAATAAGTATGAGATCCATGGGTATGTTTGGAGACTGATCGTTTCTTTTATTAAAAAAAAACTTCAGTTATGTGCTTGATGG	FALSE	TRUE	FALSE	0	0	0	36	0.0509482
GTGGAAGCAGATAAAGTTGCAAAAAGAGCTGTGGTTGTTGGCTGTGGCGGCAGGTTCCCAGTCGAAAAGGACGCCAAAGAGGAAGTAAAGCTCTTCTTGGGTAATGCTGGAACTGCAATGCGGCCACTGACGGCTGCTGTAGTAGCTGCTGGTGGAAATGCAACGTATGTTTTCTTTATCCTAGTGGAAATAAGTATGAGATCCATGGGTATGTTTGGAGACTGATCGTTTCTTTTATTAAAAAAAAACTTCAGTTATGTGCTTGATGG	FALSE	TRUE	FALSE	0	0	0	36	0.0509482
GTGGAAGCAGATAAAGTTGCAAAAAGAGCTGTGGTTGTTGGCTGTGGCGGCAGGTTCCCAGTCGAAAAGGACGCCAAAGAGGAAGTAAAGCTCTTCTTGGGTAATGCTGGAACTGCAATGCGGCCATTGACGGCAGCTGTAGTTGCTGCTGGTGGAAATGCAACGTATGTTTTCTTTATCCTAGTTGAAATAAGTATGAGATCCATGGGTATGTTTGGAGACTGATCGTGTCTTTTATTAAAAAAAAAACTTCAGTTATGTGCTTGATGG	FALSE	TRUE	FALSE	0	0	0	35	0.049533
GTGGAAGCAGATAAAGTTGCAAAAAGAGCTGTGGTTGTTGGCTGTGGCGGCAGGTTCCCAGTCGAAAAGGACGCCAAAGAGGAAGTAAAGCTCTTCTTGGGTAATGCTGGAACTGCAATGCGGCCACTGACGGCAGCTGTAGTAGCTGCTGGTGGAAATGCAACGTATGTTTTCTTTATCCTAGTGGAAATAAGTATGAGATCCATGGGTATGTTTGGAGACTGATCGTTTCTTTTATTAAAAAAAAACTTCAGTTATTTGCTTGATGG	FALSE	TRUE	FALSE	0	0	0	35	0.049533
GTGGAAGCAGATAAAGTTGCAAAAAGAGCTGTGGTTGTTGGCTGTGGCGGCAGGTTCCCGGTCGAAAAGGACGCCAAAGAGGAAGTAAAGCTCTTCTTGGGTAATGCTGGAACTGCAATGCGTCCATTGACGGCAGCTGTAGTAGCTGCTGGTGGAAATGCAACGTATGTTTTCTTTATCCTAGTTGAAATAAGTATGAGATCCATGGGTATGTTTGGAGACTGATCGTGTCTTTTATTAAAAAAAAAACTTCAGTTAGGTGCTTGATGG	FALSE	TRUE	FALSE	0	0	0	35	0.049533
GTGGAAGCAGATAAAGTTGCAAAAAGAGCTGTGGTTGTTGGCTGTGGCGGCAGGTTCCCAGTCGAAAAGGACGCCAAAGAGGAAGTAAAGCTCTTCTTGGGTAATGCTGGAACTGCAATGCGGCCACTG-----AGCTGTAGTAGCTGCTGGTGGAAATGCAACGTATGTTTTCTTTATCCTAGTGGAAATAAGTATGAGATCCATGGGTATGTTTGGAGACTGATCGTTTCTTTTATTAAAAAAAAACTTCAGTTATGTGCTTGATGG	TRUE	FALSE	FALSE	5	0	0	34	0.0481177
GTGGAAGCAGATAAAGTTGCAAAAAGAGCTGTGGTTGTTGGCTGTGGCGGCAGGTTCCCAGTCGAAAAGGACGCCAAAGAGGAAGTAAAGCTCTTCTTGGGTAATGCTGGAACTGCAATGCGGCCACT---GGCAGCTGTAGTAGCTGCTGGTGGAAATGCAACGTATGTTTTCTTTATCCTAGT-GAAATAAGTATGAGATCCATGGGTATGTTTGGAGACTGATCATGTCTTTTATTTAAAAAAAAAACTTCAGTTATGTGCTTGATGG	TRUE	FALSE	FALSE	3	0	0	34	0.0481177
GTGGAAGCAGATAAAGTTGCAAAAAGAGCTGTGGTTGTTGGCTGTGGCGGCAGGTTCCCAGTCGAAAAGGACGCCAAAGAGGAAGTAAAGCTCTTCTTGGGTAATGCTGGAACTGCAATGCGGCCACTGACGGCAGCTGTAGTAGCTGCTGGTGGAAATGCAACGTATGTTTTCTTTATCCTAGTGGAAATAAGTATGAGATCCATGGGTATGTTTGGATACTGATCGTTTCTTTTATTAAAAAAAAACTTCAGTTATGTGCTTGATGG	FALSE	TRUE	FALSE	0	0	0	34	0.0481177
GTGGAAGCAGATAAAGTTGCAAAAAGAGCTGTGGTTGTTGGCTGTGGCGGCAGGTTCCCGGTCGAAAAGGACGCCAAAGAGGAAGTAAAGCTCTTCTTGGGTAATGCTGGAACTGCAATGCGGCCATTGACGGCTGCTGTAGTAGCTGCTGGTGGAAATGCAACGTATGTTTTCTTTATCCTAGTGGAAATAAGTATGAGATCCATGGGTATGTTTGGAGACTGATCGTTTCTTTTATTAAAAAAAAACTTCAGTTATGTGCTTGATGG	FALSE	TRUE	FALSE	0	0	0	33	0.0467025
GTGGAAGCAGATAAAGTTGCAAAAAGAGCTGTGGTTGTTGGCTGTGGCGGCAGGTTCCCGGTCGAAAAGGACGCCAAAGAGGAAGTAAAGCTCTTCTTGGGTAATGCTGGAACTGCAATGCGGCCATTGACGGCAGCTGTAGTTGCTGCTGGTGGAAATGCAACGTATGTTTTCTTTATCCTAGT-GAAATAAGTATGAGATCCATGGGTATGTTCGGAGACTGATCATGTCTTTTATTTAAAAAAAAAACTTCAGTTATGTGCTTGATGG	FALSE	TRUE	FALSE	0	0	0	33	0.0467025
GTGGAAGCAGATAAAGTTGCAAAAAGAGCTGTGGTTGTTGGCTGTGGCGGCAGGTTCCCAGTCGAAAAGGACGCCAAAGAGGAAGTAAAGCTCTTCTTGGGTAATGCTGGAACTGCAATGCGGCCACTGACGGCAGCTGTAGTAGCTGCTGGTGGAAATGCAACGTATGTTTTCTTTATCCTAGTGGAAATAAGTATGAGATCCATGGGTATGTTTGGAGACTGATCGTTTCTTTTATTAAAAAAAAACTTCAGTTATGTGCTTGCTGG	FALSE	TRUE	FALSE	0	0	0	33	0.0467025
GTGGAAGCAGATAAAGTTGCAAAAAGAGCTGTGGTTGTTGGCTGTGGCGGCAGGTTCCCGGTCGAAAAGGACGCCAAAGAGGAAGTAAAGCTCTTCTTGGGTAATGCTGGAACTGCAATGCGTCCATTGACGGCAGCTGTAGTAGCTGCTGGTGGAAATGCAACGTATGTTTTCTTTATCCTAGTGGAAATAAGTATGAGATCCATGGGTATGTTTGGAGACTGATCGTGTCTTTTATTAAAAAAAAAACTTCAGTTATGTGCTTGATGG	FALSE	TRUE	FALSE	0	0	0	33	0.0467025
GTGGAAGCAGATAAAGTTGCAAAAAGAGCTGTGGTTGTTGGCTGTGGCGGCAGGTTCCCGGTCGAAAAGGACGCCAAAGAGGAAGTAAAGCTCTTCTTGGGTAATGCTGGAACTGCAATGCGTCCATTGACGGCAGCTGTAGTAGCTGCTGGTGGAAATGCAACGTATGTTTTCTTTATCCTAGTTGAAATAAGTATGAGATCCATGGGTATGTTTGGAGACTGATCGTGTCTTTTATTAAAAAAAAAACTTCAGTTATGGGCTTGATGG	FALSE	TRUE	FALSE	0	0	0	32	0.0452873
CTGGAAGCAGATAAAGTTGCAAAAAGAGCTGTGGTTGTTGGCTGTGGCGGCAGGTTCCCGGTCGAAAAGGACGCCAAAGAGGAAGTAAAGCTCTTCTTGGGTAATGCTGGAACTGCAATGCGTCCATTGACGGCAGCTGTAGTAGCTGCTGGTGGAAATGCAACGTATGTTTTCTTTATCCTAGTTGAAATAAGTATGAGATCCATGGGTATGTTTGGAGACTGATCGTGTCTTTTATTAAAAAAAAAACTTCAGTTATGTGCTTGATGG	FALSE	TRUE	FALSE	0	0	0	32	0.0452873
GTGGAAGCAGATAAAGTTGCAAAAAGAGCTGTGGTTGTTGGCTGTGGCGGCAGGTTCCCGGTCGAAAAGGACGCCAAAGAGGAAGTAAAGCTCTTCTTGGGTAATGCTGGAACTGCAATGCGTCCATTGACGGCAGCTGTAGTAGCTGCTGGTGGAAATGCAACGTATGTTTTCTTTATCCTAGTTGAAATAAGTATGAGATCCATGGGTATGTCTGGAGACTGATCGTGTCTTTTATTAAAAAAAAAACTTCAGTTATGTGCTTGATGG	FALSE	TRUE	FALSE	0	0	0	32	0.0452873
GTGGAAGCAGATAAAGTTGCAAAAAGAGCTGTGGTTGTTGGCTGTGGCGGCAGGTTCCCAGTCGAAAAGGACGCCAAAGAGGAAGTAAAGCTCTTCTTGGGTAATGCTGGAACTGCAATGCGGCCACTGACGGCAGCTGTAGTAGCTGCTGGTGGAAATGCAACGTATGTTTTCTTTATCCTAGT-GAAATAAGTATGAGATCCATGGGTATGTTTGGAGACTGATCATGTCTTTTATTTAAAAAAAAACTTCAGTTATGTGCTTGATGG	FALSE	TRUE	FALSE	0	0	0	32	0.0452873
GTGGAAGCAGATAAAGTTGCAAAAAGAGCTGTGGTTGTTGGCTGTGGCGGCAGGTTCCCGGTCGAAAAGGACGCCAAAGAGGAAGTAAAGCTCTTCTTGGGTAATGCTGGAACTGCAATGCGTCCATTGACGGCAGCTGTAGTAGCTGCTGGTGGAAATGCAACGTATGTTTTCTTTATCCTAGTTGAAATAAGTATGAGATCCATGGGTATGTTTGGAGACTGATCGTGTCTTTTATTAAAAAAAAACTTCAGTTATGTGCTTGATG-	FALSE	TRUE	FALSE	0	0	0	32	0.0452873
GTGGAAGCAGATAAAGTTGCAAAAAGAGCTGTGGTTGTTGGCTGTGGCGGCAGGTTCCCAGTCGAAAAGGACGCCAAAGAGGAAGTAAAGCTCTTCTTGGGTAATGCTGGAACTGCAATGCGGCCACTGACGGCAGCTGTAGTAGCTGCTGGTGGAAATGCAACGTATGTTTTCTTTATCCTAGTGGAAATAAGTATGAGATCCATGGGTATGTTTGGAGACTGATCGTTTCTTTTATTAAAAAAAAACTTAAGTTATGTGCTTGATGG	FALSE	TRUE	FALSE	0	0	0	31	0.0438721
GTGGAAGCAGATAAAGTTGCAAAAAGAGCTGTGGTTGTTGGCTGTGGCGGCAGGTTCCCAGTCGAAAAGGACGCCAAAGAGGAAGTAAAGCTCTTCTTGGGTAATGCTGGAACTGCTATGCGCAGACTGACGGCTGCTGTAGTAGCTGCTGGTGGAAATGCAACGTATGTTTTCTTTATCCTAGTGGAAATAAGTATGAGATCCATGGGTATGTTTGGAGACTGATCGTTTCTTTTATTAAAAAAAAACTTCAGTTATGTGCTTGATGG	FALSE	TRUE	FALSE	0	0	0	31	0.0438721
GTGGAAGCAGATAAAGTTGCAAAAAGAGCTGTGGTTGTTGGCTGTGGCGGCAGGTTCCCAGTCGAAAAGGACGCCAAAGAGGAAGTAAAGCTCTTCTTGGGTAATGCTGGAACTGCAATGCGTCCATTGACGGCAGCTGTAGTAGCTGCTGGTGGAAATGCAACGTATGTTTTCTTTATCCTAGT-GAAATAAGTATGAGATCCATGGGTATGTTTGGAGACTGATCATGTCTTTTATTTAAAAAAAAAACTTCAGTTATGTGCTTGATGG	FALSE	TRUE	FALSE	0	0	0	30	0.0424568
GTGGAAGCAGATAAAGTTGCAAAAAGAGCTGTGGTTGTTGGCTGTGGCGGCAGGTTCCCAGTCGAAAAGGACGCCAAAGAGGAAGTAAAGCTCTTCTTGGGTAATGCTGGAACTGCAATGCGGCCACTGACGGCAGCTGTAGTAGCTGCTGGTGGAAATGCAACGTATGTTTTCTTTATCCTAGT-GAAATAAGTATGAGATCCATGGGTATGTTTGGAGACTGATCATGTCTTTTATTAAAAAAAAAACTTCAGTTATGTGCTTGATGG	FALSE	TRUE	FALSE	0	0	0	30	0.0424568
GTGGAAGCAGATAAAGTTGCAAAAAGAGCTGTGGTTGTTGGCTGTGGCGGCAGGTTCCCAGTCGAAAAGGACGCCAAAGAGGAAGTAAAGCTCTTCTTGGGTAATGCTGGAACTGCAATGCGGCCACTGACGGCAGCTGTAGTAGCTGCTGGTGGAAATGCAACGTATGTTTTCTTTATCCTAGTGGAAATAAGTATGAGATCCATGGGTATGTTTGGAGACTGATCGTTTCTTTTATTAAAAATAAACTTCAGTTATGTGCTTGATGG	FALSE	TRUE	FALSE	0	0	0	30	0.0424568
GTGGAAGCAGATAAAGTTGCAAAAAGAGCTGTGGTTGTTGGCTGTGGCGGCAGGTTCCCGGTCGAAAAGGACGCCAAAGAGGAAGTAAAGCTCTTCTTGGGTAATGCTGGAACTGCAATGCGTCCATTGACGGCAGCTGTAGTAGCTGCTGGTGGAAATGCAACGTATGTTTTCTTTATCCTAGTTGAAATAAGTATGAGATCCATGGGTATGTTTGGAGACTGATCGTGTCTTTTATTAAAAAAAAAACTTCAGTTATGTGCTGGATGG	FALSE	TRUE	FALSE	0	0	0	30	0.0424568
GTGGAAGCAGATAAAGTTGCAAAAAGAGCTGTGGTTGTTGGCTGTGGCGGCAGGTTCCCGGTCGAAAAGGACGCCAAAGAGGAAGTAAAGCTCTTCTTGGGTAATGCTGGAACTGCAATGCGTCCATTGACGGCTGCTGTAGTAGCTGCTGGTGGAAATGCAACGTATGTTTTCTTTATCCTAGTGGAAATAAGTATGAGATCCATGGGTATGTTTGGAGACTGATCGTTTCTTTTATTAAAAAAAAACTTCAGTTATGTGCTTGATGG	FALSE	TRUE	FALSE	0	0	0	29	0.0410416
GTGGAAGCAGATAAAGTTGCAAAAAGAGCTGTGGTTGTTGGCTGTGGCGGCAGGTTCCCGGTCGAAAAGGACGCCAAAGAGGAAGTAAAGCTCTTCTTGGGTAATGCTGGAACTGCAATGCGTCCATTGACGGCAGCTGTAGTAGCTGCTGGTGGAAATGCAACGTATGTTTTCTTTATCCTAGT-GAAATAAGTATGAGATCCATGGGTATGTTTGGAGACTGATCATGTCTTTTATTTAAAAAAAAACTTCAGTTATGTGCTTGATGG	FALSE	TRUE	FALSE	0	0	0	28	0.0396264
GTGGAAGCAGATAAAGTTGCAAAAAGAGCTGTGGTTGTTGGCTGTGGCGGCAGGTTCCCAGTCGAAAAGGACGCCAAAGAGGAAGTAAAGCTCTTCTTGGGTAATGCTGGAACTGCAATGCGGCCACTG-CGGCAGCTGTAGTAGCTGCTGGTGGAAATGCAACGTATGTTTTCTTTATCCTAGTGGAAATAAGTATGAGATCCATGGGTATGTTTGGAGACTGATCGTTTCTTTTATTAAAAAAAAACTTCAGTTATGTGCTTGATGG	TRUE	FALSE	FALSE	1	0	0	28	0.0396264
GTGGAAGCAGATAAAGTTGCAAAAAGAGCTGTGGTTGTTGGCTGTGGCGGCAGGTTCCCAGTCGAAAAGGACGCCAAAGAGGAAGTAAAGCTCTTCTTGGGTAATGCTGGAATTGCTATGCGCAGACTGACGGCTGCTGTAGTAGCTGCTGGTGGAAATGCAACGTATGTTTTCTTTATCCTAGTGGAAATAAGTATGAGATCCATGGGTATGTTTGGAGACTGATCGTTTCTTTTATTAAAAAAAAACTTCAGTTATGTGCTTGATGG	FALSE	TRUE	FALSE	0	0	0	28	0.0396264
GTGGAAGCAGATAAAGTTGCAAAAAGAGCTGTGGTTGTTGGCTGTGGCGGCAGGTTCCCGGTCGAAAAGGACGCCAAAGAGGAAGTAAAGCTCTTCTTGGGTAATGCTGGAACTGCAATGCGTCCATTGACGGCAGCTGTAGTAGCTGCTGGTGGAAATGCAACGTATGTTTTCTTTATCCTAGTTGAAATAAGTATGAGATCCATGGGTATGTTTGGAGACTGATCGTGTCTTTTATTAAAAAAAAAACTTCAGTTATGTGCTTGAGGG	FALSE	TRUE	FALSE	0	0	0	28	0.0396264
GTGGAAGCAGATAAAGTTGCAAAAAGAGCTGTGGTTGTTGGCTGTGGCGGCAGGTTCCCAGTCGAAAAGGACGCCAAAGAGGAAGTAAAGCTCTTCTTGGGTAATGCTGGAACTGCAATGCGGCCACTGACGGCAGCTGTAGTAGCTGCTGGTGGAAATGCAACGTATGTTTTCTTTATCCTAGTGGAAATAAGTATGAGATCCATGGGTATGTTTGGAGACTGATCGTTTCTTTTATTAAAAAAAAACTTCAGTTATGTGCTTTATGG	FALSE	TRUE	FALSE	0	0	0	28	0.0396264
GTGGAAGCAGATAAAGTTGCAAAAAGAGCTGTGGTTGTTGGCTGTGGCGGCAGGTTCCCGGTCGAAAAGGACGCCAAAGAGGAAGTAAAGCTCTTCTTGGGTAATGCTGGAACTGCAATGCGTCCATTGACGGCAGCTGTAGTAGCTGCTGGTGGAAATGCAACGTATGTTTTCTTTATCCTAGTTGAAATAAGTATGAGATCCATGGGTATGTTTGGAGACTGATCGTGTCTTTTATTAAAAAAAAAACTTCAGTTATGTGCTTGCTGG	FALSE	TRUE	FALSE	0	0	0	27	0.0382112
GTGGAAGCAGATAAAGTTGCAAAAAGAGCTGTGGTTGTTGGCTGTGGCGGCAGGTTCCCAGTCGAAAAGGACGCCAAAGAGGAAGTAAAGCTCTTCTTGGGTAATGCTGGAACTGCAATGCGGCCACTGACGGCAGCTGTAGTAGCTGCTGGTGGAAATGCAACGTATGTTTTCTTTATCCTAGTGGAAATAAGTATGAGATCCATGGGTATGTTTGGAGACTGATCGTTTCTTTTATTACAAAAAAACTTCAGTTATGTGCTTGATGG	FALSE	TRUE	FALSE	0	0	0	27	0.0382112
GTGGAAGCAGATAAAGTTGCAAAAAGAGCTGTGGTTGTTGGCTGTGGCGGCAGGTTCCCGGTCGAAAAGGACGCCAAAGAGGAAGTAAAGCTCTTCTTGGGTAATGCTGGAACTGCAATGCGGCCACTGACGGCAGCTGTAGTAGCTGCTGGTGGAAATGCAACGTATGTTTTCTTTATCCTAGTGGAAATAAGTATGAGATCCATGGGTATGTTTGGAGACTGATCATGTCTTTTATTTAAAAAAAAAACTTCAGTTATGTGCTTGATGG	FALSE	TRUE	FALSE	0	0	0	27	0.0382112
GTGGAAGCAGATAAAGTTGCAAAAAGAGCTGTGGTTGTTGGCTGTGGCGGCAGGTTCCCAGTCGAAAAGGACGCCAAAGAGGAAGTAAAGCTCTTCTTGGGTAATGCTGGAACTGCAATGCGGCCACTGACGGCAGCTGTAGTAGCTGCTGGTGGAAATGCAACGTATGTTTTCTTTATCCTAGT-GAAATAAGTATGAGATCCATGGGTATGTTTGGAGACTGATCGTTTCTTTTATTAAAAAAAAACTTCAGTTATGTGCTTGATGG	FALSE	TRUE	FALSE	0	0	0	27	0.0382112
GTGGAAGCAGATAAAGTTGCAAAAAGAGCTGTGGTTGTTGGCTGTGGCGGCAGGTTCCCGGTCGAAAAGGACGCCAAAGAGGAAGTAAAGCTCTTCTTGGGTAATGCTGGAACTGCAATGCGTCCATTGACGGCAGCTGTAGTAGCTGCTGGTGGAAATGCAACGTATGTTTTCTTTATCCTAGTTGAAATAAGTATGAGATCCATGGGTATGTTTGGAGACTGATCGTGTCTTTTATTAAAAAAAAAAATTCAGTTATGTGCTTGATGG	FALSE	TRUE	FALSE	0	0	0	26	0.0367959
GTGGAAGCAGATAAAGTTGCAAAAAGAGCTGTGGTTGTTGGCTGTGGCGGCAGGTTCCCGGTCGAAAAGGACGCCAAAGAGGAAGTAAAGCTCTTCTTGGGTAATGCTGGAACTGCAATGCGTCCATTGACGGCAGCTGTAGTAGCTGCTGGTGGAAATGCAACGTATGTTTTCTTTATCCTAGTTGAAATAAGTATGAGATCCATGGGTATGTTTGGAGACTGATCGTGTCTTTTATTTAAAAAAAAACTTCAGTTATGTGCTTGATGG	FALSE	TRUE	FALSE	0	0	0	26	0.0367959
GTGGAAGCAGATAAAGTTGCAAAAAGAGCTGTGGTTGTTGGCTGTGGCGGCAGGTTCCCGGTCGAAAAGGACGCCAAAGAGGAAGTAAAGCTCTTCTTGGGTAATGCTGGAACTGCAATGCGTCCATTGACGGCAGCTGTAGTAGCTGCTGGTGGAAATGCAACGTATGTTTTCTTTATCCTAGTTGAAATAAGTATGAGATCCATGGGTATGTTTGGAGACTGATCGTGTCTTTTATTAAAAAAAAAACTTAAGTTATGTGCTTGATGG	FALSE	TRUE	FALSE	0	0	0	26	0.0367959
GTGGAAGCAGATAAAGTTGCAAAAAGAGCTGTGGTTGTTGGCTGTGGCGGCAGGTTCCCAGTCGAAAAGGACGCCAAAGAGGAAGTAAAGCTCTTCTTGGGTAATGCTGGAACTGCAATGCGGCCACT---GGCAGCTGTAGTAGCTGCTGGTGGAAATGCAACGTATGTTTTCTTTATCCTAGTGGAAATAAGTATGAGATCCATGGGTATGTTTGGAGACTGATCATGTCTTTTATTTAAAAAAAAAACTTCAGTTATGTGCTTGATGG	TRUE	FALSE	FALSE	3	0	0	26	0.0367959
GTGGAAGCAGATAAAGTTGCAAAAAGAGCTGTGGTTGTTGGCTGTGGCGGCAGGTTCCCAGTCGAAAAGGACGCCAAAGAGGAAGTAAAGCTCTTCTTGGGTAATGCTGGAACTGCAATGCGGCCACT---GGCAGCTGTAGTAGCTGCTGGTGGAAATGCAACGTATGTTTTCTTTATCCTAGTGGAAATAAGTATGAGATCCATGGGTATGTTTGGAGACTGATCGTGTCTTTTATTAAAAAAAAAACTTCAGTTATGTGCTTGATGG	TRUE	FALSE	FALSE	3	0	0	26	0.0367959
GTGGAAGCAGATAAAGTTGCAAAAAGAGCTGTGGTTGTTGGCTGTGGCGGCAGGTTCCCAGTCGAAAAGGACGCCAAAGAGGAAGTAAAGCTCTTCTTGGGTAATGCTGGAACTGCAATGCGGCCACTGACGGCAGCTGTAGTAGCTGCTGGTGGAAATGCAACGTATGTTTTCTTTATCCTAGTGGAAATAAGTATGAGATCCATGGGTATGTTTGGAGACTGATCGTTTCTTTTATTAAAAAAAAAAACTTCAGTTATGTGCTTGATGG	FALSE	TRUE	FALSE	0	0	0	26	0.0367959
GTGGAAGCAGATAAAGTTGCAAAAAGAGCTGTGGTTGTTGGCTGTGGCGGCAGGTTCCCGGTCGAAAAGGACGCCAAAGAGGAAGTAAAGCTCTTCTTGGGTAATGCTGGAACTGCAATGCGGCCATTGACGGCAGCTGTAGTTGCTGCTGGTGGAAATGCAACGTATGTTTTCTTTATCCTAGT-GAAATAAGTATGAGATCCATGGGTATGTTTGTAGACTGATCATGTCTTTTATTTAAAAAAAAAACTTCAGTTATGTGCTTGATGG	FALSE	TRUE	FALSE	0	0	0	25	0.0353807
GTGGAAGCAGATAAAGTTGCAAAAAGAGTTGTGGTTGTTGGCTGTGGCGGCAGGTTCCCAGTCGAAAAGGACGCCAAAGAGGAAGTAAAGCTCTTCTTGGGTAATGCTGGAACTGCAATGCGGCCACTGACGGCAGCTGTAGTAGCTGCTGGTGGAAATGCAACGTATGTTTTCTTTATCCTAGTGGAAATAAGTATGAGATCCATGGGTATGTTTGGAGACTGATCGTTTCTTTTATTAAAAAAAAAACTTCAGTTATGTGCTTGATGG	FALSE	TRUE	FALSE	0	0	0	25	0.0353807
GTGGAAGCAGATAAAGTTGCAAAAAGAGCTGTGGTTGTTGGCTGTGGCGGCAGGTTCCCGGTCGAAAAGGACGCCAAAGAGGAAGTAAAGCTCTTCTTGGGTAATGCTGGAACTGCAATGCGGCCATTGACGGCAGCTGTAGTTGCTGCTGGTGGAAATGCAACGTATGTTTTCTTTATCCTAGT-GAAATAAGTATGAGATCCATGGGTATGTTTGGAGACTGATCATGTCTTTTATTTAAAAAAAAAACTTCAGTTATGTGTTTGATGG	FALSE	TRUE	FALSE	0	0	0	25	0.0353807
GTGGAAGCAGATAAAGTTGCAAAAAGAGCTGTGGTTGTTGGCTGTGGCGGCAGGTTCCCGGTCGAAAAGGACGCCAAAGAGGAAGTAAAGCTCTTCTTGGGTAATGCTGGAACTGCAATGCGGCCATTGACGGCAGCTGTAGTTGCTGCTGGTGGAAATGCAACGTATGTTTTCTTTATCCTAGT-GAAATAAGTATGAGATCCATGGGTATGTTTGGAGACTGATCATTTCTTTTATTTAAAAAAAAAACTTCAGTTATGTGCTTGATGG	FALSE	TRUE	FALSE	0	0	0	25	0.0353807
GTGGAAGCAGATAAAGTTGCAAAAAGAGCTGTGGTTGTTGGCTGTGGCGGCAGGTTCCCAGTCGAAAAGGACGCCAAAGAGGAAGTAAAGCTCTTCTTGGGTAATGCTGGAACTGCAATGCGGCCACTGACGGCAGCTGTAGTAGCTGCTGGTGGAAATGCAACGTATGTTTTCTTTATCCTAGTGGAAATAAGTATGAGATCCATGGGTATGTTTGGAGACTGATCGTTTCTTTTATTAAAAACAAACTTCAGTTATGTGCTTGATGG	FALSE	TRUE	FALSE	0	0	0	25	0.0353807
GTGGAAGCAGATAAAGTTGCAAAAAGAGCTGTGGTTGTTGGCTGTGGCGGCAGGTTCCCAGTCGAAAAGGACGCCAAAGAGGAAGTAAAGCTCTTCTTGGGTAATGCTGGAACTGCAATGCGGCCACTGACGGCAGCTGTAGTAGCTGCTGGTGGAAATGCAACGTATGTTTTCTTTATCCTAGTGGAAATAAGTATGAGATCCATGGGTATGTTTGGAGACTGATCGTTTCTTTTATTAAAAAAAAACTTCATTTATGTGCTTGATGG	FALSE	TRUE	FALSE	0	0	0	25	0.0353807
GTGGAAGCAGATAAAGTTGCAAAAAGAGCTGTGGTTGTTGGCTGTGGCGGCAGGTTCCCGGTCGAAAAGGACGCCAAAGAGGAAGTAAAGCTCTTCTTGGGTAATGCTGGAACTGCAATGCGGCCATTGACGGCAGCTGTAGTTGCTGCTGGTGGAAATGCAACGTATGTTTTCTTTATCCTAGT-GAAATAAGTATGAGATCCATGGGTATGTTTGGAGACTGATCATGTCTTTTATTTAAAAAAAAAACTTCAGTTATGTGCTTGCTGG	FALSE	TRUE	FALSE	0	0	0	25	0.0353807
GTGGAAGCAGATAAAGTTGCAAAAAGAGTTGTGGTTGTTGGCTGTGGCGGCAGGTTCCCGGTCGAAAAGGACGCCAAAGAGGAAGTAAAGCTCTTCTTGGGTAATGCTGGAACTGCAATGCGTCCATTGACGGCAGCTGTAGTAGCTGCTGGTGGAAATGCAACGTATGTTTTCTTTATCCTAGTTGAAATAAGTATGAGATCCATGGGTATGTTTGGAGACTGATCGTTTCTTTTATTAAAAAAAAACTTCAGTTATGTGCTTGATGG	FALSE	TRUE	FALSE	0	0	0	25	0.0353807
GTGGAAGCAGATAAAGTTGCAAAAAGAGCTGTGGTTGTTGGCTGTGGCGGCAGGTTCCCAGTCGAAAAGGACGCCAAAGAGGAAGTAAAGCTCTTCTTGGGTAATGCTGGAACTGCAATGCGGCCACT---GGCAGCTGTAGTAGCTGCTGGTGGAAATGCAACGTATGTTTTCTTTATCCTAGTTGAAATAAGTATGAGATCCATGGGTATGTTTGGAGACTGATCGTGTCTTTTATTAAAAAAAAAACTTCAGTTATGTGCTTGATGG	TRUE	FALSE	FALSE	3	0	0	24	0.0339655
GTGGAAGCAGATAAAGTTGCAAAAAGAGCTGTGGTTGTTGGCTGTGGCGGCAGGTTCCCAGTCGAAAAGGACGCCAAAGAGGAAGTAAAGCTCTTCTTGGGTAATGCTGGAACTGCAATGCGGCCACTGACGGCAGCTGTAGTAGCTGCTGGTGGAAATGCAACGTATGTTTTCTTTATCCTAGTGGAAATAAGTATGAGATCCATGGGTATGTTTGTAGACTGATCGTTTCTTTTATTAAAAAAAAACTTCAGTTATGTGCTTGATGG	FALSE	TRUE	FALSE	0	0	0	24	0.0339655
GTGGAAGCAGATAAAGTTGCAAAAAGAGCTGTGGTTGTTGGCTGTGGCGGCAGGTTCCCGGTCGAAAAGGACGCCAAAGAGGAAGTAAAGCTCTTCTTGGGTAATGCTGGAACTGCAATGCGGCCACTGACGGCAGCTGTAGTAGCTGCTGGTGGAAATGCAACGTATGTTTTCTTTATCCTAGTGGAAATAAGTATGAGATCCATGGGTATGTTTGGAGACTGATCGTGTCTTTTATTAAAAAAAAAACTTCAGTTATGTGCTTGATGG	FALSE	TRUE	FALSE	0	0	0	24	0.0339655
GTGGAAGCAGATAAAGTTGCAAAAAGAGCTGTGGTTGTTGGCTGTGGCGGCAGGTTCCCGGTCGAAAAGGACGCCAAAGAGGAAGTAAAGCTCTTCTTGGGTAATGCTGGAACTGCAATGCGTCCATTGACGGCAGCTGTAGTAGCTGCTGGTGGAAATGCAACGTATGTTTTCTTTATCCTAGT-GAAATAAGTATGAGATCCATGGGTATGTTTGGAGACTGATCATGTCTTTTATTAAAAAAAAAACTTCAGTTATGTGCTTGATGG	FALSE	TRUE	FALSE	0	0	0	24	0.0339655
GTGGAAGCAGATAAAGTTGCAAAAAGAGCTGTGGTTGTTGGCTGTGGCGGCAGGTTCCCGGTCGAAAAGGACGCCAAAGAGGAAGTAAAGCTCTTCTTGGGTAATGCTGGAACTGCAATGCGGCCATTGACGGCAGCTGTAGTTGCTGCTGGTGGAAATGCAACGTATGTTTTCTTTATCCTAGT-GAAATAAGTATGAGATCCATGGGTATGTTTGGAGACTGATCATGTCTTTTATTTAAAAAAAAAAATTCAGTTATGTGCTTGATGG	FALSE	TRUE	FALSE	0	0	0	23	0.0325502
GTGGAAGCAGATAAAGTTGCAAAAAGAGCTGTGGTTGTTGGCTGTGGCGGCAGGTTCCCGGTCGAAAAGGACGCCAAAGAGGAAGTAAAGCTCTTCTTGGGTAATGCTGGAACTGCAATGCGTCCATTGACGGCAGCTGTAGTAGCTGCTGGTGGAAATGCAACGTATGTTTTCTTTATCCTAGTTGAAATAAGTATGAGATCCATGGGTATGTTTGGAGACTGATCGTGTCTTTTATTAAAAAAAAAACTTCAGTTATGTACTTGATGG	FALSE	TRUE	FALSE	0	0	0	23	0.0325502
GTGGAAGCAGATAAAGTTGCAAAAAGAGCTGTGGTTGTTGGCTGTGGCGGCAGGTTCCCAGTCGAAAAGGACGCCAAAGAGGAAGTAAAGCTCTTCTTGGGTAATGCTGGAACTGCAATGCGTCCATTGACGGCAGCTGTAGTAGCTGCTGGTGGAAATGCAACGTATGTTTTCTTTATCCTAGTTGAAATAAGTATGAGATCCATGGGTATGTTTGGAGACTGATCGTGTCTTTTATTTAAAAAAAAAACTTCAGTTATGTGCTTGATGG	FALSE	TRUE	FALSE	0	0	0	23	0.0325502
GTGGAAGCAGATAAAGTTGCAAAAAGAGCTGTGGTTGTTGGCTGTGGCGGCAGGTTCCCGGTCGAAAAGGACGCCAAAGAGGAAGTAAAGCTCTTCTTGGGTAATGCTGGAACTGCAATGCGGCCATTGACGGCAGCTGTAGTTGCTGCTGGTGGAAATGCAACGTATGTTTTCTTTATCCTAGTTGAAATAAGTATGAGATCCATGGGTATGTTTGGAGACTGATCATGTCTTTTATTTAAAAAAAAAACTTCAGTTATGTGCTTGATGG	FALSE	TRUE	FALSE	0	0	0	23	0.0325502
GTGGAAGCAGATAAAGTTGCAAAAAGAGCTGTGGTTGTTGGCTGTGGCGGCAGGTTCCCAGTCGAAAAGGACGCCAAAGAGGAAGTAAAGCTCTTCTTGGGTAATGCTGGAACTGCAATGCGGCCATTGACGGCAGCTGTAGTTGCTGCTGGTGGAAATGCAACGTATGTTTTCTTTATCCTAGT-GAAATAAGTATGAGATCCATGGGTATGTTTGGAGACTGATCATGTCTTTTATTTAAAAAAAAACTTCAGTTATGTGCTTGATGG	FALSE	TRUE	FALSE	0	0	0	23	0.0325502
GTGGAAGCAGATAAAGTTGCAAAAAGAGCTGTGGTTGTTGGCTGTGGCGGCAGGTTCCCAGTCGAAAAGGACGCCAAAGAGGAAGTAAAGCTCTTCTTGGGTAATGCTGGAACTGCAATGCGGCCACTGACGGCAGCTGTAGTAGCTGCTGGTGGAAATGCAACGTATGTTTTCTTTATCCTAGTGGAAATAAGTATGAGATCCATGGGTATGTTTGGAGACTGATCGTTTCTTTTATTAAAAAAACACTTCAGTTATGTGCTTGATGG	FALSE	TRUE	FALSE	0	0	0	22	0.031135
GTGGAAGCAGATAAAGTTGCAAAAAGAGCTGTGGTTGTTGGCTGTGGCGGCAGGTTCCCAGTCGAAAAGGACGCCAAAGAGGAAGTAAAGCTCTTCTTGGGTAATGCTGGAACTGCAATGCGGCCACTGACGGCAGCTGTAGTAGCTGCTGGTGGAAATGCAACGTATGTTTTCTTTATCCTAGTTGAAATAAGTATGAGATCCATGGGTATGTTTGGAGACTGATCGTGTCTTTTATTTAAAAAAAAAACTTCAGTTATGTGCTTGATGG	FALSE	TRUE	FALSE	0	0	0	22	0.031135
GTGGAAGCAGATAAAGTTGCAAAAAGAGCTGTGGTTGTTGGCTGTGGCGGCAGGTTCCCAGTCGAAAAGGACGCCAAAGAGGAAGTAAAGCTCTTCTTGGGTAATGCTGGAACTGCAATGCGGCCATTGACGGCAGCTGTAGTTGCTGCTGGTGGAAATGCAACGTATGTTTTCTTTATCCTAGT-GAAATAAGTATGAGATCCATGGGTATGTTTGGAGACTGATCATGTCTTTTATTAAAAAAAAAACTTCAGTTATGTGCTTGATGG	FALSE	TRUE	FALSE	0	0	0	22	0.031135
-TGGAAGCAGATAAAGTTGCAAAAAGAGCTGTGGTTGTTGGCTGTGGCGGCAGGTTCCCAGTCGAAAAGGACGCCAAAGAGGAAGTAAAGCTCTTCTTGGGTAATGCTGGAACTGCAATGCGGCCACTGACGGCAGCTGTAGTAGCTGCTGGTGGAAATGCAACGTATGTTTTCTTTATCCTAGTGGAAATAAGTATGAGATCCATGGGTATGTTTGGAGACTGATCGTTTCTTTTATTAAAAAAAAACTTCAGT	FALSE	TRUE	FALSE	0	0	0	22	0.031135
GTGGAAGCAGATAAAGTTGCAAAAAGAGCTGTGGTTGTTGGCTGTGGCGGCAGGTTCCCGGTCGAAAAGGACGCCAAAGAGGAAGTAAAGCTCTTCTTGGGTAATGCTGGAACTGCAATGCGTCCATTGACGGCAGCTGTAGTAGCTGCTGGTGGAAATGCAACGTATGTTTTCTTTATCCTAGTTGAAATAAGTATGAGATCCATGGGTATGTTTGGAGACTGATCATGTCTTTTATTTAAAAAAAAACTTCAGTTATGTGCTTGATGG	FALSE	TRUE	FALSE	0	0	0	22	0.031135
GTGGAAGCAGATAAAGTTGCAAAAAGAGCTGTGGTTGTTGGCTGTGGCGGCAGGTTCCCGGTCGAAAAGGACGCCAAAGAGGAAGTAAAGCTCTTCTTGGGTAATGCTGGAACTGCAATGCGTCCATTGACGGCAGCTGTAGTAGCTGCTGGTGGAAATGCAACGTATGTTTTCTTTATCCTAGTTGAAATAAGTATGAGATCCATGGGTATGTTTGGAGACTGATCGTGTCTTTTATTAAAAAAAAAACTTCAGTTATGTGTTTGATGG	FALSE	TRUE	FALSE	0	0	0	22	0.031135
GTGGAAGCAGATAAAGTTGCAAAAAGAGCTGTGGTTGTTGGCTGTGGCGGCAGGTTCCCAGTCGAAAAGGACGCCAAAGAGGAAGTAAAGCTCTTCTTGGGTAATGCTGGAACTGCAATGCGGCCATTGACGGCAGCTGTAGTAGCTGCTGGTGGAAATGCAACGTATGTTTTCTTTATCCTAGTGGAAATAAGTATGAGATCCATGGGTATGTTTGGAGACTGATCGTTTCTTTTATTAAAAAAAAACTTCAGTTATGTGCTTGATGG	FALSE	TRUE	FALSE	0	0	0	22	0.031135
GTGGAAGCAGATAAAGTTGCAAAAAGAGCTGTGGTTGTTGGCTGTGGCGGCAGGTTCCCAGTCGAAAAGGACGCCAAAGAGGAAGTAAAGCTCTTCTTGGGTAATGCTGGAACTGCAATGCGGCCACTGACGGCAGCTGTAGTAGCTGCTGGTGGAAATGCAACGTATGTTTTCTTTATCCTAGTGGAAATAAGTATGAGATCCATGGGTATGTTTGGAGACTGATCGTTTCTTTTATTAAAAAAAAACTTCAGTTATGTGCTTGATGGCTGTCTCTTATACACACTCCGAGCCCACGAGA	FALSE	TRUE	FALSE	0	0	0	21	0.0297198
GTGGAAGCAGATAAAGTTGCAAAAAGAGCTGTGGTTGTTGGCTGTGGCGGCAGGTTCCCGGTCGAAAAGGACGCCAAAGAGGAAGTAAAGCTCTTCTTGGGTAATGCTGGAACTGCAATGCGTCCATTGACGGCAGCTGTAGTAGCTGCTGGTGGAAATGCAACGTATGTTTTCTTTATCCTAGTTGAAATAAGTATGAGATCCATGGGTATGTTTGGAGACTGATCGTGTCTTTTATTAAAAAAAAAACTTCAGTTATGTGATTGATGG	FALSE	TRUE	FALSE	0	0	0	21	0.0297198
GTGGAAGCAGATAAAGTTGCAAAAAGAGCTGTGGTTGTTGGCTGTGGCGGCAGGTTCCCAGTCGAAAAGGACGCCAAAGAGGAAGTAAAGCTCTTCTTGGGTAATGCTGGAACTGCAATGCGGCCACTGACGGCAGCTGTAGTAGCTGCTGGTGGAAATGCAACGTATGTTTTCTTTATCCTAGTGGAAATAAGTATGAGATCCATGGGTATGTTTGGAGACTGATCGTTTCTTTTATT-AAAAAAAACTTCAGTTATGTGCTTGATGG	FALSE	TRUE	FALSE	0	0	0	21	0.0297198
GTGGAAGCAGATAAAGTTGCAAAAAGAGCTGTGGTTGTTGGCTGTGGCGGCAGGTTCCCAGTCGAAAAGGACGCCAAAGAGGAAGTAAAGCTCTTCTTGGGTAATGCTGGAACTGCAATGCGTCCATTGACGGCAGCTGTAGTAGCTGCTGGTGGAAATGCAACGTATGTTTTCTTTATCCTAGTTGAAATAAGTATGAGATCCATGGGTATGTTTGGAGACTGATCATGTCTTTTATTTAAAAAAAAAACTTCAGTTATGTGCTTGATGG	FALSE	TRUE	FALSE	0	0	0	21	0.0297198
GTGGAAGCAGATAAAGTTGCAAAAAGAGCTGTGGTTGTTGGCTGTGGCGGCAGGTTCCCGGTCGAAAAGGACGCCAAAGAGGAAGTAAAGCTCTTCTTGGGTAATGCTGGAACTGCAATGCGTCCATTGACGGCAGCTGTAGTAGCTGCTGGTGGAAATGCAACGTATGTTTTCTTTATCCTAGTGGAAATAAGTATGAGATCCATGGGTATGTATGGAGACTGATCGTTTCTTTTATTAAAAAAAAACTTCAGTTATGTGCTTGATGG	FALSE	TRUE	FALSE	0	0	0	20	0.0283046
GTGGAAGCAGATAAAGTTGCAAAAAGAGCTGTGGTTGTTGGCTGTGGCGGCAGGTTCCCGGTCGAAAAGGACGCCAAAGAGGAAGTAAAGCTCTTCTTGGGTAATGCTGGAACTGCAATGCGTCCATT---GGCAGCTGTAGTAGCTGCTGGTGGAAATGCAACGTATGTTTTCTTTATCCTAGTTGAAATAAGTATGAGATCCATGGGTATGTTTGGAGACTGATCGTGTCTTTTATTAAAAAAAAACTTCAGTTATGTGCTTGATGG	TRUE	FALSE	FALSE	3	0	0	20	0.0283046
GTGGAAGCAGATAAAGTTGCAAAAAGAGCTGTGGTTGTTGGCTGTGGCGGCAGGTTCCCGGTCGAAAAGGACGCCAAAGAGGAAGTAAAGCTCTTCTTGGGTAATGCTGGAACTGCAATGCGTCCATTGACGGCAGCTGTAGTAGCTGCTGGTGGAAATGCAACGTATGTTTTCTTTATCCTAGTTGAAATAAGTATGAGATCCATGGGTATGTTTGGAGACTGCTCGTGTCTTTTATTAAAAAAAAAACTTCAGTTATGTGCTTGATGG	FALSE	TRUE	FALSE	0	0	0	20	0.0283046
GTGGAAGCAGATAAAGTTGCAAAAAGAGCTGTGGTTGTTGGCTGTGGCGGCAGGTTCCCGGTCGAAAAGGACGCCAAAGAGGAAGTAAAGCTCTTCTTGGGTAATGCTGGAACTGCAATGCGGCCATTGACGGCAGCTGTAGTTGCTGCTGGTGGAAATGCAACGTATGTTTTCTTTATCCTAGT-GAAATAAGTATGAGATCCATGGGTATGTTTGGAGACTGATCATGTCTTTTATTTAAAAAAAAAACTTCAGTTAGGTGCTTGATGG	FALSE	TRUE	FALSE	0	0	0	20	0.0283046
GTGGAAGCAGATAAAGTTGCAAAAAGAGCTGTGGTTGTTGGCTGTGGCGGCAGGTTCCCGGTCGAAAAGGACGCCAAAGAGGAAGTAAAGCTCTTCTTGGGTAATGCTGGAACTGCAATGCGTCCATTGACGGCAGCTGTAGTAGCTGCTGGTGGAAATGCAACGTATGTTTTCTTTATCCTAGTTGAAATAAGTATGAGATCCATGGGTATGTTTGGAGACTGATCGTGTCTTTTATTAAAAAAAAAATTTCAGTTATGTGCTTGATGG	FALSE	TRUE	FALSE	0	0	0	20	0.0283046
GTGGAAGCAGATAAAGTTGCAAAAAGAGCTGTGGTTGTTGGCTGTGGCGGCAGGTTCCCGGTCGAAAAGGACGCCAAAGAGGAAGTAAAGCTCTTCTTGGGTAATGCTGGAACTGCAATGCGTCCATTGACGGCAGCTGTAGTAGCTGCTGGTGGAAATGCAACGTATGTTTTCTTTATCCTAGTTGAAATAAGTATGAGATCCATGGGTATGTTTGGAGACTGATCGTGTCTTTTATTAAAAAAAAACTTCAGTTATGTGATTGATGG	FALSE	TRUE	FALSE	0	0	0	19	0.0268893
GTGGAAGCAGATAAAGTTGCAAAAAGAGCTGTGGTTGTTGGCTGTGGCGGCAGGTTCCCGGTCGAAAAGGACGCCAAAGAGGAAGTAAAGCTCTTCTTGGGTAATGCTGGAACTGCAATGCGGCCATTGACGGCAGCTGTAGTTGCTGCTGGTGGAAATGCAACGTATGTTTTCTTTATCCTAGT-GAAATAAGTATGAGATCCATGGGTATGTTTGGAGACTGATCATGTCTTTTATTTAAAAAAAAAACTTCAGTTATGTACTTGATGG	FALSE	TRUE	FALSE	0	0	0	19	0.0268893
GTGGAAGCAGATAAAGTTGCAAAAAGAGCTGTGGTTGTTGGCTGTGGCGGCAGGTTCCCAGTCGAAAAGGACGCCAAAGAGGAAGTAAAGCTCTTCTTGGGTAATGCTGGAACTGCAATGCGGCCACTGACGGCAGCTGTAGTAGCTGCTGGTGGAAATGCAACGTATGTTTTCTTTATCCTAGTGGAAATAAGTATGAGATCCATGGGTATGTTTGGAGACTGATCGTTTCTTTTATTAAAAAAAAACTTCAGTTATGTGCTTGAT--	FALSE	TRUE	FALSE	0	0	0	19	0.0268893
GTGGAAGCAGATAAAGTTGCAAAAAGAGCTGTGGTTGTTGGCTGTGGCGGCAGGTTCCCAGTCGAAAAGGACGCCAAAGAGGAAGTAAAGCTCTTCTTGGGTAATGCTGGAACTGCAATGCGGCCACTGACGGCAGCTGTAGTAGCTGCTGGTGGAAATGCAACGTATGTTTTCTTTATCCTAGTGGAAATAAGTATGAGATCAATGGGTATGTTTGGAGACTGATCGTTTCTTTTATTAAAAAAAAACTTCAGTTATGTGCTTGATGG	FALSE	TRUE	FALSE	0	0	0	19	0.0268893
GTGGAAGCAGATAAAGTTGCAAAAAGAGCTGTGGTTGTTGGCTGTGGCGGCAGGTTCCCGGTCGAAAAGGACGCCAAAGAGGAAGTAAAGCTCTTCTTGGGTAATGCTGGAACTGCAATGCGGCCATTGACGGCAGCTGTAGTTGCTGCTGGTGGAAATGCAACGTATGTTTTCTTTATCCTAGTGGAAATAAGTATGAGATCCATGGGTATGTTTGGAGACTGATCGTTTCTTTTATTAAAAAAAAACTTCAGTTATGTGCTTGATG-	FALSE	TRUE	FALSE	0	0	0	19	0.0268893
GTGGAAGCAGATAAAGTTGCAAAAAGAGCTGTGGTTGTTGGCTGTGGCGGCAGGTTCCCGGTCGAAAAGGACGCCAAAGAGGAAGTAAAGCTCTTCTTGGGTAATGCTGGAACTGCAATGCGTCCATTGACGGCAGCTGTAGTAGCTGCTGGTGGAAATGCAACGTATGTTTTCTTTATCCTAGTTGAAATAAGTATGAGATCCATGGGTATGTTTGGAGACTGATCGTGTCTTTTATTAAAAATAAAACTTCAGTTATGTGCTTGATGG	FALSE	TRUE	FALSE	0	0	0	19	0.0268893
GTGGAAGCAGATAAAGTTGCAAAAAGAGCTGTGGTTGTTGGCTGTGGCGGCAGGTTCCCGGTCGAAAAGGACGCCAAAGAGGAAGTAAAGCTCTTCTTGGGTAATGCTGGAACTGCAATGCGGCCATTGACGGCAGCTGTAGTTGCTGCTGGTGGAAATGCAACGTATGTTTTCTTTATCCTAGTGGAAATAAGTATGAGATCCATGGGTATGTTTGGAGACTGATCGTTTCTTTTATTAAAAAAAAACTTCAGTTATGTGCTTGATGT	FALSE	TRUE	FALSE	0	0	0	19	0.0268893
GTGGAAGCAGATAAAGTTGCAAAAAGAGCTGTGGTTGTTGGCTGTGGCGGCAGGTTCCCGGTCGAAAAGGACGCCAAAGAGGAAGTAAAGCTCTTCTTGGGTAATGCTGGAACTGCAATGCGGCCATTGACGGCAGCTGTAGTTGCTGCTGGTGGAAATGCAACGTATGTTTTCTTTATCCTAGTTGAAATAAGTATGAGATCCATGGGTATGTTTGGAGACTGATCGTGTCTTTTATTTAAAAAAAAAACTTCAGTTATGTGCTTGATGG	FALSE	TRUE	FALSE	0	0	0	18	0.0254741
GTGGAAGCAGATAAAGTTGCAAAAAGAGCTGTGGTTGTTGGCTGTGGCGGCAGGTTCCCGGTCGAAAAGGACGCCAAAGAGGAAGTAAAGCTCTTCTTGGGTAATGCTGGAACTGCAATGCGGCCATTGACGGCAGCTGTAGTAGCTGCTGGTGGAAATGCAACGTATGTTTTCTTTATCCTAGTTGAAATAAGTATGAGATCCATGGGTATGTTTGGAGACTGATCGTGTCTTTTATTAAAAAAAAACTTCAGTTATGTGCTTGATGG	FALSE	TRUE	FALSE	0	0	0	18	0.0254741
GTGGAAGCAGATAAAGTTGCAAAAAGAGCTGTGGTTGTTGGCTGTGGCGGCAGGTTCCCGGTCGAAAAGGACGCCAAAGAGGAAGTAAAGCTCTTCTTGGGTAATGCTGGAACTGCAATGCGTCCATTGACGGCAGCTGTAGTAGCTGCTGGTGGAAATGCAACGTATGTTTTCTTTATCCTAGTTGAAATAAGTATGAGATCCATGGGTATGTTTGGATACTGATCGTGTCTTTTATTAAAAAAAAAACTTCAGTTATGTGCTTGATGG	FALSE	TRUE	FALSE	0	0	0	18	0.0254741
GTGGAAGCAGATAAAGTTGCAAAAAGAGCTGTGGTTGTTGGCTGTGGCGGCAGGTTCCCAGTCGAAAAGGACGCCAAAGAGGAAGTAAAGCTCTTCTTGGGTAATGCTGGAACTGCAATGCGGCCACTGACGGCAGCTGTAGTAGCTGCTGGTGGAAATGCAACGTATGTTTTCTTTATCCTAGT-GAAATAAGTATGAGATCCATGGGTATGTTTGGAGACTGATCGTGTCTTTTATTAAAAAAAAAACTTCAGTTATGTGCTTGATGG	FALSE	TRUE	FALSE	0	0	0	18	0.0254741
GTGGAAGCAGATAAAGTTGCAAAAAGAGCTGTGGTTGTTGGCTGTGGCGGCAGGTTCCCAGTCGAAAAGGACGCCAAAGAGGAAGTAAAGCTCTTCTTGGGTAATGCTGGAACTGCAATGCGGCCACTGACGGCAGCTGTAGTAGCTGCTGGTGGAAATGCAACGTATGTTTTCTTTATCCTAGTGGAAATAAGTATGAGATCCATGGGTATGTTTGGAGACTGATCGTTTCTTTTATTTAAAAAAAAACTTCAGTTATGTGCTTGATGG	FALSE	TRUE	FALSE	0	0	0	18	0.0254741
GTGGAAGCAGATAAAGTTGCAAAAAGAGCTGTGGTTGTTGGCTGTGGCGGCAGGTTCCCAGTCGAAAAGGACGCCAAAGAGGAAGTAAAGCTCTTCTTGGGTAATGCTGGAAGTGCTATGCGCAGACTGACGGCTGCTGTAGTAGCTGCTGGTGGAAATGCAACGTATGTTTTCTTTATCCTAGTGGAAATAAGTATGAGATCCATGGGTATGTTTGGAGACTGATCGTTTCTTTTATTAAAAAAAAACTTCAGTTATGTGCTTGATGG	FALSE	TRUE	FALSE	0	0	0	18	0.0254741
GTGGAAGCAGATAAAGTTGCAAAAAGAGCTGTGGTTGTTGGCTGTGGCGGCAGGTTCCCAGTCGAAAAGGACGCCAAAGAGGAAGTAAAGCTCTTCTTGGGTAATGCTGGAACTGCAATGCGGCCACTGACGGCAGCTGTAGTAGCTGCTGGTGGAAATGCAACGTATGTTTTCTTTATCCTAGT-GAAATAAGTATGAGATCCATGGGTATGTTTGGAGACTGATCATGTCTTTTATTAAAAAAAAACTTCAGTTATGTGCTTGATGG	FALSE	TRUE	FALSE	0	0	0	18	0.0254741
GT-GAAGCAGATAAAGTTGCAAAAAGAGCTGTGGTTGTTGGCTGTGGCGGCAGGTTCCCGGTCGAAAAGGACGCCAAAGAGGAAGTAAAGCTCTTCTTGGGTAATGCTGGAACTGCAATGCGGCCATTGACGGCAGCTGTAGTTGCTGCTGGTGGAAATGCAACGTATGTTTTCTTTATCCTAGT-GAAATAAGTATGAGATCCATGGGTATGTTTGGAGACTGATCATGTCTTTTATTTAAAAAAAAAACTTCAGTTATGTGCTTGATGG	FALSE	TRUE	FALSE	0	0	0	18	0.0254741
#NAME?	FALSE	TRUE	FALSE	0	0	0	17	0.0240589
GTGGAAGCAGATAAAGTTGCAAAAAGAGCTGTGGTTGTTGGCTGTGGCGGCAGGTTCCCGGTCGAAAAGGACGCCAAAGAGGAAGTAAAGCTCTTCTTGGGTAATGCTGGAACTGCAATGCGTCCATTGACGGCAGCTGTAGTAGCTGCTGGTGGAAATGCAACGTATGTTTTCTTTATCCTAGTTGAAATAAGTATGAGATCCATGGGTATGTTTGGAGACTGATCGTGTCTTTTATTAAAAAAAAACTTCAGTTATGTGCTTGATGT	FALSE	TRUE	FALSE	0	0	0	17	0.0240589
GTGGAAGCAGATAAAGTTGCAAAAAGAGCTGTGGTTGTTGGCTGTGGCGGCAGGTTCCCAGTCGAAAAGGACGCCAAAGAGGAAGTAAAGCTCTTCTTGGGTAATGCTGGAACTGCAATGCGGCCACTGACGGCAGCTGTAGTAGCTGCTGGTGGAAATGCAACGTATGTTTTCTTTATCCTAGTTGAAATAAGTATGAGATCCATGGGTATGTTTGGAGACTGATCATGTCTTTTATTTAAAAAAAAAACTTCAGTTATGTGCTTGATGG	FALSE	TRUE	FALSE	0	0	0	17	0.0240589
GTGGAAGCAGATAAAGTTGCAAAAAGAGCTGTGGTTGTTGGCTGTGGCGGCAGGTTCCCGGTCGAAAAGGACGCCAAAGAGGAAGTAAAGCTCTTCTTGGGTAATGCTGGAACTGCAATGCGGCCACTGA---CAGCTGTAGTAGCTGCTGGTGGAAATGCAACGTATGTTTTCTTTATCCTAGTGGAAATAAGTATGAGATCCATGGGTATGTTTGGAGACTGATCGTTTCTTTTATTAAAAAAAAACTTCAGTTATGTGCTTGATGG	TRUE	FALSE	FALSE	3	0	0	17	0.0240589
GTGGAAGCAGATAAAGTTGCAAAAAGAGCTGTGGTTGTTGGCTGTGGCGGCAGGTTCCCGGTCGAAAAGGACGCCAAAGAGGAAGTAAAGCTCTTCTTGGGTAATGCTGGAACTGCAATGCGTCCATTGACGGCAGCTGTAGTAGCTGCTGGTGGAAATGCAACGTATGTTTTCTTTATCCTAGTTGAAATAAGTATGAGATCCATGGGTATGTTTGGAGACTGATCGTGTCTTTTATTAAAAAAAAAACTTCAGTTATGTGCTTGATGA	FALSE	TRUE	FALSE	0	0	0	16	0.0226436
GTGGAAGCAGATAAAGTTGCAAAAAGAGCTGTGGTTGTTGGCTGTGGCGGCAGGTTCCCGGTCGAAAAGGACGCCAAAGAGGAAGTAAAGCTCTTCTTGGGTAATGCTGGAACTGCAATGCGGCCATTGACGGCAGCTGTAGTTGCTGCTGGTGGAAATGCAACGTATGTTTTCTTTATCCTAGTGGAAATAAGTATGAGATCCATGGGTATGTTTGGAGACTGATCGTGTCTTTTATTAAAAAAAAACTTCAGTTATGTGCTTGATGG	FALSE	TRUE	FALSE	0	0	0	16	0.0226436
GTGGAAGCAGATAAAGTTGCAAAAAGAGCTGTGGTTGTTGGCTGTGGCGGCAGGTTCCCGGTCGAAAAGGACGCCAAAGAGGAAGTAAAGCTCTTCTTGGGTAATGCTGGAACTGCAATGCGTCCATTGACGGCAGCTGTAGTAGCTGCTGGTGGAAATGCAACGTATGTTTTCTTTATCCTAGTGGAAATAAGTATGAGATCCATGGGTATGTTTGGAGACTGATCGTGTCTTTTATTAAAAAAAAACTTCAGTTATGTGCTTGATGG	FALSE	TRUE	FALSE	0	0	0	16	0.0226436
GT-GAAGCAGATAAAGTTGCAAAAAGAGCTGTGGTTGTTGGCTGTGGCGGCAGGTTCCCGGTCGAAAAGGACGCCAAAGAGGAAGTAAAGCTCTTCTTGGGTAATGCTGGAACTGCAATGCGTCCATTGACGGCAGCTGTAGTAGCTGCTGGTGGAAATGCAACGTATGTTTTCTTTATCCTAGTTGAAATAAGTATGAGATCCATGGGTATGTTTGGAGACTGATCGTGTCTTTTATTAAAAAAAAAACTTCAGTTATGTGCTTGATGG	FALSE	TRUE	FALSE	0	0	0	16	0.0226436
GTGGAAGCAGATAAAGTTGCAAAAAGAGCTGTGGTTGTTGGCTGTGGCGGCAGGTTCCCGGTCGAAAAGGACGCCAAAGAGGAAGTAAAGCTCTTCTTGGGTAATGCTGGAACTGCAATGCGGCCATTGACGGCAGCTGTAGTTGCTGCTGGTGGAAATGCAACGTATGTTTTCTTTATCCTAGT-GAAATAAGTATGAGATCCATGGGTATGTTTGGAGACTGATCGTTTCTTTTATTAAAAAAAAACTTCAGTTATGTGCTTGATGT	FALSE	TRUE	FALSE	0	0	0	16	0.0226436
GTGGAAGCAGATAAAGTTGCAAAAAGAGCTGTGGTTGTTGGCTGTGGCGGCAGGTTCCCGGTCGAAAAGGACGCCAAAGAGGAAGTAAAGCTCTTCTTGGGTAATGCTGGAACTGCAATGCGGCCATTGACGGCAGCTGTAGTTGCTGCTGGTGGAAATGCAACGTATGTTTTCTTTATCCTAGT-GAAATAAGTATGAGATCCATGGGTATGTTTGGAGACTGATCATGTCTTTTATTAAAAAAAAAAACTTCAGTTATGTGCTTGATGG	FALSE	TRUE	FALSE	0	0	0	16	0.0226436
GTGGAAGCAGATAAAGTTGCAAAAAGAGCTGTGGTTGTTGGCTGTGGCGGCAGGTTCCCGGTCGAAAAGGACGCCAAAGAGGAAGTAAAGCTCTTCTTGGGTAATGCTGGAACTGCAATGCGGCCATTGACGGCAGCTGTAGTTGCTGCTGGTGGAAATGCAACGTATGTTTTCTTTATCCTAGT-GAAATAAGTATGAGATCCATGGGTATGTTTGGAGACTGATCATGTCGTTTATTTAAAAAAAAAACTTCAGTTATGTGCTTGATGG	FALSE	TRUE	FALSE	0	0	0	16	0.0226436
GTGGAAGCAGATAAAGTTGCAAAAAGAGCTGTGGTTGTTGGCTGTGGCGGCAGGTTCCCAGTCGAAAAGGACGCCAAAGAGGAAGTAAAGCTCTTCTTGGGTAATGCTGGAACTGCAATGCGGCCACTGACGGCAGCTGTAGTAGCTGCTGGTGGAAATGCAACGTATGTTTTCTTTATCCTAGTGGAAATAAGTATGAGATCCATGGGTATGTTTGGAGACTGCTCGTTTCTTTTATTAAAAAAAAACTTCAGTTATGTGCTTGATGG	FALSE	TRUE	FALSE	0	0	0	16	0.0226436
GTGGAAGCAGATAAAGTTGCAAAAAGAGCTGTGGTTGTTGGCTGTGGCGGCAGGTTCCCAGTCGAAAAGGACGCCAAAGAGGAAGTAAAGCTCTTCTTGGGTAATGCTGGAACTGCAATGCGGCCACTGACGGCAGCTGTAGTAGCTGCTGGTGGAAATGCAACGTATGTTTTCTTTATCCTAGTGGAAATAAGTATGAGATCCATGGGTATGTTTGGAGACTGATCATGTCTTTTATTAAAAAAAAAACTTCAGTTATGTGCTTGATGG	FALSE	TRUE	FALSE	0	0	0	16	0.0226436
GTGGAAGCAGATAAAGTTGCAAAAAGAGCTGTGGTTGTTGGCTGTGGCGGCAGGTTCCCGGTCGAAAAGGACGCCAAAGAGGAAGTAAAGCTCTTCTTGGGTAATGCTGGAACTGCAATGCGTCCATTGACGGCAGCTGTAGTAGCTGCTGGTGGAAATGCAACGTATGTTTTCTTTATCCTAGTTGAAATAAGTATGAGATCCATGGGTATGTTTGGAGACTGATCATGTCTTTTATTAAAAAAAAAACTTCAGTTATGTGCTTGATGG	FALSE	TRUE	FALSE	0	0	0	16	0.0226436
GTGGAAGCAGATAAAGTTGCAAAAAGAGCTGTGGTTGTTGGCTGTGGCGGCAGGTTCCCGGTCGAAAAGGACGCCAAAGAGGAAGTAAAGCTCTTCTTGGGTAATGCTGGAACTGCAATGCGGCCATTGACGGCAGCTGTAGTTGCTGCTGGTGGAAATGCAACGTATGTTTTCTTTATCCTAGT-GAAATAAGTATGAGATCCATGGGTATGTTTGGAGACTGATCATGTCTTTTATTTAAAAAAAAAACTTCAGTTATGTGCTTGATGA	FALSE	TRUE	FALSE	0	0	0	16	0.0226436
GTGGAAGCAGATAAAGTTGCAAAAAGAGCTGTGGTTGTTGGCTGTGGCGGCAGGTTCCCAGTCGAAAAGGACGCCAAAGAGGAAGTAAAGCTCTTCTTGGGTAATGCTGGAACTGCAATGCGGCCACTGACGGCAGCTGTAGTAGCTGCTGGTGGAAATGCAACGTATGTTTTCTTTATCCTAGTGGAAATAAGTATGAGATCCATGGGTATGTTTGGAGACTGATCGTGTCTTTTATTTAAAAAAAAAACTTCAGTTATGTGCTTGATGG	FALSE	TRUE	FALSE	0	0	0	16	0.0226436
GTGGAAGCAGATAAAGTTGCAAAAAGAGCTGTGGTTGTTGGCTGTGGCGGCAGGTTCCCGGTCGAAAAGGACGCCAAAGAGGAAGTAAAGCTCTTCTTGGGTAATGCTGGAACTGCAATGCGGCCATTGACGGCAGCTGTAGTTGCTGCTGGTGGAAATGCAACGTATGTTTTCTTTATCCTAGT-GAAATAAGTATGAGATCCATGGGTATGTTTGGAGACTGATCATGTCTTTTATTTAAAAAGAAAACTTCAGTTATGTGCTTGATGG	FALSE	TRUE	FALSE	0	0	0	16	0.0226436
GTGGAAGCAGATAAAGTTGCAAAAAGAGCTGTGGTTGTTGGCTGTGGCGGCAGGTTCCCGGTCGAAAAGGACGCCAAAGAGGAAGTAAAGCTCTTCTTGGGTAATGCTGGAACTGCAATGCGGCCATTGACGGCAGCTGTAGTTGCTGCTGGTGGAAATGCAACGTATGTTTTCTTTATCCTAGT-GAAATAAGTATGAGATCCATGGGTATGTTTGGAGACTGATCATGTCTTTTATTTAAAAAAAAAACTTAAGTTATGTGCTTGATGG	FALSE	TRUE	FALSE	0	0	0	15	0.0212284
GTGGAAGCAGATAAAGTTGCAAAAAGAGCTGTGGTTGTTGGCTGTGGCGGCAGGTTCCCAGTCGAAAAGGACGCCAAAGAGGAAGTAAAGCTCTTCTTGGGTAATGCTGGAACTGCAATGCGGCCACTGACGGCAGCTGTAGTAGCTGCTGGTGGAAATGCAACGTATGTTTTCTTTATCCTAGTGGAAATAAGTATGAGATCCATGGGTATGTTTGGAGACTGATCGTTTCTTTTATTAAAAAAAAACTTCAGTTATGTGCTTGTTGG	FALSE	TRUE	FALSE	0	0	0	15	0.0212284
GTGGAAGCAGATAAAGTTGCAAAAAGAGCTGTGGTTGTTGGCTGTGGCGGCAGGTTCCCGGTCGAAAAGGACGCCAAAGAGGAAGTAAAGCTCTTCTTGGGTAATGCTGGAACTGCAATGCGGCCATTGACGGCAGCTGTAGTTGCTGCTGGTGGAAATGCAACGTATGTTTTCTTTATCCTAGT-GAAATAAGTATGAGATCCATGGGTATGTTTGGAGACTGATCATGTCTTTTATTTAAAAAAAAAATTTCAGTTATGTGCTTGATGG	FALSE	TRUE	FALSE	0	0	0	15	0.0212284
GTGGAAGCAGATAAAGTTGCAAAAAGAGCTGTGGTTGTTGGCTGTGGCGGCAGGTTCCCAGTCGAAAAGGACGCCAAAGAGGAAGTAAAGCTCTTCTTGGGTAATGCTGGAACTGCAATGCGGCCACTGACGGCAGCTGTAGTAGCTGCTGGTGGAAATGCAACGTATGTTTTCTTTATCCTAGTGGAAATAAGTATGAGATCCATGGGTATGTTTGGAGACTGATCGTTTCTTTTATTAAAAAGAAACTTCAGTTATGTGCTTGATGG	FALSE	TRUE	FALSE	0	0	0	15	0.0212284
GTGGAAGCAGATAAAGTTGCAAAAAGAGCTGTGGTTGTTGGCTGTGGCGGCAGGTTCCCGGTCGAAAAGGACGCCAAAGAGGAAGTAAAGCTCTTCTTGGGTAATGCTGGAACTGCAATGCGTCCATTGACGGCAGCTGTAGTAGCTGCTGGTGGAAATGCAACGTATGTTTTCTTTATCCTAGTTGAAATAAGTATGAGATCCATGGGTATGTTTGGAGACTGATCGTGTCTTTTATTAAAAAAAAAACTTCAGGTATGTGCTTGATGG	FALSE	TRUE	FALSE	0	0	0	15	0.0212284
GTGGAAGCAGATAAAGTTGCAAAAAGAGCTGTGGTTGTTGGCTGTGGCGGCAGGTTCCCAGTCGAAAAGGACGCCAAAGAGGAAGTAAAGCTCTTCTTGGGTAATGCTGGAACTGCAATGCGGCCACTGACGGCAGCTGTAGTAGCTGCTGGTGGAAATGCAACGTATGTTTTCTTTATCCTAGTGGAAATAAGTATGAGATCCATGGGTATGTTTGGAGACTGATCGTTTCTTTTATTAAAAAAAAACTTCCGTTATGTGCTTGATGG	FALSE	TRUE	FALSE	0	0	0	15	0.0212284
GTGGAAGCAGATAAAGTTGCAAAAAGAGTTGTGGTTGTTGGCTGTGGCGGCAGGTTCCCGGTCGAAAAGGACGCCAAAGAGGAAGTAAAGCTCTTCTTGGGTAATGCTGGAACTGCAATGCGGCCATTGACGGCAGCTGTAGTTGCTGCTGGTGGAAATGCAACGTATGTTTTCTTTATCCTAGTTGAAATAAGTATGAGATCCATGGGTATGTTTGGAGACTGATCGTGTCTTTTATTAAAAAAAAAACTTCAGTTATGTGCTTGATGG	FALSE	TRUE	FALSE	0	0	0	15	0.0212284
GTGGAAGCAGATAAAGTTGCAAAAAGAGCTGTGGTTGTTGGCTGTGGCGGCAGGTTCCCGGTCGAAAAGGACGCCAAAGAGGAAGTAAAGCTCTTCTTGGGTAATGCTGGAACTGCAATGCGGCCACTG--GGCAGCTGTAGTAGCTGCTGGTGGAAATGCAACGTATGTTTTCTTTATCCTAGTGGAAATAAGTATGAGATCCATGGGTATGTTTGGAGACTGATCGTTTCTTTTATTAAAAAAAAACTTCAGTTATGTGCTTGATGG	TRUE	FALSE	FALSE	2	0	0	15	0.0212284
GTGGAAGCAGATAAAGTTGCAAAAAGAGCTGTGGTTGTTGGCTGTGGCGGCAGGTTCCCGGTCGAAAAGGACGCCAAAGAGGAAGTAAAGCTCTTCTTGGGTAATGCTGGAACTGCAATGCGTCCATTGACGGCAGCTGTAGTAGCTGCTGGTGGAAATGCAACGTATGTTTTCTTTATCCTAGTTGAAATAAGTATGAGATCCATGGGTATGTATGGAGACTGATCGTGTCTTTTATTAAAAAAAAACTTCAGTTATGTGCTTGATGG	FALSE	TRUE	FALSE	0	0	0	15	0.0212284
GTGGAAGCAGATAAAGTTGCAAAAAGAGCTGTGGTTGTTGGCTGTGGCGGCAGGTTCCCGGTCGAAAAGGACGCCAAAGAGGAAGTAAAGCTCTTCTTGGGTAATGCTGGAACTGCAATGCGTCCATT---GGCAGCTGTAGTAGCTGCTGGTGGAAATGCAACGTATGTTTTCTTTATCCTAGTGGAAATAAGTATGAGATCCATGGGTATGTTTGGAGACTGATCGTTTCTTTTATTAAAAAAAAACTTCAGTTATGTGCTTGATGG	TRUE	FALSE	FALSE	3	0	0	15	0.0212284
GTGGAAGCAGATAAAGTTGCAAAAAGAGTTGTGGTTGTTGGCTGTGGCGGCAGGTTCCCGGTCGAAAAGGACGCCAAAGAGGAAGTAAAGCTCTTCTTGGGTAATGCTGGAACTGCAATGCGGCCATTGACGGCAGCTGTAGTTGCTGCTGGTGGAAATGCAACGTATGTTTTCTTTATCCTAGT-GAAATAAGTATGAGATCCATGGGTATGTTTGGAGACTGATCATGTCTTTTATTTAAAAAAAAACTTCAGTTATGTGCTTGATGG	FALSE	TRUE	FALSE	0	0	0	15	0.0212284
GTGGAAGCAGATAAAGTTGCAAAAAGAGCTGTGGTTGTTGGCTGTGGCGGCAGGTTCCCAGTCGAAAAGGACGCCAAAGAGGAAGTAAAGCTCTTCTTGGGTAATGCTGGAACTGCAATGCGGCCATTGACGGCAGCTGTAGTTGCTGCTGGTGGAAATGCAACGTATGTTTTCTTTATCCTAGT-GAAATAAGTATGAGATCCATGGGTATGTTTGGAGACTGATCATGTCTTTTATTAAAAAAAAACTTCAGTTATGTGCTTGATGG	FALSE	TRUE	FALSE	0	0	0	15	0.0212284
GTGGAAGCAGATAAAGTTGCAAAAAGAGCTGTGGTTGTTGGCTGTGGCGGCAGGTTCCCGGTCGAAAAGGACGCCAAAGAGGAAGTAAAGCTCTTCTTGGGTAATGCTGGAACTGCAATGCGTCCATTGACGGCAGCTGTAGTAGCTGCTGGTGGAAATGCAACGTATGTTTTCTTTATCCTAGTTGAAATAAGTATGAGATCCATGGGTATGTTTGGAGACTGATCGTGTCTTTTATTAAAAAAAAACTTCAGTTATGTGCTTGATTG	FALSE	TRUE	FALSE	0	0	0	15	0.0212284
GTGGAAGCAGATAAAGTTGCAAAAAGAGTTGTGGTTGTTGGCTGTGGCGGCAGGTTCCCGGTCGAAAAGGACGCCAAAGAGGAAGTAAAGCTCTTCTTGGGTAATGCTGGAACTGCAATGCGTCCATTGACGGCAGCTGTAGTAGCTGCTGGTGGAAATGCAACGTATGTTTTCTTTATCCTAGT-GAAATAAGTATGAGATCCATGGGTATGTTTGGAGACTGATCATGTCTTTTATTTAAAAAAAAAACTTCAGTTATGTGCTTGATGG	FALSE	TRUE	FALSE	0	0	0	15	0.0212284
GTGGAAGCAGATAAAGTTGCAAAAAGAGTTGTGGTTGTTGGCTGTGGCGGCAGGTTCCCAGTCGAAAAGGACGCCAAAGAGGAAGTAAAGCTCTTCTTGGGTAATGCTGGAACTGCAATGCGTCCATTGACGGCAGCTGTAGTAGCTGCTGGTGGAAATGCAACGTATGTTTTCTTTATCCTAGTTGAAATAAGTATGAGATCCATGGGTATGTTTGGAGACTGATCGTGTCTTTTATTAAAAAAAAAACTTCAGTTATGTGCTTGATGG	FALSE	TRUE	FALSE	0	0	0	14	0.0198132
GTGGAAGCAGATAAAGTTGCAAAAAGAGCTGTGGTTGTTGGCTGTGGCGGCAGGTTCCCGGTCGAAAAGGACGCCAAAGAGGAAGTAAAGCTCTTCTTGGGTAATGCTGGAACTGCAATGCGTCCATTGACGGCAGCTGTAGTAGCTGCTGGTGGAAATGCAACGTATGTTTTCTTTATCCTAGTGGAAATAAGTATGAGATCCATGGGTATGTTTGGAGACTGATCGTTTCTTTTATTTAAAAAAAAAACTTCAGTTATGTGCTTGATGG	FALSE	TRUE	FALSE	0	0	0	14	0.0198132
GTGGAAGCAGATAAAGTTGCAAAAAGAGCTGTGGTTGTTGGCTGTGGCGGCAGGTTCCCAGTCGAAAAGGACGCCAAAGAGGAAGTAAAGCTCTTCTTGGGTAATGCTGGAACTGCAATGCGGCCATTGACGGCAGCTGTAGTTGCTGCTGGTGGAAATGCAACGTATGTTTTCTTTATCCTAGT-GAAATAAGTATGAGATCCATGGGTATGTTTGGAGACTGATCGTGTCTTTTATTAAAAAAAAAACTTCAGTTATGTGCTTGATGG	FALSE	TRUE	FALSE	0	0	0	14	0.0198132
GTGGAAGCAGATAAAGTTGCAAAAAGAGCTGTGGTTGTTGGCTGTGGCGGCAGGTTCCCGGTCGAAAAGGACGCCAAAGAGGAAGTAAAGCTCTTCTTGGGTAATGCTGGAACTGCAATGCGTCCATTGACGGCAGCTGTAGTAGCTGCTGGTGGAAATGCAACGTATGTTTTCTTTATCCTAGTTGAAATAAGTATGAGATCCATGGGTATGTTTGGAGACTGATCGTGTCTTTTATTAAAAAAAAAACTTCAGTTATGTGCTTGATGGCTGTCTCTTATACACACTCCGAGCCCACGAG	FALSE	TRUE	FALSE	0	0	0	14	0.0198132
GTGGAAGCAGATAAAGTTGCAAAAAGAGCTGTGGTTGTTGGCTGTGGCGGCAGGTTCCCGGTCGAAAAGGACGCCAAAGAGGAAGTAAAGCTCTTCTTGGGTAATGCTGGAACTGCAATGCGGCCATTGACGGCAGCTGTAGTTGCTGCTGGTGGAAATGCAACGTATGTTTTCTTTATCCTAGT-GAAATAAGTATGAGATCCATGGGTATGTTTGGAGACTGATCATGTCTTTTATTTAAAAAAAAAACTTCAGTTATGTGATTGATGG	FALSE	TRUE	FALSE	0	0	0	14	0.0198132
GT-GAAGCAGATAAAGTTGCAAAAAGAGCTGTGGTTGTTGGCTGTGGCGGCAGGTTCCCAGTCGAAAAGGACGCCAAAGAGGAAGTAAAGCTCTTCTTGGGTAATGCTGGAACTGCAATGCGGCCACTGACGGCAGCTGTAGTAGCTGCTGGTGGAAATGCAACGTATGTTTTCTTTATCCTAGTGGAAATAAGTATGAGATCCATGGGTATGTTTGGAGACTGATCGTTTCTTTTATTAAAAAAAAACTTCAGTTATGTGCTTGATGG	FALSE	TRUE	FALSE	0	0	0	14	0.0198132
GTGGAAGCAGATAAAGTTGCAAAAAGAGCTGTGGTTGTTGGCTGTGGCGGCAGGTTCCCAGTCGAAAAGGACGCCAAAGAGGAAGTAAAGCTCTTCTTGGGTAATGCTGGAACTGCAATGCGGCCACTGACGGCAGCTGTAGTAGCTGCTGGTGGAAATGCAACGTATGTTTTCTTTATCCTAGTGGAAATAAGTATGAGATCCATGGGTATGTTTGGAGACTGATCGTTTCTTTTATTAAAAAAAAACTTCAGTTATGTGCTTGATGGC	FALSE	TRUE	FALSE	0	0	0	14	0.0198132
GTGGAAGCAGATAAAGTTGCAAAAAGAGCTGTGGTTGTTGGCTGTGGCGGCAGGTTCCCGGTCGAAAAGGACGCCAAAGAGGAAGTAAAGCTCTTCTTGGGTAATGCTGGAACTGCAATGCGGCCACT----GCAGCTGTAGTAGCTGCTGGTGGAAATGCAACGTATGTTTTCTTTATCCTAGTGGAAATAAGTATGAGATCCATGGGTATGTTTGGAGACTGATCGTTTCTTTTATTAAAAAAAAACTTCAGTTATGTGCTTGATGG	TRUE	FALSE	FALSE	4	0	0	14	0.0198132
GTGGAAGCAGATAAAGTTGCAAAAAGAGCTGTGGTTGTTGGCTGTGGCGGCAGGTTCCCGGTCGAAAAGGACGCCAAAGAGGAAGTAAAGCTCTTCTTGGGTAATGCTGGAACTGCAATGCGTCCATTGACGGCAGCTGTAGTAGCTGCTGGTGGAAATGCAACGTATGTTTTCTTTATCCTAGTGGAAATAAGTATGAGATCCATGGGTATGTTTGGAGACTGATCGTTTCTTTTATTAAAAAAAAACTTCAGTTATGTGCTTGATTG	FALSE	TRUE	FALSE	0	0	0	14	0.0198132
GTGGAAGCAGATAAAGTTGCAAAAAGAGCTGTGGTTGTTGGCTGTGGCGGCAGGTTCCCGGTCGAAAAGGACGCCAAAGAGGAAGTAAAGCTCTTCTTGGGTAATGCTGGAACTGCAATGCGTCCATTGACGGCAGCTGTAGTAGCTGCTGGTGGAAATGCAACGTATGTTTTCTTTATCCTAGTTGAAATAAGTATGAGATCCATGGGTATGTTTGTAGACTGATCGTGTCTTTTATTAAAAAAAAAACTTCAGTTATGTGCTTGATGG	FALSE	TRUE	FALSE	0	0	0	14	0.0198132
GTGGAAGCAGATAAAGTTGCAAAAAGAGCTGTGGTTGTTGGCTGTGGCGGCAGGTTCCCGGTCGAAAAGGACGCCAAAGAGGAAGTAAAGCTCTTCTTGGGTAATGCTGGAACTGCAATGCGTCCATTGACGGCAGCTGTAGTAGCTGCTGGTGGAAATGCAACGTATGTTTTCTTTATCCTAGTGGAAATAAGTATGAGATCCATGGGTATGTCTGGAGACTGATCGTTTCTTTTATTAAAAAAAAACTTCAGTTATGTGCTTGATGG	FALSE	TRUE	FALSE	0	0	0	14	0.0198132
GTGGAAGCAGATAAAGTTGCAAAAAGAGCTGTGGTTGTTGGCTGTGGCGGCAGGTTCCCAGTCGAAAAGGACGCCAAAGAGGAAGTAAAGCTCTTCTTGGGTAATGCTGGAACTGCAATGCGGCCACTGACGGCAGCTGTAGTAGCTGCTGGTGGAAATGCAACGTATGTTTTCTTTATCCTAGTGGAAATAAGTATGAGATCCATGGGTATGTTTGGAGACTGATCGTTTCTTTTATTAAAAAAAAACTTCAGTTCTGTGCTTGATGG	FALSE	TRUE	FALSE	0	0	0	14	0.0198132
GTGGAAGCAGATAAAGTTGCAAAAAGAGCTGTGGTTGTTGGCTGTGGCGGCAGGTTCCCGGTCGAAAAGGACGCCAAAGAGGAAGTAAAGCTCTTCTTGGGTAATGCTGGAACTGCAATGCGTCCATTGACGGCAGCTGTAGTAGCTGCTGGTGGAAATGCAACGTATGTTTTCTTTATCCTAGTGGAAATAAGTATGAGATCCATGGGTATGTTTGGAGACTGATCGTTTCTTTTATTAAAAAAAAACTTCAGTTATGTGCTTGATG-	FALSE	TRUE	FALSE	0	0	0	14	0.0198132
GTGGAAGCAGATAAAGTTGCAAAAAGAGCTGTGGTTGTTGGCTGTGGCGGCAGGTTCCCAGTCGAAAAGGACGCCAAAGAGGAAGTAAAGCTCTTCTTGGGTAATGCTGCAACTGCTATGCGCTTACTGACGGCTGCTGTAGTAGCTGCTGGTGGAAATGCAACGTATGTTTTCTTTATCCTAGTGGAAATAAGTATGAGATCCATGGGTATGTTTGGAGACTGATCGTTTCTTTTATTAAAAAAAAACTTCAGTTATGTGCTTGATGG	FALSE	TRUE	FALSE	0	0	0	14	0.0198132
GTGGAAGCAGATAAAGTTGCAAAAAGAGCTGTGGTTGTTGGCTGTGGCGGCAGGTTCCCGGTCGAAAAGGACGCCAAAGAGGAAGTAAAGCTCTTCTTGGGTAATGCTGGAACTGCAATGCGTCCATTGACGGCAGCTGTAGTAGCTGCTGGTGGAAATGCAACGTATGTTTTCTTTATCCTAGTTGAAATAAGTATGAGATCCATGGGTATGTTTGGAGACTGATCGTGTCTTTTATTAAAAAAAAAACTTCAGTTATGTGCTTGAT--	FALSE	TRUE	FALSE	0	0	0	14	0.0198132
GTGGAAGCAGATAAAGTTGCAAAAAGAGCTGTGGTTGTTGGCTGTGGCGGCAGGTTCCCAGTCGAAAAGGACGCCAAAGAGGAAGTAAAGCTCTTCTTGGGTAATGCTGGAACTGCAATGCGGCCACT----GCAGCTGTAGTAGCTGCTGGTGGAAATGCAACGTATGTTTTCTTTATCCTAGTGGAAATAAGTATGAGATCCATGGGTATGTTTGGAGACTGATCGTTTCTTTTATTAAAAAAAAAACTTCAGTTATGTGCTTGATGG	TRUE	FALSE	FALSE	4	0	0	14	0.0198132
GTGGAAGCAGATAAAGTTGCAAAAAGAGCTGTGGTTGTTGGCTGTGGCGGCAGGTTCCCGGTCGAAAAGGACGCCAAAGAGGAAGTAAAGCTCTTCTTGGGTAATGCTGGAACTGCAATGCGTCCATTGACGGCAGCTGTAGTAGCTGCTGGTGGAAATGCAACGTATGTTTTCTTTATCCTAGTTGAAATAAGTATGAGATCCATGGGTATGTTTGGAGACTGATCGTGTCTTTTATTAAAAAGAAAACTTCAGTTATGTGCTTGATGG	FALSE	TRUE	FALSE	0	0	0	14	0.0198132
GTGGAAGCAGATAAAGTTGCAAAAAGAGCTGTGGTTGTTGGCTGTGGCGGCAGGTTCCCGGTCGAAAAGGACGCCAAAGAGGAAGTAAAGCTCTTCTTGGGTAATGCTGGAACTGCAATGCGGCCATTGACGGCAGCTGTAGTTGCTGCTGGTGGAAATGCAACGTATGTTTTCTTTATCCTAGT-GAAATAAGTATGAGATCCATGGGTATGTTTGGAGACTGATCATGTCTTTTATTTAAAAATAAAACTTCAGTTATGTGCTTGATGG	FALSE	TRUE	FALSE	0	0	0	13	0.018398
GTGGAAGCAGATAAAGTTGCAAAAAGAGCTGTGGTTGTTGGCTGTGGCGGCAGGTTCCCGGTCGAAAAGGACGCCAAAGAGGAAGTAAAGCTCTTCTTGGGTAATGCTGGAACTGCAATGCGGCCATTGACGGCAGCTGTAGTTGCTGCTGGTGGAAATGCAACGTATGTTTTCTTTATCCTAGT-GAAATAAGTATGAGATTCATGGGTATGTTTGGAGACTGATCATGTCTTTTATTTAAAAAAAAAACTTCAGTTATGTGCTTGATGG	FALSE	TRUE	FALSE	0	0	0	13	0.018398
GTGGAAGCAGATAAAGTTGCAAAAAGAGCTGTGGTTGTTGGCTGTGGCGGCAGGTTCCCGGTCGAAAAGGACGCCAAAGAGGAAGTAAAGCTCTTCTTGGGTAATGCTGGAACTGCAATGCGTCCATTGACGGCAGCTGTAGTAGCTGCTGGTGGAAATGCAACGTATGTTTTCTTTATCCTAGT-GAAATAAGTATGAGATCCATGGGTATGTTTGGAGACTGATCATGTCTTTTATTAAAAAAAAACTTCAGTTATGTGCTTGATGG	FALSE	TRUE	FALSE	0	0	0	13	0.018398
GTGGAAGCAGATAAAGTTGCAAAAAGAGCTGTGGTTGTTGGCTGTGGCGGCAGGTTCCCGGTCGAAAAGGACGCCAAAGAGGAAGTAAAGCTCTTCTTGGGTAATGCTGGAACTGCAATGCGGCCATTGACGGCAGCTGTAGTTGCTGCTGGTGGAAATGCAACGTATGTTTTCTTTATCCTAGTTGAAATAAGTATGAGATCCATGGGTATGTTTGGAGACTGATCGTGTCTTTTATTAAAAAAAAAACTTCAGTTATGTTCTTGATGG	FALSE	TRUE	FALSE	0	0	0	13	0.018398
GTGGAAGCAGATAAAGTTGCAAAAAGAGCTGTGGTTGTTGGCTGTGGCGGCAGGTTCCCGGTCGAAAAGGACGCCAAAGAGGAAGTAAAGCTCTTCTTGGGTAATGCTGGAACTGCAATGCGTCCATTGACGGCAGCTGTAGTAGCTGCTGGTGGAAATGCAACGTATGTTTTCTTTATCCTAGT-GAAATAAGTATGAGATCCATGGGTATGTTTGGAGACTGATCGTGTCTTTTATTAAAAAAAAAACTTCAGTTATGTGCTTGATGG	FALSE	TRUE	FALSE	0	0	0	13	0.018398
GTGGAAGCAGATAAAGTTGCAAAAAGAGCTGTGGTTGTTGGCTGTGGCGGCAGGTTCCCAGTCGAAAAGGACGCCAAAGAGGAAGTAAAGCTCTTCTTGGGTAATGCTGGAACTGCAATGCGGCCACTGACGGCAGCTGTAGTAGCTGCTGGTGGAAATGCAACGTATGTTTTCTTTATCCTAGTGGAAATAAGTATGAGATCCATGGGTATGTTTGGAGACTGATCGTTTCTTTTATTAATAAAAAACTTCAGTTATGTGCTTGATGG	FALSE	TRUE	FALSE	0	0	0	13	0.018398
GTGGAAGCAGATAAAGTTGCAAAAAGAGTTGTGGTTGTTGGCTGTGGCGGCAGGTTCCCAGTCGAAAAGGACGCCAAAGAGGAAGTAAAGCTCTTCTTGGGTAATGCTGGAACTGCAATGCGGCCACTGACGGCAGCTGTAGTAGCTGCTGGTGGAAATGCAACGTATGTTTTCTTTATCCTAGT-GAAATAAGTATGAGATCCATGGGTATGTTTGGAGACTGATCATGTCTTTTATTTAAAAAAAAAACTTCAGTTATGTGCTTGATGG	FALSE	TRUE	FALSE	0	0	0	13	0.018398
GTGGAAGCAGATAAAGTTGCAAAAAGAGCTGTGGTTGTTGGCTGTGGCGGCAGGTTCCCGGTCGAAAAGGACGCCAAAGAGGAAGTAAAGCTCTTCTTGGGTAATGCTGGAACTGCAATGCGGCCATTGACGGCAGCTGTAGTTGCTGCTGGTGGAAATGCAACGTATGTTTTCTTTATCCTAGTGGAAATAAGTATGAGATCCATGGGTATGTTTGGAGACTGATCGTTTCTTTTATTAAAAAAAAACTTCAGTTATGTTCTTGATGG	FALSE	TRUE	FALSE	0	0	0	13	0.018398
GTGGAAGCAGATAAAGTTGCAAAAAGAGCTGTGGTTGTTGGCTGTGGCGGCAGGTTCCCAGTCGAAAAGGACGCCAAAGAGGAAGTAAAGCTCTTCTTGGGTAATGCTGGAACTGCAATGCGGCCACT---GGCAGCTGTAGTAGCTGCTGGTGGAAATGCAACGTATGTTTTCTTTATCCTAGTGGAAATAAGTATGAGATCCATGGGTATGTTTGGAGACTGATCGTTTCTTTTTTTAAAAAAAAACTTCAGTTATGTGCTTGATGG	TRUE	FALSE	FALSE	3	0	0	13	0.018398
GTGGAAGCAGATAAAGTTGCAAAAAGAGCTGTGGTTGTTGGCTGTGGCGGCAGGTTCCCAGTCGAAAAGGACGCCAAAGAGGAAGTAAAGCTCTTCTTGGGTAATGCTGGAACTGCAATGCGGCCACTGACGGCAGCTGTAGTAGCTGCTGGTGGAAATGCAACGTATGTTTTCTTTATCCTAGTGGAAATAAGTATGAGATCCATGGGTATGTTTGGCGACTGATCGTTTCTTTTATTAAAAAAAAACTTCAGTTATGTGCTTGATGG	FALSE	TRUE	FALSE	0	0	0	13	0.018398
GTGGAAGCAGATAAAAGTTGCAAAAAGAGCTGTGGTTGTTGGCTGTGGCGGCAGGTTCCCGGTCGAAAAGGACGCCAAAGAGGAAGTAAAGCTCTTCTTGGGTAATGCTGGAACTGCAATGCGTCCATTGACGGCAGCTGTAGTAGCTGCTGGTGGAAATGCAACGTATGTTTTCTTTATCCTAGTTGAAATAAGTATGAGATCCATGGGTATGTTTGGAGACTGATCGTGTCTTTTATTAAAAAAAAAACTTCAGTTATGTGCTTGATGG	FALSE	TRUE	FALSE	0	0	0	13	0.018398
GTGGAAGCAGATAAAGTTGCAAAAAGAGCTGTGGTTGTTGGCTGTGGCGGCAGGTTCCCGGTCGAAAAGGACGCCAAAGAGGAAGTAAAGCTCTTCTTGGGTAATGCTGGAACTGCAATGCGGCCATTGACGGCAGCTGTAGTTGCTGCTGGTGGAAATGCAACGTATGTTTTCTTTATCCTAGT-GAAATAAGTATGAGATCCATGGGTATGTTTGGAGACTGATCATGTCTTTTATTTAAAAAAAAAACTTCAGTTATGTGCTTGATGGCTGTCTCTTATACACACTCCGAGCCCACGAG	FALSE	TRUE	FALSE	0	0	0	13	0.018398
GTGGAAGCAGATAAAGTTGCAAAAAGAGCTGTGGTTGTTGGCTGTGGCGGCAGGTTCCCAGTCGAAAAGGACGCCAAAGAGGAAGTAAAGCTCTTCTTGGGTAATGCTGGAACTGCAATGCGGCCACTGA---CAGCTGTAGTAGCTGCTGGTGGAAATGCAACGTATGTTTTCTTTATCCTAGTGGAAATAAGTATGAGATCCATGGGTATGTTTGGAGACTGATCGTTTCTTTTATTAAAAAAAAAACTTCAGTTATGTGCTTGATGG	TRUE	FALSE	FALSE	3	0	0	13	0.018398
GTGGAAGCAGATAAAGTTGCAAAAAGAGTTGTGGTTGTTGGCTGTGGCGGCAGGTTCCCGGTCGAAAAGGACGCCAAAGAGGAAGTAAAGCTCTTCTTGGGTAATGCTGGAACTGCAATGCGGCCATTGACGGCAGCTGTAGTTGCTGCTGGTGGAAATGCAACGTATGTTTTCTTTATCCTAGT-GAAATAAGTATGAGATCCATGGGTATGTTTGGAGACTGATCGTTTCTTTTATTAAAAAAAAACTTCAGTTATGTGCTTGATGG	FALSE	TRUE	FALSE	0	0	0	13	0.018398
GTGG-AGCAGATAAAGTTGCAAAAAGAGCTGTGGTTGTTGGCTGTGGCGGCAGGTTCCCAGTCGAAAAGGACGCCAAAGAGGAAGTAAAGCTCTTCTTGGGTAATGCTGGAACTGCAATGCGGCCACTGACGGCAGCTGTAGTAGCTGCTGGTGGAAATGCAACGTATGTTTTCTTTATCCTAGTGGAAATAAGTATGAGATCCATGGGTATGTTTGGAGACTGATCGTTTCTTTTATTAAAAAAAAACTTCAGTTATGTGCTTGATGG	FALSE	TRUE	FALSE	0	0	0	13	0.018398
GTGGAAGCAGATAAAGTTGCAAAAAGAGCTGTGGTTGTTGGCTGTGGCGGCAGGTTCCCAGTCGAAAAGGACGCCAAAGAGGAAGTAAAGCTCTTCTTGGGTAATGCTGGAACTGCAATGCGGCCACT---GGCAGCTGTAGTAGCTGCTGGTGGAAATGCAACGTATGTTTTCTTTATCCTAGTGGAAATAAGTATGAGATCCATGGGTATGTTTGGTGACTGATCGTTTCTTTTATTAAAAAAAAACTTCAGTTATGTGCTTGATGG	TRUE	FALSE	FALSE	3	0	0	12	0.0169827
GTGGAAGCAGATAAAGTTGCAAAAAGAGCTGTGGTTGTTGGCTGTGGCGGCAGGTTCCCGGTCGAAAAGGACGCCAAAGAGGAAGTAAAGCTCTTCTTGGGTAATGCTGGAACTGCAATGCGGCCATTGACGGCAGCTGTAGTTGCTGCTGGTGGAAATGCAACGTATGTTTTCTTTATCCTAGT-GAAATAAGTATGAGATCCATGGGTATGTTTGGAGACTGATCATGTCTTTTATTTAAAAAAAAAACTTCAGTTATGTGCTTGAGGG	FALSE	TRUE	FALSE	0	0	0	12	0.0169827
GTGGAAGCAGATAAAGTTGCAAAAAGAGCTGTGGTTGTTGGCTGTGGCGGCAGGTTCCCGGTCGAAAAGGACGCCAAAGAGGAAGTAAAGCTCTTCTTGGGTAATGCTGGAACTGCAATGCGTCCATTGACGGCAGCTGTAGTAGCTGCTGGTGGAAATGCAACGTATGTTTTCTTTATCCTAGTTGAAATAAGTATGAGATCCATGGGTATGTTTGGAGACTGATCGTGTCTTTTATTACAAAAAAAACTTCAGTTATGTGCTTGATGG	FALSE	TRUE	FALSE	0	0	0	12	0.0169827
GTGGAAGCAGATAAAGTTGCAAAAAGAGCTGTGGTTGTTGGCTGTGGCGGCAGGTTCCCGGTCGAAAAGGACGCCAAAGAGGAAGTAAAGCTCTTCTTGGGTAATGCTGGAACTGCAATGCGGCCATTGACGGCAGCTGTAGTTGCTGCTGGTGGAAATGCAACGTATGTTTTCTTTATCCTAGTGGAAATAAGTATGAGATCCATGGGTATGTTTGGAGACTGATCGTTTCTTTTATTTAAAAAAAAAACTTCAGTTATGTGCTTGATGG	FALSE	TRUE	FALSE	0	0	0	12	0.0169827
GTGGAAGCAGATAAAGTTGCAAAAAGAGCTGTGGTTGTTGGCTGTGGCGGCAGGTTCCCAGTCGAAAAGGACGCCAAAGAGGAAGTAAAGCTCTTCTTGGGTAATGCTGGAACTGCAATGCGGCCACTGACGGCAGCTGTAGTAGCTGCTGGTGGAAATGCAACGTATGTTTTCTTTATCCTAGTGGAAATAAGTATGAGATCCATGGGTATGTTTGGAGACTGATCGTTTCTTTTATTAAACAAAAACTTCAGTTATGTGCTTGATGG	FALSE	TRUE	FALSE	0	0	0	12	0.0169827
GTGGAAGCAGATAAAGTTGCAAAAAGAGCTGTGGTTGTTGGCTGTGGCGGCAGGTTCCCGGTCGAAAAGGACGCCAAAGAGGAAGTAAAGCTCTTCTTGGGTAATGCTGGAACTGCAATGCGGCCATTGACGGCAGCTGTAGTTGCTGCTGGTGGAAATGCAACGTATGTTTTCTTTATCCTAGT-GAAATAAGTATGAGATCCATGGGTATGTTTGGAGACTGATCGTGTCTTTTATTTAAAAAAAAAACTTCAGTTATGTGCTTGATGG	FALSE	TRUE	FALSE	0	0	0	12	0.0169827
GTGGAAGCAGATAAAGTTGCAAAAAGAGCTGTGGTTGTTGGCTGTGGCGGCAGGTTCCCAGTCGAAAAGGACGCCAAAGAGGAAGTAAAGCTCTTCTTGGGTAATGCTGGAACTGCAATGCGGCCACTGACGGCAGCTGTAGTAGCTGCTGGTGGAAATGCAACGTATGTTTTCTTTATCCTAGTGGAAATAAGTATGAGATCCATGGGTATGTTTGGAGACTGATCATGTCTTTTATTTAAAAAAAAACTTCAGTTATGTGCTTGATGG	FALSE	TRUE	FALSE	0	0	0	12	0.0169827
GTGGAAGCAGATAAAGTTGCAAAAAGAGCTGTGGTTGTTGGCTGTGGCGGCAGGTTCCCGGTCGAAAAGGACGCCAAAGAGGAAGTAAAGCTCTTCTTGGGTAATGCTGGAACTGCAATGCGGCCATTGACGGCAGCTGTAGTTGCTGCTGGTGGAAATGCAACGTATGTTTTCTTTATCCTAGT-GCAATAAGTATGAGATCCATGGGTATGTTTGGAGACTGATCATGTCTTTTATTTAAAAAAAAAACTTCAGTTATGTGCTTGATGG	FALSE	TRUE	FALSE	0	0	0	12	0.0169827
GTGGAAGCAGATAAAGTTGCAAAAAGAGTTGTGGTTGTTGGCTGTGGCGGCAGGTTCCCAGTCGAAAAGGACGCCAAAGAGGAAGTAAAGCTCTTCTTGGGTAATGCTGGAACTGCAATGCGGCCACT---GGCAGCTGTAGTAGCTGCTGGTGGAAATGCAACGTATGTTTTCTTTATCCTAGTGGAAATAAGTATGAGATCCATGGGTATGTTTGGAGACTGATCGTTTCTTTTATTAAAAAAAAACTTCAGTTATGTGCTTGATGG	TRUE	FALSE	FALSE	3	0	0	12	0.0169827
GTGGAAGCAGATAAAGTTGCAAAAAGAGCTGTGGTTGTTGGCTGTGGCGGCAGGTTCCCGGTCGAAAAGGACGCCAAAGAGGAAGTAAAGCTCTTCTTGGGTAATGCTGGAACTGCAATGCGTCCATTGACGGCAGCTGTAGTAGCTGCTGGTGGAAATGCAACGTATGTTTTCTTTATCCTAGTTGAAATAAGTATGAGATCCATGGGTATGTCTGGAGACTGATCGTGTCTTTTATTAAAAAAAAACTTCAGTTATGTGCTTGATGG	FALSE	TRUE	FALSE	0	0	0	12	0.0169827
GTGGAAGCAGATAAAGTTGCAAAAAGAGCTGTGGTTGTTGGCTGTGGCGGCAGGTTCCCAGTCGAAAAGGACGCCAAAGAGGAAGTAAAGCTCTTCTTGGGTAATGCTGGAACTGCAATGCGTCCACTGACGGCAGCTGTAGTAGCTGCTGGTGGAAATGCAACGTATGTTTTCTTTATCCTAGTGGAAATAAGTATGAGATCCATGGGTATGTTTGGAGACTGATCGTTTCTTTTATTAAAAAAAAACTTCAGTTATGTGCTTGATGG	FALSE	TRUE	FALSE	0	0	0	12	0.0169827
GTGGAAGCAGATAAAGTTGCAAAAAGAGCTGTGGTTGTTGGCTGTGGCGGCAGGTTCCCAGTCGAAAAGGACGCCAAAGAGGAAGTAAAGCTCTTCTTGGGTAATGCTGGAACTGCAATGCGGCCATTGACGGCAGCTGTAGTTGCTGCTGGTGGAAATGCAACGTATGTTTTCTTTATCCTAGTTGAAATAAGTATGAGATCCATGGGTATGTTTGGAGACTGATCGTGTCTTTTATTAAAAAAAAACTTCAGTTATGTGCTTGATGG	FALSE	TRUE	FALSE	0	0	0	12	0.0169827
GTGGAAGCAGATAAAGTTGCAAAAAGAGCTGTGGTTGTTGGCTGTGGCGGCAGGTTCCCGGTCGAAAAGGACGCCAAAGAGGAAGTAAAGCTCTTCTTGGGTAATGCTGGAACTGCAATGCGTCCATTGACGGCAGCTGTAGTAGCTGCTGGTGGAAATGCAACGTATGTTTTCTTTATCCTAGTTGAAATAAGTATGAGATCCATGGGTATGTTTGGAGACTGATCGTGTCTTTTATTAAAAAAAAAACTTCAGTTATGTGCTAGATGG	FALSE	TRUE	FALSE	0	0	0	12	0.0169827
GTGGAAGCAGATAAAGTTGCAAAAAGAGCTGTGGTTGTTGGCTGTGGCGGCAGGTTCCCGGTCGAAAAGGACGCCAAAGAGGAAGTAAAGCTCTTCTTGGGTAATGCTGGAACTGCAATGCGTCCATTGACGGCAGCTGTAGTAGCTGCTGGTGGAAATGCAACGTATGTTTTCTTTATCCTAGTTGAAATAAGTATGAGATCCATGGGTATGTTTGGAGACTGATCGTGTCTTTTATTAAAAAAAAAACTTCAGTTATGTGC-TGATGG	FALSE	TRUE	FALSE	0	0	0	12	0.0169827
-TGGAAGCAGATAAAGTTGCAAAAAGAGCTGTGGTTGTTGGCTGTGGCGGCAGGTTCCCGGTCGAAAAGGACGCCAAAGAGGAAGTAAAGCTCTTCTTGGGTAATGCTGGAACTGCAATGCGTCCATTGACGGCAGCTGTAGTAGCTGCTGGTGGAAATGCAACGTATGTTTTCTTTATCCTAGTTGAAATAAGTATGAGATCCATGGGTATGTTTGGAGACTGATCGTGTCTTTTATTAAAAAAAAAACTTCAG	FALSE	TRUE	FALSE	0	0	0	12	0.0169827
GTGGAAGCAGATAAAGTTGCAAAAAGAGCTGTGGTTGTTGGCTGTGGCGGCAGGTTCCCAGTCGAAAAGGACGCCAAAGAGGAAGTAAAGCTCTTCTTGGGTAATGCTGGAACTGCAATGCGGCCACT---GGCAGCTGTAGTAGCTGCTGGTGGAAATGCAACGTATGTTTTCTTTATCCTAGTGGAAATAAGTATGAGATCCATGGGTATGTTTGGAGACTGATCGTGTCTTTTATTAAAAAAAAACTTCAGTTATGTGCTTGATGG	TRUE	FALSE	FALSE	3	0	0	11	0.0155675
GTGGAAGCAGATAAAGTTGCAAAAAGAGCTGTGGTTGTTGGCTGTGGCGGCAGGTTCCCAGTCGAAAAGGACGCCAAAGAGGAAGTAAAGCTCTTCTTGGGTAATGCTGGAACTGCAATGCGGCCACTGACGGCAGCTGTAGTAGCTGCTGGTGGAAATGCAACGTATGTTTTCTTTATCCTAGTGGAAATAAGTATGAGATCCATGGGTATGTTTGGAGCCTGATCGTTTCTTTTATTAAAAAAAAACTTCAGTTATGTGCTTGATGG	FALSE	TRUE	FALSE	0	0	0	11	0.0155675
GTGGAAGCAGATAAAGTTGCAAAAAGAGCTGTGGTTGTTGGCTGTGGCGGCAGGTTCCCGGTCGAAAAGGACGCCAAAGAGGAAGTAAAGCTCTTCTTGGGTAATGCTGGAACTGCAATGCGTCCATTGACGGCAGCTGTAGTAGCTGCTGGTGGAAATGCAACGTATGTTTTCTTTATCCTAGTTGAAATAAGTATGAGATCCATGGGTATGTTTGGAGACTGATCGTGTCTTTTATTAAAAAAAAAACTTCAGTGATGTGCTTGATGG	FALSE	TRUE	FALSE	0	0	0	11	0.0155675
GTGGAAGCAGATAAAGTTGCAAAAAGAGCTGTGGTTGTTGGCTGTGGCGGCAGGTTCCCGGTCGAAAAGGACGCCAAAGAGGAAGTAAAGCTCTTCTTGGGTAATGCTGGAACTGCAATGCGGCCATTGACGGCAGCTGTAGTTGCTGCTGGTGGAAATGCAACGTATGTTTTCTTTATCCTAGT-GAAATAAGTATGAGATCCATGGGTATGTTTGGAGACTGATCATGTCTTTTATTTAAAAACAAAACTTCAGTTATGTGCTTGATGG	FALSE	TRUE	FALSE	0	0	0	11	0.0155675
GTGGAAGCAGATAAAGTTGCAAAAAGAGCTGTGGTTGTTGGCTGTGGCGGCAGGTTCCCAGTCGAAAAGGACGCCAAAGAGGAAGTAAAGCTCTTCTTGGGTAATGCTGGAACTGCAATGCGGCCACTGACGGCAGCTGTAGTAGCTGCTGGTGGAAATGCAACGTATGTTTTCTTTATCCTAGTGGAAATAAGTATGAGATCCATGGGTATGTTTGGAGACTGATCGTTTCTTTTATTAAAAAAAACCTTCAGTTATGTGCTTGATGG	FALSE	TRUE	FALSE	0	0	0	11	0.0155675
GTGGAAGCAGATAAAGTTGCAAAAAGAGCTGTGGTTGTTGGCTGTGGCGGCAGGTTCCCGGTCGAAAAGGACGCCAAAGAGGAAGTAAAGCTCTTCTTGGGTAATGCTGGAACTGCAATGCGTCCATTGACGGCAGCTGTAGTAGCTGCTGGTGGAAATGCAACGTATGTTTTCTTTATCCTAGTTGAAATAAGTATGAGATCCATGGGTATGTTTGGAGACTGATCGTGTCTTTTATT-AAAAAAAACTTCAGTTATGTGCTTGATGG	FALSE	TRUE	FALSE	0	0	0	11	0.0155675
GTGGAAGCAGATAAAGTTGCAAAAAGAGCTGTGGTTGTTGGCTGTGGCGGCAGGTTCCCAGTCGAAAAGGACGCCAAAGAGGAAGTAAAGCTCTTCTTGGGTAATGCTGGAACTGCAATGCGGCCACTGACGGCAGCTGTAGTAGCTGCTGGTGGAAATGCAACGTATGTTTTCTTTATCCTAGTGGAAATAAGTATGAGATCCATGGGTATGTTTGGAGACTGATCGTTTCTTTTATTAAAAAAAAAACTTCAGTTATGTTCTTGATGG	FALSE	TRUE	FALSE	0	0	0	11	0.0155675
GTGGAAGCAGATAAAGTTGCAAAAAGAGCTGTGGTTGTTGGCTGTGGCGGCAGGTTCCCGGTCGAAAAGGACGCCAAAGAGGAAGTAAAGCTCTTCTTGGGTAATGCTGGAACTGCAATGCGGCCATTGACGGCAGCTGTAGTTGCTGCTGGTGGAAATGCAACGTATGTTTTCTTTATCCTAGT-GAAATAAGTATGAGATCCATGGGTATGTTTGGAGACTGATCATGTCTTTTATTTAAAAAAAAAACTTCAGTTATGTGCTGGATGG	FALSE	TRUE	FALSE	0	0	0	11	0.0155675
GTGGAAGCAGATAAAGTTGCAAAAAGAGTTGTGGTTGTTGGCTGTGGCGGCAGGTTCCCGGTCGAAAAGGACGCCAAAGAGGAAGTAAAGCTCTTCTTGGGTAATGCTGGAACTGCAATGCGGCCATTGACGGCAGCTGTAGTTGCTGCTGGTGGAAATGCAACGTATGTTTTCTTTATCCTAGT-GAAATAAGTATGAGATCCATGGGTATGTTTGGAGACTGATCATGTCTTTTATTAAAAAAAAAACTTCAGTTATGTGCTTGATGG	FALSE	TRUE	FALSE	0	0	0	11	0.0155675
GTGGAAGCAGATAAAGTTGCAAAAAGAGCTGTGGTTGTTGGCTGTGGCGGCAGGTTCCCAGTCGAAAAGGACGCCAAAGAGGAAGTAAAGCTCTTCTTGGGTAATGCTGGAACTGCAATGCGGCCACTGACGGCAGCTGTAGTAGCTGCTGGTGGAAATGCAACGTATGTTTTCTTTATCCTAGTGGAAATAAGTATGAGATCCATGGGTATGTTTGGAGACTGATCGTTTCTTTTATTAAAAAAAAACTTCAGTTAGGTGCTTGATGG	FALSE	TRUE	FALSE	0	0	0	11	0.0155675
GTGGAAGCAGATAAAGTTGCAAAAAGAGCTGTGGTTGTTGGCTGTGGCGGCAGGTTCCCGGTCGAAAAGGACGCCAAAGAGGAAGTAAAGCTCTTCTTGGGTAATGCTGGAACTGCAATGCGGCCATTGACGGCAGCTGTAGTTGCTGCTGGTGGAAATGCAACGTATGTTTTCTTTATCCTAGTGGAAATAAGTATGAGATCCATGGGTATGTCTGGAGACTGATCGTTTCTTTTATTAAAAAAAAACTTCAGTTATGTGCTTGATGG	FALSE	TRUE	FALSE	0	0	0	11	0.0155675
GTGGAAGCAGATAAAGTTGCAAAAAGAGCTGTGGTTGTTGGCTGTGGCGGCAGGTTCCCGGTCGAAAAGGACGCCAAAGAGGAAGTAAAGCTCTTCTTGGGTAATGCTGGAACTGCAATGCGTCCATTGACGGCAGCTGTAGTAGCTGCTGGTGGAAATGCAACGTATGTTTTCTTTATCCTAGTGGAAATAAGTATGAGATCCATGGGTATGTTTGGAGACTGATCGTTTCTTTTATTAAAAAAAAACTTCAGTTATTTGCTTGATGG	FALSE	TRUE	FALSE	0	0	0	11	0.0155675
GTGGAAGCAGATAAAGTTGCAAAAAGAGCTGTGGTTGTTGGCTGTGGCGGCAGGTTCCCAGTCGAAAAGGACGCCAAAGAGGAAGTAAAGCTCTTCTTGGGTAATGCTGGAACTGCAATGCGGCCACT---GGCAGCTGTAGTAGCTGCTGGTGGAAATGCAACGTATGTTTTCTTTATCCTAGTGGAAATAAGTATGAGATCCATGGGTATGTTTGGAGACTGATCGTTTCTTTTATTAAAAAAAAACTTCAGTTATGTGCTTGATG-	TRUE	FALSE	FALSE	3	0	0	11	0.0155675
GTGGAAGCAGATAAAGTTGCAAAAAGAGTTGTGGTTGTTGGCTGTGGCGGCAGGTTCCCGGTCGAAAAGGACGCCAAAGAGGAAGTAAAGCTCTTCTTGGGTAATGCTGGAACTGCAATGCGTCCATTGACGGCAGCTGTAGTAGCTGCTGGTGGAAATGCAACGTATGTTTTCTTTATCCTAGTTGAAATAAGTATGAGATCCATGGGTATGTTTGGAGACTGATCGTGTCTTTTATTTAAAAAAAAAACTTCAGTTATGTGCTTGATGG	FALSE	TRUE	FALSE	0	0	0	11	0.0155675
GTGGAAGCAGATAAAGTTGCAAAAAGAGCTGTGGTTGTTGGCTGTGGCGGCAGGTTCCCGGTCGAAAAGGACGCCAAAGAGGAAGTAAAGCTCTTCTTGGGTAATGCTGGAACTGCAATGCGGCCACTGACGGCAGCTGTAGTAGCTGCTGGTGGAAATGCAACGTATGTTTTCTTTATCCTAGTGGAAATAAGTATGAGATCCATGGGTATGTTTGGAGACTGATCGTTTCTTTTATTTAAAAAAAAAACTTCAGTTATGTGCTTGATGG	FALSE	TRUE	FALSE	0	0	0	11	0.0155675
GTGGAAGCAGATAAAGTTGCAAAAAGAGCTGTGGTTGTTGGCTGTGGCGGCAGGTTCCCAGTCGAAAAGGACGCCAAAGAGGAAGTAAAGCTCTTCTTGGGTAATGCTGGAACTGCAATGCGGCCACTGACGGCAGCTGTAGTAGCTGCTGGTGGAAATGCAACGTATGTTTTCTTTATCCTAGTGTAAATAAGTATGAGATCCATGGGTATGTTTGGAGACTGATCGTTTCTTTTATTAAAAAAAAACTTCAGTTATGTGCTTGATGG	FALSE	TRUE	FALSE	0	0	0	10	0.0141523
GTGGAAGCAGATAAAGTTGCAAAAAGAGCTGTGGTTGTTGGCTGTGGCGGCAGGTTCCCGGTCGAAAAGGACGCCAAAGAGGAAGTAAAGCTCTTCTTGGGTAATGCTGGAACTGCAATGCGGCCATTGACGGCAGCTGTAGTTGCTGCTGGTGGAAATGCAACGTATGTTTTCTTTATCCTAGTTGAAATAAGTATGAGATCCATGGGTATGTTTGGAGACTGATCGTGTCTTTTATTAAAAAAAAAAACTTCAGTTATGTGCTTGATGG	FALSE	TRUE	FALSE	0	0	0	10	0.0141523
GTGGAAGCAGATAAAGTTGCAAAAAGAGCTGTGGTTGTTGGCTGTGGCGGCAGGTTCCCAGTCGAAAAGGACGCCAAAGAGGAAGTAAAGCTCTTCTTGGGTAATGCTGGAACTGCAATGCGGCCACTGACGGCAGCTGTAGTAGCTGCTGGTGGAAATGCAACGTATGTTTTCTTTATCCTAGTGGAAATAAGTATGAGATCCATGTGTATGTTTGGAGACTGATCGTTTCTTTTATTAAAAAAAAACTTCAGTTATGTGCTTGATGG	FALSE	TRUE	FALSE	0	0	0	10	0.0141523
GTGGAAGCAGATAAAGTTGCAAAAAGAGCTGTGGTTGTTGGCTGTGGCGGCAGGTTCCCGGTCGAAAAGGACGCCAAAGAGGAAGTAAAGCTCTTCTTGGGTAATGCTGGAACTGCAATGCGGCCATTGACGGCAGCTGTAGTAGCTGCTGGTGGAAATGCAACGTATGTTTTCTTTATCCTAGTTGAAATAAGTATGAGATCCATGGGTATGTTTGGAGACTGATCGTTTCTTTTATTAAAAAAAAACTTCAGTTATGTGCTTGATGG	FALSE	TRUE	FALSE	0	0	0	10	0.0141523
GTGGAAGCAGATAAAGTTGCAAAAAGAGCTGTGGTTGTTGGCTGTGGCGGCAGGTTCCCGGTCGAAAAGGACGCCAAAGAGGAAGTAAAGCTCTTCTTGGGTAATGCTGGAACTGCAATGCGTCCATTGACGGCAGCTGTAGTAGCTGCTGGTGGAAATGCAACGTATGTTTTCTTTATCCTAGTGGAAATAAGTATGAGATCCATGGGTATGTTTGGAGACTGATCGTTTCTTTTATTAAAAAAAAACTTCAGTTATGTGCTTGATGT	FALSE	TRUE	FALSE	0	0	0	10	0.0141523
GTGGAGGCAGATAAAGTTGCAAAAAGAGCTGTGGTTGTTGGCTGTGGCGGCAGGTTCCCGGTCGAAAAGGACGCCAAAGAGGAAGTAAAGCTCTTCTTGGGTAATGCTGGAACTGCAATGCGGCCATTGACGGCAGCTGTAGTTGCTGCTGGTGGAAATGCAACGTATGTTTTCTTTATCCTAGT-GAAATAAGTATGAGATCCATGGGTATGTTTGGAGACTGATCATGTCTTTTATTTAAAAAAAAAACTTCAGTTATGTGCTTGATGG	FALSE	TRUE	FALSE	0	0	0	10	0.0141523
GTGGAAGCAGATAAAGTTGCAAAAAGAGCTGTGGTTGTTGGCTGTGGCGGCAGGTTCCCAGTCGAAAAGGACGCCAAAGAGGAAGTAAAGCTCTTCTTGGGTAATGCTGGAACTGCAATGCGGCCACTGA---CAGCTGTAGTAGCTGCTGGTGGAAATGCAACGTATGTTTTCTTTATCCTAGTGGAAATAAGTATGAGATCCATGGGTATGTTTGGAGACTGATCGTGTCTTTTATTAAAAAAAAAACTTCAGTTATGTGCTTGATGG	TRUE	FALSE	FALSE	3	0	0	10	0.0141523
GTGGAAGCAGATAAAGTTGCAAAAAGAGCTGTGGTTGTTGGCTGTGGCGGCAGGTTCCCGGTCGAAAAGGACGCCAAAGAGGAAGTAAAGCTCTTCTTGGGTAATGCTGGAACTGCAATGCGGCCACTGA--GCAGCTGTAGTAGCTGCTGGTGGAAATGCAACGTATGTTTTCTTTATCCTAGTGGAAATAAGTATGAGATCCATGGGTATGTTTGGAGACTGATCGTTTCTTTTATTAAAAAAAAACTTCAGTTATGTGCTTGATGG	TRUE	FALSE	FALSE	2	0	0	10	0.0141523
GTGGAAGCAGATAAAGTTGCAAAAAGAGCTGTGGTTGTTGGCTGTGGCGGCAGGTTCCCAGTCGAAAAGGACGCCAAAGAGGAAGTAAAGCTCTTCTTGGGTAATGCTGGAACTGCAATGCGGCCACTGA--GCAGCTGTAGTAGCTGCTGGTGGAAATGCAACGTATGTTTTCTTTATCCTAGTGGAAATAAGTATGAGATCCATGGGTATGTTTGGAGACTGATCGTTTCTTTTATTAAAAAAAAAACTTCAGTTATGTGCTTGATGG	TRUE	FALSE	FALSE	2	0	0	10	0.0141523
CTGGAAGCAGATAAAGTTGCAAAAAGAGCTGTGGTTGTTGGCTGTGGCGGCAGGTTCCCGGTCGAAAAGGACGCCAAAGAGGAAGTAAAGCTCTTCTTGGGTAATGCTGGAACTGCAATGCGGCCATTGACGGCAGCTGTAGTTGCTGCTGGTGGAAATGCAACGTATGTTTTCTTTATCCTAGTGGAAATAAGTATGAGATCCATGGGTATGTTTGGAGACTGATCGTTTCTTTTATTAAAAAAAAACTTCAGTTATGTGCTTGATGG	FALSE	TRUE	FALSE	0	0	0	10	0.0141523
GTGGAAGCAGATAAAGTTGCAAAAAGAGCTGTGGTTGTTGGCTGTGGCGGCAGGTTCCCAGTCGAAAAGGACGCCAAAGAGGAAGTAAAGCTCTTCTTGGGTAATGCTGGAACTGCAATGCGGCCACTGACGGCAGCTGTAGTAGCTGCTGGTGGAAATGCAACGTATGTTTTCTTTATCCTAGTGGAAATAAGTATGAGATCCATGGGTATGTTTGGAGACTGATCGTTTCTTTTATTAAAAAAAAACTTCAGTTATGTGTTTGATGG	FALSE	TRUE	FALSE	0	0	0	10	0.0141523
GTGGAAGCAGATAAAGTTGCAAAAAGAGCTGTGGTTGTTGGCTGTGGCGGCAGGTTCCCGGTCGAAAAGGACGCCAAAGAGGAAGTAAAGCTCTTCTTGGGTAATGCTGGAACTGCAATGCGTCCATTGACGGCAGCTGTAGTAGCTGCTGGTGGAAATGCAACGTATGTTTTCTTTATCCTAGTGGAAATAAGTATGAGATCCATGGGTATGTTTGGAGACTGATCGTTTCTTTTATTAAAAAAAAAATTCAGTTATGTGCTTGATGG	FALSE	TRUE	FALSE	0	0	0	10	0.0141523
GTGGAAGCAGATAAAGTTGCAAAAAGAGCTGTGGTTGTTGGCTGTGGCGGCAGGTTCCCGGTCGAAAAGGACGCCAAAGAGGAAGTAAAGCTCTTCTTGGGTAATGCTGGAACTGCAATGCGTCCATTGACGGCAGCTGTAGTAGCTGCTGGTGGAAATGCAACGTATGTTTTCTTTATCCTAGTTGAAATAAGTATGAGATCCATGGGTATGTTTGGAGACTGATCGTGTCTTTTATTAAAAACAAAACTTCAGTTATGTGCTTGATGG	FALSE	TRUE	FALSE	0	0	0	10	0.0141523
GTGGAAGCAGATAAAGTTGCAAAAAGAGCTGTGGTTGTTGGCTGTGGCGGCAGGTTCCCAGTCGAAAAGGACGCCAAAGAGGAAGTAAAGCTCTTCTTGGGTAATGCTGGAACTGCAATGCGGCCACTGACGGCAGCTGTAGTAGCTGCTGGTGGAAATGCAACGTATGTTTTCTTTATCCTAGTGGAAATAAGTATGAGATCCATGGGTATGTTTGGAGACTGATAGTTTCTTTTATTAAAAAAAAACTTCAGTTATGTGCTTGATGG	FALSE	TRUE	FALSE	0	0	0	10	0.0141523
GTGGAAGCAGATAAAGTTGCAAAAAGAGCTGTGGTTGTTGGCTGTGGCGGCAGGTTCCCGGTCGAAAAGGACGCCAAAGAGGAAGTAAAGCTCTTCTTGGGTAATGCTGGAACTGCAATGCGGCCATTGACGGCAGCTGTAGTTGCTGCTGGTGGAAATGCAACGTATGTTTTCTTTATCCTAGT-GAAATAAGTATGAGATCCATGGGTATGTTTGGAGACTGATCATGTCTTTTATTTACAAAAAAAACTTCAGTTATGTGCTTGATGG	FALSE	TRUE	FALSE	0	0	0	10	0.0141523
GTGGAAGCAGATAAAGTTGCAAAAAGAGTTGTGGTTGTTGGCTGTGGCGGCAGGTTCCCAGTCGAAAAGGACGCCAAAGAGGAAGTAAAGCTCTTCTTGGGTAATGCTGGAACTGCAATGCGGCCACTGACGGCAGCTGTAGTAGCTGCTGGTGGAAATGCAACGTATGTTTTCTTTATCCTAGTTGAAATAAGTATGAGATCCATGGGTATGTTTGGAGACTGATCGTGTCTTTTATTAAAAAAAAAACTTCAGTTATGTGCTTGATGG	FALSE	TRUE	FALSE	0	0	0	10	0.0141523
GTGGAAGCAGATAAAGTTGCAAAAAGAGCTGTGGTTGTTGGCTGTGGCGGCAGGTTCCCAGTCGAAAAGGACGCCAAAGAGGAAGTAAAGCTCTTCTTGGGTAATGCTGGAACTGCAATGCGGCCACTGACGGCAGCTGTAGTAGCTGCTGGTGGAAATGCAACGTATGTTTTCTTTATCCTAGTGGAAATAAGTATGAGATCCATGGGTATGTTTGGAGACTGATCGTTTCTTTTATTAAAAAAAAACTTTAGTTATGTGCTTGATGG	FALSE	TRUE	FALSE	0	0	0	10	0.0141523
GTGGAAGCAGATAAAGTTGCAAAAAGAGCTGTGGTTGTTGGCTGTGGCGGCAGGTTCCCGGTCGAAAAGGACGCCAAAGAGGAAGTAAAGCTCTTCTTGGGTAATGCTGGAACTGCAATGCGGCCATTGACGGCAGCTGTAGTTGCTGCTGGTGGAAATGCAACGTATGTTTTCTTTATCCTAGT-GAAATAAGTATGAGATCCATGGGTATGTTTGGAGACTGATCATGTCTTTTATTTAAAAAAAAAACTTCAGTTATGTTCTTTATGG	FALSE	TRUE	FALSE	0	0	0	10	0.0141523
GTGGAAGCAGATAAAGTTGCAAAAAGAGCTGTGGTTGTTGGCTGTGGCGGCAGGTTCCCAGTCGAAAAGGACGCCAAAGAGGAAGTAAAGCTCTTCTTGGGTAATGCTGGAACTGCAATGCGGCCACTGACGGCAGCTGTAGTAGCTGCTGGTGGAAATGCAACGTATGTTTTCTTTATCCTAGTGGAAATAAGTATGAGATCCATGGGTATGTTTGGAGACTGATCGTTTCTTGTATTAAAAAAAAACTTCAGTTATGTGCTTGATGG	FALSE	TRUE	FALSE	0	0	0	10	0.0141523
GTGGAAGCAGATAAAGTTGCAAAAAGAGTTGTGGTTGTTGGCTGTGGCGGCAGGTTCCCGGTCGAAAAGGACGCCAAAGAGGAAGTAAAGCTCTTCTTGGGTAATGCTGGAACTGCAATGCGGCCACTGACGGCAGCTGTAGTAGCTGCTGGTGGAAATGCAACGTATGTTTTCTTTATCCTAGTGGAAATAAGTATGAGATCCATGGGTATGTTTGGAGACTGATCGTTTCTTTTATTAAAAAAAAACTTCAGTTATGTGCTTGATGG	FALSE	TRUE	FALSE	0	0	0	10	0.0141523
GTGGAAGCAGATAAAGTTGCAAAAAGAGCTGTGGTTGTTGGCTGTGGCGGCAGGTTCCCGGTCGAAAAGGACGCCAAAGAGGAAGTAAAGCTCTTCTTGGGTAATGCTGGAACTGCAATGCGGCCACTGACGGCAGCTGTAGTAGCTGCTGGTGGAAATGCAACGTATGTTTTCTTTATCCTAGTGGAAATAAGTATGAGATCCATGGGTATGTTTGGAGACTGATCGTTTCTTTTATTAAAAAAAAACTTCAGTTATGTGATTGATGG	FALSE	TRUE	FALSE	0	0	0	10	0.0141523
GTGGAAGCAGATAAAGTTGCAAAAAGAGCTGTGGTTGTTGGCTGTGGCGGCAGGTTCCCGGTCGAAAAGGACGCCAAAGAGGAAGTAAAGCTCTTCTTGGGTAATGCTGGAACTGCAATGCGGCCACTGACGGCAGCTGTAGTAGCTGCTGGTGGAAATGCAACGTATGTTTTCTTTATCCTAGTTGAAATAAGTATGAGATCCATGGGTATGTTTGGAGACTGATCGTGTCTTTTATTAAAAAAAAACTTCAGTTATGTGCTTGATGG	FALSE	TRUE	FALSE	0	0	0	10	0.0141523
GTGGAAGCAGATAAAGTTGCAAAAAGAGCTGTGGTTGTTGGCTGTGGCGGCAGGTTCCCGGTCGAAAAGGACGCCAAAGAGGAAGTAAAGCTCTTCTTGGGTAATGCTGGAACTGCAATGCGGCCATTGACGGCAGCTGTAGTTGCTGCTGGTGGAAATGCAACGTATGTTTTCTTTATCCTAGT-GAAATAAGTATGAGATCCATGGGTATGTTTGGAGACTGATCATGTCTTTTATTTAAAAAAAAAACTTCAGTTATGTGCTAGATGG	FALSE	TRUE	FALSE	0	0	0	10	0.0141523
GTGGAAGCAGATAAAGTTGCAAAAAGAGCTGTGGTTGTTGGCTGTGGCGGCAGGTTCCCGGTCGAAAAGGACGCCAAAGAGGAAGTAAAGCTCTTCTTGGGTAATGCTGGAACTGCAATGCGTCCATTGACGGCAGCTGTAGTAGCTGCTGGTGGAAATGCAACGTATGTTTTCTTTATCCTAGTTGAAATAAGTATGAGATCCATGGGTATGTTTGGAGACTGATCGTGTCTTTTATTAAAAATAAACTTCAGTTATGTGCTTGATGG	FALSE	TRUE	FALSE	0	0	0	9	0.0127371
GTGGAAGCAGATAAAGTTGCAAAAAGAGCTGTGGTTGTTGGCTGTGGCGGCAGGTTCCCGGTCGAAAAGGACGCCAAAGAGGAAGTAAAGCTCTTCTTGGGTAATGCTGGAACTGCAATGCGGCCACTGACGGCAGCTGTAGTAGCTGCTGGTGGAAATGCAACGTATGTTTTCTTTATCCTAGTGGAAATAAGTATGAGATCCATGGGTATGTTTGGAGACTGATCGTTTCTTTTATTAAAAAAAAACTTCAGTTATGTGCTTGATG-	FALSE	TRUE	FALSE	0	0	0	9	0.0127371
GTGGAAGCAGATAAAGTTGCAAAAAGAGCTGTGGTTGTTGGCTGTGGCGGCAGGTTCCCAGTCGAAAAGGACGCCAAAGAGGAAGTAAAGCTCTTCTTGGGTAATGCTGGAACTGCAATGCGGCCACTGACGGCAGCTGTAGTAGCTGCTGGTGGAAATGCAACGTATGTTTTCTTTATCCTAGTGGAAATAAGTATGAGATCCATGGGTATGTTTGGAGACTGATCGTTTCTTTTATTAAAAAAAAAACTTCAGTTATGTGCTTGATG-	FALSE	TRUE	FALSE	0	0	0	9	0.0127371
GTGGAAGCAGATAAAGTTGCAAAAAGAGCTGTGGTTGTTGGCTGTGGCGGCAGGTTCCCAGTCGAAAAGGACGCCAAAGAGGAAGTAAAGCTCTTCTTGGGTAATGCTGGAACTGCAATGCGCAGACTGACGGCTGCTGTAGTAGCTGCTGGTGGAAATGCAACGTATGTTTTCTTTATCCTAGTGGAAATAAGTATGAGATCCATGGGTATGTTTGGAGACTGATCGTTTCTTTTATTAAAAAAAAACTTCAGTTATGTGCTTGATGG	FALSE	TRUE	FALSE	0	0	0	9	0.0127371
GTGGAAGCAGATAAAAGTTGCAAAAAGAGCTGTGGTTGTTGGCTGTGGCGGCAGGTTCCCGGTCGAAAAGGACGCCAAAGAGGAAGTAAAGCTCTTCTTGGGTAATGCTGGAACTGCAATGCGGCCATTGACGGCAGCTGTAGTTGCTGCTGGTGGAAATGCAACGTATGTTTTCTTTATCCTAGT-GAAATAAGTATGAGATCCATGGGTATGTTTGGAGACTGATCATGTCTTTTATTTAAAAAAAAAACTTCAGTTATGTGCTTGATGG	FALSE	TRUE	FALSE	0	0	0	9	0.0127371
GTGGAAGCAGATAAAGTTGCAAAAAGAGCTGTGGTTGTTGGCTGTGGCGGCAGGTTCCCAGTCGAAAAGGACGCCAAAGAGGAAGTAAAGCTCTTCTTGGGTAATGCTGGAACTGCAATGCGGCCACTGACGGCAGCTGTAGTAGCTGCTGGTGGAAATGCAACGTATGTTTTCTTTATCCTAGTGGAAATAAGTATGAGATCCATGGGTATGTTTGGAGACTGATCGTTTCTTTTATTAAAAAAAAACTTCAGTTATGGGCTTGATGG	FALSE	TRUE	FALSE	0	0	0	9	0.0127371
GTGGAAGCAGATAAAAGTTGCAAAAAGAGCTGTGGTTGTTGGCTGTGGCGGCAGGTTCCCAGTCGAAAAGGACGCCAAAGAGGAAGTAAAGCTCTTCTTGGGTAATGCTGGAACTGCAATGCGGCCACTGACGGCAGCTGTAGTAGCTGCTGGTGGAAATGCAACGTATGTTTTCTTTATCCTAGTGGAAATAAGTATGAGATCCATGGGTATGTTTGGAGACTGATCGTTTCTTTTATTAAAAAAAAACTTCAGTTATGTGCTTGATGG	FALSE	TRUE	FALSE	0	0	0	9	0.0127371
GTGGAAGCAGATAAAGTTGCAAAAAGAGCTGTGGTTGTTGGCTGTGGCGGCAGGTTCCCGGTCGAAAAGGACGCCAAAGAGGAAGTAAAGCTCTTCTTGGGTAATGCTGGAACTGCAATGCGGCCATTGACGGCAGCTGTAGTTGCTGCTGGTGGAAATGCAACGTATGTTTTCTTTATCCTAGTGGAAATAAGTATGAGATCCATGGGTATGTATGGAGACTGATCGTTTCTTTTATTAAAAAAAAACTTCAGTTATGTGCTTGATGG	FALSE	TRUE	FALSE	0	0	0	9	0.0127371
GTGGAAGCAGATAAAGTTGCAAAAAGAGCTGTGGTTGTTGGCTGTGGCGGCAGGTTCCCGGTCGAAAAGGACGCCAAAGAGGAAGTAAAGCTCTTCTTGGGTAATGCTGGAACTGCAATGCGTCCATTGACGGCAGCTGTAGTAGCTGCTGGTGGAAATGCAACGTATGTTTTCTTTATCCTAGTTGAAATAAGTATGAGATCCATGGGTATGTTTGGAGACTGATCGTGTCTTTTATTAAAAAAAAAACTTCAGTTATGTGCTTGTTGG	FALSE	TRUE	FALSE	0	0	0	9	0.0127371
GTGGAAGCAGATAAAGTTGCAAAAAGAGCTGTGGTTGTTGGCTGTGGCGGCAGGTTCCCAGTCGAAAAGGACGCCAAAGAGGAAGTAAAGCTCTTCTTGGGTAATGCTGGAACTGCAATGCGGCCACTGACGGCAGCTGTAGTAGCTGCTGGTGGAAATGCAACGTATGTTTTCTTTATCCTAGTGGACATAAGTATGAGATCCATGGGTATGTTTGGAGACTGATCGTTTCTTTTATTAAAAAAAAACTTCAGTTATGTGCTTGATGG	FALSE	TRUE	FALSE	0	0	0	9	0.0127371
GTGGAAGCAGATAAAGTTGCAAAAAGAGCTGTGGTTGTTGGCTGTGGCGGCAGGTTCCCGGTCGAAAAGGACGCCAAAGAGGAAGTAAAGCTCTTCTTGGGTAATGCTGGAACTGCAATGCGGCCATTGACGGCAGCTGTAGTTGCTGCTGGTGGAAATGCAACGTATGTTTTCTTTATCCTAGTGGAAATAAGTATGAGATCCATGGGTATGTTTGGAGACTGATCGTTTCTTTTATTAAAAAAAAACTTCAGTTATGTGCTTGCTGG	FALSE	TRUE	FALSE	0	0	0	9	0.0127371
GTGGAAGCAGATAAAGTTGCAAAAAGAGCTGTGGTTGTTGGCTGTGGCGGCAGGTTCCCGGTCGAAAAGGACGCCAAAGAGGAAGTAAAGCTCTTCTTGGGTAATGCTGGAACTGCAATGCGTCCATTGACGGCAGCTGTAGTAGCTGCTGGTGGAAATGCAACGTATGTTTTCTTTATCCTAGTTGAAATAAGTATGAGATCCATGGGTATGTTTGGAGACTGATCGTGTCTTTTATTAAAAAAAAAACTTCAGTTATGTTCTTGATGT	FALSE	TRUE	FALSE	0	0	0	9	0.0127371
GTGGAAGCAGATAAAGTTGCAAAAAGAGCTGTGGTTGTTGGCTGTGGCGGCAGGTTCCCAGTCGAAAAGGACGCCAAAGAGGAAGTAAAGCTCTTCTTGGGTAATGCTGGAACTGCAATGCGGCCACTGACGGCAGCTGTAGTAGCTGCTGGTGGAAATGCAACGTATGTTTTCTTTATCCTAGTGGAAATAAGTATGAGATCCATGGGTATGTTTGGAGACTGATCGTTTCTTTTATTAAAAAAAAACTTCAGTTATGTGCTTGATGA	FALSE	TRUE	FALSE	0	0	0	9	0.0127371
GTGGAAGCAGATAAAGTTGCAAAAAGAGCTGTGGTTGTTGGCTGTGGCGGCAGGTTCCCGGTCGAAAAGGACGCCAAAGAGGAAGTAAAGCTCTTCTTGGGTAATGCTGGAACTGCAATGCGGCCATTGACGGCAGCTGTAGTTGCTGCTGGTGGAAATGCAACGTATGTTTTCTTTATCCTAGT-GAAATAAGTATGAGATCCATGGGTATGTTTGGAGACTGATCATGTCTTTTATTTAAAACAAAAACTTCAGTTATGTGCTTGATGG	FALSE	TRUE	FALSE	0	0	0	9	0.0127371
GTGGAAGCAGATAAAGTTGCAAAAAGAGCTGTGGTTGTTGGCTGTGGCGGCAGGTTCCCGGTCGAAAAGGACGCCAAAGAGGAAGTAAAGCTCTTCTTGGGTAATGCTGGAACTGCAATGCGTCCATTGACGGCAGCTGTAGTAGCTGCTGGTGGAAATGCAACGTATGTTTTCTTTATCCTAGTTGAAATAAGTATGAGATCCATGGGTATGTTTGGAGACTGATCGTGTCTTTTATTAAAAAAAAAACTTCATTTATTTGCTTGATGG	FALSE	TRUE	FALSE	0	0	0	9	0.0127371
GTGGAAGCAGATAAAGTTGCAAAAAGAGTTGTGGTTGTTGGCTGTGGCGGCAGGTTCCCGGTCGAAAAGGACGCCAAAGAGGAAGTAAAGCTCTTCTTGGGTAATGCTGGAACTGCAATGCGTCCATTGACGGCAGCTGTAGTAGCTGCTGGTGGAAATGCAACGTATGTTTTCTTTATCCTAGTTGAAATAAGTATGAGATCCATGGGTATGTTTGGAGACTGATCATGTCTTTTATTTAAAAAAAAAACTTCAGTTATGTGCTTGATGG	FALSE	TRUE	FALSE	0	0	0	9	0.0127371
GTGGAAGCAGATAAAGTTGCAAAAAGAGCTGTGGTTGTTGGCTGTGGCGGCAGGTTCCCGGTCGAAAAGGACGCCAAAGAGGAAGTAAAGCTCTTCTTGGGTAATGCTGGAACTGCAATGCGTCCATTGACGGCAGCTGTAGTAGCTGCTGGTGGAAATGCAACGTATGTTTTCTTTATCCTAGTTGAAATAAGTATGAGATCCATGGGTATGTTTGGAGACTGATCGTGTCTTTTATTAAAAAAAAAATTCAGTTATGTGCTTGATGG	FALSE	TRUE	FALSE	0	0	0	9	0.0127371
GTGGAAGCAGATAAAGTTGCAAAAAGAGCTGTGGTTGTTGGCTGTGGCGGCAGGTTCCCGGTCGAAAAGGACGCCAAAGAGGAAGTAAAGCTCTTCTTGGGTAATGCTGGAACTGCAATGCGTCCATTGACGGCAGCTGTAGTAGCTGCTGGTGGAAATGCAACGTATGTTTTCTTTATCCTAGTTGAAATAAGTATGAGATCCATGGGTATGTTTGGAGACTGATCGTGTCTTTTATTAAAAAAAAAACTTCAGATATGTGCTTGATGG	FALSE	TRUE	FALSE	0	0	0	9	0.0127371
GTGGAAGCAGATAAAGTTGCAAAAAGAGCTGTGGTTGTTGGCTGTGGCGGCAGGTTCCCAGTCGAAAAGGACGCCAAAGAGGAAGTAAAGCTCTTCTTGGGTAATGCTGGAACTGCAATGCGGCCACT----GCAGCTGTAGTAGCTGCTGGTGGAAATGCAACGTATGTTTTCTTTATCCTAGT-GAAATAAGTATGAGATCCATGGGTATGTTTGGAGACTGATCATGTCTTTTATTTAAAAAAAAAACTTCAGTTATGTGCTTGATGG	TRUE	FALSE	FALSE	4	0	0	9	0.0127371
GTGGAAGCAGATAAAGTTGCAAAAAGAGCTGTGGTTGTTGGCTGTGGCGGCAGGTTCCCGGTCGAAAAGGACGCCAAAGAGGAAGTAAAGCTCTTCTTGGGTAATGCTGGAACTGCAATGCGGCCATTGACGGCAGCTGTAGTTGCTGCTGGTGGAAATGCAACGTATGTTTTCTTTATCCTAGT-GAAATAAGTATGAGATCCATGGGTATGTTTGGAGACTGATCATGTCTTTTATTTAAACAAAAAACTTCAGTTATGTGCTTGATGG	FALSE	TRUE	FALSE	0	0	0	9	0.0127371
GTGGAAGCAGATAAAGTTGCAAAAAGAGCTGTGGTTGTTGGCTGTGGCGGCAGGTTCCCGGTCGAAAAGGACGCCAAAGAGGAAGTAAAGCTCTTCTTGGGTAATGCTGGAACTGCAATGCGTCCATTGACGGCAGCTGTAGTAGCTGCTGGTGGAAATGCAACGTATGTTTTCTTTATCCTAGTTGAAATAAGTATGAGATCCATGGGTATGTTTGGAGACTGATCATGTCTTTTATTTAAAAAAAAAACTTCAGTTATGTGCTTGTTGG	FALSE	TRUE	FALSE	0	0	0	9	0.0127371
GTGGAAGCAGATAAAGTTGCAAACAGAGCTGTGGTTGTTGGCTGTGGCGGCAGGTTCCCAGTCGAAAAGGACGCCAAAGAGGAAGTAAAGCTCTTCTTGGGTAATGCTGGAACTGCAATGCGGCCACTGACGGCAGCTGTAGTAGCTGCTGGTGGAAATGCAACGTATGTTTTCTTTATCCTAGTGGAAATAAGTATGAGATCCATGGGTATGTTTGGAGACTGATCGTTTCTTTTATTAAAAAAAAACTTCAGTTATGTGCTTGATGG	FALSE	TRUE	FALSE	0	0	0	9	0.0127371
GTGGAAGCAGATAAAGTTGCAAAAAGAGCTGTGGTTGTTGGCTGTGGCGGCAGGTTCCCGGTCGAAAAGGACGCCAAAGAGGAAGTAAAGCTCTTCTTGGGTAATGCTGGAACTGCAATGCGGCCATTGACGGCAGCTGTAGTTGCTGCTGGTGGAAATGCAACGTATGTTTTCTTTATCCTAGT-GAAATAAGTATGAGATCCATGGGTATGTTTGGAGACTGATCATGTCTTTTATTTAAAAAAAAAACTTCAGTTATGTGCTTGTTGG	FALSE	TRUE	FALSE	0	0	0	9	0.0127371
GTGGAAGCAGATAAAGTTGCAAAAAGAGCTGTGGTTGTTGGCTGTGGCGGCAGGTTCCCGGTCGAAAAGGACGCCAAAGAGGAAGTAAAGCTCTTCTTGGGTAATGCTGGAACTGCAATGCGTCCACTGACGGCAGCTGTAGTAGCTGCTGGTGGAAATGCAACGTATGTTTTCTTTATCCTAGTTGAAATAAGTATGAGATCCATGGGTATGTTTGGAGACTGATCGTTTCTTTTATTAAAAAAAAACTTCAGTTATGTGCTTGATGG	FALSE	TRUE	FALSE	0	0	0	9	0.0127371
GTGGAAGCAGATAAAGTTGCAAAAAGAGCTGTGGTTGTTGGCTGTGGCGGCAGGTTCCCAGTCGAAAAGGACGCCAAAGAGGAAGTAAAGCTCTTCTTGGGTAATGCTGGAACTGCAATGCGGACACTGACGGCAGCTGTAGTAGCTGCTGGTGGAAATGCAACGTATGTTTTCTTTATCCTAGTGGAAATAAGTATGAGATCCATGGGTATGTTTGGAGACTGATCGTTTCTTTTATTAAAAAAAAACTTCAGTTATGTGCTTGATGG	FALSE	TRUE	FALSE	0	0	0	9	0.0127371
GTGGAAGCAGATAAAGTTGCAAAAAGAGCTGTGGTTGTTGGCTGTGGCGGCAGGTTCCCAGTCGAAAAGGACGCCAAAGAGGAAGTAAAGCTCTTCTTGGGTAATGCTGGAACTGCAATGCGGCCACTGACGGCAGCTGTAGTAGCTGCTGGTGGAAATGCAACGTATGTTTTCTTTATCCTAGTGGAAATAAGTATGAGATCCATGGTTATGTTTGGAGACTGATCGTTTCTTTTATTAAAAAAAAACTTCAGTTATGTGCTTGATGG	FALSE	TRUE	FALSE	0	0	0	8	0.0113218
GTGGAAGCAGATAAAGTTGCAAAAAGAGCTGTGGTTGTTGGCTGTGGCGGCAGGTTCCCGGTCGAAAAGGACGCCAAAGAGGAAGTAAAGCTCTTCTTGGGTAATGCTGGAACTGCAATGCGTCCATTGACGGCAGCTGTAGTAGCTGCTGGTGGAAATGCAACGTATGTTTTCTTTATCCTAGTTGAAATAAGTATGAGATCCATGGGTATGTTTGGAGACTGATCGTGTCTTTTATTAAAAAAAAAACTTCAGTTATGTGCTTGATGGC	FALSE	TRUE	FALSE	0	0	0	8	0.0113218
GTGGAAGCAGATAAAGTTGCAAAAAGAGCTGTGGTTGTTGGCTGTGGCGGCAGGTTCCCAGTCGAAAAGGACGCCAAAGAGGAAGTAAAGCTCTTCTTGGGTAATGCTGGAATTGCAATGCGGCCACTGACGGCAGCTGTAGTAGCTGCTGGTGGAAATGCAACGTATGTTTTCTTTATCCTAGTGGAAATAAGTATGAGATCCATGGGTATGTTTGGAGACTGATCGTTTCTTTTATTAAAAAAAAACTTCAGTTATGTGCTTGATGG	FALSE	TRUE	FALSE	0	0	0	8	0.0113218
GTGGAAGCAGATAAAGTTGCAAAAAGAGCTGTGGTTGTTGGCTGTGGCGGCAGGTTCCCGGTCGAAAAGGACGCCAAAGAGGAAGTAAAGCTCTTCTTGGGTAATGCTGGAACTGCAATGCGTCCATTGACGGCAGCTGTAGTAGCTGCTGGTGGAAATGCAACGTATGTTTTCTTTATCCTAGTTGAAATAAGTATGAGATCCATGGGTATGTTTGGAGACTGATCGTGTCTTTTATTTAAAAAAAAAACTTCAGTTATGTGCTTGATGT	FALSE	TRUE	FALSE	0	0	0	8	0.0113218
GTGGAAGCAGATAAAGTTGCAAAAAGAGCTGTGGTTGTTGGCTGTGGCGGCAGGTTCCCGGTCGAAAAGGACGCCAAAGAGGAAGTAAAGCTCTTCTTGGGTAATGCTGGAACTGCAATGCGGCCATTGACGGCAGCTGTAGTTGCTGCTGGTGGAAATGCAACGTATGTTTTCTTTATCCTAGTGGAAATAAGTATGAGATCCATGGGTATGTTTGGAGACTGATCGTTTCTTTTATTAAAAAAAAAAACTTCAGTTATGTGCTTGATGG	FALSE	TRUE	FALSE	0	0	0	8	0.0113218
GTGGAAGCAGATAAAGTTGCAAAAAGAGCTGTGGTTGTTGGCTGTGGCGGCAGGTTCCCGGTCGAAAAGGACGCCAAAGAGGAAGTAAAGCTCTTCTTGGGTAATGCTGGAACTGCAATGCGTCCATTGACGGCAGCTGTAGTAGCTGCTGGTGGAAATGCAACGTATGTTTTCTTTATCCTAGTTGAAATAAGTATGAGATCCATGGGTATGTTTGGAGACTGATCGTGTCTTTTATTAAAAAAAAACTTCAGTTATGTTCTTGATGG	FALSE	TRUE	FALSE	0	0	0	8	0.0113218
GTGGAAGCAGATAAAGTTGCAAAAAGAGCTGTGGTTGTTGGCTGTGGCGGCAGGTTCCCGGTCGAAAAGGACGCCAAAGAGGAAGTAAAGCTCTTCTTGGGTAATGCTGGAACTGCAATGCGTCCATTGACGGCAGCTGTAGTAGCTGCTGGTGGAAATGCAACGTATGTTTTCTTTATCCTAGTTGAAATAAGTATGAGATCCATGGGTATGTTTGGAGACTGATCGTGTCTTTTATTAAAAAAAAAACTTCATTTATGTTCTTGATGG	FALSE	TRUE	FALSE	0	0	0	8	0.0113218
GTGGAAGCAGATAAAGTTGCAAAAAGAGCTGTGGTTGTTGGCTGTGGCGGCAGGTTCCCGGTCGAAAAGGACGCCAAAGAGGAAGTAAAGCTCTTCTTGGGTAATGCTGGAACTGCAATGCGTCCATTGACGGCAGCTGTAGTAGCTGCTGGTGGAAATGCAACGTATGTTTTCTTTATCCTAGTTGAAATAAGTATGAGATCCATGGGTATGTTTGGAGACTGATCGTTTCTTTTATTAAAAAAAAACTTCAGTTATGTTCTTGATGG	FALSE	TRUE	FALSE	0	0	0	8	0.0113218
GTGGAAGCAGATAAAGTTGCAAAAAGAGCTGTGGTTGTTGGCTGTGGCGGCAGGTTCCCGGTCGAAAAGGACGCCAAAGAGGAAGTAAAGCTCTTCTTGGGTAATGCTGGAACTGCAATGCGGCCACTGACGGCAGCTGTAGTAGCTGCTGGTGGAAATGCAACGTATGTTTTCTTTATCCTAGTGGAAATAAGTATGAGATCCATGGGTATGTTTGGAGACTGATCGTTTCTTTTATTAAAAAAAAACTTCAGTTATGTGCTTGATTG	FALSE	TRUE	FALSE	0	0	0	8	0.0113218
GTGGAAGCAGATAAAGTTGCAAAAAGAGCTGTGGTTGTTGGCTGTGGCGGCAGGTTCCCGGTCGAAAAGGACGCCAAAGAGGAAGTAAAGCTCTTCTTGGGTAATGCTGGAACTGCAATGCGTCCATTGACGGCAGCTGTAGTTGCTGCTGGTGGAAATGCAACGTATGTTTTCTTTATCCTAGTGGAAATAAGTATGAGATCCATGGGTATGTTTGGAGACTGATCGTTTCTTTTATTAAAAAAAAACTTCAGTTATGTGCTTGATGG	FALSE	TRUE	FALSE	0	0	0	8	0.0113218
GTGGAAGCAGATAAAGTTGCAAAAAGAGCTGTGGTTGTTGGCTGTGGCGGCAGGTTCCCAGTCGAAAAGGACGCCAAAGAGGAAGTAAAGCTCTTCTTGGGTAATGCTGGAATTGCTATGCGCACTCTGACGGCTGCTGTAGTAGCTGCTGGTGGAAATGCAACGTATGTTTTCTTTATCCTAGTGGAAATAAGTATGAGATCCATGGGTATGTTTGGAGACTGATCGTTTCTTTTATTAAAAAAAAACTTCAGTTATGTGCTTGATGG	FALSE	TRUE	FALSE	0	0	0	8	0.0113218
GTGGAAGCAGATAAAGTTGCAAAAAGAGCTGTGGTTGTTGGCTGTGGCGGCAGGTTCCCGGTCGAAAAGGACGCCAAAGAGGAAGTAAAGCTCTTCTTGGGTAATGCTGGAACTGCAATGCGTCCATTGACGGCAGCTGTAGTAGCTGCTGGTGGAAATGCAACGTATGTTTTCTTTATCCTAGTTGAAATAAGTATGAGATCCATGGGTATGTTTGGAGACTGATCGTGTCTTTTATTAAAAAAAACACTTCAGTTATGTGCTTGATGG	FALSE	TRUE	FALSE	0	0	0	8	0.0113218
GTGGAAGCAGATAAAGTTGCAAAAAGAGTTGTGGTTGTTGGCTGTGGCGGCAGGTTCCCAGTCGAAAAGGACGCCAAAGAGGAAGTAAAGCTCTTCTTGGGTAATGCTGGAACTGCAATGCGGCCACTG--GGCAGCTGTAGTAGCTGCTGGTGGAAATGCAACGTATGTTTTCTTTATCCTAGTGGAAATAAGTATGAGATCCATGGGTATGTTTGGAGACTGATCGTTTCTTTTATTAAAAAAAAACTTCAGTTATGTGCTTGATGG	TRUE	FALSE	FALSE	2	0	0	8	0.0113218
GTGGAAGCAGATAAAGTTGCAAAAAGAGCTGTGGTTGTTGGCTGTGGCGGCAGGTTCCCAGTCGAAAAGGACGCCAAAGAGGAAGTAAAGCTCTTCTTGGGTAATGCTGGAACTGCAATGCGGCCACTGACGGCAGCTGTAGTAGCTGCTGGTGGAAATGCAACGTATGTTTTCTTTATCCTAGTGGAAATAAGTATGAGATCCATGGGTATGTTTGGAGACTGATCGTGTCTTTTATTAAAAAAAAAAACTTCAGTTATGTGCTTGATGG	FALSE	TRUE	FALSE	0	0	0	8	0.0113218
GTGGAAGCAGATAAAGTTGCAAAAAGAGCTGTGGTTGTTGGCTGTGGCGGCAGGTTCCCAGTCGAAAAGGACGCCAAAGAGGAAGTAAAGCTCTTCTTGGGTAATGCTGGAACTGCAATGCGGCCACTGACGGCAGCTGTAGTAGCTGCTGGTGGAAATGCAACGTATGTTTTCTTTATCCTAGTGGAAATAAGTATGAGATCCATGGGTATGTTTGGAGACTGATCGTTTCTTTTATTAAAAAAAAAACTTCAGTTATGTGCTTGATGT	FALSE	TRUE	FALSE	0	0	0	8	0.0113218
GTGGAAGCAGATAAAGTTGCAAAAAGAGCTGTGGTTGTTGGCTGTGGCGGCAGGTTCCCAGTCGAAAAGGACGCCAAAGAGGAAGTAAAGCTCTTCTTGGGTAATGCTGGAACTGCAATGCGGCCACTG--GGCAGCTGTAGTAGCTGCTGGTGGAAATGCAACGTATGTTTTCTTTATCCTAGTGGAAATAAGTATGAGATCCATGGGTATGTTTGGAGACTGATCGTTTCTTTTATTAAAAAAAAAACTTCAGTTATGTGCTTGATGG	TRUE	FALSE	FALSE	2	0	0	8	0.0113218
GTGGAAGCAGATAAAGTTGCAAAAAGAGCTGTGGTTGTTGGCTGTGGCGGCAGGTTCCCAGTCGAAAAGGACGCCAAAGAGGAAGTAAAGCTCTTCTTGGGTAATGCTGGAACTGCAATGCGGCCACTGACGGCAGCTGTAGTAGCTGCTGGTGGAAATGCAACGTATGTTTTCTTTATCCTAGTGGAAATAAGTATGAGATCCATGGGTATGTTTGGAGACTGATCATGTCTTTTATTAAAAAAAAACTTCAGTTATGTGCTTGATGG	FALSE	TRUE	FALSE	0	0	0	8	0.0113218
GTGGAAGCAGATAAAGTTGCAAAAAGAGCTGTGGTTGTTGGCTGTGGCGGCAGGTTCCCAGTCGAAAAGGACGCCAAAGAGGAAGTAAAGCTCTTCTTGGGTAATGCTGGAACTGCAATGCGGCCATTGACGGCAGCTGTAGTAGCTGCTGGTGGAAATGCAACGTATGTTTTCTTTATCCTAGTTGAAATAAGTATGAGATCCATGGGTATGTTTGGAGACTGATCGTGTCTTTTATTAAAAAAAAAACTTCAGTTATGTGCTTGATGG	FALSE	TRUE	FALSE	0	0	0	8	0.0113218
GTGGAAGCAGATAAAGTTGCAAAAAGAGCTGTGGTTGTTGGCTGTGGCGGCAGGTTCCCAGTCGAAAAGGACGCCAAAGAGGAAGTAAAGCTCTTCTTGGGTAATGCTGGAACTGCAATGCGGCCACTGACGGCAGCTGTAGTAGCTGCTGGTGGAAATGCAACGTATGTTTTCTTTATCCTAGTGGAAATAAGTATGAGATCCATGGGTATGTTTGGAGACTGATCGTTTCTTTTATTAAAAAAAAACTTCAGTTATGTGCTGGATGG	FALSE	TRUE	FALSE	0	0	0	8	0.0113218
GTGGAAGCAGATAAAGTTGCAAAAAGAGCTGTGGTTGTTGGCTGTGGCGGCAGGTTCCCGGTCGAAAAGGACGCCAAAGAGGAAGTAAAGCTCTTCTTGGGTAATGCTGGAACTGCAATGCGGCCATTGACGGCAGCTGTAGTTGCTGCTGGTGGAAATGCAACGTATGTTTTCTTTATCCTAGTGGAAATAAGTATGAGATCCATGGGTATGTTTGGAGACTGATCGTTTCTTTTATTAAAAAAAAACTTCAGTTATGTGCTTGATTG	FALSE	TRUE	FALSE	0	0	0	8	0.0113218
GTGGAAGCAGATAAAGTTGCAAAAAGAGCTGTGGTTGTTGGCTGTGGCGGCAGGTTCCCAGTCGAAAAGGACGCCAAAGAGGAAGTAAAGCTCTTCTTGGGTAATGCTGGAACTGCAATGCGGCCACTGACGGCAGCTGTAGTAGCTGCTGGTGGAAATGCAACGTATGTTTTCTTTATCCTAGTGGAAATAAGTATGATATCCATGGGTATGTTTGGAGACTGATCGTTTCTTTTATTAAAAAAAAACTTCAGTTATGTGCTTGATGG	FALSE	TRUE	FALSE	0	0	0	8	0.0113218
GTGGAAGCAGATAAAGTTGCAAAAAGAGCTGTGGTTGTTGGCTGTGGCGGCAGGTTCCCAGTCGAAAAGGACGCCAAAGAGGAAGTAAAGCTCTTCTTGGGTAATGCTGGAACTGCAATGCGGCCACTGACGGCAGCTGTAGTAGCTGCTGGTGGAAATGCAACGTATGTTTTCTTTATCCTAGTGGAAATAAGTATGAGATCCATGGGTATGTTTGGAGACTGATCGTTTCTTTTATTAAAAAAAAAACTTCAGTTAGGTGCTTGATGG	FALSE	TRUE	FALSE	0	0	0	8	0.0113218
GTGGAAGCAGATAAAGTTGCAAAAAGAGCTGTGGTTGTTGGCTGTGGCGGCAGGTTCCCGGTCGAAAAGGACGCCAAAGAGGAAGTAAAGCTCTTCTTGGGTAATGCTGGAACTGCAATGCGTCCATTGACGGCAGCTGTAGTAGCTGCTGGTGGAAATGCAACGTATGTTTTCTTTATCCTAGTTGAAATAAGTATGAGATCCATGGGTATGTTTGGAGACTGATCATGTCTTTTATTAAAAAAAAACTTCAGTTATGTGCTTGATGG	FALSE	TRUE	FALSE	0	0	0	8	0.0113218
GTGGAAGCAGATAAAGTTGCAAAAAGAGCTGTGGTTGTTGGCTGTGGCGGCAGGTTCCCGGTCGAAAAGGACGCCAAAGAGGAAGTAAAGCTCTTCTTGGGTAATGCTGGAACTGCAATGCGTCCACTGACGGCAGCTGTAGTAGCTGCTGGTGGAAATGCAACGTATGTTTTCTTTATCCTAGTGGAAATAAGTATGAGATCCATGGGTATGTTTGGAGACTGATCGTTTCTTTTATTAAAAAAAAACTTCAGTTATGTGCTTGATGG	FALSE	TRUE	FALSE	0	0	0	8	0.0113218
GTGGAAGCAGATAAAGTTGCAAAAAGAGCTGTGGTTGTTGGCTGTGGCGGCAGGTTCCCAGTCGAAAAGGACGCCAAAGAGGAAGTAAAGCTCTTCTTGGGTAATGCTGGAACTGCAATGCGGCCACTGACGGCAGCTGTAGTAGCTGCTGGTGGAAATGCAACGTATGTTTTCTTTATCCTAGTGGAACTAAGTATGAGATCCATGGGTATGTTTGGAGACTGATCGTTTCTTTTATTAAAAAAAAACTTCAGTTATGTGCTTGATGG	FALSE	TRUE	FALSE	0	0	0	8	0.0113218
GTGGAAGCAGATAAAGTTGCAAAAAGAGCTGTGGTTGTTGGCTGTGGCGGCAGGTTCCCAGTCGAAAAGGACGCCAAAGAGGAAGTAAAGCTCTTCTTGGGTAATGCTGGAACTGCAATGCGGCCACTGA---CAGCTGTAGTAGCTGCTGGTGGAAATGCAACGTATGTTTTCTTTATCCTAGTTGAAATAAGTATGAGATCCATGGGTATGTTTGGAGACTGATCGTGTCTTTTATTAAAAAAAAAACTTCAGTTATGTGCTTGATGG	TRUE	FALSE	FALSE	3	0	0	8	0.0113218
GTGGAAGCAGATAAAGTTGCAAAAAGAGCTGTGGTTGTTGGCTGTGGCGGCAGGTTCCCGGTCGAAAAGGACGCCAAAGAGGAAGTAAAGCTCTTCTTGGGTAATGCTGGAACTGCAATGCGGCCATTGACGGCAGCTGTAGTTGCTGCTGGTGGAAATGCAACGTATGTTTTCTTTATCCTAGT-GAAATAAGTATGAGATCCATGGGTATGTTTGGAGACTGATCATGTCTTTTATTTAAAAAAAAAACTTCAGTTATGTGC-TGATGG	FALSE	TRUE	FALSE	0	0	0	8	0.0113218
GTGGAAGCAGATAAAGTTGCAAAAAGAGTTGTGGTTGTTGGCTGTGGCGGCAGGTTCCCAGTCGAAAAGGACGCCAAAGAGGAAGTAAAGCTCTTCTTGGGTAATGCTGGAACTGCAATGCGGCCATTGACGGCAGCTGTAGTTGCTGCTGGTGGAAATGCAACGTATGTTTTCTTTATCCTAGT-GAAATAAGTATGAGATCCATGGGTATGTTTGGAGACTGATCATGTCTTTTATTTAAAAAAAAAACTTCAGTTATGTGCTTGATGG	FALSE	TRUE	FALSE	0	0	0	8	0.0113218
GTGGAAGCAGATAAAGTTGCAAAAAGAGCTGTGGTTGTTGGCTGTGGCGGCAGGTTCCCGGTCGAAAAGGACGCCAAAGAGGAAGTAAAGCTCTTCTTGGGTAATGCTGGAACTGCAATGCGGCCATTGACGGCAGCTGTAGTTGCTGCTGGTGGAAATGCAACGTATGTTTTCTTTATCCTAGTGGAAATAAGTATGAGATCCATGGGTATGTTTGGATACTGATCGTTTCTTTTATTAAAAAAAAACTTCAGTTATGTGCTTGATGG	FALSE	TRUE	FALSE	0	0	0	8	0.0113218
GTGGAAGCAGATAAAGTTGCAAAAAGAGTTGTGGTTGTTGGCTGTGGCGGCAGGTTCCCAGTCGAAAAGGACGCCAAAGAGGAAGTAAAGCTCTTCTTGGGTAATGCTGGAACTGCAATGCGGCCACTGACGGCAGCTGTAGTAGCTGCTGGTGGAAATGCAACGTATGTTTTCTTTATCCTAGTGGAAATAAGTATGAGATCCATGGGTATGTTTGGAGACTGATCGTGTCTTTTATTAAAAAAAAAACTTCAGTTATGTGCTTGATGG	FALSE	TRUE	FALSE	0	0	0	8	0.0113218
GTGGAAGCAGATAAAGTTGCAAAAAGAGCTGTGGTTGTTGGCTGTGGCGGCAGGTTCCCGGTCGAAAAGGACGCCAAAGAGGAAGTAAAGCTCTTCTTGGGTAATGCTGGAACTGCAATGCGTCCATTGACGGCAGCTGTAGTAGCTGCTGGTGGAAATGCAACGTATGTTTTCTTTATCCTAGTTGAAATAAGTATGAGATCCATGGGTATGTTTGGAGACTGATCGTGTCTTTTATTAAAAAAAAAACTTCAGTTATGTTCTTTATGG	FALSE	TRUE	FALSE	0	0	0	8	0.0113218
GTGGAAGCAGATAAAGTTGCAAAAAGAGCTGTGGTTGTTGGCTGTGGCGGCAGGTTCCCGGTCGAAAAGGACGCCAAAGAGGAAGTAAAGCTCTTCTTGGGTAATGCTGGAACTGCAATGCGTCCATTGACGGCAGCTGTAGTAGCTGCTGGTGGAAATGCAACGTATGTTTTCTTTATCCTAGTTGAAATAAGTATGAGATCCATGGGGATGTTTGGAGACTGATCGTGTCTTTTATTAAAAAAAAAACTTCAGTTATGTGCTTGATGG	FALSE	TRUE	FALSE	0	0	0	8	0.0113218
GTGGAAGCAGATAAAGTTGCAAAAAGAGCTGTGGTTGTTGGCTGTGGCGGCAGGTTCCCAGTCGAAAAGGACGCCAAAGAGGAAGTAAAGCTCTTCTTGGGTAATGCTGGAACTGCAATGCGGCCACTGACGGCAGCTGTAGTAGCTGCTGGTGGAAATGCAACGTATGTTTTCTTTATCCTAGTGGAAATAAGTATGAGATCCATGGGTATGTTTGGAGACTGATCGTTTCTTTTATTAAATAAAAACTTCAGTTATGTGCTTGATGG	FALSE	TRUE	FALSE	0	0	0	8	0.0113218
GTGGAAGCAGATAAAGTTGCAAAAAGAGCTGTTGTTGTTGGCTGTGGCGGCAGGTTCCCGGTCGAAAAGGACGCCAAAGAGGAAGTAAAGCTCTTCTTGGGTAATGCTGGAACTGCAATGCGTCCATTGACGGCAGCTGTAGTAGCTGCTGGTGGAAATGCAACGTATGTTTTCTTTATCCTAGTTGAAATAAGTATGAGATCCATGGGTATGTTTGGAGACTGATCGTGTCTTTTATTAAAAAAAAAACTTCAGTTATGTGCTTGATGG	FALSE	TRUE	FALSE	0	0	0	8	0.0113218
GTGGAAGCAGATAAAGTTGCAAAAAGAGCTGTGGTTGTTGGCTGTGGCGGCAGGTTCCCAGTCGAAAAGGACGCCAAAGAGGAAGTAAAGCTCTTCTTGGGTAATGCTGGAACTGCAATGCGGCCACTGACGGCAGCTGTAGTAGCTGCTGGTGGAAATGCAACGTATGTTTTCTTTATCCTAGTGGAAATAAGTATGAGATCCATGGGTATGTTTGGAGACTGATCGTTTCTTTTATTAAAAAACAACTTCAGTTATGTGCTTGATGG	FALSE	TRUE	FALSE	0	0	0	8	0.0113218
GTGGAAGCAGATAAAGTTGCAAAAAGAGCTGTGGTTGTTGGCTGTGGCGGCAGGTTCCCAGTCGAAAAGGACGCCAAAGAGGAAGTAAAGCTCTTCTTGGGTAATGCTGGAACTGCAATGCGGCCACTGACGGCAGCTGTAGTAGCTGCTGGTGGAAATGCAACGTATGTTTTCTTTATCCTAGTGGAAATAAGTATGAGATCCATGGGTATGTTTGGAGTCTGATCGTTTCTTTTATTAAAAAAAAACTTCAGTTATGTGCTTGATGG	FALSE	TRUE	FALSE	0	0	0	8	0.0113218
GTGGAAGCAGATAAAGTTGCAAAAAGAGCTGTGGTTGTTGGCTGTGGCGGCAGGTTCCCAGTCGAAAAGGACGCCAAAGAGGAAGTAAAGCTCTTCTTGGGTAATGCTGGAACTGCAATGCGGCCACT----GCAGCTGTAGTAGCTGCTGGTGGAAATGCAACGTATGTTTTCTTTATCCTAGTGGAAATAAGTATGAGATCCATGGGTATGTTTGGAGACTGATCGTGTCTTTTATTAAAAAAAAAACTTCAGTTATGTGCTTGATGG	TRUE	FALSE	FALSE	4	0	0	8	0.0113218
GTGGAAGCAGATAAAGTTGCAAAAAGAGCTGTGGTTGTTGGCTGTGGCGGCAGGTTCCCGGTCGAAAAGGACGCCAAAGAGGAAGTAAAGCTCTTCTTGGGTAATGCTGGAACTGCAATGCGGCCATTGACGGCAGCTGTAGTTGCTGCTGGTGGAAATGCAACGTATGTTTTCTTTATCCTAGT-GAAATAAGTATGAGATCCATGGGGATGTTTGGAGACTGATCATGTCTTTTATTTAAAAAAAAAACTTCAGTTATGTGCTTGATGG	FALSE	TRUE	FALSE	0	0	0	8	0.0113218
GTGGAAGCAGATAAAGTTGCAAAAAGAGCTGTGGTTGTTGGCTGTGGCGGCAGGTTCCCAGTCGAAAAGGACGCCAAAGAGGAAGTAAAGCTCTTCTTGGGTAATGCTGGAACTGCAATGCGTCCATTGACGGCAGCTGTAGTAGCTGCTGGTGGAAATGCAACGTATGTTTTCTTTATCCTAGTTGAAATAAGTATGAGATCCATGGGTATGTTTGGAGACTGATCGTGTCTTTTATTAAAAAAAAAACTTCAGTTATGTGTTTGATGG	FALSE	TRUE	FALSE	0	0	0	8	0.0113218
GTGGAAGCAGATAAAGTTGCAAAAAGAGCTGTGGTTGTTGGCTGTGGCGGCAGGTTCCCGGTCGAAAAGGACGCCAAAGAGGAAGTAAAGCTCTTCTTGGGTAATGCTGGAACTGCAATGCGGCCATTGACGGCAGCTGTAGTTGCTGCTGGTGGAAATGCAACGTATGTTTTCTTTATCCTAGT-GAAATAAGTATGAGATCCATGGGTATGTTTGGAGACTGATCGTGTCTTTTATTAAAAAAAAAAACTTCAGTTATGTGCTTGATGG	FALSE	TRUE	FALSE	0	0	0	8	0.0113218
GTGGAAGCAGATAAAGTTGCAAAAAGAGCTGTGGTTGTTGGCTGTGGCGGCAGGTTCCCAGTCGAAAAGGACGCCAAAGAGGAAGTAAAGCTCTTCTTGGGTAATGCTGGAACTGCAATGCGTCCATTGACGGCAGCTGTAGTAGCTGCTGGTGGAAATGCAACGTATGTTTTCTTTATCCTAGTTGAAATAAGTATGAGATCCATGGGTATGTTTGGAGACTGATCGTGTCTTTTATTAAAAAAAAAAACTTCAGTTATGTGCTTGATGG	FALSE	TRUE	FALSE	0	0	0	8	0.0113218
GTGGAAGCAGATAAAGTTGCAAAAAGAGCTGTGGTTGTTGGCTGTGGCGGCAGGTTCCCGGTCGAAAAGGACGCCAAAGAGGAAGTAAAGCTCTTCTTGGGTAATGCTGGAACTGCAATGCGGCCATTGACGGCAGCTGTAGTTGCTGCTGGTGGAAATGCAACGTATGTTTTCTTTATCCTAGTTGAAATAAGTATGAGATCCATGGGTATGTTTGGAGACTGATCGTGTCTTTTATTAAAAAAAAAACTTCAGTTATTTGCTTGATGG	FALSE	TRUE	FALSE	0	0	0	8	0.0113218
GTGGAAGCAGATAAAGTTGCAAAAAGAGCTGTGGTTGTTGGCTGTGGCGGCAGGTTCCCAGTCGAAAAGGACGCCAAAGAGGAAGTAAAGCTCTTCTTGGGTAATGCTGGAACTGCAATGCGGCCACTGACGGCAGCTGTAGTTGCTGCTGGTGGAAATGCAACGTATGTTTTCTTTATCCTAGTGGAAATAAGTATGAGATCCATGGGTATGTTTGGAGACTGATCGTTTCTTTTATTAAAAAAAAACTTCAGTTATGTGCTTGATGG	FALSE	TRUE	FALSE	0	0	0	8	0.0113218
GTGGAAGCAGATAAAGTTGCAAAAAGAGCTGTGGTTGTTGGCTGTGGCGGCAGGTTCCCAGTCGAAAAGGACGCCAAAGAGGAAGTAAAGCTCTTCTTGGGTAATGCTGGAACTGCAATGCGGCCACTGACGGCAGCTGTAGTAGCTGCTGGTGGAAATGCAACGTATGTTTTCTTTATCCTAGT-GAAATAAGTATGAGATCCATGGGTATGTTTTGAGACTGATCATGTCTTTTATTTAAAAAAAAAACTTCAGTTATGTGCTTGATGG	FALSE	TRUE	FALSE	0	0	0	8	0.0113218
GTGG-AGCAGATAAAGTTGCAAAAAGAGCTGTGGTTGTTGGCTGTGGCGGCAGGTTCCCGGTCGAAAAGGACGCCAAAGAGGAAGTAAAGCTCTTCTTGGGTAATGCTGGAACTGCAATGCGGCCATTGACGGCAGCTGTAGTTGCTGCTGGTGGAAATGCAACGTATGTTTTCTTTATCCTAGT-GAAATAAGTATGAGATCCATGGGTATGTTTGGAGACTGATCATGTCTTTTATTTAAAAAAAAAACTTCAGTTATGTGCTTGATGG	FALSE	TRUE	FALSE	0	0	0	8	0.0113218
GTGGAAGCAGATAAAGTTGCAAAAAGAGCTGTGGTTGTTGGCTGTGGCGGCAGGTTCCCAGTCGAAAAGGACGCCAAAGAGGAAGTAAAGCTCTTCTTGGGTAATGCTGGAACTGCAATGCGGCCACTGACGGCAGCTGTAGTAGCTGCTGGTGGAAATGCAACGTATGTTTTCTTTATCCTAGTGGAAATAAGTATGAGATCCATGGGTCTGTTTGGAGACTGATCGTTTCTTTTATTAAAAAAAAACTTCAGTTATGTGCTTGATGG	FALSE	TRUE	FALSE	0	0	0	8	0.0113218
GTGGAAGCAGATAAAGTTGCAAAAAGAGCTGTGGTTGTTGGCTGTGGCGGCAGGTTCCCGGTCGAAAAGGACGCCAAAGAGGAAGTAAAGCTCTTCTTGGGTAATGCTGGAACTGCAATGCGTCCATTGACGGCAGCTGTAGTAGCTGCTGGTGGAAATGCAACGTATGTTTTCTTTATCCTAGTTGAAATAAGTATGAGATCAATGGGTATGTTTGGAGACTGATCGTGTCTTTTATTAAAAAAAAAACTTCAGTTATGTGCTTGATGG	FALSE	TRUE	FALSE	0	0	0	8	0.0113218
GTGGAAGCAGATAAAGTTGCAAAAAGAGCTGTGGTTGTTGGCTGTGGCGGCAGGTTCCCGGTCGAAAAGGACGCCAAAGAGGAAGTAAAGCTCTTCTTGGGTAATGCTGGAACTGCAATGCGGCCATTGACGGCAGCTGTAGTTGCTGCTGGTGGAAATGCAACGTATGTTTTCTTTATCCTAGT-GAAATAAGTATGAGATCCATGGGTATGTTTGGAGACTGATCATGTCTTTTATTTAAAAAAAAACCTTCAGTTATGTGCTTGATGG	FALSE	TRUE	FALSE	0	0	0	8	0.0113218
GTGGAAGCAGATAAAGTTGCAAAAAGAGCTGTGGTTGTTGGCTGTGGCGGCAGGTTCCCGGTCGAAAAGGACGCCAAAGAGGAAGTAAAGCTCTTCTTGGGTAATGCTGGAACTGCAATGCGGCCATTGACGGCAGCTGTAGTTGCTGCTGGTGGAAATGCAACGTATGTTTTCTTTATCCTAGT-GAAATAAGTATGAGATCCATGGGTATGTTTGGAGACTTATCATGTCTTTTATTTAAAAAAAAAACTTCAGTTATGTGCTTGATGG	FALSE	TRUE	FALSE	0	0	0	8	0.0113218
GTGGAAGCAGATAAAGTTGCAAAAAGAGCTGTGGTTGTTGGCTGTGGCGGCAGGTTCCCGGTCGAAAAGGACGCCAAAGAGGAAGTAAAGCTCTTCTTGGGTAATGCTGGAACTGCAATGCGTCCATTGACGGCAGCTGTAGTAGCTGCTGGTGGAAATGCAACGTATGTTTTCTTTATCCTAGTTGAAATAAGTATGAGATCCATGGGTATGTTTGGAGACTGATCGTGTCTTTTATTAAAACAAAAACTTCAGTTATGTGCTTGATGG	FALSE	TRUE	FALSE	0	0	0	7	0.00990659
GTGGAAGCAGATAAAGTTGCAAAAAGAGCTGTGGTTGTTGGCTGTGGCGGCAGGTTCCCGGTCGAAAAGGACGCCAAAGAGGAAGTAAAGCTCTTCTTGGGTAATGCTGGAACTGCAATGCGGCCATTGACGGCAGCTGTAGTTGCTGCTGGTGGAAATGCAACGTATGTTTTCTTTATCCTAGT-GAAATAAGTATGAGATCCATGGGTATGTTTTGAGACTGATCATGTCTTTTATTTAAAAAAAAACTTCAGTTATGTGCTTGATGG	FALSE	TRUE	FALSE	0	0	0	7	0.00990659
GTGGAAGCAGATAAAGTTGCAAAAAGAGCTGTGGTTGTTGGCTGTGGCGGCAGGTTCCCGGTCGAAAAGGACGCCAAAGAGGAAGTAAAGCTCTTCTTGGGTAATGCTGGAACTGCAATGCGTCCATTGACGGCAGCTGTAGTAGCTGCTGGTGGAAATGCAACGTATGTTTTCTTTATCCTAGTTGAAATAAGTATGAGATCCATGGGTATGTTTGGAGACTGATCGTGTCTTTTATTAAAAAAAAAACTTCAGTTATTGGCTTGATGG	FALSE	TRUE	FALSE	0	0	0	7	0.00990659
GTGGAAGCAGATAAAGTTGCAAAAAGAGCTGTGGTTGTTGGCTGTGGCGGCAGGTTCCCGGTCGAAAAGGACGCCAAAGAGGAAGTAAAGCTCTTCTTGGGTAATGCTGGAACTGCAATGCGGCCATTGACGGCAGCTGTAGTTGCTGCTGGTGGAAATGCAACGTATGTTTTCTTTATCCTAGT-GAAATAAGTATGAGATCCATGGGTATGTTTGGAGACTGATCATGTCTTTTATTTAAAAAAAAAACTTCAGTTATGTGCTTGATGGC	FALSE	TRUE	FALSE	0	0	0	7	0.00990659
GTGGAAGCAGATAAAGTTGCAAAAAGAGCTGTGGTTGTTGGCTGTGGCGGCAGGTTCCCGGTCGAAAAGGACGCCAAAGAGGAAGTAAAGCTCTTCTTGGGTAATGCTGGAACTGCAATGCGGCCATTGACGGCAGCTGTAGTTGCTGCTGGTGGAAATGCAACGTATGTTTTCTTTATCCTAGT-GAAATAAGTATGAGATCCATGGGTATGTTTGGAGACTGATCATGTCTTTTATTTAAAAAAACAACTTCAGTTATGTGCTTGATGG	FALSE	TRUE	FALSE	0	0	0	7	0.00990659
GTGGAAGCAGATAAAGTTGCAAAAAGAGCTGTGGTTGTTGGCTGTGGCGGCAGGTTCCCAGTCGAAAAGGACGCCAAAGAGGAAGTAAAGCTCTTCTTGGGTAATGCTGGAACTGCAATGCGGCCACTGACGGCAGCTGTAGTAGCTGCTGGTGGAAATGCAACGTATGTTTTCTTTATCCTAGTGGAAATAAGTATGAGATCCATGGGTATGTTTGGAGACTGATCGTTTCTTTTATTAAAAAAAAAACTTCAGTTATGTGCTTTATGG	FALSE	TRUE	FALSE	0	0	0	7	0.00990659
GTGGAAGCAGATAAAGTTGCAAAAAGAGCTGTGGTTGTTGGCTGTGGCGGCAGGTTCCCAGTCGAAAAGGACGCCAAAGAGGAAGTAAAGCTCTTCTTGGGTAATGCTGGAACTGCAATGCGGCCACTGACGGCAGCTGTAGTAGCTGCTGGTGGAAATGCAACGTATGTTTTCTTTATCCTAGTGGAAATAAGTATGAGATCCATGGGTATGTTTGGAGACTGATCGTTTCTTTTATTAAAAAAAAACTTCAGTTATGTCCTTGATGG	FALSE	TRUE	FALSE	0	0	0	7	0.00990659
GTGGAAGCAGATAAAGTTGCAAAAAGAGCTGTGGTTGTTGGCTGTGGCGGCAGGTTCCCAGTCGAAAAGGACGCCAAAGAGGAAGTAAAGCTCTTCTTGGGTAATGCTGGAACTGCAATGCGGCCACTGACGGCAGCTGTAGTAGCTGCTGGTGGAAATGCAACGTATGTTTTCTTTATCCTAGTTGAAATAAGTATGAGATCCATGGGTATGTTTGGAGACTGATCGTGTCTTTTATTAAAAAAAAAACTTCAGTTATGTGCTTGATGT	FALSE	TRUE	FALSE	0	0	0	7	0.00990659
GTGGAAGCAGATAAAGTTGCAAAAAGAGCTGTGGTTGTTGGCTGTGGCGGCAGGTTCCCGGTCGAAAAGGACGCCAAAGAGGAAGTAAAGCTCTTCTTGGGTAATGCTGGAACTGCAATGCGGCCATTGACGGCAGCTGTAGTTGCTGCTGGTGGAAATGCAACGTATGTTTTCTTTATCCTAGT-GAAATAAGTATGAGATCCATGGGTATGTTTGGAGTCTGATCATGTCTTTTATTTAAAAAAAAAACTTCAGTTATGTGCTTGATGG	FALSE	TRUE	FALSE	0	0	0	7	0.00990659
GTGGAAGCAGATAAAGTTGCAAAAAGAGCTGTGGTTGTTGGCTGTGGCGGCAGGTTCCCAGTCGAAAAGGACGCCAAAGAGGAAGTAAAGCTCTTCTTGGGTAATGCTGGAACTGCAATGCGGCCATTGACGGCAGCTGTAGTAGCTGCTGGTGGAAATGCAACGTATGTTTTCTTTATCCTAGTTGAAATAAGTATGAGATCCATGGGTATGTTTGGAGACTGATCGTTTCTTTTATTAAAAAAAAACTTCAGTTATGTGCTTGATGG	FALSE	TRUE	FALSE	0	0	0	7	0.00990659
GTGGAAGCAGATAAAGTTGCAAAAAGAGCTGTGGTTGTTGGCTGTGGCGGCAGGTTCCCAGTCGAAAAGGACGCCAAAGAGGAAGTAAAGCTCTTCTTGGGTAATGCTGGAACTGCAATGCGGCCACTGACGGCAGCTGTAGTAGCTGCTGGTGGAAATGCAACGTATGTTTTCTTTATCCTAGTGGAAATAAGTATGAGATCCATGGGTATGTTTGGAGACTGATCGTTTCTTTTATTAAAAAAAAACTTCAGTTATCTGCTTGATGG	FALSE	TRUE	FALSE	0	0	0	7	0.00990659
GTGGAAGCAGATAAAGTTGCAAAAAGAGCTGTGGTTGTTGGCTGTGGCGGCAGGTTCCCGGTCGAAAAGGACGCCAAAGAGGAAGTAAAGCTCTTCTTGGGTAATGCTGGAACTGCAATGCGTCCATTGACGGCAGCTGTAGTAGCTGCTGGTGGAAATGCAACGTATGTTTTCTTTATCCTAGTTGAAATAAGTATGAGATCCATGGGTATGTTTGGAGACTGATCGTGTCTTTTATTAAAACAAAACTTCAGTTATGTGCTTGATGG	FALSE	TRUE	FALSE	0	0	0	7	0.00990659
GTGGAAGCAGATAAAGTTGCAAAAAGAGCTGTGGTTGTTGGCTGTGGCGGCAGGTTCCCAGTCGAAAAGGACGCCAAAGAGGAAGTAAAGCTCTTCTTGGGTAATGCTGGAACTGCAATGCGGCCACTGA---CAGCTGTAGTAGCTGCTGGTGGAAATGCAACGTATGTTTTCTTTATCCTAGT-GAAATAAGTATGAGATCCATGGGTATGTTTGGAGACTGATCATGTCTTTTATTTAAAAAAAAAACTTCAGTTATGTGCTTGATGG	TRUE	FALSE	FALSE	3	0	0	7	0.00990659
GTGGAAGCAGATAAAGTTGCAAAAAGAGCTGTGGTTGTTGGCTGTGGCGGCAGGTTCCCAGTCGAAAAGGACGCCAAAGAGGAAGTAAAGCTCTTCTTGGGTAATGCTGGAACTGCAATGCGGCCACTGACGGCAGCTGTAGTAGCTGCTGGTGGAAATGCAACGTATGTTTTCTTTATCCTAGTGGAAATAAGTATGAGATCCATGGGTATGTTTGGAGACTGATCGTTTCTTTTATTAAAAAAAAAACTTCAGTTATTTGCTTGATGG	FALSE	TRUE	FALSE	0	0	0	7	0.00990659
GTGGAAGCAGATAAAGTTGCAAAAAGAGCTGTGGTTGTTGGCTGTGGCGGCAGGTTCCCGGTCGAAAAGGACGCCAAAGAGGAAGTAAAGCTCTTCTTGGGTAATGCTGGAACTGCAATGCGTCCATTGACGGCAGCTGTAGTAGCTGCTGGTGGAAATGCAACGTATGTTTTCTTTATCCTAGTTGAAATACGTATGAGATCCATGGGTATGTTTGGAGACTGATCGTGTCTTTTATTAAAAAAAAAACTTCAGTTATGTGCTTGATGG	FALSE	TRUE	FALSE	0	0	0	7	0.00990659
GTGGAAGCAGATAAAGTTGCAAAAAGAGCTGTGGTTGTTGGCTGTGGCGGCAGGTTCCCGGTCGAAAAGGACGCCAAAGAGGAAGTAAAGCTCTTCTTGGGTAATGCTGGAACTGCAATGCGGCCATTGACGGCAGCTGTAGTTGCTGCTGGTGGAAATGCAACGTATGTTTTCTTTATCCTAGT-GAAATAAGTATGAGATCCATGGGTATGTTTGGAGACTGATCATGTCTTTTATTTAAAAAAAAAACTTCAGTTATGTGCGTGATGG	FALSE	TRUE	FALSE	0	0	0	7	0.00990659
CTGGAAGCAGATAAAGTTGCAAAAAGAGCTGTGGTTGTTGGCTGTGGCGGCAGGTTCCCGGTCGAAAAGGACGCCAAAGAGGAAGTAAAGCTCTTCTTGGGTAATGCTGGAACTGCAATGCGTCCATTGACGGCAGCTGTAGTAGCTGCTGGTGGAAATGCAACGTATGTTTTCTTTATCCTAGTTGAAATAAGTATGAGATCCATGGGTATGTTTGGAGACTGATCGTGTCTTTTATTAAAAAAAAACTTCAGTTATGTGCTTGATGG	FALSE	TRUE	FALSE	0	0	0	7	0.00990659
GTGGAAGCAGATAAAGTTGCAAAAAGAGCTGTGGTTGTTGGCTGTGGCGGCAGGTTCCCAGTCGAAAAGGACGCCAAAGAGGAAGTAAAGCTCTTCTTGGGTAATGCTGGAACTGCAATGCGGCCACTGACGGCAGCTGTAGTAGCTGCTGGTGGAAATGCAACGTATGTTTTCTTTATCCTAGTTGAAATAAGTATGAGATCCATGGGTATGTTTGGAGACTGATCGTGTCTTTTATTAAAAAAAAAACTTCAGTTATGTGCTTGATG-	FALSE	TRUE	FALSE	0	0	0	7	0.00990659
GTGGAAGCAGATAAAGTTGCAAAAAGAGCTGTGGTTGTTGGCTGTGGCGGCAGGTTCCCGGTCGAAAAGGACGCCAAAGAGGAAGTAAAGCTCTTCTTGGGTAATGCTGGAACTGCAATGCGGCCATTGACGGCAGCTGTAGTTGCTGCTGGTGGAAATGCAACGTATGTTTTCTTTATCCTAGT-GAAATAAGTATGAGATCCATGGGTATGTTTGGTGACTGATCATGTCTTTTATTTAAAAAAAAAACTTCAGTTATGTGCTTGATGG	FALSE	TRUE	FALSE	0	0	0	7	0.00990659
GTGGAAGCAGATAAAGTTGCAAAAAGAGCTGTGGTTGTTGGCTGTGGCGGCAGGTTCCCAGTCGAAAAGGACGCCAAAGAGGAAGTAAAGCTCTTCTTGGGTAATGCTGGAACTGCAATGCGGCCACTGACGGCAGCTGTAGTAGCTGCTGGTGGAAATGCAACGTATGTTTTCTTTATCCTAGTGGAAATAAGTATGAGATCCATGGGTATGTTTGGAGACTGATCGTTTCTTTTATTAAAAAAAAAACTTCATTTATGTGCTTGATGG	FALSE	TRUE	FALSE	0	0	0	7	0.00990659
GTGGAAGCAGATAAAGTTGCAAAAAGAGCTGTGGTTGTTGGCTGTGGCGGCAGGTTCCCAGTCGAAAAGGACGCCAAAGAGGAAGTAAAGCTCTTCTTGGGTAATGCTGGAACTGCAATGCGGCCACTGACGGCAGCTGTAGTAGCTGCTGGTGGAAATGCAACGTATGTTTTCTTTATCCTATTGGAAATAAGTATGAGATCCATGGGTATGTTTGGAGACTGATCGTTTCTTTTATTAAAAAAAAACTTCAGTTATGTGCTTGATGG	FALSE	TRUE	FALSE	0	0	0	7	0.00990659
GTGGAAGCAGATAAAGTTGCAAAAAGAGCTGTGGTTGTTGGCTGTGGCGGCAGGTTCCCAGTCGAAAAGGACGCCAAAGAGGAAGTAAAGCTCTTCTTGGGTAATGCTGGAACTGCAATGCGGCCACTGACGGCAGCTGTAGTAGCTGCTGGTGGAAATGCAACGTATGTTTTCTTTATCCTAGTTGAAATAAGTATGAGATCCATGGGTATGTTTGGAGACTGATCGTGTCTTTTATTAAAAAAAAAAACTTCAGTTATGTGCTTGATGG	FALSE	TRUE	FALSE	0	0	0	7	0.00990659
GTGGAAGCAGATAAAGTTGCAAAAAGAGCTGTGGTTGTTGGCTGTGGCGGCAGGTTCCCGGTCGAAAAGGACGCCAAAGAGGAAGTAAAGCTCTTCTTGGGTAATGCTGGAACTGCAATGCGTCCATTGACGGCAGCTGTAGTAGCTGCTGGTGGAAATGCAACGTATGTTTTCTTTATCCTAGT-GAAATAAGTATGAGATCCATGGGTATGTTTGGAGACTGATCATGTCTTTTATTTAAAAAAAAAACTTCAGTTATGTTCTTGATGG	FALSE	TRUE	FALSE	0	0	0	7	0.00990659
GTGGAAGCAGATAAAGTTGCAAAAAGCGCTGTGGTTGTTGGCTGTGGCGGCAGGTTCCCAGTCGAAAAGGACGCCAAAGAGGAAGTAAAGCTCTTCTTGGGTAATGCTGGAACTGCAATGCGGCCACTGACGGCAGCTGTAGTAGCTGCTGGTGGAAATGCAACGTATGTTTTCTTTATCCTAGTGGAAATAAGTATGAGATCCATGGGTATGTTTGGAGACTGATCGTTTCTTTTATTAAAAAAAAACTTCAGTTATGTGCTTGATGG	FALSE	TRUE	FALSE	0	0	0	7	0.00990659
GTGGAAGCAGATAAAGTTGCAAAAAGAGCTGTGGTTGTTGGCTGTGGCGGCAGGTTCCCGGTCGAAAAGGACGCCAAAGAGGAAGTAAAGCTCTTCTTGGGTAATGCTGGAACTGCAATGCGTCCATTGACGGCAGCTGTAGTAGCTGCTGGTGGAAATGCAACGTATGTTTTCTTTATCCTAGTTGAAATAAGTATGAGATCCATGGGTATGTTTGGAGACTGATCGTGTCTTTTATTAAAAAAAAAACTTCAGTTATGTGCTTGATGC	FALSE	TRUE	FALSE	0	0	0	7	0.00990659
GTGGAAGCAGATAAAGTTGCAAAAAGAGCTGTGGTTGTTGGCTGTGGCGGCAGGTTCCCGGTCGAAAAGGACGCCAAAGAGGAAGTAAAGCTCTTCTTGGGTAATGCTGGAACTGCAATGCGTCCATTGACGGCAGCTGTAGTAGCTGCTGGTGGAAATGCAACGTATGTTTTCTTTATCCTAGTTGAAATAAGTATGAGATCCATGGGTATGTTTGGAGACTGATCGTGTCTTTTATTAAAAAAAAACTTAAGTTATGTGCTTGATGG	FALSE	TRUE	FALSE	0	0	0	7	0.00990659
GTGGAAGCAGATAAAGTTGCAAAAAGAGCTGTGGTTGTTGGCTGTGGCGGCAGGTTCCCAGTCGAAAAGGACGCCAAAGAGGAAGTAAAGCTCTTCTTGGGTAATGCTGGAACTGCAATGCGGCCACTGACGGCAGCTGTAGTAGCTGCTGGTGGAAATGCAACGTATGTTTTCTTTATCCTAGTGGAAATAAGTATGAGATCCATGGGTATGTTTGGAGACTGATCGTTTCTTTTCTTAAAAAAAAACTTCAGTTATGTGCTTGATGG	FALSE	TRUE	FALSE	0	0	0	7	0.00990659
GTGGAAGCAGATAAAGTTGCAAAAAGAGCTGTGGTTGTTGGCTGTGGCGGCAGGTTCCCAGTCGAAAAGGACGCCAAAGAGGAAGTAAAGCTCTTCTTGGGTAATGCTGGAACTGCAATGCGGCCATTGACGGCAGCTGTAGTTGCTGCTGGTGGAAATGCAACGTATGTTTTCTTTATCCTAGT-GAAATAAGTATGAGATCCATGGGTATGTTTGGAGACTGATCATGTCTTTTATTTAAAAAAAAAACTTCAGTTATGTGCTTGATG-	FALSE	TRUE	FALSE	0	0	0	7	0.00990659
GTGGAAGCAGATAAAGTTGCAAAAAGAGCTGTGGTTGTTGGCTGTGGCGGCAGGTTCCCGGTCGAAAAGGACGCCAAAGAGGAAGTAAAGCTCTTCTTGGGTAATGCTGGAACTGCAATGCGGCCATTGACGGCAGCTGTAGTTGCTGCTGGTGGAAATGCAACGTATGTTTTCTTTATCCTAGT-GAACTAAGTATGAGATCCATGGGTATGTTTGGAGACTGATCATGTCTTTTATTTAAAAAAAAAACTTCAGTTATGTGCTTGATGG	FALSE	TRUE	FALSE	0	0	0	7	0.00990659
GTGGAAGCAGATAAAGTTGCAAAAAGAGCTGTGGTTGTTGGCTGTGGCGGCAGGTTCCCAGTCGAAAAGGACGCCAAAGAGGAAGTAAAGCTCTTCTTGGGTAATGCTGGAATTGCTATGCGGAGTCTGACGGCTGCTGTAGTAGCTGCTGGTGGAAATGCAACGTATGTTTTCTTTATCCTAGTGGAAATAAGTATGAGATCCATGGGTATGTTTGGAGACTGATCGTTTCTTTTATTAAAAAAAAACTTCAGTTATGTGCTTGATGG	FALSE	TRUE	FALSE	0	0	0	7	0.00990659
GTGGAAGCAGATAAAGTTGCAAAAAGAGCTGTGGTTGTTGGCTGTGGCGGCAGGTTCCCAGTCGAAAAGGACGCCAAAGAGGAAGTAAAGCTCTTCTTGGGTAATGCTGGAACTGCAATGCGGCCACTGACGGCAGCTGTAGTAGCTGCTGGTGGAAATGCAACGTATGTTTTCTTTATCCTAGTGGAAATAAGTATGAGATCCATGGGTATGTTTGGAGACTGATCGTTTCTTTTATTAAAAAAAAACTTCAGTTATGTGCTTGATGC	FALSE	TRUE	FALSE	0	0	0	7	0.00990659
GTGGAAGCAGATAAAGTTGCAAAAAGAGCTGTGGTTGTTGGCTGTGGCGGCAGGTTCCCGGTCGAAAAGGACGCCAAAGAGGAAGTAAAGCTCTTCTTGGGTAATGCTGGAACTGCAATGCGTCCATTGACGGCAGCTGTAGTAGCTGCTGGTGGAAATGCAACGTATGTTTTCTTTATCCTAGT-GAAATAAGTATGAGATCCATGGGTATGTTTTGAGACTGATCATGTCTTTTATTTAAAAAAAAAACTTCAGTTATGTGCTTGATGG	FALSE	TRUE	FALSE	0	0	0	7	0.00990659
GTGGAAGCAGATAAAGTTGCAAAAAGAGCTGTGGTTGTTGGCTGTGGCGGCAGGTTCCCAGTCGAAAAGGACGCCAAAGAGGAAGTAAAGCTCTTCTTGGGTAATGCTGGAACTGCAATGCGGCCACT---GGCAGCTGTAGTAGCTGCTGGTGGAAATGCAACGTATGTTTTCTTTATCCTAGTGGAAATAAGTATGAGATCCATGGGTATGTTTGGAGACTGATCGTTTCTTTTATTAAAAAAAAACTTCAGTTATGTGCTTGATGT	TRUE	FALSE	FALSE	3	0	0	7	0.00990659
GTGGAAGCAGATAAAGTTGCAAAAAGAGCTGTGGTTGTTGGCTGTGGCGGCAGGTTCCCGGTCGAAAAGGACGCCAAAGAGGAAGTAAAGCTCTTCTTGGGTAATGCTGGAACTGCAATGCGGCCACTGACGGCAGCTGTAGTAGCTGCTGGTGGAAATGCAACGTATGTTTTCTTTATCCTAGTGGAAATAAGTATGAGATCCATGGGTATGTTTGGAGACTGATCGTTTCTTTTATTAAAAAAAAACTTCAGTTATGTGCTTGATGT	FALSE	TRUE	FALSE	0	0	0	7	0.00990659
GTGGAAGCAGATAAAGTTGCAAAAAGAGCTGTGGTTGTTGGCTGTGGCGGCAGGTTCCCAGTCGAAAAGGACGCCAAAGAGGAAGTAAAGCTCTTCTTGGGTAATGCTGGAACTGCAATGCGTCCATTGACGGCAGCTGTAGTAGCTGCTGGTGGAAATGCAACGTATGTTTTCTTTATCCTAGTTGAAATAAGTATGAGATCCATGGGTATGTTTGGAGACTGATCGTGTCTTTTATTAAAAAAAAAACTTCAGTTATGTGCTTGATG-	FALSE	TRUE	FALSE	0	0	0	7	0.00990659
GTGGAAGCAGATAAAGTTGCAAAAAGAGCTGTGGTTGTTGGCTGTGGCGGCAGGTTCCCGGTCGAAAAGGACGCCAAAGAGGAAGTAAAGCTCTTCTTGGGTAATGCTGGAACTGCAATGCGGCCATTGACGGCAGCTGTAGTTGCTGCTGGTGGAAATGCAACGTATGTTTTCTTTATCCTAGT-GAAATAAGTATGAGATCCATGGGTATGTTTGGAGACTGATCATGTCTTTTATTTAAAAAAAAAACTTCAGTTATGTGCTTGAT--	FALSE	TRUE	FALSE	0	0	0	7	0.00990659
GTGGAAGCAGATAAAGTTGCAAAAAGAGCTGTGGTTGTTGGCTGTGGCGGCAGGTTCCCGGTCGAAAAGGACGCCAAAGAGGAAGTAAAGCTCTTCTTGGGTAATGCTGGAACTGCAATGCGTCCATTGACGGCAGCTGTAGTAGCTGCTGGTGGAAATGCAACGTATGTTTTCTTTATCCTAGTTGAAATAAGTATGAGATCCATGGGTATGTTTGGAGACTGATCGTGTCTTTTATTAAAAAAAAAACTTCAGTTATGTG-TTGATGG	FALSE	TRUE	FALSE	0	0	0	7	0.00990659
GTGGAAGCAGATAAAGTTGCAAAAAGAGTTGTGGTTGTTGGCTGTGGCGGCAGGTTCCCGGTCGAAAAGGACGCCAAAGAGGAAGTAAAGCTCTTCTTGGGTAATGCTGGAACTGCAATGCGGCCATTGACGGCAGCTGTAGTTGCTGCTGGTGGAAATGCAACGTATGTTTTCTTTATCCTAGT-GAAATAAGTATGAGATCCATGGGTATGTTTGGAGACTGATCGTGTCTTTTATTAAAAAAAAAACTTCAGTTATGTGCTTGATGG	FALSE	TRUE	FALSE	0	0	0	7	0.00990659
GTGGAAGCAGATAAAGTTGCAAAAAGAGCTGTGGTTGTTGGCTGTGGCGGCAGGTTCCCAGTCGAAAAGGACGCCAAAGAGGAAGTAAAGCTCTTCTTGGGTAATGCTGGAACTGCAATGCGGCCACTGACGGCAGCTGTAGTAGCTGCTGGTGGAAATGCAACGTATGTTTTCTTTATCCTAGTGGAAATAAGTATGAGATCCATGGGTATGTTTGGAGACTGATCGTGTCTTTTATTAAAAAAAAAACTTCAGTTATGTGCTTGATG-	FALSE	TRUE	FALSE	0	0	0	7	0.00990659
GTGGAAGCAGATAAAGTTGCAAAAAGAGCTGTGGTTGTTGGCTGTGGCGGCAGGTTCCCGGTCGAAAAGGACGCCAAAGAGGAAGTAAAGCTCTTCTTGGGTAATGCTGGAACTGCAATGCGGCCATTGACGGCAGCTGTAGTTGCTGCTGGTGGAAATGCAACGTATGTTTTCTTTATCCTAGT-GAAATAAGTATGAGATCCATGGGTATGTTTGGAGACTGATCATGTCTTTTATTTAAAAAAAAAACTTCAGTGATGTGCTTGATGG	FALSE	TRUE	FALSE	0	0	0	7	0.00990659
GTGGAAGCAGATAAAGTTGCAAAAAGAGCTGTGGTTGTTGGCTGTGGCGGCAGGTTCCCGGTCGAAAAGGACGCCAAAGAGGAAGTAAAGCTCTTCTTGGGTAATGCTGGAACTGCAATGCGTCCATTGACGGCAGCTGTAGTAGCTGCTGGTGGAAATGCAACGTATGTTTTCTTTATCCTAGTTGAAATAAGTATGAGATCCATGGGTATGTTTGGAGACTGATCGTTTCTTTTATTAAAAAAAAAATTCAGTTATGTGCTTGATGG	FALSE	TRUE	FALSE	0	0	0	7	0.00990659
GTGGAAGCAGATAAAGTTGCAAAAAGAGCTGTGGTTGTTGGCTGTGGCGGCAGGTTCCCGGTCGAAAAGGACGCCAAAGAGGAAGTAAAGCTCTTCTTGGGTAATGCTGGAACTGCAATGCGTCCATTGACGGCAGCTGTAGTAGCTGCTGGTGGAAATGCAACGTATGTTTTCTTTATCCTAGTTGAAATAAGTATGAGATCCATGGGTATGTTTGGAGACTGATCGTTTCTTTTATTAAAAAAAAACTTCAGTTATGTGCTTGATG-	FALSE	TRUE	FALSE	0	0	0	7	0.00990659
GTGGAAGCAGATAAAGTTGCAAAAAGAGCTGTGGTTGTTGGCTGTGGCGGCAGGTTCCCGGTCGAAAAGGACGCCAAAGAGGAAGTAAAGCTCTTCTTGGGTAATGCTGGAACTGCAATGCGGCCATTGACGGCAGCTGTAGTTGCTGCTGGTGGAAATGCAACGTATGTTTTCTTTATCCTAGT-GAAATAAGTATGAGATCCATGGGTATGTTTGGAGACTGCTCATGTCTTTTATTTAAAAAAAAAACTTCAGTTATGTGCTTGATGG	FALSE	TRUE	FALSE	0	0	0	7	0.00990659
GTGGAAGCAGATAAAGTTGCAAAAAGAGCTGTGGTTGTTGGCTGTGGCGGCAGGTTCCCGGTCGAAAAGGACGCCAAAGAGGAAGTAAAGCTCTTCTTGGGTAATGCTGGAACTGCAATGCGGCCATTGACGGCAGCTGTAGTTGCTGCTGGTGGAAATGCAACGTATGTTTTCTTTATCCTAGT-GAAATAAGTATGAGATCCATGGGTATGTTTGGAGACTGATCATGTCTTTTATTTAAAAAAAAACTTCAGTTATGTGCTTGATG-	FALSE	TRUE	FALSE	0	0	0	7	0.00990659
GTGGAAGCAGATAAAGTTGCAAAAAGAGCTGTGGTTGTTGGCTGTGGCGGCAGGTTCCCAGTCGAAAAGGACGCCAAAGAGGAAGTAAAGCTCTTCTTGGGTAATGCTGGAACTGCAATGCGGCCACTGACGGCAGCTGTAGTAGCTGCTGGTGGAAATGCAACGTATGTTTTCTTTATCCTAGTGGAAATAAGTATGAGATCCATGGGTATGTTTGGAGACTGATCATGTCTTTTATTTAAAAAAAAAACTTCAGTTATGTGCTTGATTG	FALSE	TRUE	FALSE	0	0	0	7	0.00990659
GTGGAAGCAGATAAAGTTGCAAAAAGAGCTGTGGTTGTTGGCTGTGGCGGCAGGTTCCCAGTCGAAAAGGACGCCAAAGAGGAAGTAAAGCTCTTCTTGGGTAATGCTGGAACTGCAATGCGGCCACTGACGGCAGCTGTAGTAGCTGCTGGTGGAAATGCAACGTATGTTTTCTTTATCCTAGTGGAAATAAGTATGAGATCCATGGGTATGTATGGAGACTGATCGTTTCTTTTATTAAAAAAAAAACTTCAGTTATGTGCTTGATGG	FALSE	TRUE	FALSE	0	0	0	7	0.00990659
GTGGAAGCAGATAAAGTTGCAAAAAGAGCTGTGGTTGTTGGCTGTGGCGGCAGGTTCCCAGTCGAAAAGGACGCCAAAGAGGAAGTAAAGCTCTTCTTGGGTAATGCTGGAACTGCAATGCGGCCACTGACGGCAGCTGTAGTAGCTGCTGGTGGAAATGCAACGTATGTTTTCTTTATCCTAGTTGAAATAAGTATGAGATCCATGGGTATGTTTGGAGACTGATCGTGTCTTTTATTAAAAAAAAAACTTCAGTTATGTTCTTGATGG	FALSE	TRUE	FALSE	0	0	0	7	0.00990659
GTGGAAGCAGATAAAGTTGCAAAAAGAGCTGTGGTTGTTGGCTGTGGCGGCAGGTTCCCGGTCGAAAAGGACGCCAAAGAGGAAGTAAAGCTCTTCTTGGGTAATGCTGGAACTGCAATGCGGCCATTGACGGCAGCTGTAGTTGCTGCTGGTGGAAATGCAACGTATGTTTTCTTTATCCTAGT-GAAATAAGTATGAGATCCATGGGTATGTTTGGAGACTGATCATGTCTTTTATTTAACAAAAAAACTTCAGTTATGTGCTTGATGG	FALSE	TRUE	FALSE	0	0	0	7	0.00990659
GTGGAAGCAGATAAAGTTGCAAAAAGAGCTGTGGTTGTTGGCTGTGGCGGCAGGTTCCCAGTCGAAAAGGACGCCAAAGAGGAAGTAAAGCTCTTCTTGGGTAATGCTGGAACTGCAATGCGGCCACT---GGCAGCTGTAGTAGCTGCTGGTGGAAATGCAACGTATGTTTTCTTTATCCTAGTGGAAATAAGTATGAGATCCATGGGTATGTTTGGAGACTGATCGTTTCTTTTATTAAAAAAAACCTTCAGTTATGTGCTTGATGG	TRUE	FALSE	FALSE	3	0	0	7	0.00990659
GTGGAAGCAGATAAAGTTGCAAAAAGAGCTGTGGTTGTTGGCTGTGGCGGCAGGTTCCCGGTCGAAAAGGACGCCAAAGAGGAAGTAAAGCTCTTCTTGGGTAATGCTGGAACTGCAATGCGGCCATTGACGGCAGCTGTAGTTGCTGCTGGTGGAAATGCAACGTATGTTTTCTTTATCCTAGT-GAAATAAGTATGAGATCCATGGGTATGTTTGGAGACTGATAATGTCTTTTATTTAAAAAAAAAACTTCAGTTATGTGCTTGATGG	FALSE	TRUE	FALSE	0	0	0	7	0.00990659
GTGGAAGCAGATAAAGTTGCAAAAAGAGCTGTGGTTGTTGGCTGTGGCGGCAGGTTCCCAGTCGAAAAGGACGCCAAAGAGGAAGTAAAGCTCTTCTTGGGTAATGCTGGAACTGCAATGCGTCCATTGACGGCAGCTGTAGTAGCTGCTGGTGGAAATGCAACGTATGTTTTCTTTATCCTAGTTGAAATAAGTATGAGATCCATGGGTATGTTTGGAGACTGATCGTTTCTTTTATTAAAAAAAAAACTTCAGTTATGTGCTTGATGG	FALSE	TRUE	FALSE	0	0	0	6	0.00849137
GTGGAAGCAGATAAAGTTGCAAAAAGAGCTGTGGTTGTTGGCTGTGGCGGCAGGTTCCCAGTCGAAAAGGACGCCAAAGAGGAAGTAAAGCTCTTCTTGGGTAATGCTGGAACTGCAATGCGCCCACTGACGGCAGCTGTAGTAGCTGCTGGTGGAAATGCAACGTATGTTTTCTTTATCCTAGTGGAAATAAGTATGAGATCCATGGGTATGTTTGGAGACTGATCGTTTCTTTTATTAAAAAAAAACTTCAGTTATGTGCTTGATGG	FALSE	TRUE	FALSE	0	0	0	6	0.00849137
GTGGAAGCAGATAAAGGTTGCAAAAAGAGCTGTGGTTGTTGGCTGTGGCGGCAGGTTCCCAGTCGAAAAGGACGCCAAAGAGGAAGTAAAGCTCTTCTTGGGTAATGCTGGAACTGCAATGCGGCCACTGACGGCAGCTGTAGTAGCTGCTGGTGGAAATGCAACGTATGTTTTCTTTATCCTAGTGGAAATAAGTATGAGATCCATGGGTATGTTTGGAGACTGATCGTTTCTTTTATTAAAAAAAAACTTCAGTTATGTGCTTGATGG	FALSE	TRUE	FALSE	0	0	0	6	0.00849137
GTGGAAGCAGATAAAGTTGCAAAAAGAGCTGTGGTTGTTGGCTGTGGCGGCAGGTTCCCAGTCGAAAAGGACGCCAAAGAGGAAGTAAAGCTCTTCTTGGGTAATGCTGGAACTGCAATGCGGCCACTG--GGCAGCTGTAGTAGCTGCTGGTGGAAATGCAACGTATGTTTTCTTTATCCTAGTTGAAATAAGTATGAGATCCATGGGTATGTTTGGAGACTGATCGTGTCTTTTATTAAAAAAAAAACTTCAGTTATGTGCTTGATGG	TRUE	FALSE	FALSE	2	0	0	6	0.00849137
GTGGAAGCAGATAAAGTTGCAAAAAGAGCTGTGGTTGTTGGCTGTGGCGGCAGGTTCCCAGTCGAAAAGGACGCCAAAGAGGAAGTAAAGCTCTTCTTGGGTAATGCTGGAACTGCAATGCGTCCATTGACGGCAGCTGTAGTAGCTGCTGGTGGAAATGCAACGTATGTTTTCTTTATCCTAGTTGAAATAAGTATGAGATCCATGGGTATGTTTGGAGACTGATCGTGTCTTTTATTAAAAAAAAAACTTCAGTTATGTGCTTGATGT	FALSE	TRUE	FALSE	0	0	0	6	0.00849137
GTGGAAGCAGATAAAGTTGCAAAAAGAGCTGTGGTTGTTGGCTGTGGCGGCAGGTTCCCGGTCGAAAAGGACGCCAAAGAGGAAGTAAAGCTCTTCTTGGGTAATGCTGGAACTGCAATGCGTCCATTGACGGCAGCTGTAGTAGCTGCTGGTGGAAATGCAACGTATGTTTTCTTTATCCTAGTTGAAATAAGTATGAGATCCATGGGTATGTTTGGAGACTGATCGTTTCTTTTATTAAAAAAAAACTTCAGTTATGTGCTTGATGT	FALSE	TRUE	FALSE	0	0	0	6	0.00849137
GTGGAAGCAGATAAAGTTGCAAAAAGAGCTGTGGTTGTTGGCTGTGGCGGCAGGTTCCCAGTCGAAAAGGACGCCAAAGAGGAAGTAAAGCTCTTCTTGGGTAATGCTGGAACTGCAATGCGGCCACTGACGGCAGCTGTAGTAGCTGCTGGTGGAAATGCAACGTATGTTTTCTTTATCCTAGTGGAAATAAGTATGAGATCCATGGGTATGTTTGGAGACTGCTCATGTCTTTTATTTAAAAAAAAAACTTCAGTTATGTGCTTGATGG	FALSE	TRUE	FALSE	0	0	0	6	0.00849137
GTGGAAGCAGATAAAGTTGCAAAAAGAGCTGTGGTTGTTGGCTGTGGCGGCAGGTTCCCAGTCGAAAAGGACGCCAAAGAGGAAGTAAAGCTCTTCTTGGGTAATGCTGGAACTGCAATGCGGCCACTGACGGCAGCTGTAGTAGCTGCTGGTGGAAATGCAACGTATGTTTTCTTTATCCTCGTGGAAATAAGTATGAGATCCATGGGTATGTTTGGAGACTGATCGTTTCTTTTATTAAAAAAAAACTTCAGTTATGTGCTTGATGG	FALSE	TRUE	FALSE	0	0	0	6	0.00849137
GTGGAAGCAGATAAAGTTGCAAAAAGAGCTGTGGTTGTTGGCTGTGGCGGCAGGTTCCCAGTCGAAAAGGACGCCAAAGAGGAAGTAAAGCTCTTCTTGGGTAATGCTGGAACTGCAATGCGGCCATTGACGGCAGCTGTAGTTGCTGCTGGTGGAAATGCAACGTATGTTTTCTTTATCCTAGT-GAAATAAGTATGAGATCCATGGGTATGTTTGGAGACTGATCATGTCTTTTATTTAAAAAAAAAACTTCAGTTATGTTCTTGATGG	FALSE	TRUE	FALSE	0	0	0	6	0.00849137
GTGGAAGCAGATAAAGTTGCAAAAAGAGCTGTGGTTGTTGGCTGTGGCGGCAGGTTCCCGGTCGAAAGGGACGCCAAAGAGGAAGTAAAGCTCTTCTTGGGTAATGCTGGAACTGCAATGCGGCCATTGACGGCAGCTGTAGTTGCTGCTGGTGGAAATGCAACGTATGTTTTCTTTATCCTAGT-GAAATAAGTATGAGATCCATGGGTATGTTTGGAGACTGATCATGTCTTTTATTTAAAAAAAAAACTTCAGTTATGTGCTTGATGG	FALSE	TRUE	FALSE	0	0	0	6	0.00849137
GTGGAAGCAGATAAAGTTGCAAAAAGAGCTGTGGTTGTTGGCTGTGGCGGCAGGTTCCCGGTCGAAAAGGACGCCAAAGAGGAAGTAAAGCTCTTCTTGGGTAATGCTGGAACTGCAATGCGGCCACTGACGGCAGCTGTAGTAGCTGCTGGTGGAAATGCAACGTATGTTTTCTTTATCCTAGTGGAAATAAGTATGAGATCCATGGGTATGTTTGGAGACTGATCGTTTCTTTTATTAAAAAAAAACTTCAGTTATGTTCTTGATGG	FALSE	TRUE	FALSE	0	0	0	6	0.00849137
GTGGAAGCAGATAAAGTTGCAAAAAGAGCTGTGGTTGTTGGCTGTGGCGGCAGGTTCCCGGTCGAAAAGGACGCCAAAGAGGAAGTAAAGCTCTTCTTGGGTAATGCTGGAACTGCAATGCGGCCATTGACGGCAGCTGTAGTTGCTGCTGGTGGAAATGCAACGTATGTTTTCTTTATCCTAGT-GAAATAAGTATGAGATCCATGGGTATGTTTGGAGACTGATCATGTCTTTTATTTAAAAAAAAAACTTCAGGTATGTGCTTGATGG	FALSE	TRUE	FALSE	0	0	0	6	0.00849137
GTGGAAGCAGATAAAGTTGCAAAAAGAGCTGTGGTTGTTGGCTGTGGCGGCAGGTTCCCAGTCGAAAAGGACGCCAAAGAGGAAGTAAAGCTCTTCTTGGGTAATGCTGGAACTGCAATGCGGCCACTGACGGCAGCTGTAGTAGCTGCTGGTGGAAATGCAACGTATGTTTTCTTTATCCTAGTGGAAATAAGTATGAGATCCATGGGTATGTTTGGAGACTGTTCGTTTCTTTTATTAAAAAAAAACTTCAGTTATGTGCTTGATGG	FALSE	TRUE	FALSE	0	0	0	6	0.00849137
GTGGAAGCAGATAAAGTTGCAAAAAGAGTTGTGGTTGTTGGCTGTGGCGGCAGGTTCCCGGTCGAAAAGGACGCCAAAGAGGAAGTAAAGCTCTTCTTGGGTAATGCTGGAACTGCAATGCGGCCATTGACGGCAGCTGTAGTTGCTGCTGGTGGAAATGCAACGTATGTTTTCTTTATCCTAGT-GAAATAAGTATGAGATCCATGGGTATGTTTGGAGACTGATCATGTCTTTTATTAAAAAAAAACTTCAGTTATGTGCTTGATGG	FALSE	TRUE	FALSE	0	0	0	6	0.00849137
GTGGAAGCAGATAAAGTTGCAAAAAGAGCTGTGGTTGTTGGCTGTGGCGGCAGGTTCCCGGTCGAAAAGGACGCCAAAGAGGAAGTAAAGCTCTTCTTGGGTAATGCTGGAACTGCAATGCGGCCATTGACGGCAGCTGTAGTTGCTGCTGGTGGAAATGCAACGTATGTTTTCTTTATCCTAGT-GAAATAAGTATGAGATCCATGGGTATGTTTTGAGACTGATCATGTCTTTTATTAAAAAAAAAACTTCAGTTATGTGCTTGATGG	FALSE	TRUE	FALSE	0	0	0	6	0.00849137
GTGGAAGCAGATAAAGTTGCAAAAAGAGCTGTGGTTGTTGGCTGTGGCGGCAGGTTCCCAGTCGAAAAGGACGCCAAAGAGGAAGTAAAGCTCTTCTTGGGTAATGCTGGAACTGCAATGCGGCCACTGACTGCAGCTGTAGTAGCTGCTGGTGGAAATGCAACGTATGTTTTCTTTATCCTAGTGGAAATAAGTATGAGATCCATGGGTATGTTTGGAGACTGATCGTTTCTTTTATTAAAAAAAAACTTCAGTTATGTGCTTGATGG	FALSE	TRUE	FALSE	0	0	0	6	0.00849137
GTGGAAGCAGATAAAGTTGCAAAAAGAGCTGTGGTTGTTGGCTGTGGCGGCAGGTTCCCGGTCGAAAAGGACGCCAAAGAGGAAGTAAAGCTCTTCTTGGGTAATGCTGGAACTGCAATGCGGCCACTGACGGCAGCTGTAGTTGCTGCTGGTGGAAATGCAACGTATGTTTTCTTTATCCTAGTGGAAATAAGTATGAGATCCATGGGTATGTTTGGAGACTGATCGTTTCTTTTATTAAAAAAAAACTTCAGTTATGTGCTTGATGG	FALSE	TRUE	FALSE	0	0	0	6	0.00849137
GTGGAAGCAGATAAAGTTGCAAAAAGAGCTGTGGTTGTTGGCTGTGGCGGCAGGTTCCCAGTCGAAAAGGACGCCAAAGAGGAAGTAAAGCTCTTCTTGGGTAATGCTGGAACTGCAATGCGGCCACTGACGGCAGCTGTAGTAGCTGCTGGTGGAAATGCAACGTATGTTTTCTTTATCCTAGTGGAAATAAGTATGAGATCCATGGGTATGTTTGGAGACTGATCGTGTCTTTTATTAAAAAAAAAACTTCATTTATGTGCTTGATGG	FALSE	TRUE	FALSE	0	0	0	6	0.00849137
GTGGAAGCAGATAAAGTTGCAAAAAGAGCTGTGGTTGTTGGCTGTGGCGGCAGGTTCCCGGTCGAAAAGGACGCCAAAGAGGAAGTAAAGCTCTTCTTGGGTAATGCTGGAACTGCAATGCGTCCATTGACGGCAGCTGTAGTAGCTGCTGGTGGAAATGCAACGTATGTTTTCTTTATCCTAGTTGAAATAAGTATGAGATCCATGGGTATGTTTGGAGACTGATCGTTTCTTTTATTAAAAAAAAACTTCAGTTATGTGCTTGCTGG	FALSE	TRUE	FALSE	0	0	0	6	0.00849137
GTGGAAGCAGATAAAGTTGCAAAAAGAGCTGTGGTTGTTGGCTGTGGCGGCAGGTTCCCGGTCGAAAAGGACGCCAAAGAGGAAGTAAAGCTCTTCTTGGGTAATGCTGGAACTGCAATGCGGCCATTGACGGCAGCTGTAGTTGCTGCTGGTGGAAATGCAACGTATGTTTTCTTTATCCTAGT-GAAATAAGTATGAGATCCTTGGGTATGTTTGGAGACTGATCATGTCTTTTATTTAAAAAAAAAACTTCAGTTATGTGCTTGATGG	FALSE	TRUE	FALSE	0	0	0	6	0.00849137
GTGGAAGCAGATAAAGGTTGCAAAAAGAGCTGTGGTTGTTGGCTGTGGCGGCAGGTTCCCGGTCGAAAAGGACGCCAAAGAGGAAGTAAAGCTCTTCTTGGGTAATGCTGGAACTGCAATGCGTCCATTGACGGCAGCTGTAGTAGCTGCTGGTGGAAATGCAACGTATGTTTTCTTTATCCTAGTTGAAATAAGTATGAGATCCATGGGTATGTTTGGAGACTGATCGTGTCTTTTATTAAAAAAAAAACTTCAGTTATGTGCTTGATGG	FALSE	TRUE	FALSE	0	0	0	6	0.00849137
GTGGAAGCAGATAAAGTTGCAAAAAGAGCTGTGGTTGTTGGCTGTGGCGGCAGGTTCCCAGTCGAAAAGGACGCCAAAGAGGAAGTAAAGCTCTTCTTGGGTAATGCTGGAACTGCAATGCGGCCACTGACGGCAGCTGTAGTAGCTGCTGGTGGAAATGCAACGTATGTTTTCTTTATCCTAGTGGAAATAAGTATGAGATCCATGGGTATGTTTGGAGACTGATCGTTTCTTTTATTAAAAAAAAAACTTCAGTTATGTGCTTGATTG	FALSE	TRUE	FALSE	0	0	0	6	0.00849137
GTGGAAGCAGATAAAGTTGCAAAAAGAGCTGTGGTTGTTGGCTGTGGCGGCAGGTTCCCGGTCGAAAAGGACGCCAAAGAGGAAGTAAAGCTCTTCTTGGGTAATGCTGGAACTGCAATGCGTCCATTGACGGCAGCTGTAGTAGCTGCTGGTGGAAATGCAACGTATGTTTTCTTTATCCTAGTTGAAATAAGTATGAGATCCATGGGTATGTTTGGAGACTGATCGTGTCTTTTATTAAAAAAAAAACTTCCGTTATGTGCTTGATGG	FALSE	TRUE	FALSE	0	0	0	6	0.00849137
GTGGAAGCAGATAAAGTTGCAAAAAGAGCTGTGGTTGTTGGCTGTGGCGGCAGGTTCCCGGTCGAAAAGGACGCCAAAGAGGAAGTAAAGCTCTTCTTGGGTAATGCTGGAACTGCAATGCGGCCATTGACGGCAGCTGTAGTTGCTGCTGGTGGAAATGCAACGTATGTTTTCTTTATCCTAGT-GAAATAAGTATGAGATCCATGGGTAGGTTTGGAGACTGATCATGTCTTTTATTTAAAAAAAAAACTTCAGTTATGTGCTTGATGG	FALSE	TRUE	FALSE	0	0	0	6	0.00849137
GTGGAAGCAGATAAAGTTGCAAAAAGAGCTGTGGTTGTTGGCTGTGGCGGCAGGTTCCCAGTCGAAAAGGACGCCAAAGAGGAAGTAAAGCTCTTCTTGGGTAATGCTGGAACTGCAATGCGGCCACTGACGGCAGCTGTAGTAGCTGCTGGTGGAAATGCAACGTATGTTTTCTTTATCCTAGTGGAAATAAGTATGAGATCCATGGGTATGTTTGGAGACTGATCGTTTCTTTTATTAAAAAAAAAACTTCAGTTATGTGTTTGATGG	FALSE	TRUE	FALSE	0	0	0	6	0.00849137
GTGGAAGCAGATAAAGTTGCAAAAAGAGCTGTGGTTGTTGGCTGTGGCGGCAGGTTCCCGGTCGAAAAGGACGCCAAAGAGGAAGTAAAGCTCTTCTTGGGTAATGCTGGAACTGCAATGCGGCCATTGACGGCAGCTGTAGTTGCTGCTGGTGGAAATGCAACGTATGTTTTCTTTATCCTAGT-GAAATAAGTATGAGATCCATGGGTATGTTTGGAGACTGATCGTTTCTTTTATTAAAAAAAAACTTCAGTTATGTTCTTGATGG	FALSE	TRUE	FALSE	0	0	0	6	0.00849137
GTGGAAAGCAGATAAAGTTGCAAAAAGAGCTGTGGTTGTTGGCTGTGGCGGCAGGTTCCCAGTCGAAAAGGACGCCAAAGAGGAAGTAAAGCTCTTCTTGGGTAATGCTGGAACTGCAATGCGGCCACTGACGGCAGCTGTAGTAGCTGCTGGTGGAAATGCAACGTATGTTTTCTTTATCCTAGTGGAAATAAGTATGAGATCCATGGGTATGTTTGGAGACTGATCGTTTCTTTTATTAAAAAAAAACTTCAGTTATGTGCTTGATGG	FALSE	TRUE	FALSE	0	0	0	6	0.00849137
GTGGAAGCAGATAAAGTTGCAAAAAGAGCTGTGGTTGTTGGCTGTGGCGGCAGGTTCCCGGTCGAAAAGGACGCCAAAGAGGAAGTAAAGCTCTTCTTGGGTAATGCTGGAACTGCAATGCGGCCATTGACGGCAGCTGTAGTTGCTGCTGGTGGAAATGCAACGTATGTTTTCTTTATCCTAGTGGAAATAAGTATGAGATCCATGGGTATGTTTGGAGACTGATCGTTTCTTTTATTAAAAAAAAACTTCAGTTATGTGCTTTATGG	FALSE	TRUE	FALSE	0	0	0	6	0.00849137
GTGGAAGCAGATAAAGTTGCAAAAAGAGCTGTGGTTGTTGGCTGTGGCGGCAGGTTCCCGGTCGAAAAGGACGCCAAAGAGGAAGTAAAGCTCTTCTTGGGTAATGCTGGAACTGCAATGCGGCCATTGACGGCAGCTGTAGTTGCTGCTGGTGGAAATGCAACGTATGTTTTCTTTATCCTAGT-GAAATAAGTATGAGATCCATGGGTATGTTTGGAGACTGATCATGTCTTTTATTTAAAAAAAAAACTTCAGTTATGTTCTTGATGT	FALSE	TRUE	FALSE	0	0	0	6	0.00849137
GTGGAAGCAGATAAAGTTGCAAAAAGAGCTGTGGTTGTTGGCTGTGGCGGCAGGTTCCCGGTCGAAAAGGACGCCAAAGAGGAAGTAAAGCTCTTCTTGGGTAATGCTGGAACTGCAATGCGTCCATTGACGGCAGCTGTAGTAGCTGCTGGTGGAAATGCAACGTATGTTTTCTTTATCCTAGTGGAAATAAGTATGAGATCCATGGGTATGTTTGGATACTGATCGTTTCTTTTATTAAAAAAAAACTTCAGTTATGTGCTTGATGG	FALSE	TRUE	FALSE	0	0	0	6	0.00849137
GTGGAAGCAGATAAAGTTGCAAAAAGAGCTGTGGTTGTTGGCTGTGGCGGCAGGTTCCCGGTCGAAAAGGACGCCAAAGAGGAAGTAAAGCTCTTCTTGGGTAATGCTGGAACTGCAATGCGTCCATTGACGGCAGCTGTAGTAGCTGCTGGTGGAAATGCAACGTATGTTTTCTTTATCATAGTTGAAATAAGTATGAGATCCATGGGTATGTTTGGAGACTGATCGTGTCTTTTATTAAAAAAAAAACTTCAGTTATGTGCTTGATGG	FALSE	TRUE	FALSE	0	0	0	6	0.00849137
GTGGAAGCAGATAAAGTTGCAAAAAGAGCTGTGGTTGTTGGCTGTGGCGGCAGGTTCCCGGTCGAAAAGGACGCCAAAGAGGAAGTAAAGCTCTTCTTGGGTAATGCTGGAACTGCAATGCGGCCATTGACGGCAGCTGTAGTTGCTGCTGGTGGAAATGCAACGTATGTTTTCTTTATCCTAGTGGAAATAAGTATGAGATCCATGGGTATGTTTGGAGACTGATCGTTTCTTTTATTAAAAAAAAACTTCAGTTATTTGCTTGATGG	FALSE	TRUE	FALSE	0	0	0	6	0.00849137
GTGGAAGCAGATAAAGTTGCAAAAAGAGCTGTGGTTGTTGGCTGTGGCGGCAGGTTCCCAGTCGAAAAGGACGCCAAAGAGGAAGTAAAGCTCTTCTTGGGTAATGCTGGAACTGCAATGCGGCCACTGACGGCAGCTGTAGTAGCTGCTGGTGGAAATGCAACGTATGTTTTCTTTATCCTAGT-GAAATAAGTATGAGATCCATGGGTATGTTTGGAGACTGATCATGTCTTTTATTTAAAAAAAAAACTTCAGTTATGTTCTTGATGG	FALSE	TRUE	FALSE	0	0	0	6	0.00849137
GTGGAAGCAGATAAAGTTGCAAAAAGAGCTGTGGTTGTTGGCTGTGGCGGCAGGTTCCCAGTCGAAAAGGACGCCAAAGAGGAAGTAAAGCTCTTCTTGGGTAATGCTGGAACTGCAATGCGGCCACTG-----AGCTGTAGTAGCTGCTGGTGGAAATGCAACGTATGTTTTCTTTATCCTAGTGGAAATAAGTATGAGATCCATGGGTATGTTTGGAGACTGATCGTTTCTTTTATTAAAAAAAAAACTTCAGTTATGTGCTTGATGG	TRUE	FALSE	FALSE	5	0	0	6	0.00849137
GTGGAAGCAGATAAAGTTGCAAAAAGAGCTGTGGTTGTTGGCTGTGGCGGCAGGTTCCCGGTCGAAAAGGACGCCAAAGAGGAAGTAAAGCTCTTCTTGGGTAATGCTGGAACTGCAATGCGTCCATTGACGGCAGCTGTAGTAGCTGCTGGTGGAAATGCAACGTATGTTTTCTTTATCCTAGTTGAAATAAGTATGAGATCCATGGGTATGTTTGGAGACTGATCGTGTCTTTTCTTAAAAAAAAAACTTCAGTTATGTGCTTGATGG	FALSE	TRUE	FALSE	0	0	0	6	0.00849137
GTGGAAGCAGATAAAGTTGCAAAAAGAGCTGTGGTTGTTGGCTGTGGCGGCAGGTTCCCGGTCGAAAAGGACGCCAAAGAGGAAGTAAAGCTCTTCTTGGGTAATGCTGGAACTGCAATGCGTCCATTGACGGCAGCTGTAGTAGCTGCTGGTGGAAATGCAACGTATGTTTTCTTTATCCTAGTTGAAATAAGTATGAGATCCATGGGTATGTTTGGAGACTGATCGTTTCTTTTATTTAAAAAAAAAACTTCAGTTATGTGCTTGATGG	FALSE	TRUE	FALSE	0	0	0	6	0.00849137
GTGGAAGCAGATAAAGTTGCAAAAAGAGCTGTGGTTGTTGGCTGTGGCGGCAGGTTCCCGGTCGAAAAGGACGCCAAAGAGGAAGTAAAGCTCTTCTTGGGTAATGCTGGAACTGCAATGCGGCCATTGACGGCAGCTGTAGTTGCTGCTGGTGGAAATGCAACGTATGTTTTCTTTATCCTAGT-GAAATAAGTATGAGATCCATGGGTATGTTTTGAGACTGATCATGTCTTTTATTAAAAAAAAACTTCAGTTATGTGCTTGATGG	FALSE	TRUE	FALSE	0	0	0	6	0.00849137
GTGGAAGCAGATAAAGTTGCAAAAAGAGCTGTGGTTGTTGGCTGTGGCGGCAGGTTCCCAGTCGAAAAGGACGCCAAAGAGGAAGTAAAGCTCTTCTTGGGTAATGCTGGAATTGCTATGCGCCGTCTGACGGCTGCTGTAGTAGCTGCTGGTGGAAATGCAACGTATGTTTTCTTTATCCTAGTGGAAATAAGTATGAGATCCATGGGTATGTCTGGAGACTGATCGTTTCTTTTATTAAAAAAAAACTTCAGTTATGTGCTTGATGG	FALSE	TRUE	FALSE	0	0	0	6	0.00849137
GTGGAAGCAGATAAAGTTGCAAAAAGAGCTGTGGTTGTTGGCTGTGGCGGCAGGTTCCCGGTCGAAAAGGACGCCAAAGAGGAAGTAAAGCTCTTCTTGGGTAATGCTGGAACTGCAATGCGTCCATTGACGGCAGCTGTAGTAGCTGCTGGTGGAAATGCAACGTATGTTTTCTTTATCCTAGTTGAAATAAGTATGAGATCCATGGGTATGTTTGGAGACTGATCGTGTCTTTTATTTAAAAAAAAAACTTCAGTTATGTTCTTGATGG	FALSE	TRUE	FALSE	0	0	0	6	0.00849137
GTGGAAGCAGATAAAGTTGCAAAAAGAGCTGTGGTTGTTGGCTGTGGCGGCAGGTTCCCGGTCGAAAAGGACGCCAAAGAGGAAGTAAAGCTCTTCTTGGGTAATGCTGGAACTGCAATGCGTCCATTGACGGCAGCTGTAGTAGCTGCTGGTGGAAATGCAACGTATGTTTTCTTTATCCTAGTGGAAATAAGTATGAGATCCATGGGTATGTTTGGAGACTGATCGTTTCTTTTATTAAAAAAAAACTTCAGTTATGTGCTTGATGGCTGTCTCTTATACACACTCCGAGCCCACGAGA	FALSE	TRUE	FALSE	0	0	0	6	0.00849137
GTGGAAGCAGATAAAGTTGCAAAAAGAGCTGTGGTTGTTGGCTGTGGCGGCAGGTTCCCGGTCGAAAAGGACGCCAAAGAGGAAGTAAAGCTCTTCTTGGGTAATGCTGGAACTGCAATGCGGCCATTGACGGCAGCTGTAGTTGCTGCTGGTGGAAATGCAACGTATGTTTTCTTTATCCTAGTTGAAATAAGTATGAGATCCATGGGTATGTATGGAGACTGATCGTGTCTTTTATTAAAAAAAAAACTTCAGTTATGTGCTTGATGG	FALSE	TRUE	FALSE	0	0	0	6	0.00849137
GTGGAAGCAGATAAAGTTGCAAAAAGAGCTGTGGTTGTTGGCTGTGGCGGCAGGTTCCCGGTCGAAAAGGACGCCAAAGAGGAAGTAAAGCTCTTCTTGGGTAATGCTGGAACTGCAATGCGTCCATTGACGGCAGCTGTAGTAGCTGCTGGTGGAAATGCAACGTATGTTTTCTTTATCCTAGTTGAAATAAGTATGAGATCCATGGGTATGTTTGGAGACTGCTCGTGTCTTTTATTAAAAAAAAACTTCAGTTATGTGCTTGATGG	FALSE	TRUE	FALSE	0	0	0	6	0.00849137
GTGGAAGCAGATAAAGTTGCAAAAAGAGCTGTGGTTGTTGGCTGTGGCGGCAGGTTCCCGGTCGAAAAGGACGCCAAAGAGGAAGTAAAGCTCTTCTTGGGTAATGCTGGAACTGCAATGCGTCCATTGACGGCAGCTGTAGTAGCTGCTGGTGGAAATGCAACGTATGTTTTCTTTATCCTAGTTGAAATAAGTATGAGATCCATGGGTATGTTTGGAGACTGATCGTGTCTTTTATTAAAAAAAAACCTTCAGTTATGTGCTTGATGG	FALSE	TRUE	FALSE	0	0	0	6	0.00849137
GTGGAAGCAGATAAAGTTGCAAAAAGAGCTGTGGTTGTTGGCTGTGGCGGCAGGTTCCCGGTCGAAAAGGACGCCAAAGAGGAAGTAAAGCTCTTCTTGGGTAATGCTGGAACTGCAATGCGGCCATTGACGGCAGCTGTAGTAGCTGCTGGTGGAAATGCAACGTATGTTTTCTTTATCCTAGTGGAAATAAGTATGAGATCCATGGGTATGTTTGGAGACTGATCGTTTCTTTTATTAAAAAAAAAACTTCAGTTATGTGCTTGATGG	FALSE	TRUE	FALSE	0	0	0	6	0.00849137
GTGGAAGCAGATAAAGTTGCAAAAAGAGCTGTGGTTGTTGGCTGTGGCGGCAGGTTCCCGGTCGAAAAGGACGCCAAAGAGGAAGTAAAGCTCTTCTTGGGTAATGCTGGAACTGCAATGCGTCCATTGACGGCAGCTGTAGTAGCTGCTGGTGGAAATGCAACGTATGTTTTCTTTATCCTAGTTGAAATAAGTATGAGATCCATGGGTATGTTTGGAGACTGATCGTGTCTTTTATTAAAAAAAAACTTCAGTTATGTGCTTGAT--	FALSE	TRUE	FALSE	0	0	0	6	0.00849137
GTGGAAGCAGATAAAGTTGCAAAAAGAGCTGTGGTTGTTGGCTGTGGCGGCAGGTTCCCAGTCGAAAAGGACGCCAAAGAGGAAGTAAAGCTCTTCTTGGGTAATGCTGGAACTGCAATGCGGCCATTGACGGCAGCTGTAGTAGCTGCTGGTGGAAATGCAACGTATGTTTTCTTTATCCTAGTTGAAATAAGTATGAGATCCATGGGTATGTTTGGAGACTGATCGTGTCTTTTATTAAAAAAAAACTTCAGTTATGTGCTTGATGG	FALSE	TRUE	FALSE	0	0	0	6	0.00849137
GTGGAAGCAGATAAAGTTGCAAAAAGAGCTGTGGTTGTTGGCTGTGGCGGCAGGTTCCCGGTCGAAAAGGACGCCAAAGAGGAAGTAAAGCTCTTCTTGGGTAATGCTGGAACTGCAATGCGTCCATTGACGGCAGCTGTAGTAGCTGCTGGTGGAAATGCAACGTATGTTTTCTTTATCCTAGTTGAAATAAGTATGAGATCCATGGGTATGTTTGGATACTGATCGTGTCTTTTATTAAAAAAAAACTTCAGTTATGTGCTTGATGG	FALSE	TRUE	FALSE	0	0	0	6	0.00849137
GTGGAGGCAGATAAAGTTGCAAAAAGAGCTGTGGTTGTTGGCTGTGGCGGCAGGTTCCCGGTCGAAAAGGACGCCAAAGAGGAAGTAAAGCTCTTCTTGGGTAATGCTGGAACTGCAATGCGTCCATTGACGGCAGCTGTAGTAGCTGCTGGTGGAAATGCAACGTATGTTTTCTTTATCCTAGTTGAAATAAGTATGAGATCCATGGGTATGTTTGGAGACTGATCGTGTCTTTTATTAAAAAAAAAACTTCAGTTATGTGCTTGATGG	FALSE	TRUE	FALSE	0	0	0	6	0.00849137
GTGGAAGCAGATAAAGTTGCAAAAAGAGCTGTGGTTGTTGGCTGTGGCGGCAGGTTCCCAGTCGAAAAGGACGCCAAAGAGGAAGTAAAGCTCTTCTTGGGTAATGCTGGAACTGCAATGCGGCCACTGACGGCAGCTGTAGTAGCTGCTGGTGGAAATGCAACGTATGTTTTCTTTATCCTAGTGGAAATAAGTATGAGATCCATGGGTATGTTTGGAGACTGATCGTTTCTTTTATTAAAAAAAAACTTCAGTTATGTGCTTGATGGCTGTCTCTTATACAACTCTCCGAGCCCACGAG	FALSE	TRUE	FALSE	0	0	0	6	0.00849137
GTGGAAGCAGATAAAGTTGCAAAAAGAGCTGTGGTTGTTGGCTGTGGCGGCAGGTTCCCGGTCGAAAAGGACGCCAAAGAGGAAGTAAAGCTCTTCTTGGGTAATGCTGGAACTGCAATGCGGCCATTGACGGCAGCTGTAGTAGCTGCTGGTGGAAATGCAACGTATGTTTTCTTTATCCTAGTTGAAATAAGTATGAGATCCATGGGTATGTTTGGAGACTGATCGTGTCTTTTATTTAAAAAAAAAACTTCAGTTATGTGCTTGATGG	FALSE	TRUE	FALSE	0	0	0	6	0.00849137
GTGGAAGCAGATAAAGTTGCAAAAAGAGCTGTGGTTGTTGGCTGTGGCGGCAGGTTCCCAGTCGAAAAGGACGCCAAAGAGGAAGTAAAGCTCTTCTTGGGTAATGCTGGAACTGCAATGCGGCCACTGACGGCAGCTGTAGTAGCTGCTGGTGGAAATGCAACGTATGTTTTCTTTATCCTAGTGGAAATAAGTATGAGATCCATGGGGATGTTTGGAGACTGATCGTTTCTTTTATTAAAAAAAAACTTCAGTTATGTGCTTGATGG	FALSE	TRUE	FALSE	0	0	0	6	0.00849137
GTGGAAGCAGATAAAGTTGCAAAAAGAGCTGTGGTTGTTGGCTGTGGCGGCAGGTTCCCGGTCGAAAAGGACGCCAAAGAGGAAGTAAAGCTCTTCTTGGGTAATGCTGGAACTGCAATGCGGCCACTGACGGCAGCTGTAGTAGCTGCTGGTGGAAATGCAACGTATGTTTTCTTTATCCTAGTGGAAATAAGTATGAGATCCATGGGTATGTCTGGAGACTGATCGTTTCTTTTATTAAAAAAAAACTTCAGTTATGTGCTTGATGG	FALSE	TRUE	FALSE	0	0	0	6	0.00849137
GTGGAAGCAGATAAAGTTGCAAAAAGAGCTGTGGTTGTTGGCTGTGGCGGCAGGTTCCCGGTCGAAAAGGACGCCAAAGAGGAAGTAAAGCTCTTCTTGGGTAATGCTGGAACTGCAATGCGGCCATTGACGGCAGCTGTAGTTGCTGCTGGTGGAAATGCAACGTATGTTTTCTTTATCCTAGT-GAAATAAGTATGAGATCCATGGGTATGTTTGGAGACTGATCATGTCTTTTATTTAAAAAAAAAACTTCAGTTATGGGCTTGATGG	FALSE	TRUE	FALSE	0	0	0	6	0.00849137
GTGGAAGCAGATAAAGTTGCAAAAAGAGCTGTGGTTGTTGGCTGTGGCGGCAGGTTCCCGGTCGAAAAGGACGCCAAAGAGGAAGTAAAGCTCTTCTTGGGTAATGCTGGAACTGCAATGCGTCCATTGACGGCAGCTGTAGTAGCTGCTGGTGGAAATGCAACGTATGTTTTCTTTATCCTAGTTGAAATAAGTATGAGATCCATGGGTATGTTTGGAGACTGATCGTGTCTTTTATTAAAAAAAAACTTCAGTTATGTGTTTGATGG	FALSE	TRUE	FALSE	0	0	0	6	0.00849137
GTGGAAGCAGATAAAGTTGCAAAAAGAGCTGTGGTTGTTGGCTGTGGCGGCAGGTTCCCGGTCGAAAAGGACGCCAAAGAGGAAGTAAAGCTCTTCTTGGGTAATGCTGGAACTGCAATGCGTCCATTGACGGCAGCTGTAGTAGCTGCTGGTGGAAATGCAACGTATGTTTTCTTTATCCTAGTTGAAATAAGTATGAGATCCATGGGTATGTTTGGAGACTGATCGTGTCTTTTATTAAAAAAAAACTTCCGTTATGTGCTTGATGG	FALSE	TRUE	FALSE	0	0	0	6	0.00849137
GTGGAAGCAGATAAAGTTGCAAAAAGAGCTGTGGTTGTTGGCTGTGGCGGCAGGTTCCCAGTCGAAAAGGACGCCAAAGAGGAAGTAAAGCTCTTCTTGGGTAATGCTGGAACTGCAATGCGTCCATTGACGGCAGCTGTAGTAGCTGCTGGTGGAAATGCAACGTATGTTTTCTTTATCCTAGTGGAAATAAGTATGAGATCCATGGGTATGTTTGGAGACTGATCGTTTCTTTTATTAAAAAAAAAACTTCAGTTATGTGCTTGATGG	FALSE	TRUE	FALSE	0	0	0	6	0.00849137
GTGGAAGCAGATAAAGTTGCAAAAAGAGCTGTGGTTGTTGGCTGTGGCGGCAGGTTCCCGGTCGAAAAGGACGCCAAAGAGGAAGTAAAGCTCTTCTTGGGTAATGCTGGAACTGCAATGCGTCCATTGACGGCAGCTGTAGTAGCTGCTGGTGGAAATGCAACGTATGTTTTCTTTATCCTAGTTGAAATAAGTATGAGATCTATGGGTATGTTTGGAGACTGATCGTGTCTTTTATTAAAAAAAAAACTTCAGTTATGTGCTTGATGG	FALSE	TRUE	FALSE	0	0	0	6	0.00849137
GTGGAAGCAGATAAAGTTGCAAAAAGAGCTGTTGTTGTTGGCTGTGGCGGCAGGTTCCCGGTCGAAAAGGACGCCAAAGAGGAAGTAAAGCTCTTCTTGGGTAATGCTGGAACTGCAATGCGTCCATTGACGGCAGCTGTAGTAGCTGCTGGTGGAAATGCAACGTATGTTTTCTTTATCCTAGTTGAAATAAGTATGAGATCCATGGGTATGTTTGGAGACTGATCGTGTCTTTTATTAAAAAAAAACTTCAGTTATGTGCTTGATGG	FALSE	TRUE	FALSE	0	0	0	6	0.00849137
GTGGAAGCAGATAAAGTTGCAAAAAGAGCTGTGGTTGTTGGCTGTGGCGGCAGGTTCCCGGTCGAAAAGGACGCCAAAGAGGAAGTAAAGCTCTTCTTGGGTAATGCTGGAACTGCAATGCGGCCATTGACGGCAGCTGTAGTTGCTGCTGGTGGAAATGCAACGTATGTTTTCTTTATCCTAGT-GAAATAAGTATGAGATCCATGGGTATGTTTGGAGACTGATCATGTTTTTTATTTAAAAAAAAAACTTCAGTTATGTGCTTGATGG	FALSE	TRUE	FALSE	0	0	0	6	0.00849137
GTGGAAGCAGATAAAGTTGCAAAAAGAGCTGTGGTTGTTGGCTGTGGCGGCAGGTTCCCGGTCGAAAAGGACGCCAAAGAGGAAGTAAAGCTCTTCTTGGGTAATGCTGGAACTGCAATGCGTCCATTGACGGCAGCTGTAGTAGCTGCTGGTGGAAATGCAACGTATGTTTTCTTTATCCTAGTTGAAATAAGTATGAGATCCATGGGTATGTGTGGAGACTGATCGTGTCTTTTATTAAAAAAAAAACTTCAGTTATGTGCTTGATGG	FALSE	TRUE	FALSE	0	0	0	6	0.00849137
GTGGAAGCAGATAAAGTTGCAAAAAGAGCTGTGGTTGTTGGCTGTGGCGGCAGGTTCCCAGTCGAAAAGGACGCCAAAGAGGAAGTAAAGCTCTTCTTGGGTAATGCTGGAACTGCAATGCGGCCACT---GGCAGCTGTAGTAGCTGCTGGTGGAAATGCAACGTATGTTTTCTTTATCCTAGTGGAAATAAGTATGAGATCCATGGGTATGTTTGGAGACTGATCGTTTCTTTTATTAACAAAAAACTTCAGTTATGTGCTTGATGG	TRUE	FALSE	FALSE	3	0	0	6	0.00849137
GTGGAAGCAGATAAAGTTGCAAAAAGAGCTGTGGTTGTTGGCTGTGGCGGCAGGTTCCCGGTCGAAAAGGACGCCAAAGAGGAAGTAAAGCTCTTCTTGGGTAATGCTGGAACTGCAATGCGTCCATTGACGGCAGCTGTAGTAGCTGCTGGTGGAAATGCAACGTATGTTTTCTTTATCCTAGTTGAAATAAGTATGAGATCCATGGGTATGTTTGGAGACTGATCGTGTCTTTTATTAAAAAAACAACTTCAGTTATGTGCTTGATGG	FALSE	TRUE	FALSE	0	0	0	6	0.00849137
GTGGAAGCAGATAAAGTTGCAAAAAGAGCTGTGGTTGTTGGCTGTGGCGGCAGGTTCCCGGTCGAAAAGGACGCCAAAGAGGAAGTAAAGCTCTTCTTGGGTAATGCTGGAACTGCAATGCGTCCATTGACGGCAGCTGTAGTAGCTGCTGGTGGAAATGCAACGTATGTTTTCTTTATCCTAGTTGAAATAAGTATGAGATCCATGGGTATGTCTGGAGACTGATCGTTTCTTTTATTAAAAAAAAACTTCAGTTATGTGCTTGATGG	FALSE	TRUE	FALSE	0	0	0	6	0.00849137
GTGGAAGCAGATAAAGTTGCAAAAAGAGCTGTGGTTGTTGGCTGTGGCGGCAGGTTCCCGGTCGAAAAGGACGCCAAAGAGGAAGTAAAGCTCTTCTTGGGTAATGCTGGAACTGCAATGCGTCCATTGACGGCAGCTGTAGTAGCTGCTGGTGGAAATGCAACGTATGTTTTCTTTATCCTAGTTGAAATAAGTATGAGATCCATGGGTATGTTTGGAGACTGATCGTGTCTTTTATTAAAAAAAAAACTTCAGTTATGTTCTTGATTG	FALSE	TRUE	FALSE	0	0	0	6	0.00849137
GTGGAAGCAGATAAAGTTGCAAAAAGAGCTGTGGTTGTTGGCTGTGGCGGCAGGTTCCCAGTCGAAAAGGACGCCAAAGAGGAAGTAAAGCTCTTCTTGGGTAATGCTGGAACTGCAATGCGTCCATTGACGGCTGCTGTAGTAGCTGCTGGTGGAAATGCAACGTATGTTTTCTTTATCCTAGTGGAAATAAGTATGAGATCCATGGGTATGTTTGGAGACTGATCGTTTCTTTTATTAAAAAAAAACTTCAGTTATGTGCTTGATGG	FALSE	TRUE	FALSE	0	0	0	6	0.00849137
GTGGAAGCAGATAAAGTTGCAAAAAGAGCTGTGGTTGTTGGCTGTGGCGGCAGGTTCCCAGTCGAAAAGGACGCCAAAGAGGAAGTAAAGCTCTTCTTGGGTAATGCTGGAACTGCAATGCGGCCACTGACGGCAGCTGTAGTAGCTGCTGGTGGAGATGCAACGTATGTTTTCTTTATCCTAGTGGAAATAAGTATGAGATCCATGGGTATGTTTGGAGACTGATCGTTTCTTTTATTAAAAAAAAACTTCAGTTATGTGCTTGATGG	FALSE	TRUE	FALSE	0	0	0	6	0.00849137
GTGGAAGCAGATAAAGTTGCAAAAAGAGCTGTGGTTGTTGGCTGTGGCGGCAGGTTCCCGGTCGAAAAGGACGCCAAAGAGGAAGTAAAGCTCTTCTTGGGTAATGCTGGAACTGCAATGCGTCCATTGACGGCAGCTGTAGTAGCTGCTGGTGGAAATGCAACGTATGTTTTCTTTATCCTAGTGGAAATAAGTATGAGATCCATGGGTATGTTTGGAGACTGATCGTTTCTTTTATTAAAAAAAAACTTCAGTTATGTGATTGATGG	FALSE	TRUE	FALSE	0	0	0	6	0.00849137
GTGGAAGCAGATAAAGTTGCAAAAAGAGCTGTGGTTGTTGGCTGTGGCGGCAGGTTCCCGGTCGAAAAGGACGCCAAAGAGGAAGTAAAGCTCTTCTTGGGTAATGCTGGAACTGCAATGCGGCCATTGACGGCAGCTGTAGTTGCTGCTGGTGGAAATGCAACGTATGTTTTCTTTATCCTAGT-GAAATAAGTATGAGATCCATGGGTATGTTTGGAGACTGATCATGTCTTTTATTTAAAAAAAAACTTCAGTTATGTGCTTGATGT	FALSE	TRUE	FALSE	0	0	0	6	0.00849137
GTGGAAGCAGATAAAGTTGCAAAAAGAGCTGTGGTTGTTGGCTGTGGCGGCAGGTTCCCGGTCGAAAAGGACGCCAAAGAGGAAGTAAAGCTCTTCTTGGGTAATGCTGGAACTGCAATGCGGCCACTGACGGCAGCTGTAGTAGCTGCTGGTGGAAATGCAACGTATGTTTTCTTTATCCTAGT-GAAATAAGTATGAGATCCATGGGTATGTTTGGAGACTGATCATGTCTTTTATTTAAAAAAAAACTTCAGTTATGTGCTTGATGG	FALSE	TRUE	FALSE	0	0	0	6	0.00849137
GTGGAAGCAGATAAAGTTGCAAAAAGAGCTGTGGTTGTTGGCTGTGGCGGCAGGTTCCCGGTCGAAAAGGACGCCAAAGAGGAAGTAAAGCTCTTCTTGGGTAATGCTGGAACTGCAATGCGTCCATTGACGGCAGCTGTAGTAGCTGCTGGTGGAAATGCAACGTATGTTTTCTTTATCCTAGTTGAAATAAGTATGAGATCCATGGGTATGTTTGGAGACTGATCATGTCTTTTATTTAAAAAAAAAACTTCAGTTATGTGCTTGATTG	FALSE	TRUE	FALSE	0	0	0	6	0.00849137
GTGGAAGCAGATAAAGTTGCAAAAAGAGCTGTGGTTGTTGGCTGTGGCGGCAGGTTCCCGGTCGAAAAGGACGCCAAAGAGGAAGTAAAGCTCTTCTTGGGTAATGCTGGAACTGCAATGCGTCCATTGACGGCAGCTGTAGTAGCTGCTGGTGGAAATGCAACGTATGTTTTCTTTATCCTAGTTGAAATAAGTATGAGATCCATGGGTATGTTTGGAGACTGCTCGTTTCTTTTATTAAAAAAAAACTTCAGTTATGTGCTTGATGG	FALSE	TRUE	FALSE	0	0	0	6	0.00849137
GTGGAAGCAGATAAAGTTGCAAAAAGAGCTGTGGTTGTTGGCTGTGGCGGCAGGTTCCCAGTCGAAAAGGACGCCAAAGAGGAAGTAAAGCTCTTCTTGGGTAATGCTGGAACTGCAATGCGGCCACT---GGCAGCTGTAGTAGCTGCTGGTGGAAATGCAACGTATGTTTTCTTTATTCTAGTGGAAATAAGTATGAGATCCATGGGTATGTTTGGAGACTGATCGTTTCTTTTATTAAAAAAAAACTTCAGTTATGTGCTTGATGG	TRUE	FALSE	FALSE	3	0	0	6	0.00849137
GTGGAAGCAGATAAAGTTGCAAAAAGAGCTGTGGTTGTTGGCTGTGGCGGCAGGTTCCCGGTCGAAAAGGACGCCAAAGAGGAAGTAAAGCTCTTCTTGGGTAATGCTGGAACTGCAATGCGTCCATTGACGGCAGCTGTAGTAGCTGCTGGTGGAAATGCAACGTATGTTTTCTTTATCCTAGTTGAAATAAGTATGAGATCCATGGGTATGTTTGGAGACTGATCGTGTCTTTTATTAAAAAAAAACTTCAGTTATGTGCTTTATGG	FALSE	TRUE	FALSE	0	0	0	6	0.00849137
GTGGAAGCAGATAAAGTTGCAAAAAGAGCTGTGGTTGTTGGCTGTGGCGGCAGGTTCCCGGTCGAAAAGGACGCCAAAGAGGAAGTAAAGCTCTTCTTGGGTAATGCTGGAACTGCAATGCGTACATTGACGGCAGCTGTAGTAGCTGCTGGTGGAAATGCAACGTATGTTTTCTTTATCCTAGTTGAAATAAGTATGAGATCCATGGGTATGTTTGGAGACTGATCGTGTCTTTTATTAAAAAAAAAACTTCAGTTATGTGCTTGATGG	FALSE	TRUE	FALSE	0	0	0	6	0.00849137
GTGGAAGCAGATAAAGTTGCAAAAAGAGCTGTGGTTGTTGGCTGTGGCGGCAGGTTCCCGGTCGAAAAGGACGCCAAAGAGGAAGTAAAGCTCTTCTTGGGTAATGCTGGAACTGCAATGCGTCCATTGACGGCAGCTGTAGTAGCTGCTGGTGGAAATGCAACGTATGTTTTCTTTATCCTAGTTGAAATAAGTATGAGATCCATGGGTATGTATGGAGACTGATCGTTTCTTTTATTAAAAAAAAACTTCAGTTATGTGCTTGATGG	FALSE	TRUE	FALSE	0	0	0	6	0.00849137
GTGGAAGCAGATAAAGTTGCAAAAAGAGCTGTGGTTGTTGGCTGTGGCGGCAGGTTCCCAGTCGAAAAGGACGCCAAAGAGGAAGTAAAGCTCTTCTTGGGTAATGCTGGAACTGCAATGCGTCCATTGACGGCAGCTGTAGTAGCTGCTGGTGGAAATGCAACGTATGTTTTCTTTATCCTAGTTGAAATAAGTATGAGATCCATGGGTATGTCTGGAGACTGATCGTGTCTTTTATTAAAAAAAAAACTTCAGTTATGTGCTTGATGG	FALSE	TRUE	FALSE	0	0	0	6	0.00849137
GTGGAAGCAGATAAAGTTGCAAAAAGAGCTGTGGTTGTTGGCTGTGGCGGCAGGTTCCCGGTCGAAAAGGACGCCAAAGAGGAAGTAAAGCTCTTCTTGGGTAATGCTGGAACTGCAATGCGTCCATTGACGGCAGCTGTAGTAGCTGCTGGTGGAAATGCAACGTATGTTTTCTTTATCCTAGTTGAAATAAGTATGAGATCCATGGGTATGTTTGGAGACTGATCGTGTCTTTTATTAAAAAAAAACTTCAGTTATGTGCTTGCTGG	FALSE	TRUE	FALSE	0	0	0	6	0.00849137
GTGGAAGCAGATAAAGTTGCAAAAAGAGCTGTGGTTGTTGGCTGTGGCGGCAGGTTCCCGGTCGAAAAGGACGCCAAAGAGGAAGTAAAGCTCTTCTTGGGTAATGCTGGAACTGCAATGCGTCCATTGACGGCAGCTGTAGTAGCTGCTGGTGGAAATGCAACGTATGTTTTCTTTATCCTAGTTGAAATAAGTATGAGATCCATGGGTATGTTTGGAGACTGATCGTGTCTTTTATTAAAAAAAAAACTCCAGTTATGTGCTTGATGG	FALSE	TRUE	FALSE	0	0	0	6	0.00849137
GTGGAAGCAGATAAAGTTGCAAAAAGAGCTGTGGTTGTTGGCTGTGGCGGCAGGTTCCCAGTCGAAAAGGACGCCAAAGAGGAAGTAAAGCTCTTCTTGGGTAATGCTGGAACTGCAATGCGGCCACT---GGCAGCTGTAGTAGCTGCTGGTGGAAATGCAACGTATGTTTTCTTTATCCTAGTTGAAATAAGTATGAGATCCATGGGTATGTTTGGAGACTGATCGTGTCTTTTATTAAAAAAAAACTTCAGTTATGTGCTTGATGG	TRUE	FALSE	FALSE	3	0	0	6	0.00849137
GTGGAAGCAGATAAAGTTGCAAAAAGAGCTGTGGTTGTTGGCTGTGGCGGCAGGTTCCCGGTCGAAAAGGACGCCAAAGAGGAAGTAAAGCTCTTCTTGGGTAATGCTGGAACTGCAATGCGTCCATTGACGGCAGCTGTAGTAGCTGCTGGTGGAAATGCAACGTATGTTTTCTTTATCCTAGTTGAAATAAGTATGAGATCCATGGGTATGTTTGGAGACTGATCGTGTCTTTTATTAAAAAAAAACTTCAGTTATGTGCTTGTTGG	FALSE	TRUE	FALSE	0	0	0	6	0.00849137
GTGGAAGCAGATAAAGTTGCAAAAAGAGCTGTGGTTGTTGGCTGTGGCGGCAGGTTCCCAGTCGAAAAGGACGCCAAAGAGGAAGTAAAGCTCTTCTTGGGTAATGCTGGAACTGCAATGCGGCCACTGACGGCAGCTGTAGTAGCTGCTGGTGGAAATGCAACGTATGTTTTCTTTATCCTAGTGGAGATAAGTATGAGATCCATGGGTATGTTTGGAGACTGATCGTTTCTTTTATTAAAAAAAAACTTCAGTTATGTGCTTGATGG	FALSE	TRUE	FALSE	0	0	0	6	0.00849137
GTGGAAGCAGATAAAGTTGCAAAAAGAGCTGTGGTTGTTGGCTGTGGCGGCAGGTTCCCGGTCGAAAAGGACGCCAAAGAGGAAGTAAAGCTCTTCTTGGGTAATGCTGGAACTGCAATGCGGCCATTGACGGCAGCTGTAGTAGCTGCTGGTGGAAATGCAACGTATGTTTTCTTTATCCTAGT-GAAATAAGTATGAGATCCATGGGTATGTTTGGAGACTGATCATGTCTTTTATTTAAAAAAAAAACTTCAGTTATGTGCTTGATGG	FALSE	TRUE	FALSE	0	0	0	6	0.00849137
GTGGAAGCAGATAAAGTTGCAAAAAGAGCTGTGGTTGTTGGCTGTGGCGGCAGGTTCCCGGTCGAAAAGGACGCCAAAGAGGAAGTAAAGCTCTTCTTGGGTAATGCTGGAACTGCAATGCGTCCATTGACGGCAGCTGTAGTAGCTGCTGGTGGAAATGCAACGTATGTTTTCTTTATCCTAGTTGAAATAAGTATGAGATCCATGGGTATGTTTGGAGACTGATCGTGTCTTTTATTAAAAAAAAAACTTCAGTTATGTGCTT-ATGG	FALSE	TRUE	FALSE	0	0	0	6	0.00849137
GTGGAAGCAGATAAAGTTGCAAAAAGAGCTGTGGTTGTTGGCTGTGGCGGCAGGTTCCCAGTCGAAAAGGACGCCAAAGAGGAAGTAAAGCTCTTCTTGGGTAATGCTGGAACTGCAATGCGGCCACTGACGGCAGCTGTAGTAGCTGCTGGTGGAAATGCAACGTATGTTTTCTTTATCCTAGTTGAAATAAGTATGAGATCCATGGGTATGTATGGAGACTGATCGTGTCTTTTATTAAAAAAAAAACTTCAGTTATGTGCTTGATGG	FALSE	TRUE	FALSE	0	0	0	6	0.00849137
GTGGAGGCAGATAAAGTTGCAAAAAGAGCTGTGGTTGTTGGCTGTGGCGGCAGGTTCCCAGTCGAAAAGGACGCCAAAGAGGAAGTAAAGCTCTTCTTGGGTAATGCTGGAACTGCAATGCGGCCACTGACGGCAGCTGTAGTAGCTGCTGGTGGAAATGCAACGTATGTTTTCTTTATCCTAGTGGAAATAAGTATGAGATCCATGGGTATGTTTGGAGACTGATCGTTTCTTTTATTAAAAAAAAACTTCAGTTATGTGCTTGATGG	FALSE	TRUE	FALSE	0	0	0	6	0.00849137
GTGGAAGCAGATAAAGTTGCAAAAAGAGCTGTGGTTGTTGGCTGTGGCGGCAGGTTCCCGGTCGAAAAGGACGCCAAAGAGGAAGTAAAGCTCTTCTTGGGTAATGCTGGAACTGCAATGCGGCCATTGACGGCAGCTGTAGTTGCTGCTGGTGGAAATGCAACGTATGTTTTCTTTATCCTAGTTGAAATAAGTATGAGATCCATGGGTATGTTTGGAGACTGATCGTGTCTTTTATTAAAAAAAAAACTTCAGTTATGTGCTTGATGT	FALSE	TRUE	FALSE	0	0	0	6	0.00849137
GTGGAAGCAGATAAAGTTGCAAAAAGAGCTGTGGTTGTTGGCTGTGGCGGCAGGTTCCCGGTCGAAAAGGACGCCAAAGAGGAAGTAAAGCTCTTCTTGGGTAATGCTGGAACTGCAATGCGGCCACTGACGGCAGCTGTAGTAGCTGCTGGTGGAAATGCAACGTATGTTTTCTTTATCCTAGTGGAAATAAGTATGAGATCCATGGGTATGTTTGGAGACTGATCGTTTCTTTTATT-AAAAAAAACTTCAGTTATGTGCTTGATGG	FALSE	TRUE	FALSE	0	0	0	6	0.00849137
GTGGAAGCAGATAAAGTTGCAAAAAGAGCTGTGGTTGTTGGCTGTGGCGGCAGGTTCCCAGTCGAAAAGGACGCCAAAGAGGAAGTAAAGCTCTTCTTGGGTAATGCTGGAACTGCAATGCGGCCACTGACGGCAGCTGTAGTAGCTGCTGGTGGAAATGCAACGTATGTTTTCTTTATCCTAGTGGAAATAAGTATGAGATCCATGGGTATGTTTGGAGACTGATCGTGTCTTTTATTAAAAAAAAAACTTCAGTTATGTTCTTGATGG	FALSE	TRUE	FALSE	0	0	0	5	0.00707614
GTGGAAGCAGATAAAGTTGCAAAAAGAGCTGTGGTTGTTGGCTGTGGCGGCAGGTTCCCAGTCGAAAAGGACGCCAAAGAGGAAGTAAAGCTCTTCTTGGGTAATGCTGGAACTGCAATGCGGCCATTGACGGCAGCTGTAGTTGCTGCTGGTGGAAATGCAACGTATGTTTTCTTTATCCTAGT-GAAATAAGTATGAGATCCATGGGTATGTTTGGAGACTGATCATGTCTTTTATTTAAAAAAAAAACTTCAGTTATGTGCTTGATTG	FALSE	TRUE	FALSE	0	0	0	5	0.00707614
GTGGAAGCAGATAAAGTTGCAAAAAGAGCTGTGGTTGTTGGCTGTGGCGGCAGGTTCCCGGTCGAAAAGGACGCCAAAGAGGAAGTAAAGCTCTTCTTGGGTAATGCTGGAACTGCAATGCGGCCATTGACGGCAGCTGTAGTTGCTGCTGGTGGAAATGCAACGTATGTTTTCTTTATCCTAGTTGAAATAAGTATGAGATCCATGGGTATGTTTGGAGACTGATCGTGTCTTTTATTAAAAAAAAAACTTAAGTTATGTGCTTGATGG	FALSE	TRUE	FALSE	0	0	0	5	0.00707614
GTGGAAGCAGATAAAGTTGCAAAAAGAGCTGTGGTTGTTGGCTGTGGCGGCAGGTTCCCGGTCGAAAAGGACGCCAAAGAGGAAGTAAAGCTCTTCTTGGGTAATGCTGGAACTGCAATGCGTCCATTGACGGCAGCTGTAGTAGCTGCTGGTGGAAATGCAACGTATGTTTTCTTTATCCTAGTTGAAATAAGTATGAGATCCATGGGTATGTTTGGAGACTGATCGTGTCTTTTATTAAAAAAAAAACTTCAGTTATGTGCGTGATGG	FALSE	TRUE	FALSE	0	0	0	5	0.00707614
GTGGAAGCAGATAAAGTTGCAAAAAGAGCTGTGGTTGTTGGCTGTGGCGGCAGGTTCCCGGTCGAAAAGGACGCCAAAGAGGAAGTAAAGCTCTTCTTGGGTAATGCTGGAACTGCAATGCGTCCATTGACGGCAGCTGTAGTAGCTGCTGGTGGAAATGCAACGTATGTTTTCTTTATCCTAGTTGAAATAAGTATGAGATCCATGGGTATGTTTGGAGACTGATCGTTTCTTTTATTAAAAAAAAACTTCAGTTATTTGCTTGATGG	FALSE	TRUE	FALSE	0	0	0	5	0.00707614
GTGGAAGCAGATAAAGTTGCAAAAAGAGCTGTGGTTGTTGGCTGTGGCGGCAGGTTCCCGGTCGAAAAGGACGCCAAAGAGGAAGTAAAGCTCTTCTTGGGTAATGCTGGAACTGCAATGCGGCCATTGACGGCAGCTGTAGTTGCTGCTGGTGTAAATGCAACGTATGTTTTCTTTATCCTAGT-GAAATAAGTATGAGATCCATGGGTATGTTTGGAGACTGATCATGTCTTTTATTTAAAAAAAAAACTTCAGTTATGTGCTTGATGG	FALSE	TRUE	FALSE	0	0	0	5	0.00707614
GTGGAAGCAGATAAAGTTGCAAAAAGAGCTGTGGTTGTTGGCTGTGGCGGCAGGTTCCCGGTCGAAAAGGACGCCAAAGAGGAAGTAAAGCTCTTCTTGGGTAATGCTGGAACTGCAATGCGTCCATTGACGGCAGCTGTAGTAGCTGCTGGTGGAAATGCAACGTATGTTTTCTTTATCCTAGTTGAAATAAGTATGAGATCCATGGGTCTGTTTGGAGACTGATCGTGTCTTTTATTAAAAAAAAAACTTCAGTTATGTGCTTGATGG	FALSE	TRUE	FALSE	0	0	0	5	0.00707614
GTGGAAGCAGATAAAGTTGCAAAAAGAGCTGTGGTTGTTGGCTGTGGCGGCAGGTTCCCAGTCGAAAAGGACGCCAAAGAGGAAGTAAAGCTCTTCTTGGGTAATGCTGGAACTGCAATGCGGCCACTGA--GCAGCTGTAGTAGCTGCTGGTGGAAATGCAACGTATGTTTTCTTTATCCTAGTTGAAATAAGTATGAGATCCATGGGTATGTTTGGAGACTGATCGTGTCTTTTATTAAAAAAAAAACTTCAGTTATGTGCTTGATGG	TRUE	FALSE	FALSE	2	0	0	5	0.00707614
GTGGAAGCAGATAAAGTTGCAAAAAGAGCTGTGGTTGTTGGCTGTGGCGGCAGGTTCCCGGTCGAAAAGGACGCCAAAGAGGAAGTAAAGCTCTTCTTGGGTAATGCTGGAACTGCAATGCGTCCATTGACGGCAGCTGTAGTAGCTGCTGGTGGAAATGCAACGTATGTTTTCTTTATCCTAGTTGAAATAAGTATGAGATCCATGGGTATGTTTGGAGACTGATCGTGTCTTTTATTAAAAAAAAAACTTCAGTTAAGTGCTTGATGG	FALSE	TRUE	FALSE	0	0	0	5	0.00707614
GTGGAAGCAGATAAAGTTGCAAAAAGAGCTGTGGTTGTTGGCTGTGGCGGCAGGTTCCCAGTCGAAAAGGACGCCAAAGAGGAAGTAAAGCTCTTCTTGGGTAATGCTGGAACTGCAATGCGGCCATTGACGGCAGCTGTAGTTGCTGCTGGTGGAAATGCAACGTATGTTTTCTTTATCCTAGT-GAAATAAGTATGAGATCCATGGGTATGTTTGGAGACTGATCATGTCTTTTATTTAAAAAAAAAACTTCAGTTATGTGCTTTATGG	FALSE	TRUE	FALSE	0	0	0	5	0.00707614
GTGGAAGCAGATAAAGTTGCAAGAAGAGCTGTGGTTGTTGGCTGTGGCGGCAGGTTCCCAGTCGAAAAGGACGCCAAAGAGGAAGTAAAGCTCTTCTTGGGTAATGCTGGAACTGCAATGCGGCCACTGACGGCAGCTGTAGTAGCTGCTGGTGGAAATGCAACGTATGTTTTCTTTATCCTAGTGGAAATAAGTATGAGATCCATGGGTATGTTTGGAGACTGATCGTTTCTTTTATTAAAAAAAAACTTCAGTTATGTGCTTGATGG	FALSE	TRUE	FALSE	0	0	0	5	0.00707614
GTGGAAGCAGATAAAGTTGCAAANAGAGCTGTGGTTGTTGGCTGTGGCGGCAGGTTCCCAGTCGAAAAGGACGCCAAAGAGGAAGTAAAGCTCTTCTTGGGTAATGCTGGAACTGCAATGCGGCCACTGACGGCAGCTGTAGTAGCTGCTGGTGGAAATGCAACGTATGTTTTCTTTATCCTAGTGGAAATAAGTATGAGATCCATGGGTATGTTTGGAGACTGATCGTTTCTTTTATTAAAAAAAAACTTCAGTTATGTGCTTGATGG	FALSE	TRUE	FALSE	0	0	0	5	0.00707614
GTGGAAGCAGATAAAGTTGCAAAAAGAGCTGTGGTTGTTGGCTGTGGCGGCAGGTTCCCAGTCGAAAAGGACGCCAAAGAGGAAGTAAAGCTCTTCTTGGGTAATGCTGGAACTGCAATGCGGCCACTGACGGCAGCTGTAGTAGCTGCTGGTGGAAATGCAACGTATGTTTTCTTTATCCTAGTGGAAATAAGTATGAGATCCAGGGGTATGTTTGGAGACTGATCGTTTCTTTTATTAAAAAAAAACTTCAGTTATGTGCTTGATGG	FALSE	TRUE	FALSE	0	0	0	5	0.00707614
GTGGAAGCAGATAAAGTTGCAAAAAGAGCTGTGGTTGTTGGCTGTGGCGGCAGGTTCCCAGTCGAAAAGGACGCCAAAGAGGAAGTAAAGCTCTTCTTGGGTAATGCTGGAACTGCAATGCGGCCACTGACGGCAGCTGTAGTAGCTGCTGGTGGAAATGCAACGTATGTTTTCTTTATCCTAGTGGAAATAAGTATGAGATCCATGGGTATGTTTGGAGACTGATCATGTCTTTTATTTAAAAAAAAAACTTCAGTTATGTGCTTGATGT	FALSE	TRUE	FALSE	0	0	0	5	0.00707614
GTGGAAGCAGATAAAGTTGCAAAAAGAGCTGTGGTTGTTGGCTGTGGCGGCAGGTTCCCAGTCGAAAAGGACGCCAAAGAGGAAGTAAAGCTCTTCTTGGGTAATGCTGGAACTGCAATGCGGCCACTGACGGCAGCTGTAGTAGCTGCTGGTGGAAATGCAACGTATGTTTTCTTTATCCTAGTGGAAATAAGTATGAGATCCATGGGTATGTCTGGAGACTGATCGTTTCTTTTATTAAAAAAAAAACTTCAGTTATGTGCTTGATGG	FALSE	TRUE	FALSE	0	0	0	5	0.00707614
GTGGAAGCAGATAAAGTTGCAAAAAGAGCTGTGGTTGTTGGCTGTGGCGGCAGGTTCCCGGTCGAAAAGGACGCCAAAGAGGAAGTAAAGCTCTTCTTGGGTAATGCTGGAACTGCAATGCGGCCATTGACGGCAGCTGTAGTTGCTGCTGGTGGAAATGCAACGTATGTTTTCTTTATCCTAGT-GAAATAAGTATGAGATCCATGGGTATGTTTGGAGACTGATCATGTCTTTTATTAAAAAAAAACTTCAGTTATGTGCTTGATGT	FALSE	TRUE	FALSE	0	0	0	5	0.00707614
GTGGAAGCAGATAAAGTTGCAAAAAGAGCTGTGGTTGTTGGCTGTGGCGGCAGGTTCCCGGTCGAAAAGGACGCCAAAGAGGAAGTAAAGCTCTTCTTGGGTAATGCTGGAACTGCAATGCGTCCATTGACGGCAGCTGTAGTAGCTGCTGGTGGAAATGCAACGTATGTTTTCTTTATCCTAGTTGAAATAAGTATGAGATCCATGGGTATGTTTGGAGACTGATCGTGTCTTTTATTAAAAAAAAAACTTCAGTTATGTGCTCGATGG	FALSE	TRUE	FALSE	0	0	0	5	0.00707614
GTGGAAGCAGATAAAGTTGCAAAAAGAGCTGTGGTTGTTGGCTGTGGCGGCAGGTTCCCAGTCGAAAAGGACGCCAAAGAGGAAGTAAAGCTCTTCTTGGGTAATGCTGGAACTGCAATGCGGCCACTGA---CAGCTGTAGTAGCTGCTGGTGGAAATGCAACGTATGTTTTCTTTATCCTAGTGGAAATAAGTATGAGATCCATGGGTATGTTTGGAGACTGATCGTTTCTTTTTTTAAAAAAAAACTTCAGTTATGTGCTTGATGG	TRUE	FALSE	FALSE	3	0	0	5	0.00707614
GTGGAAGCAGATAAAGTTGCAAAAAGAGCTGTGGTTGTTGGCTGTGGCGGCAGGTTCCCGGTCGAAAAGGACGCCAAAGAGGAAGTAAAGCTCTTCTTGGGTAATGCTGGAACTGCAATGCGGCCATTGACGGCAGCTGTAGTTGCTGCTGGTGGAAATGCAACGTATGTTTTCTTTATCCTAGTTGAAATAAGTATGAGATCCATGGGTATGTTTGGAGACTGATCGTGTCTTTTATTAAAAAAAAAACTTCAGTTATGTGCTTGATTG	FALSE	TRUE	FALSE	0	0	0	5	0.00707614
GTGGAAGCAGATAAAGTTGCAAAAAGAGCTGTGGTTGTTGGCTGTGGCGGCAGGTTCCCAGTCGAAAAGGACGCCAAAGAGGAAGTAAAGCTCTTCTTGGGTAATGCTGGAACTGCAATGCGGCCACTGA---CAGCTGTAGTAGCTGCTGGTGGAAATGCAACGTATGTTTTCTTTATCCTAGTGGAAATAAGTATGAGATCCATGGGTATGTTTGGTGACTGATCGTTTCTTTTATTAAAAAAAAACTTCAGTTATGTGCTTGATGG	TRUE	FALSE	FALSE	3	0	0	5	0.00707614
GTGGAAGCAGATAAAGTTGCAAAAAGAGCTGTGGTTGTTGGCTGTGGCGGCAGGTTCCCGGTCGAAAAGGACGCCAAAGAGGAAGTAAAGCTCTTCTTGGGTAATGCTGGAACTGCAATGCGGCCACTG-CGGCAGCTGTAGTAGCTGCTGGTGGAAATGCAACGTATGTTTTCTTTATCCTAGTGGAAATAAGTATGAGATCCATGGGTATGTTTGGAGACTGATCGTTTCTTTTATTAAAAAAAAACTTCAGTTATGTGCTTGATGG	TRUE	FALSE	FALSE	1	0	0	5	0.00707614
GTGGAAGCAGATAAAGTTGCAAAAAGAGCTGTGGTTGTTGGCTGTGGCGGCAGGTTCCCGGTCGAAAAGGACGCCAAAGAGGAAGTAAAGCTCTTCTTGGGTAATGCTGGAACTGCAATGCGTCCATTGACGGCAGCTGTAGTAGCTGCTGGTGGAAATGCAACGTATGTTTTCTTTATCCTAGTTGAAATAAGTATGAGATCCATGGGTATGTTTGGAGACTGATCTTGTCTTTTATTAAAAAAAAAACTTCAGTTATGTGCTTGATGG	FALSE	TRUE	FALSE	0	0	0	5	0.00707614
GTGGAAGCAGATAAAGTTGCAAAAAGAGCTGTGGTTGTTGGCTGTGGCGGCAGGTTCCCGGTCGAAAAGGACGCCAAAGAGGAAGTAAAGCTCTTCTTGGGTAATGCTGGAACTGCAATGCGGCCACTGACGGCAGCTGTAGTAGCTGCTGGTGGAAATGCAACGTATGTTTTCTTTATCCTAGTGGAAATAAGTATGAGATCCATGGGTATGTTTGGAGACTGATCGTGTCTTTTATTAAAAAAAAACTTCAGTTATGTGCTTGATGG	FALSE	TRUE	FALSE	0	0	0	5	0.00707614
GTGGAAGCAGATAAAGTTGCAAAAAGAGCTGTGGTTGTTGGCTGTGGCGGCAGGTTCCCGGTCGAAAAGGACGCCAAAGAGGAAGTAAAGCTCTTCTTGGGTAATGCTGGAACTGCAATGCGGCCATTGACGGCAGCTGTAGTTGCTGCTGGTGGAAATGCAACGTATGTTTTCTTTATCCTAGTTGAAATAAGTATGAGATCCATGGGTATGTTTGGAGACTGATCGTGTCTTTTATTAAAAAAAAAACTTCAGTTATGTGCTTGCTGG	FALSE	TRUE	FALSE	0	0	0	5	0.00707614
GTGGAAGCAGATAAAGTTGCAAAAAGAGCTGTGGTTGTTGGCTGTGGCGGCAGGTTCCCGGTCGAAAAGGACGCCAAAGAGGAAGTAAAGCTCTTCTTGGGTAATGCTGGAACTGCAATGCGTCCATTGACGGCAGCTGTAGTAGCTGCTGGTGGAAATGCAACGTATGTTTTCTTTATCCTAGTTGAAATAAGTATGAGATCCATGGGTATGTTTGGAGACTGATCGTGTCTTTTATTAAAAAAAAAACTTCAGCTATGTGCTTGATGG	FALSE	TRUE	FALSE	0	0	0	5	0.00707614
GTGGAAGCAGATAAAGTTGCAAAAAGAGCTGTGGTTGTTGGCTGTGGCGGCAGGTTCCCGGTCGAAAAGGACGCCAAAGAGGAAGTAAAGCTCTTCTTGGGTAATGCTGGAACTGCAATGCGTCCATTGACGGCAGCTGTCGTAGCTGCTGGTGGAAATGCAACGTATGTTTTCTTTATCCTAGTTGAAATAAGTATGAGATCCATGGGTATGTTTGGAGACTGATCGTGTCTTTTATTAAAAAAAAAACTTCAGTTATGTGCTTGATGG	FALSE	TRUE	FALSE	0	0	0	5	0.00707614
GTGGAAGCAGATAAAGTTGCAAAAAGAGCTGTGGTTGTTGGCTGTGGCGGCAGGTTCCCGGTCGAAAAGGACGCCAAAGAGGAAGTAAAGCTCTTCTTGGGTAATGCTGGAACTGCAATGCGGCCATTGACGGCAGCTGTAGTTGCTGCTGGTGGAAATGCAACGTATGTTTTCTTTATCCTAGT-GAAATAAGTATGAGATCCATGGGTATGTTTGGAGCCTGATCATGTCTTTTATTTAAAAAAAAAACTTCAGTTATGTGCTTGATGG	FALSE	TRUE	FALSE	0	0	0	5	0.00707614
GTGGAAGCAGATAAAGTTGCAAAAAGAGCTGTGGTTGTTGGCTGTGGCGGCAGGTTCCCGGTCGAAAAGGACGCCAAAGAGGAAGTAAAGCTCTTCTTGGGTAATGCTGGAACTGCAATGCGTCCATTGACGTCAGCTGTAGTAGCTGCTGGTGGAAATGCAACGTATGTTTTCTTTATCCTAGTTGAAATAAGTATGAGATCCATGGGTATGTTTGGAGACTGATCGTGTCTTTTATTAAAAAAAAAACTTCAGTTATGTGCTTGATGG	FALSE	TRUE	FALSE	0	0	0	5	0.00707614
GTGGAAGCAGATAAAGTTGCAAAAAGAGCTGTGGTTGTTGGCTGTGGCGGCAGGTTCCCGGTCGAAAAGGACGCCAAAGAGGAAGTAAAGCTCTTCTTGGGTAATGCTGGAACTGCAATGCGGCCACTGA--GCAGCTGTAGTAGCTGCTGGTGGAAATGCAACGTATGTTTTCTTTATCCTAGTGGAAATAAGTATGAGATCCATGGGTATGTTTGGAGACTGATCGTTTCTTTTATTAAAAAAAAAACTTCAGTTATGTGCTTGATGG	TRUE	FALSE	FALSE	2	0	0	5	0.00707614
GTGGAAGCAGATAAAGTTGCAAAAAGAGCTGTGGTTGTTGGCTGTGGCGGCAGGTTCCCAGTCGAAAGGGACGCCAAAGAGGAAGTAAAGCTCTTCTTGGGTAATGCTGGAACTGCAATGCGGCCACTGACGGCAGCTGTAGTAGCTGCTGGTGGAAATGCAACGTATGTTTTCTTTATCCTAGTGGAAATAAGTATGAGATCCATGGGTATGTTTGGAGACTGATCGTTTCTTTTATTAAAAAAAAACTTCAGTTATGTGCTTGATGG	FALSE	TRUE	FALSE	0	0	0	5	0.00707614
GTGGAAGCAGATAAAGTTGCAAAAAGAGCTGTGGTTGTTGGCTGTGGCGGCAGGTTCCCGGTCGAAAAGGACGCCAAAGAGGAAGTAAAGCTCTTCTTGGGTAATGCTGGAACTGCAATGCGGCCATTGACGGCAGCTGTAGTTGCTGCTGGTGGAAATGCAACGTATGTTTTCTTTATCCTAGTTGAAATAAGTATGAGATCCATGGGTATGTTTGGAGACTGATCGTGTCTTTTATTAAAAAAAAAACTTCAGTTATGTGCTTGATG-	FALSE	TRUE	FALSE	0	0	0	5	0.00707614
GTGGAAGCAGATAAAGTTGCAAAAAGAGCTGTGGTTGTTGGCTGTGGCGGCAGGTTCCCGGTCGAAAAGGACGCCAAAGAGGAAGTAAAGCTCTTCTTGGGTAATGCTGGAACTGCAATGCGGCCATTGACGTCAGCTGTAGTTGCTGCTGGTGGAAATGCAACGTATGTTTTCTTTATCCTAGT-GAAATAAGTATGAGATCCATGGGTATGTTTGGAGACTGATCATGTCTTTTATTTAAAAAAAAAACTTCAGTTATGTGCTTGATGG	FALSE	TRUE	FALSE	0	0	0	5	0.00707614
GTGGAAGCAGATAAAGTTGCAAAAAGAGCTGTGGTTGTTGGCTGTGGCGGCAGGTTCCCGGTCGAAAAGGACGCCAAAGAGGAAGTAAAGCTCTTCTTGGGTAATGCTGGAACTGCAATGCGTCCATTGACGGCAGCTGTAGTAGCTGCTGGTGGAAATGCAACGTATGTTTTCTTTATCCTAGTTGAAATAAGTATGAGATCCATGGGTATGTTTGGAGACTGATCGTGTCTTTTATTAAAAAAAAAACTTCAGTAATGTGCTTGATGG	FALSE	TRUE	FALSE	0	0	0	5	0.00707614
GTGGAAGCAGATAAAGTTGCAAAAAGAGCTGTGGTTGTTGGCTGTGGCGGCAGGTTCCCAGTCGAAAAGGACGCCAAAGAGGAAGTAAAGCTCTTCTTGGGTAATGCTGGAACTGCAATGCGGCCACTGACGGCAGCTGTAGTAGCTGCTGGTGGAAATGCACCGTATGTTTTCTTTATCCTAGTGGAAATAAGTATGAGATCCATGGGTATGTTTGGAGACTGATCGTTTCTTTTATTAAAAAAAAACTTCAGTTATGTGCTTGATGG	FALSE	TRUE	FALSE	0	0	0	5	0.00707614
GTGGAAGCAGATAAAGTTGCAAAAAGAGCTGTGGTTGTTGGCTGTGGCGGCAGGTTCCCGGTCGAAAAGGACGCCAAAGAGGAAGTAAAGCTCTTCTTGGGTAATGCTGGAACTGCAATGCGGCCATTGACGGCAGCTGTAGTTGCTGCTGGTGGAAATGCAACGTATGTTTTCTTTATCCTAGTTGAAATAAGTATGAGATCCATGGGTATGTTTGGAGACTGATCGTGTCTTTTATTAAAAAAAAAACTTCATTTATGTGCTTGATGG	FALSE	TRUE	FALSE	0	0	0	5	0.00707614
GTGGAAGCAGATAAAGTTGCAAAAAGAGCTGTGGTTGTTGGCTGTGGCGGCAGGTTCCCGGTCGAAAAGGACGCCAAAGAGGAAGTAAAGCTCTTCTTGGGTAATGCTGGAACTGCAATGCGGCCATTGACGGCAGCTGTAGTTGCTGCTGGTGGAAATGCAACGTATGTTTTCTTTATCCTAGT-GAAATAAGTATGAGATCCATGGGTATGTTTGGAGACTGATCATGTCTTTTATTAAAAAATAAACTTCAGTTATGTGCTTGATGG	FALSE	TRUE	FALSE	0	0	0	5	0.00707614
GTGGAAGCAGATAAAGTTGCAAAAAGAGCTGTGGTTGTTGGCTGTGGCGGCAGGTTCCCGGTCGAAAAGGACGCCAAAGAGGAAGTAAAGCTCTTCTTGGGTAATGCTGGAACTGCAATGCGGCCATTGACGGCAGCTGTAGTTGCTGCTGGTGGAAATGCAACGTATGTTTTCTTTATCCTAGT-GAAATAAGTATGAGATCCATGGGTATGTTTGGGGACTGATCATGTCTTTTATTTAAAAAAAAAACTTCAGTTATGTGCTTGATGG	FALSE	TRUE	FALSE	0	0	0	5	0.00707614
GTGGAAGCAGATAAAGTTGCAAAAAGAGCTGTGGTTGTTGGCTGTGGCGGCAGGTTCCCGGTCGAAAAGGACGCCAAAGAGGAAGTAAAGCTCTTCTTGGGTAATGCTGGAACTGCAATGCGGCCACT---GGCAGCTGTAGTAGCTGCTGGTGGAAATGCAACGTATGTTTTCTTTATCCTAGTGGAAATAAGTATGAGATCCATGGGTATGTTTGGAGACTGATCGTTTCTTTTTTTAAAAAAAAACTTCAGTTATGTGCTTGATGG	TRUE	FALSE	FALSE	3	0	0	5	0.00707614
#NAME?	TRUE	FALSE	FALSE	3	0	0	5	0.00707614
GTGGAAGCAGATAAAGTTGCAAAAAGAGCTGTGGTTGTTGGCTGTGGCGGCAGGTTCCCAGTCGAAAAGGACGCCAAAGAGGAAGTAAAGCTCTTCTTGGGTAATGCTGGAACTGCAATGCGGCCACTGA--GCAGCTGTAGTAGCTGCTGGTGGAAATGCAACGTATGTTTTCTTTATCCTAGTGGAAATAAGTATGAGATCCATGGGTATGTTTGGAGACTGATCATGTCTTTTATTTAAAAAAAAAACTTCAGTTATGTGCTTGATGG	TRUE	FALSE	FALSE	2	0	0	5	0.00707614
GTGGAAGCAGATAAAGTTGCAAAAAGAGCTGTGGTTGTTGGCTGTGGCGGCAGGTTCCCGGTCGAAAAGGACGCCAAAGAGGAAGTAAAGCTCTTCTTGGGTAATGCTGGAACTGCAATGCGTCCATTGACGGCAGCTGTAGTAGCTGCTGGTGGAAATGCAACGTATGTTTTCTTTATCCTAGTTGAAATAAGTATGAGATCCATGGGTATGTTTGGAGACTGATCGTGTCTTTTATTAAAAAAAAAACTTCAGTTAGTTGCTTGATGG	FALSE	TRUE	FALSE	0	0	0	5	0.00707614
GTGGAAGCAGATAAAGTTGCAAAAAGAGCTGTGGTTGTTGGCTGTGGCGGCAGGTTCCCAGTCGAAAAGGACGCCAAAGAGGAAGTAAAGCTCTTCTTGGGTAATGCTGGAACTGCAATGCGGCCACTGACGGCAGCTGTAGTAGCTGCTGGTGGAAATGCAACGCATGTTTTCTTTATCCTAGTGGAAATAAGTATGAGATCCATGGGTATGTTTGGAGACTGATCGTTTCTTTTATTAAAAAAAAACTTCAGTTATGTGCTTGATGG	FALSE	TRUE	FALSE	0	0	0	5	0.00707614
GTGGAA-CAGATAAAGTTGCAAAAAGAGCTGTGGTTGTTGGCTGTGGCGGCAGGTTCCCAGTCGAAAAGGACGCCAAAGAGGAAGTAAAGCTCTTCTTGGGTAATGCTGGAACTGCAATGCGGCCACTGACGGCAGCTGTAGTAGCTGCTGGTGGAAATGCAACGTATGTTTTCTTTATCCTAGTGGAAATAAGTATGAGATCCATGGGTATGTTTGGAGACTGATCGTTTCTTTTATTAAAAAAAAACTTCAGTTATGTGCTTGATGG	FALSE	TRUE	FALSE	0	0	0	5	0.00707614
GTGGAAGCAGATAAAGTTGCAAAAAGAGCTGTGGTTGTTGGCTGTGGCGGCAGGTTCCCGGTCGAAAAGGACGCCAAAGAGGAAGTAAAGCTCTTCTTGGGTAATGCTGGAACTGCAATGCGGCCATTGACGGCAGCTGTAGTTGCTGCTGGTGGAAATGCAACGTATGTTTTCTTTATCCTAGTTGAAATAAGTATGAGATCCATGGGTATGTTTGGAGACTGATCGTGTCTTTTATTAAAAAAAAAAATTCAGTTATGTGCTTGATGG	FALSE	TRUE	FALSE	0	0	0	5	0.00707614
GTGGAAGCAGATAAAGTTGCAAAAAGAGCTGTGGTTGTTGGCTGTGGCGGCAGGTTCCCGGTCGAAAAGGACGCCAAAGAGGAAGTAAAGCTCTTCTTGGGTAATGCTGGAACTGCAATGCGTCCATT---GGCAGCTGTAGTAGCTGCTGGTGGAAATGCAACGTATGTTTTCTTTATCCTAGT-GAAATAAGTATGAGATCCATGGGTATGTTTGGAGACTGATCATGTCTTTTATTTAAAAAAAAAACTTCAGTTATGTGCTTGATGG	TRUE	FALSE	FALSE	3	0	0	5	0.00707614
GTGGAAGCAGATAAAGTTGCAAAAAGAGCTGTGGTTGTTGGCTGTGGCGGCAGGTTCCCAGTCGAAAAGGACGCCAAAGAGGAAGTAAAGCTCTTCTTGGGTAATGCTGGAACTGCAATGCGGCCACTGACGGCAGCTGTAGTAGCTGCTGGTGGAAATGCAACGTATGTTTTCTTTATCCTAGTGGAAATAAGTATGAGATCCATGGGTATGTTTGGAGACTGATCGTTTCTTTTATTAAAAAAAAACTTCAGTTATGTGCCTTGATGG	FALSE	TRUE	FALSE	0	0	0	5	0.00707614
GTGGAAGCAGATAAAGTTGCAAAAAGAGCTGTGGTTGTTGGCTGTGGCGGCAGGTTCCCAGTCGAAAAGGACGCCAAAGAGGAAGTAAAGCTCTTCTTGGGTAATGCTGGAACTGCAATGCGGAGACTGACGGCTGCTGTAGTAGCTGCTGGTGGAAATGCAACGTATGTTTTCTTTATCCTAGTGGAAATAAGTATGAGATCCATGGGTATGTTTGGAGACTGATCGTTTCTTTTATTAAAAAAAAACTTCAGTTATGTGCTTGATGG	FALSE	TRUE	FALSE	0	0	0	5	0.00707614
GTGGAAGCAGATAAAGTTGCAAAAAGAGCTGTGGTTGTTGGCTGTGGCGGCAGGTTCCCGGTCGAAAAGGACGCCAAAGAGGAAGTAAAGCTCTTCTTGGGTAATGCTGGAACTGCAATGCGTCCATTGACGGCAGCTGTAGTAGCTGCTGGTGGAAATGCAACGTATGTTTTCTTTATCCTAGTTGAAATAAGTATGAGATCCATGGGTATGTTTGGAGACTGATCGTGTCTTTTATTAAAAACAAACTTCAGTTATGTGCTTGATGG	FALSE	TRUE	FALSE	0	0	0	5	0.00707614
GTGGAAGCAGATAAAGTTGCAAAAAGAGCTGTGGTTGTTGGCTGTGGCGGCAGGTTCCCGGTCGAAAAGGACGCCAAAGAGGAAGTAAAGCTCTTCTTGGGTAATGCTGGAACTGCAATGCGGCCATTGACGGCAGCTGTAGTTGCTGCTGGTGGAAATGCAACGTATGTTTTCTTTATCCTAGT-GAAATAAGTATGAGATCCATGTGTATGTTTGGAGACTGATCATGTCTTTTATTTAAAAAAAAAACTTCAGTTATGTGCTTGATGG	FALSE	TRUE	FALSE	0	0	0	5	0.00707614
GTGGAAGCAGATAAAGTTGCAAAAAGAGCTGTGGTTGTTGGCTGTGGCGGCAGGTTCCCAGTCGAAAAGGACGCCAAAGAGGAAGTAAAGCTCTTCTTGGGTAATGCTGGAACTGCAATGCGGCCACTGACGGCAGCTGTAGTAGCTGCTGGTGGAAATGCAACGTATGTTTTCTTTATCCTAGTGGAAATAAGTATGAGATCCATGGGTATGTTTGGAGACTGATCGTTTCTTTTATTAAAAAAAAACTTCAGTTATGTGCTTGGTGG	FALSE	TRUE	FALSE	0	0	0	5	0.00707614
GTGGAAGCAGATAAAGTTGCAAAAAGAGCTGTGGTTGTTGGCTGTGGCGGCAGGTTCCCGGTCGAAAAGGACGCCAAAGAGGAAGTAAAGCTCTTCTTGGGTAATGCTGGAACTGCAATGCGGCCATTGACGGCAGCTGTAGTTGCTGCTGGTGGAAATGCAACGTATGTTTTCTTTATCCTAGT-GAAATAAGTATGAGATCCATGGGTATGTTTTGAGACTGATCGTTTCTTTTATTAAAAAAAAACTTCAGTTATGTGCTTGATGG	FALSE	TRUE	FALSE	0	0	0	5	0.00707614
GTGGAAGCAGATAAAGTTGCAAAAAGAGCTGTGGTTGTTGGCTGTGGCGGCAGGTTCCCGGTCGAAAAGGACGCCAAAGAGGAAGTAAAGCTCTTCTTGGGTAATGCTGGAACTGCAATGCGTCCATTGACGGCAGCTGTAGTAGCTGCTGGTGGAAATGCAACGTATGTTTTCTTTATCCTAGTTGAAATAAGTATGAGATCCATGGGTATGTTTGGAGACTGATCATGTCTTTTATTTAAAAAAAAAACTTCAGGTATGTGCTTGATGG	FALSE	TRUE	FALSE	0	0	0	5	0.00707614
GTGGAAGCAGATAAAGTTGCAAAAAGAGCTGTGGTTGTTGGCTGTGGCGGCAGGTTCCCAGTCGAAAAGGACGCCAAAGAGGAAGTAAAGCTCTTCTTGGGTAATGCTGGAACTGCAATGCGGCCACTGACGGCAGCTGTAGTAGCTGCTGGTGGAAATGCAACGTATGTTTTCTTTATCCTAGTGGAAATAAGTATGAGATCCATGGGTATGTTTGGAGACTGATCGTTTCTTTTATTAAAAAAAAACTTCAGTTATGCGCTTGATGG	FALSE	TRUE	FALSE	0	0	0	5	0.00707614
GTGGAAGCA-ATAAAGTTGCAAAAAGAGCTGTGGTTGTTGGCTGTGGCGGCAGGTTCCCGGTCGAAAAGGACGCCAAAGAGGAAGTAAAGCTCTTCTTGGGTAATGCTGGAACTGCAATGCGTCCATTGACGGCAGCTGTAGTAGCTGCTGGTGGAAATGCAACGTATGTTTTCTTTATCCTAGTTGAAATAAGTATGAGATCCATGGGTATGTTTGGAGACTGATCGTGTCTTTTATTAAAAAAAAAACTTCAGTTATGTGCTTGATGG	FALSE	TRUE	FALSE	0	0	0	5	0.00707614
GTGGAAGCAGATAAAGTTGCAAAAAGAGCTGTGGTTGTTGGCTGTGGCGGCAGGTTCCCGGTCGAAAAGGACGCCAAAGAGGAAGTAAAGCTCTTCTTGGGTAATGCTGGAACTGCAATGCGGCCATTGACGGCAGCTGTAGTAGCTGCTGGTGGAAATGCAACGTATGTTTTCTTTATCCTAGTGGAAATAAGTATGAGATCCATGGGTATGTTTGGAGACTGATCGTGTCTTTTATTAAAAAAAAAACTTCAGTTATGTGCTTGATGG	FALSE	TRUE	FALSE	0	0	0	5	0.00707614
GTGGAAGCAGATAAAGTTGCAAAAAGAGCTGTGGTTGTTGGCTGTGGCGGCAGGTTCCCAGTCGAAAAGGACGCCAAAGAGGAAGTAAAGCTCTTCTTGGGTAATGCTGGAACTGCAATGCGGCCACTGACGGCAGCTGTAGTAGCTGCTGGTGGAAATGCAACGTATGTTTTCTTTATCCTAGTGGAAATAAGTATGAGATCCATGGGTATGTTTGGAGACTGATCGTTTCTTTTATTAAAAAAAAACTTCAGTTAAGTGCTTGATGG	FALSE	TRUE	FALSE	0	0	0	5	0.00707614
GTGGAAGCAGATAAAGTTGCAAAAAGAGCTGTGGTTGTTGGCTGTGGCGGCAGGTTCCCAGTCGAAAAGGACGCCAAAGAGGAAGTAAAGCTCTTCTTGGGTAATGCTGGAACTGCAATGCGGCCACTGACGGCAGCTGTAGTAGCTGCTGGTGGAAATGCAACGTATGTTTTCTTTATCCTAGTGGAAATAAGTATGAGATCCATGGGTATGTTTGGAGACTGATCGTTTCTTTTATTAAAAAAAAACTTCAGTGATGTGCTTGATGG	FALSE	TRUE	FALSE	0	0	0	5	0.00707614
GTGGAAGCAGATAAAGTTGCAAAAAGAGCTGTGGTTGTTGGCTGTGGCGGCAGGTTCCCAGTCGAAAAGGACGCCAAAGAGGAAGTAAAGCTCTTCTTGGGTAATGCTGGAACTGCAATGCGTCCATTGACGGCAGCTGTAGTAGCTGCTGGTGGAAATGCAACGTATGTTTTCTTTATCCTAGTTGAAATAAGTATGAGATCCATGGGTATGTATGGAGACTGATCGTGTCTTTTATTAAAAAAAAAACTTCAGTTATGTGCTTGATGG	FALSE	TRUE	FALSE	0	0	0	5	0.00707614
GTGGAAGCAGATAAAGTTGCAAAAAGAGCTGTGGTTGTTGGCTGTGGCGGCAGGTTCCCGGTCGAAAAGGACGCCAAAGAGGAAGTAAAGCTCTTCTTGGGTAATGCTGGAACTGCAATGCGTCCATTGACGGCAGCTGTAGTAGCTGCTGGTGGAAATGCAACGTATGTTTTCTTTATCCTAGT-GAAATAAGTATGAGATCCATGGGTATGTTTGGAGACTGATCATGTCTTTTATTTAAAAAAAACTTCAGTTATGTGCTTGATGG	FALSE	TRUE	FALSE	0	0	0	5	0.00707614
GTGGAAGCAGATAAAGTTGCAAAAAGAGCTGTGGTTGTTGGCTGTGGCGGCAGGTTCCCAGTCGAAAAGGACGCCAAAGAGGAAGTAAAGCTCTTCTTGGGTAATGCTGGAACTGCAATGCGGCCACTGACGGCAGCTGTAGTAGCTGCTGGTGGAAATGCAACGTATGTTTTCTTTATCCTAGTGGCAATAAGTATGAGATCCATGGGTATGTTTGGAGACTGATCGTTTCTTTTATTAAAAAAAAACTTCAGTTATGTGCTTGATGG	FALSE	TRUE	FALSE	0	0	0	5	0.00707614
GTGGAAGCAGATAAAGTTGCAAAAAGAGCTGTGGTTGTTGGCTGTGGCGGCAGGTTCCCAGTCGAAAAGGACGCCAAAGAGGAAGTAAAGCTCTTCTTGGGTAATGCTGGAACTGCAATGCGGCCACT---GGCAGCTGTAGTAGCTGCTGGTGGAAATGCAACGTATGTTTTCTTTATCCTAGTTGAAATAAGTATGAGATCCATGGGTATGTTTGGAGACTGATCGTTTCTTTTATTAAAAAAAAACTTCAGTTATGTGCTTGATGG	TRUE	FALSE	FALSE	3	0	0	5	0.00707614
GTGGAAGCAGATAAAGTTGCAAAAAGAGCTGTGGTTGTTGGCTGTGGCGGCAGGTTCCCGGTCGAAAAGGACGCCAAAGAGGAAGTAAAGCTCTTCTTGGGTAATGCTGGAACTGCAATGCGTCCATTGACGGCAGCTGTAGTAGCTGCTGGTGGAAATGCAACGTATGTTTTCTTTATCCTAGT-GAAATAAGTATGAGATCCATGGGTATGTTTGGAGACTGATCATGTCTTTTATTTAAAAAAAAAACTTCATTTATGTGCTTGATGG	FALSE	TRUE	FALSE	0	0	0	5	0.00707614
GTGGAAGCAGATAAAGTTGCAAAAAGAGCTGTGGTTGTTGGCTGTGGCGGCAGGTTCCCGGTCGAAAAGGACGCCAAAGAGGAAGTAAAGCTCTTCTTGGGTAATGCTGGAACTGCAATGCGTCCATTGACGGCAGCTGTAGTAGCTGCTGGTGGAAATGCAACGTATGTTTTCTTTATCCTAGTGGAAATAAGTATGAGATCCATGGGTATGTTTGGAGACTGATCGTTTCTTTTATTAAAAAAAAACTTCAGTTATGTCCTTGATGG	FALSE	TRUE	FALSE	0	0	0	5	0.00707614
GTGGAAGCAGATAAAGTTGCAAAAAGAGCTGTGGTTGTTGGCTGTGGCGGCAGGTTCCCGGTCGAAAAGGACGCCAAAGAGGAAGTAAAGCTCTTCTTGGGTAATGCTGGAACTGCAATGCGTCCATTGACGGCAGCTGTAGTAGCTGCTGGTGGAAATGCAACGTATGTTTTCTTTATCCTAGTTGAAATAAGTATGAGATCCATGGGTATGTTTGGAGACTGATCGTGTCTTTTATTATAAAAAAAACTTCAGTTATGTGCTTGATGG	FALSE	TRUE	FALSE	0	0	0	5	0.00707614
GTGGAAGCAGATAAAGTTGCAAAAAGAGCTGTGGTTGTTGGCTGTGGCGGCAGGTTCCCAGTCGAAAAGGACGCCAAAGAGGAAGTAAAGCTCTTCTTGGGTAATGCTGGAACTGCAATGCGGCCACTGACGGCAGCTGTAGTAGCTGCTGGTGGAAATGCAACGTATGTTTTCTTTATCCTAGTGGAAATAAGTATGAGATCCATGGGTATGTTTGGAGACTGATCGTTTCTTTTATTAAAAAAAAACTTCAGTTATTTGCTTGATGT	FALSE	TRUE	FALSE	0	0	0	5	0.00707614
GTGGAAGCAGATAAAGTTGCAAAAAGAGCTGTGGTTGTTGGCTGTGGCGGCAGGTTCCCGGTCGAAAAGGACGCCAAAGAGGAAGTAAAGCTCTTCTTGGGTAATGCTGGAACTGCAATGCGGCCATTGACGGCAGCTGTAGTTGCTGCTGGTGGAAATGCAACGTATGTTTTCTTTATCCTAGTGGAAATAAGTATGAGATCCATGGGTATGTTTGGAGACTGATCGTGTCTTTTATTTAAAAAAAAAACTTCAGTTATGTGCTTGATGG	FALSE	TRUE	FALSE	0	0	0	5	0.00707614
CTGGAAGCAGATAAAGTTGCAAAAAGAGCTGTGGTTGTTGGCTGTGGCGGCAGGTTCCCAGTCGAAAAGGACGCCAAAGAGGAAGTAAAGCTCTTCTTGGGTAATGCTGGAACTGCAATGCGTCCATTGACGGCAGCTGTAGTAGCTGCTGGTGGAAATGCAACGTATGTTTTCTTTATCCTAGTTGAAATAAGTATGAGATCCATGGGTATGTTTGGAGACTGATCGTGTCTTTTATTAAAAAAAAAACTTCAGTTATGTGCTTGATGG	FALSE	TRUE	FALSE	0	0	0	5	0.00707614
GTGGAAGCAGATAAAGTTGCAAAAAGAGCTGTGGTTGTTGGCTGTGGCGGCAGGTTCCCAGTCGAAAAGGACGCCAAAGAGGAAGTAAAGCTCTTCTTGGGTAATGCTGGAACTGCAATGCGGCCACTGACGGCAGCTGTAGTAGCTGCTGGTGGAAATGCAACGTATGTTTTCTTTATCCTAGTGGAAATAAGTATGAGATCCATGGGTATGTTTGGAGACTGATCGTTTCTTTTATTAAAAAAAAACTTCAGTTATGTGC-TGATGG	FALSE	TRUE	FALSE	0	0	0	5	0.00707614
GTGGAAGCAGATAAAGTTGCAAAAAGAGCTGTGGTTGTTGGCTGTGGCGGCAGGTTCCCAGTCGAAAAGGACGCCAAAGAGGAAGTAAAGCTCTTCTTGGGTAATGCTGGAACTGCAATGCGGCCACTGACGGCAGCTGTAGTAGCTGCTGGTGGAAATGCAACGTATGTTTTCTTTATCCTAGTGGAAATAAGTATGAGATCCATGGGTATGTTTGGAGACTGATCGTTTCTTTTATTAAAAAAAAACTTCAGTTATGTGCCTGATGG	FALSE	TRUE	FALSE	0	0	0	5	0.00707614
GTGGAAGCAGATAAAGTTGCAAAAAGAGTTGTGGTTGTTGGCTGTGGCGGCAGGTTCCCGGTCGAAAAGGACGCCAAAGAGGAAGTAAAGCTCTTCTTGGGTAATGCTGGAACTGCAATGCGTCCATTGACGGCAGCTGTAGTAGCTGCTGGTGGAAATGCAACGTATGTTTTCTTTATCCTAGTTGAAATAAGTATGAGATCCATGGGTATGTTTGGAGACTGATCGTGTCTTTTATTAAAAAAAAAACTTCAGTTATGTTCTTGATGG	FALSE	TRUE	FALSE	0	0	0	5	0.00707614
GTGGAAGCAGATAAAGTTGCAAAAAGAGCTGTGGTTGTTGGCTGTGGCGGCAGGTTCCCGGTCGAAAAGGACGCCAAAGAGGAAGTAAAGCTCTTCTTGGGTAATGCTGGAACTGCAATGCGGCCATTGACGGCAGCTGTAGTTGCTGCTGGTGGAAATGCAACGTATGTTTTCTTTATCCTAGT-GAAATAAGTATGAGATCCATGGTTATGTTTGGAGACTGATCATGTCTTTTATTTAAAAAAAAAACTTCAGTTATGTGCTTGATGG	FALSE	TRUE	FALSE	0	0	0	5	0.00707614
GTGGAAGCAGATAAAGTTGCAAAAAGAGCTGTGGTTGTTGGCTGTGGCGGCAGGTCCCCAGTCGAAAAGGACGCCAAAGAGGAAGTAAAGCTCTTCTTGGGTAATGCTGGAACTGCAATGCGGCCACTGACGGCAGCTGTAGTAGCTGCTGGTGGAAATGCAACGTATGTTTTCTTTATCCTAGTGGAAATAAGTATGAGATCCATGGGTATGTTTGGAGACTGATCGTTTCTTTTATTAAAAAAAAACTTCAGTTATGTGCTTGATGG	FALSE	TRUE	FALSE	0	0	0	5	0.00707614
GTGGAAGCAGATAAAGTTGCAAAAAGAGCTGTGGTTGTTGGCTGTGGCGGCAGGTTCCCGGTCGAAAAGGACGCCAAAGAGGAAGTAAAGCTCTTCTTGGGTAATGCTGGAACTGCAATGCGTCCATTGACGGCAGCTGTAGTAGCTGCTGGTGGAAATGCAACGTATGTTTTCTTTATCCTAGTTGAAATAAGTATGAGATCCATGGGTATGTTTGGAGACTGATCGTGTCTTTTATTAAAAAAAAACTTCAGTTATGTGCTTGATGGCTGTCTCTTATACACACTCCGAGCCCACGAGA	FALSE	TRUE	FALSE	0	0	0	5	0.00707614
GTGGAAGCAGATAAAGTTGCAAAAAGAGTTGTGGTTGTTGGCTGTGGCGGCAGGTTCCCAGTCGAAAAGGACGCCAAAGAGGAAGTAAAGCTCTTCTTGGGTAATGCTGGAACTGCAATGCGGCCACT----GCAGCTGTAGTAGCTGCTGGTGGAAATGCAACGTATGTTTTCTTTATCCTAGTGGAAATAAGTATGAGATCCATGGGTATGTTTGGAGACTGATCGTTTCTTTTATTAAAAAAAAACTTCAGTTATGTGCTTGATGG	TRUE	FALSE	FALSE	4	0	0	5	0.00707614
GTGGAAGCAGATAAAGTTGCAAAAAGAGCTGTGGTTGTTGGCTGTGGCGGCAGGTTCCCGGTCGAAAAGGACGCCAAAGAGGAAGTAAAGCTCTTCTTGGGTAATGCTGGAACTGCAATGCGGCCATTGACGGCAGCTGTAGTTGCTGCTGGTGGAAATGCAACGTATGTTTTCTTTATCCTAGT-GAAATAAGTATGAGATCCATGGGTATGTTTGGAGACTGATCATGTCTTTTATTTAAAAAAAAACTTCAGTTATGTGCTTGATTG	FALSE	TRUE	FALSE	0	0	0	5	0.00707614
GTGGAAGCAGATAAAGTTGCAAAAAGAGCTGTGGTTGTTGGCTGTGGCGGCAGGTTCCCAGTCGAAAAGGACGCCAAAGAGGAAGTAAAGCTCTTCTTGGGTAATGCTGGAACTGCAATGCGTCCATTGACGGCAGCTGTAGTAGCTGCTGGTGGAAATGCAACGTATGTTTTCTTTATCCTAGT-GAAATAAGTATGAGATCCATGGGTATGTTTGGAGACTGATCATGTCTTTTATTAAAAAAAAAACTTCAGTTATGTGCTTGATGG	FALSE	TRUE	FALSE	0	0	0	5	0.00707614
GTGGAAGCAGATAAAGTTGCAAAAAGAGCTGTGGTTGTTGGCTGTGGCGGCAGGTTCCCAGTCGAAAAGGACGCCAAAGAGGAAGTAAAGCTCTTCTTGGGTAATGCTGGAACTGCAATGCGGCCACT---GGCAGCTGTAGTAGCTGCTGGTGGAAATGCAACGTATGTTTTCTTTATCCTAGTGGAAATAAGTATGAGATCCATGGGTATGTTTGGAGACTGATCGTTTCTTTTATTAAAAAAAAAATTCAGTTATGTGCTTGATGG	TRUE	FALSE	FALSE	3	0	0	5	0.00707614
GTGGAAGCAGATAAAGTTGCAAAAAGAGCTGTGGTTGTTGGCTGTGGCGGCAGGTTCCCAGTCGAAAAGGACGCCAAAGAGGAAGTAAAGCTCTTCTTGGGTAATGCTGGAACTGCAATGCGGCCACT---GGCAGCTGTAGTAGCTGCTGGTGGAAATGCAACGTATGTTTTCTTTATCCTAGTGGAAATAAGTATGAGATCCATGGGTATGTTTGGAGACTGATCGTTTCTTTTATTAAAAAAAAACTTCAGTTATGTGCTTGATGGC	TRUE	FALSE	FALSE	3	0	0	5	0.00707614
GTGGAAGCAGATAAAGTTGCAAAAAGAGCTGTGGTTGTTGGCTGTGGCGGCAGGTTCCCGGTCGAAAAGGACGCCAAAGAGGAAGTAAAGCTCTTCTTGGGTAATGCTGGAACTGCAATGCGTCCATTGACGGCAGCTGTAGTAGCTGCTGGTGGAAATGCAACGTATGTTTTCTTTATCCTAGTGGAAATAAGTATGAGATCCATGGGTATGTTTGGAGACTGATCGTTTCTTTTATT-AAAAAAAACTTCAGTTATGTGCTTGATGG	FALSE	TRUE	FALSE	0	0	0	5	0.00707614
GTGGAAGCAGATAAAGTTGCAAAAAGAGCTGTGGTTGTTGGCTGTGGCGGCAGGTTCCCAGTCGAAAAGGACGCCAAAGAGGAAGTAAAGCTCTTCTTGGGTAATGCTGGAACTGCAATGCGGCCACTG-CGGCAGCTGTAGTAGCTGCTGGTGGAAATGCAACGTATGTTTTCTTTATCCTAGTGGAAATAAGTATGAGATCCATGGGTATGTTTGGAGACTGATCGTTTCTTTTATTAAAAAAAAAACTTCAGTTATGTGCTTGATGG	TRUE	FALSE	FALSE	1	0	0	5	0.00707614
GTGGAAGCAGATAAAGTTGCAAAAAGAGCTGTGGTTGTTGGCTGTGGCGACAGGTTCCCAGTCGAAAAGGACGCCAAAGAGGAAGTAAAGCTCTTCTTGGGTAATGCTGGAACTGCAATGCGGCCACTGACGGCAGCTGTAGTAGCTGCTGGTGGAAATGCAACGTATGTTTTCTTTATCCTAGTGGAAATAAGTATGAGATCCATGGGTATGTTTGGAGACTGATCGTTTCTTTTATTAAAAAAAAACTTCAGTTATGTGCTTGATGG	FALSE	TRUE	FALSE	0	0	0	5	0.00707614
GTGGAAGCAGATAAAGTTGCAAAAAGAGCTGTGGTTGTTGGCTGTGGCGGCAGGTTCCCGGTCGAAAAGGACGCCAAAGAGGAAGTAAAGCTCTTCTTGGGTAATGCTGGAACTGCAATGCGTCCATTGACGGCAGCTGTAGTAGCTGCTGGTGGAAATGCAACGTATGTTTTCTTTATCCTAGTTGAAATAAGTATGAGATCCATGGGTATGTTTGGAGACTGATCGTGTCTTTTATTAAAAAAACACTTCAGTTATGTGCTTGATGG	FALSE	TRUE	FALSE	0	0	0	5	0.00707614
GTGGAAGCAGATAAAGTTGCAAAAAGAGCTGTGGTTGTTGGCTGTGGCGGCAGGTTCCCAGTCGAAAAGGACGCCAAAGAGGAAGTAAAGCTCTTCTTGGGTAATGCTGGAACTGCAATGCGGCCACTGACGGCAGCTGTAGTAGCTGCTGGTGGAAATGCAACGTATGTTTTCTTTATCCTAGTGGAAATAAGTATGAGATCCATGGGTATGTTTGGAGACTGATCGTTTCTTTTATTAAAAAAAAACTTCAGTTATGTGCTTG-TGG	FALSE	TRUE	FALSE	0	0	0	5	0.00707614
[truncated: 25,001 more rows]
